# Supplementary material for: A Neuroprotective Dose of Isatin Causes Multilevel Changes Involving the Brain Proteome: Prospects for Further Research
Source: Int J Mol Sci. 2020 Jun 11;21(11):4187. doi: 10.3390/ijms21114187 (PMC7313464; doi:10.3390/ijms21114187)
Supplement: Supplementary file 1 [file ijms-21-04187-s001.zip]

Archive with 23 entries (22 files):
- manuscript_supplementary/
- __MACOSX/._manuscript_supplementary
- manuscript_supplementary/.DS_Store
- __MACOSX/manuscript_supplementary/._.DS_Store
- __MACOSX/manuscript_supplementary/._Medvedev_IIJMS_revision_final_version.docx
- manuscript_supplementary/README_Supplements_Structure.rtf
- __MACOSX/manuscript_supplementary/._README_Supplements_Structure.rtf
- manuscript_supplementary/S01_Downregulated Ensembl genes GO.xlsx
- __MACOSX/manuscript_supplementary/._S01_Downregulated Ensembl genes GO.xlsx
- manuscript_supplementary/S01_Downregulated Ensembl genes.xlsx
- __MACOSX/manuscript_supplementary/._S01_Downregulated Ensembl genes.xlsx
- manuscript_supplementary/S01_Downregulated PROTEOME (BP).xlsx
- __MACOSX/manuscript_supplementary/._S01_Downregulated PROTEOME (BP).xlsx
- manuscript_supplementary/S01_UpDownReg Ensembl genes GO.xlsx
- __MACOSX/manuscript_supplementary/._S01_UpDownReg Ensembl genes GO.xlsx
- manuscript_supplementary/S01_Upregulated Ensembl genes.xlsx
- __MACOSX/manuscript_supplementary/._S01_Upregulated Ensembl genes.xlsx
- manuscript_supplementary/S02_Isatin_binding_proteins_all.xlsx
- __MACOSX/manuscript_supplementary/._S02_Isatin_binding_proteins_all.xlsx
- manuscript_supplementary/S03_Control_specific-isatin_binding_proteins.xlsx
- __MACOSX/manuscript_supplementary/._S03_Control_specific-isatin_binding_proteins.xlsx
- manuscript_supplementary/S03_Isatin_specific_isatin_binding_proteins_.xlsx
- __MACOSX/manuscript_supplementary/._S03_Isatin_specific_isatin_binding_proteins_.xlsx
