# Supplementary material for: A Neuroprotective Dose of Isatin Causes Multilevel Changes Involving the Brain Proteome: Prospects for Further Research
Source: Int J Mol Sci. 2020 Jun 11;21(11):4187. doi: 10.3390/ijms21114187 (PMC7313464; doi:10.3390/ijms21114187)
Supplement: Supplementary file 1 [file ijms-21-04187-s001.zip › manuscript_supplementary/S01_Downregulated Ensembl genes GO.xlsx]

## Sheet: Downregulated genes GO BP 
ID	Level	Ontology	Title	Number of hits	Group size	Expected hits	P-value	Adjusted P-value	Hits	Hit names
GO:0034097	5	biological process	response to cytokine stimulus	25	586	10.455	5.93519e-05	0.016839	["ENSMUSG00000003283","ENSMUSG00000015839","ENSMUSG00000020230","ENSMUSG00000022969","ENSMUSG00000024349","ENSMUSG00000024397","ENSMUSG00000024959","ENSMUSG00000028059","ENSMUSG00000028268","ENSMUSG00000028270","ENSMUSG00000028978","ENSMUSG00000029009","ENSMUSG00000031627","ENSMUSG00000032035","ENSMUSG00000032596","ENSMUSG00000037992","ENSMUSG00000041515","ENSMUSG00000048439","ENSMUSG00000052229"…	["Aif1","Arhgef2","Bad","Commd7","Cx3cr1","Cxcl12","Ets1","Gbp2","Gbp3","Gm4951","Gpr17","Hck","Il10rb","Irf2","Irf8","Irgm2","Mthfr","Nfe2l2","Nos3","Nupl2","Prmt2","Rara","Tgtp1","Tmem173","Uba7"]
GO:0035458	7	biological process	cellular response to interferon-beta	5	25	0.446032	6.97911e-05	0.0173256	["ENSMUSG00000024349","ENSMUSG00000028268","ENSMUSG00000028270","ENSMUSG00000073555","ENSMUSG00000078922"]	["Gbp2","Gbp3","Gm4951","Tgtp1","Tmem173"]
GO:0046513	7	biological process	ceramide biosynthetic process	5	27	0.481715	0.000102979	0.0227241	["ENSMUSG00000029468","ENSMUSG00000029916","ENSMUSG00000040710","ENSMUSG00000049721","ENSMUSG00000087408"]	["Agk","Cers1","Gal3st1","P2rx7","St8sia4"]
GO:0006909	4	biological process	phagocytosis	6	49	0.874223	0.000227205	0.0300851	["ENSMUSG00000003283","ENSMUSG00000027435","ENSMUSG00000029484","ENSMUSG00000034116","ENSMUSG00000037992","ENSMUSG00000041515"]	["Anxa3","Cd93","Hck","Irf8","Rara","Vav1"]
GO:0035456	6	biological process	response to interferon-beta	5	31	0.55308	0.0002044	0.0300851	["ENSMUSG00000024349","ENSMUSG00000028268","ENSMUSG00000028270","ENSMUSG00000073555","ENSMUSG00000078922"]	["Gbp2","Gbp3","Gm4951","Tgtp1","Tmem173"]
GO:0071345	6	biological process	cellular response to cytokine stimulus	20	453	8.08211	0.000206182	0.0300851	["ENSMUSG00000003283","ENSMUSG00000015839","ENSMUSG00000020230","ENSMUSG00000022969","ENSMUSG00000024349","ENSMUSG00000024397","ENSMUSG00000024959","ENSMUSG00000028059","ENSMUSG00000028268","ENSMUSG00000028270","ENSMUSG00000031627","ENSMUSG00000032596","ENSMUSG00000041515","ENSMUSG00000048439","ENSMUSG00000052229","ENSMUSG00000052336","ENSMUSG00000056941","ENSMUSG00000061353","ENSMUSG00000073555"…	["Aif1","Arhgef2","Bad","Commd7","Cx3cr1","Cxcl12","Gbp2","Gbp3","Gm4951","Gpr17","Hck","Il10rb","Irf2","Irf8","Nfe2l2","Nupl2","Prmt2","Tgtp1","Tmem173","Uba7"]
GO:0034341	6	biological process	response to interferon-gamma	8	103	1.83765	0.000520558	0.0449491	["ENSMUSG00000003283","ENSMUSG00000024397","ENSMUSG00000028268","ENSMUSG00000028270","ENSMUSG00000031627","ENSMUSG00000041515","ENSMUSG00000069874","ENSMUSG00000078922"]	["Aif1","Gbp2","Gbp3","Hck","Irf2","Irf8","Irgm2","Tgtp1"]
GO:0009889	5	biological process	regulation of biosynthetic process	86	3447	61.4989	0.00064117	0.0489755	["ENSMUSG00000000530","ENSMUSG00000000861","ENSMUSG00000002617","ENSMUSG00000003283","ENSMUSG00000003444","ENSMUSG00000006728","ENSMUSG00000008398","ENSMUSG00000012076","ENSMUSG00000014303","ENSMUSG00000014763","ENSMUSG00000015839","ENSMUSG00000016087","ENSMUSG00000016510","ENSMUSG00000017188","ENSMUSG00000019907","ENSMUSG00000020230","ENSMUSG00000021264","ENSMUSG00000022724","ENSMUSG00000022760"…	["Acvrl1","Aif1","Anxa3","Arhgef2","Bcl11a","Brms1l","Cdk4","Cnpy2","Coa3","Commd7","Csnk2a1","Elk3","Ets1","Fam120b","Fli1","Foxd1","Glis2","Gnai2","Hck","Hic1","Irf2","Irf8","Itga6","Kat5","Klf3","Lime1","Lyl1","Mafg","Med20","Med29","Mina","Mrps17","Mtif3","Nfam1","Nfe2l2","Nkx6-2","Nos3","Notch2","Ntn3","P2ry13","Paox","Pbx2","Pdgfc","Pla2g4a","Ppm1f","Ppp1r12a","Prkag2","Prmt2","Qk","Rara","…
GO:0045879	7	biological process	negative regulation of smoothened signaling pathway	4	23	0.41035	0.000675555	0.0496908	["ENSMUSG00000014303","ENSMUSG00000030323","ENSMUSG00000031665","ENSMUSG00000046731"]	["Glis2","Ift122","Kctd11","Sall1"]
GO:0031326	6	biological process	regulation of cellular biosynthetic process	85	3408	60.8031	0.000701759	0.0497748	["ENSMUSG00000000530","ENSMUSG00000000861","ENSMUSG00000002617","ENSMUSG00000003283","ENSMUSG00000003444","ENSMUSG00000006728","ENSMUSG00000008398","ENSMUSG00000012076","ENSMUSG00000014303","ENSMUSG00000014763","ENSMUSG00000015839","ENSMUSG00000016087","ENSMUSG00000016510","ENSMUSG00000017188","ENSMUSG00000019907","ENSMUSG00000020230","ENSMUSG00000021264","ENSMUSG00000022724","ENSMUSG00000022760"…	["Acvrl1","Aif1","Anxa3","Arhgef2","Bcl11a","Brms1l","Cdk4","Coa3","Commd7","Csnk2a1","Elk3","Ets1","Fam120b","Fli1","Foxd1","Glis2","Gnai2","Hck","Hic1","Irf2","Irf8","Itga6","Kat5","Klf3","Lime1","Lyl1","Mafg","Med20","Med29","Mina","Mrps17","Mtif3","Nfam1","Nfe2l2","Nkx6-2","Nos3","Notch2","Ntn3","P2ry13","Paox","Pbx2","Pdgfc","Pla2g4a","Ppm1f","Ppp1r12a","Prkag2","Prmt2","Qk","Rara","Rbm4","R…
GO:0030148	6	biological process	sphingolipid biosynthetic process	6	62	1.10616	0.000822345	0.0544392	["ENSMUSG00000029468","ENSMUSG00000029916","ENSMUSG00000040710","ENSMUSG00000049721","ENSMUSG00000057342","ENSMUSG00000087408"]	["Agk","Cers1","Gal3st1","P2rx7","Sphk2","St8sia4"]
GO:0044249	4	biological process	cellular biosynthetic process	87	3539	63.1403	0.000941366	0.0566531	["ENSMUSG00000000861","ENSMUSG00000002797","ENSMUSG00000003444","ENSMUSG00000004996","ENSMUSG00000008398","ENSMUSG00000012076","ENSMUSG00000014303","ENSMUSG00000014763","ENSMUSG00000015839","ENSMUSG00000016087","ENSMUSG00000016510","ENSMUSG00000019774","ENSMUSG00000019837","ENSMUSG00000020150","ENSMUSG00000021264","ENSMUSG00000021607","ENSMUSG00000021871","ENSMUSG00000022248","ENSMUSG00000022724"…	["Agk","Agpat4","Bcl11a","Brms1l","Cers1","Csnk2a1","Dido1","Dpm3","Elk3","Ets1","Fa2h","Fam120b","Fli1","Foxd1","Gal3st1","Gamt","Ggct","Glis2","Gmppb","Gtf3c6","Hic1","Irf2","Irf8","Kat5","Klf3","Lsm10","Lyl1","Mafg","Med20","Med29","Mina","Mri1","Mrpl14","Mrpl17","Mrpl36","Mrpl51","Mrps16","Mrps17","Mthfr","Mtif3","Mtrf1l","Nfe2l2","Nme4","Nos3","Notch2","P2rx7","Paox","Pbx2","Pla2g4a","Pnp","…
GO:0014738	8	biological process	regulation of muscle hyperplasia	2	3	0.0535239	0.000941327	0.0566531	["ENSMUSG00000024397","ENSMUSG00000028978"]	["Aif1","Nos3"]
GO:0007005	5	biological process	mitochondrion organization	10	170	3.03302	0.000989474	0.0577969	["ENSMUSG00000002797","ENSMUSG00000024959","ENSMUSG00000028978","ENSMUSG00000029468","ENSMUSG00000030879","ENSMUSG00000031967","ENSMUSG00000041241","ENSMUSG00000047363","ENSMUSG00000048731","ENSMUSG00000090935"]	["Afg3l1","Bad","Cstad","Ggct","Ggnbp1","Mrpl17","Mul1","Nos3","P2rx7","Synj2bp"]
GO:0042832	5	biological process	defense response to protozoan	4	26	0.463874	0.00109341	0.0620434	["ENSMUSG00000028268","ENSMUSG00000028270","ENSMUSG00000041515","ENSMUSG00000069874"]	["Gbp2","Gbp3","Irf8","Irgm2"]
GO:0009058	3	biological process	biosynthetic process	90	3713	66.2447	0.00117348	0.0646862	["ENSMUSG00000000861","ENSMUSG00000002797","ENSMUSG00000003444","ENSMUSG00000004996","ENSMUSG00000008398","ENSMUSG00000012076","ENSMUSG00000014303","ENSMUSG00000014763","ENSMUSG00000015839","ENSMUSG00000016087","ENSMUSG00000016510","ENSMUSG00000019774","ENSMUSG00000019837","ENSMUSG00000020150","ENSMUSG00000021264","ENSMUSG00000021607","ENSMUSG00000021871","ENSMUSG00000022248","ENSMUSG00000022724"…	["Agk","Agpat4","Bcl11a","Brms1l","Cers1","Csnk2a1","Dido1","Dpm3","Ebp","Elk3","Ets1","Fa2h","Fam120b","Fli1","Foxd1","Gal3st1","Gamt","Ggct","Glis2","Gmppb","Gnpda1","Gtf3c6","Hic1","Ip6k1","Irf2","Irf8","Kat5","Klf3","Lsm10","Lyl1","Mafg","Med20","Med29","Mina","Mri1","Mrpl14","Mrpl17","Mrpl36","Mrpl51","Mrps16","Mrps17","Mthfr","Mtif3","Mtrf1l","Nfe2l2","Nme4","Nos3","Notch2","P2rx7","Paox","…
GO:0002274	4	biological process	myeloid leukocyte activation	7	93	1.65924	0.00138749	0.0646862	["ENSMUSG00000024300","ENSMUSG00000024397","ENSMUSG00000027435","ENSMUSG00000029484","ENSMUSG00000032440","ENSMUSG00000039621","ENSMUSG00000052336"]	["Aif1","Anxa3","Cd93","Cx3cr1","Myo1f","Prex1","Tgfbr2"]
GO:1901576	4	biological process	organic substance biosynthetic process	88	3643	64.9958	0.00149827	0.0646862	["ENSMUSG00000000861","ENSMUSG00000002797","ENSMUSG00000003444","ENSMUSG00000004996","ENSMUSG00000008398","ENSMUSG00000012076","ENSMUSG00000014303","ENSMUSG00000014763","ENSMUSG00000015839","ENSMUSG00000016087","ENSMUSG00000016510","ENSMUSG00000019774","ENSMUSG00000019837","ENSMUSG00000020150","ENSMUSG00000021264","ENSMUSG00000021607","ENSMUSG00000021871","ENSMUSG00000022248","ENSMUSG00000022724"…	["Agk","Agpat4","Bcl11a","Brms1l","Cers1","Csnk2a1","Dido1","Dpm3","Ebp","Elk3","Ets1","Fa2h","Fam120b","Fli1","Foxd1","Gal3st1","Gamt","Ggct","Glis2","Gmppb","Gnpda1","Gtf3c6","Hic1","Ip6k1","Irf2","Irf8","Kat5","Klf3","Lsm10","Lyl1","Mafg","Med20","Med29","Mina","Mri1","Mrpl14","Mrpl17","Mrpl36","Mrpl51","Mrps16","Mrps17","Mthfr","Mtif3","Mtrf1l","Nfe2l2","Nme4","Notch2","P2rx7","Paox","Pbx2","…
GO:0010556	6	biological process	regulation of macromolecule biosynthetic process	80	3235	57.7166	0.00133471	0.0646862	["ENSMUSG00000000530","ENSMUSG00000000861","ENSMUSG00000002617","ENSMUSG00000003283","ENSMUSG00000003444","ENSMUSG00000006728","ENSMUSG00000008398","ENSMUSG00000012076","ENSMUSG00000014303","ENSMUSG00000014763","ENSMUSG00000015839","ENSMUSG00000016087","ENSMUSG00000016510","ENSMUSG00000017188","ENSMUSG00000019907","ENSMUSG00000020230","ENSMUSG00000021264","ENSMUSG00000022724","ENSMUSG00000022760"…	["Acvrl1","Anxa3","Arhgef2","Bcl11a","Brms1l","Cdk4","Cnpy2","Coa3","Commd7","Csnk2a1","Elk3","Ets1","Fam120b","Fli1","Foxd1","Glis2","Hck","Hic1","Irf2","Irf8","Itga6","Kat5","Klf3","Lime1","Lyl1","Mafg","Med20","Med29","Mina","Mrps17","Mtif3","Nfam1","Nfe2l2","Nkx6-2","Notch2","Ntn3","Paox","Pbx2","Pdgfc","Ppm1f","Ppp1r12a","Prmt2","Qk","Rara","Rbm4","Rcor2","Sall1","Sfpq","Sirt7","Sox10","Sp11…
GO:0006351	6	biological process	transcription, DNA-dependent	54	2003	35.7361	0.0014834	0.0646862	["ENSMUSG00000000861","ENSMUSG00000003444","ENSMUSG00000008398","ENSMUSG00000012076","ENSMUSG00000014303","ENSMUSG00000014763","ENSMUSG00000015839","ENSMUSG00000016087","ENSMUSG00000019837","ENSMUSG00000021264","ENSMUSG00000022724","ENSMUSG00000022760","ENSMUSG00000024926","ENSMUSG00000024968","ENSMUSG00000025138","ENSMUSG00000026872","ENSMUSG00000027582","ENSMUSG00000027878","ENSMUSG00000028820"…	["Bcl11a","Brms1l","Csnk2a1","Dido1","Elk3","Ets1","Fam120b","Fli1","Foxd1","Glis2","Gtf3c6","Hic1","Irf2","Irf8","Kat5","Klf3","Lsm10","Lyl1","Mafg","Med20","Med29","Mina","Nfe2l2","Notch2","Pbx2","Rara","Rcor2","Sall1","Sfpq","Sirt7","Sox10","Sp110","Tardbp","Tgfb1i1","Thap7","Yap1","Yy1","Zbtb12","Zbtb3","Zbtb40","Zbtb9","Zeb2","Zfhx2","Zfp27","Zfp316","Zfp322a","Zfp329","Zfp467","Zfp524","Zfp…
GO:2000112	7	biological process	regulation of cellular macromolecule biosynthetic process	78	3146	56.1287	0.00144316	0.0646862	["ENSMUSG00000000530","ENSMUSG00000000861","ENSMUSG00000002617","ENSMUSG00000003283","ENSMUSG00000003444","ENSMUSG00000006728","ENSMUSG00000008398","ENSMUSG00000012076","ENSMUSG00000014303","ENSMUSG00000014763","ENSMUSG00000015839","ENSMUSG00000016087","ENSMUSG00000016510","ENSMUSG00000017188","ENSMUSG00000019907","ENSMUSG00000020230","ENSMUSG00000021264","ENSMUSG00000022724","ENSMUSG00000022760"…	["Acvrl1","Anxa3","Arhgef2","Bcl11a","Brms1l","Cdk4","Coa3","Commd7","Csnk2a1","Elk3","Ets1","Fam120b","Fli1","Foxd1","Glis2","Hck","Hic1","Irf2","Irf8","Itga6","Kat5","Klf3","Lime1","Lyl1","Mafg","Med20","Med29","Mina","Mrps17","Mtif3","Nfam1","Nfe2l2","Nkx6-2","Notch2","Ntn3","Pbx2","Pdgfc","Ppm1f","Ppp1r12a","Prmt2","Qk","Rara","Rbm4","Rcor2","Sall1","Sfpq","Sirt7","Sox10","Sp110","Tardbp","Tg…
GO:0001562	4	biological process	response to protozoan	4	30	0.535239	0.0018949	0.0737896	["ENSMUSG00000028268","ENSMUSG00000028270","ENSMUSG00000041515","ENSMUSG00000069874"]	["Gbp2","Gbp3","Irf8","Irgm2"]
GO:0034405	4	biological process	response to fluid shear stress	4	30	0.535239	0.0018949	0.0737896	["ENSMUSG00000015839","ENSMUSG00000028978","ENSMUSG00000029468","ENSMUSG00000032035"]	["Ets1","Nfe2l2","Nos3","P2rx7"]
GO:0046467	5	biological process	membrane lipid biosynthetic process	7	98	1.74845	0.00187852	0.0737896	["ENSMUSG00000029468","ENSMUSG00000029916","ENSMUSG00000040710","ENSMUSG00000042737","ENSMUSG00000049721","ENSMUSG00000057342","ENSMUSG00000087408"]	["Agk","Cers1","Dpm3","Gal3st1","P2rx7","Sphk2","St8sia4"]
GO:0009653	3	biological process	anatomical structure morphogenesis	41	1435	25.6023	0.00201569	0.0748815	["ENSMUSG00000000530","ENSMUSG00000000881","ENSMUSG00000001025","ENSMUSG00000001039","ENSMUSG00000006464","ENSMUSG00000006728","ENSMUSG00000016087","ENSMUSG00000020150","ENSMUSG00000020895","ENSMUSG00000020930","ENSMUSG00000021264","ENSMUSG00000024781","ENSMUSG00000025993","ENSMUSG00000026872","ENSMUSG00000027111","ENSMUSG00000027878","ENSMUSG00000028019","ENSMUSG00000028059","ENSMUSG00000029468"…	["Acvrl1","Anxa3","Arhgef2","B9d1","Bbs1","Bbs7","Bves","Cc2d2a","Ccdc103","Ccnd1","Cdk4","Cxcl12","Dlg3","Fli1","Foxd1","Gamt","Gcnt1","Hpgd","Ift122","Itga6","Lipa","Notch2","Ntn3","P2rx7","Pbx2","Pdgfc","Phlda3","S100a6","S1pr3","Sall1","Slc40a1","Slitrk5","Sox10","Tbcc","Tdrd7","Tgfb1i1","Tgfbr2","Tmem107","Yap1","Yy1","Zeb2"]
GO:0051171	5	biological process	regulation of nitrogen compound metabolic process	86	3581	63.8897	0.00203605	0.0748815	["ENSMUSG00000000530","ENSMUSG00000000861","ENSMUSG00000002617","ENSMUSG00000003283","ENSMUSG00000003444","ENSMUSG00000008398","ENSMUSG00000012076","ENSMUSG00000014303","ENSMUSG00000014763","ENSMUSG00000015839","ENSMUSG00000016087","ENSMUSG00000019907","ENSMUSG00000020230","ENSMUSG00000021264","ENSMUSG00000021871","ENSMUSG00000022724","ENSMUSG00000022760","ENSMUSG00000024349","ENSMUSG00000024397"…	["Acvrl1","Aif1","Anxa3","Arhgef2","Bcl11a","Brms1l","Bves","Cdc42ep2","Commd7","Csnk2a1","Elk3","Ets1","Fam120b","Fli1","Foxd1","Glis2","Gnai2","Hck","Hic1","Htr1f","Irf2","Irf8","Itga6","Kat5","Klf3","Lime1","Lyl1","Mafg","Med20","Med29","Mina","Mrps17","Nfam1","Nfe2l2","Nkx6-2","Nos3","Notch2","Ntn3","P2ry13","Paox","Pbx2","Pdgfc","Pnp","Ppm1f","Ppp1r12a","Prex1","Prmt2","Psme2","Rara","Rasgrp…
GO:0046039	8	biological process	GTP metabolic process	11	219	3.90724	0.00201614	0.0748815	["ENSMUSG00000019066","ENSMUSG00000021871","ENSMUSG00000024177","ENSMUSG00000025464","ENSMUSG00000028268","ENSMUSG00000028270","ENSMUSG00000032562","ENSMUSG00000034209","ENSMUSG00000036430","ENSMUSG00000036943","ENSMUSG00000069874"]	["Gbp2","Gbp3","Gnai2","Irgm2","Nme4","Paox","Pnp","Rab3d","Rab8b","Rasl10a","Tbcc"]
GO:0060271	6	biological process	cilium morphogenesis	5	51	0.909906	0.00211126	0.0762357	["ENSMUSG00000001039","ENSMUSG00000006464","ENSMUSG00000030323","ENSMUSG00000037325","ENSMUSG00000039765"]	["B9d1","Bbs1","Bbs7","Cc2d2a","Ift122"]
GO:0046500	5	biological process	S-adenosylmethionine metabolic process	3	15	0.267619	0.0021865	0.0775425	["ENSMUSG00000004996","ENSMUSG00000020150","ENSMUSG00000029009"]	["Gamt","Mri1","Mthfr"]
GO:0050830	6	biological process	defense response to Gram-positive bacterium	5	52	0.927747	0.00230222	0.0802142	["ENSMUSG00000003283","ENSMUSG00000024300","ENSMUSG00000028268","ENSMUSG00000028270","ENSMUSG00000029468"]	["Gbp2","Gbp3","Hck","Myo1f","P2rx7"]
GO:0006355	7	biological process	regulation of transcription, DNA-dependent	71	2868	51.1688	0.00253156	0.0866843	["ENSMUSG00000000530","ENSMUSG00000000861","ENSMUSG00000002617","ENSMUSG00000003283","ENSMUSG00000003444","ENSMUSG00000008398","ENSMUSG00000012076","ENSMUSG00000014303","ENSMUSG00000014763","ENSMUSG00000015839","ENSMUSG00000016087","ENSMUSG00000019907","ENSMUSG00000020230","ENSMUSG00000021264","ENSMUSG00000022724","ENSMUSG00000022760","ENSMUSG00000024349","ENSMUSG00000024926","ENSMUSG00000024968"…	["Acvrl1","Anxa3","Arhgef2","Bcl11a","Brms1l","Commd7","Csnk2a1","Elk3","Ets1","Fam120b","Fli1","Foxd1","Glis2","Hck","Hic1","Irf2","Irf8","Itga6","Kat5","Klf3","Lime1","Lyl1","Mafg","Med20","Med29","Mina","Mrps17","Nfam1","Nfe2l2","Nkx6-2","Notch2","Ntn3","Pbx2","Ppm1f","Ppp1r12a","Prmt2","Rara","Rcor2","Sall1","Sfpq","Sirt7","Sox10","Sp110","Tardbp","Tgfb1i1","Thap7","Tmem173","Traf5","Vav1","Y…
GO:0031323	5	biological process	regulation of cellular metabolic process	105	4573	81.5882	0.00262444	0.0879038	["ENSMUSG00000000530","ENSMUSG00000000861","ENSMUSG00000000881","ENSMUSG00000002617","ENSMUSG00000003283","ENSMUSG00000003444","ENSMUSG00000006728","ENSMUSG00000008398","ENSMUSG00000012076","ENSMUSG00000014303","ENSMUSG00000014763","ENSMUSG00000015839","ENSMUSG00000016087","ENSMUSG00000016510","ENSMUSG00000017188","ENSMUSG00000017386","ENSMUSG00000018821","ENSMUSG00000019876","ENSMUSG00000019907"…	["Acvrl1","Aif1","Anxa3","Arhgef2","Avpi1","Bad","Bcl11a","Brms1l","Bves","Ccnd1","Cdc42ep2","Cdk4","Cnpy2","Coa3","Commd7","Csnk2a1","Dlg3","Elk3","Ets1","Fam120b","Fli1","Foxd1","Glis2","Gmfb","Gnai2","Hck","Hic1","Htr1f","Irf2","Irf8","Itga6","Kat5","Klf3","Lime1","Lyl1","Mafg","Med20","Med29","Mina","Mrps17","Mtif3","Mul1","Nfam1","Nfe2l2","Nkx6-2","Nos3","Notch2","Ntn3","P2rx7","P2ry13","Pao…
GO:0071346	7	biological process	cellular response to interferon-gamma	6	78	1.39162	0.00270798	0.0881647	["ENSMUSG00000003283","ENSMUSG00000024397","ENSMUSG00000028268","ENSMUSG00000028270","ENSMUSG00000031627","ENSMUSG00000041515"]	["Aif1","Gbp2","Gbp3","Hck","Irf2","Irf8"]
GO:0019221	6	biological process	cytokine-mediated signaling pathway	13	298	5.31671	0.00286036	0.0913964	["ENSMUSG00000003283","ENSMUSG00000020230","ENSMUSG00000022969","ENSMUSG00000024959","ENSMUSG00000028270","ENSMUSG00000031627","ENSMUSG00000032596","ENSMUSG00000041515","ENSMUSG00000048439","ENSMUSG00000052229","ENSMUSG00000052336","ENSMUSG00000056941","ENSMUSG00000061353"]	["Bad","Commd7","Cx3cr1","Cxcl12","Gbp2","Gpr17","Hck","Il10rb","Irf2","Irf8","Nupl2","Prmt2","Uba7"]
GO:2001141	7	biological process	regulation of RNA biosynthetic process	71	2884	51.4543	0.00291025	0.0913964	["ENSMUSG00000000530","ENSMUSG00000000861","ENSMUSG00000002617","ENSMUSG00000003283","ENSMUSG00000003444","ENSMUSG00000008398","ENSMUSG00000012076","ENSMUSG00000014303","ENSMUSG00000014763","ENSMUSG00000015839","ENSMUSG00000016087","ENSMUSG00000019907","ENSMUSG00000020230","ENSMUSG00000021264","ENSMUSG00000022724","ENSMUSG00000022760","ENSMUSG00000024349","ENSMUSG00000024926","ENSMUSG00000024968"…	["Acvrl1","Anxa3","Arhgef2","Bcl11a","Brms1l","Commd7","Csnk2a1","Elk3","Ets1","Fam120b","Fli1","Foxd1","Glis2","Hck","Hic1","Irf2","Irf8","Itga6","Kat5","Klf3","Lime1","Lyl1","Mafg","Med20","Med29","Mina","Mrps17","Nfam1","Nfe2l2","Nkx6-2","Notch2","Ntn3","Pbx2","Ppm1f","Ppp1r12a","Prmt2","Rara","Rcor2","Sall1","Sfpq","Sirt7","Sox10","Sp110","Tardbp","Tgfb1i1","Thap7","Tmem173","Traf5","Vav1","Y…
GO:1901068	8	biological process	guanosine-containing compound metabolic process	11	230	4.1035	0.0029453	0.0913964	["ENSMUSG00000019066","ENSMUSG00000021871","ENSMUSG00000024177","ENSMUSG00000025464","ENSMUSG00000028268","ENSMUSG00000028270","ENSMUSG00000032562","ENSMUSG00000034209","ENSMUSG00000036430","ENSMUSG00000036943","ENSMUSG00000069874"]	["Gbp2","Gbp3","Gnai2","Irgm2","Nme4","Paox","Pnp","Rab3d","Rab8b","Rasl10a","Tbcc"]
GO:0019219	6	biological process	regulation of nucleobase-containing compound metabolic process	83	3489	62.2483	0.00321932	0.0968723	["ENSMUSG00000000530","ENSMUSG00000000861","ENSMUSG00000002617","ENSMUSG00000003283","ENSMUSG00000003444","ENSMUSG00000008398","ENSMUSG00000012076","ENSMUSG00000014303","ENSMUSG00000014763","ENSMUSG00000015839","ENSMUSG00000016087","ENSMUSG00000019907","ENSMUSG00000020230","ENSMUSG00000021264","ENSMUSG00000021871","ENSMUSG00000022724","ENSMUSG00000022760","ENSMUSG00000024349","ENSMUSG00000024926"…	["Acvrl1","Anxa3","Arhgef2","Bcl11a","Brms1l","Bves","Cdc42ep2","Commd7","Csnk2a1","Elk3","Ets1","Fam120b","Fli1","Foxd1","Glis2","Gnai2","Hck","Hic1","Htr1f","Irf2","Irf8","Itga6","Kat5","Klf3","Lime1","Lyl1","Mafg","Med20","Med29","Mina","Mrps17","Nfam1","Nfe2l2","Nkx6-2","Nos3","Notch2","Ntn3","P2ry13","Pbx2","Pdgfc","Pnp","Ppm1f","Ppp1r12a","Prex1","Prmt2","Rara","Rasgrp3","Rbm4","Rcor2","Sal…
GO:0051252	6	biological process	regulation of RNA metabolic process	72	2949	52.614	0.00333668	0.0989052	["ENSMUSG00000000530","ENSMUSG00000000861","ENSMUSG00000002617","ENSMUSG00000003283","ENSMUSG00000003444","ENSMUSG00000008398","ENSMUSG00000012076","ENSMUSG00000014303","ENSMUSG00000014763","ENSMUSG00000015839","ENSMUSG00000016087","ENSMUSG00000019907","ENSMUSG00000020230","ENSMUSG00000021264","ENSMUSG00000022724","ENSMUSG00000022760","ENSMUSG00000024349","ENSMUSG00000024926","ENSMUSG00000024968"…	["Acvrl1","Anxa3","Arhgef2","Bcl11a","Brms1l","Commd7","Csnk2a1","Elk3","Ets1","Fam120b","Fli1","Foxd1","Glis2","Hck","Hic1","Irf2","Irf8","Itga6","Kat5","Klf3","Lime1","Lyl1","Mafg","Med20","Med29","Mina","Mrps17","Nfam1","Nfe2l2","Nkx6-2","Notch2","Ntn3","Pbx2","Ppm1f","Ppp1r12a","Prmt2","Rara","Rbm4","Rcor2","Sall1","Sfpq","Sirt7","Sox10","Sp110","Tardbp","Tgfb1i1","Thap7","Tmem173","Traf5","V…
GO:0006139	4	biological process	nucleobase-containing compound metabolic process	91	3899	69.5632	0.00343648	0.100365	["ENSMUSG00000000861","ENSMUSG00000003444","ENSMUSG00000004996","ENSMUSG00000008398","ENSMUSG00000012076","ENSMUSG00000014303","ENSMUSG00000014763","ENSMUSG00000015839","ENSMUSG00000016087","ENSMUSG00000019066","ENSMUSG00000019837","ENSMUSG00000020150","ENSMUSG00000020430","ENSMUSG00000020620","ENSMUSG00000020736","ENSMUSG00000021264","ENSMUSG00000021716","ENSMUSG00000021871","ENSMUSG00000021876"…	["Abca8b","Ap5z1","Aplf","Aptx","Bad","Bcl11a","Brms1l","Csnk2a1","Dido1","Elk3","Ets1","Fam120b","Fli1","Foxd1","Ftsj1","Gamt","Gbp2","Gbp3","Gemin6","Glis2","Gmppb","Gnai2","Gtf3c6","Hic1","Irf2","Irf8","Irgm2","Kat5","Klf3","Leng9","Lsm10","Lyl1","Mafg","Med20","Med29","Mina","Mri1","Mthfr","Nfe2l2","Nme4","Notch2","Nt5c","Paox","Pbx2","Pes1","Pnp","Pop1","Prkag2","Psme2","Qk","Rab3d","Rab8b",…
GO:0007224	6	biological process	smoothened signaling pathway	5	58	1.03479	0.00372111	0.104086	["ENSMUSG00000001039","ENSMUSG00000030323","ENSMUSG00000032440","ENSMUSG00000037325","ENSMUSG00000039765"]	["B9d1","Bbs7","Cc2d2a","Ift122","Tgfbr2"]
GO:0032774	6	biological process	RNA biosynthetic process	54	2100	37.4667	0.00404414	0.111551	["ENSMUSG00000000861","ENSMUSG00000003444","ENSMUSG00000008398","ENSMUSG00000012076","ENSMUSG00000014303","ENSMUSG00000014763","ENSMUSG00000015839","ENSMUSG00000016087","ENSMUSG00000019837","ENSMUSG00000021264","ENSMUSG00000022724","ENSMUSG00000022760","ENSMUSG00000024926","ENSMUSG00000024968","ENSMUSG00000025138","ENSMUSG00000026872","ENSMUSG00000027582","ENSMUSG00000027878","ENSMUSG00000028820"…	["Bcl11a","Brms1l","Csnk2a1","Dido1","Elk3","Ets1","Fam120b","Fli1","Foxd1","Glis2","Gtf3c6","Hic1","Irf2","Irf8","Kat5","Klf3","Lsm10","Lyl1","Mafg","Med20","Med29","Mina","Nfe2l2","Notch2","Pbx2","Rara","Rcor2","Sall1","Sfpq","Sirt7","Sox10","Sp110","Tardbp","Tgfb1i1","Thap7","Yap1","Yy1","Zbtb12","Zbtb3","Zbtb40","Zbtb9","Zeb2","Zfhx2","Zfp27","Zfp316","Zfp322a","Zfp329","Zfp467","Zfp524","Zfp…
GO:0021766	4	biological process	hippocampus development	5	60	1.07048	0.00430886	0.111676	["ENSMUSG00000006464","ENSMUSG00000026872","ENSMUSG00000029484","ENSMUSG00000033715","ENSMUSG00000037992"]	["Akr1c14","Anxa3","Bbs1","Rara","Zeb2"]
GO:0010468	6	biological process	regulation of gene expression	82	3474	61.9806	0.00421888	0.111676	["ENSMUSG00000000530","ENSMUSG00000000861","ENSMUSG00000002617","ENSMUSG00000003283","ENSMUSG00000003444","ENSMUSG00000006728","ENSMUSG00000008398","ENSMUSG00000012076","ENSMUSG00000014303","ENSMUSG00000014763","ENSMUSG00000015839","ENSMUSG00000016087","ENSMUSG00000016510","ENSMUSG00000017188","ENSMUSG00000019907","ENSMUSG00000020230","ENSMUSG00000021264","ENSMUSG00000022724","ENSMUSG00000022760"…	["Acvrl1","Aif1","Anxa3","Aptx","Arhgef2","Bcl11a","Brms1l","Cdk4","Cnpy2","Coa3","Commd7","Csnk2a1","Dpm3","Elk3","Ets1","Fam120b","Fli1","Foxd1","Glis2","Hck","Hic1","Irf2","Irf8","Itga6","Kat5","Klf3","Lime1","Lyl1","Mafg","Med20","Med29","Mina","Mrps17","Mtif3","Mul1","Nfam1","Nfe2l2","Nkx6-2","Notch2","Ntn3","Pbx2","Ppm1f","Ppp1r12a","Prmt2","Qk","Rara","Rbm4","Rcor2","Sall1","Sfpq","Sirt7",…
GO:0006672	6	biological process	ceramide metabolic process	5	60	1.07048	0.00430886	0.111676	["ENSMUSG00000029468","ENSMUSG00000029916","ENSMUSG00000040710","ENSMUSG00000049721","ENSMUSG00000087408"]	["Agk","Cers1","Gal3st1","P2rx7","St8sia4"]
GO:0046128	7	biological process	purine ribonucleoside metabolic process	17	464	8.27836	0.00432984	0.111676	["ENSMUSG00000004996","ENSMUSG00000019066","ENSMUSG00000020150","ENSMUSG00000020620","ENSMUSG00000021871","ENSMUSG00000024177","ENSMUSG00000024959","ENSMUSG00000025464","ENSMUSG00000028268","ENSMUSG00000028270","ENSMUSG00000028944","ENSMUSG00000029009","ENSMUSG00000032562","ENSMUSG00000034209","ENSMUSG00000036430","ENSMUSG00000036943","ENSMUSG00000069874"]	["Abca8b","Bad","Gamt","Gbp2","Gbp3","Gnai2","Irgm2","Mri1","Mthfr","Nme4","Paox","Pnp","Prkag2","Rab3d","Rab8b","Rasl10a","Tbcc"]
GO:0043312	5	biological process	neutrophil degranulation	2	6	0.107048	0.00454196	0.111738	["ENSMUSG00000024300","ENSMUSG00000029484"]	["Anxa3","Myo1f"]
GO:0042119	6	biological process	neutrophil activation	3	19	0.338985	0.00441682	0.111738	["ENSMUSG00000024300","ENSMUSG00000029484","ENSMUSG00000039621"]	["Anxa3","Myo1f","Prex1"]
GO:0042278	6	biological process	purine nucleoside metabolic process	17	467	8.33188	0.00461355	0.111738	["ENSMUSG00000004996","ENSMUSG00000019066","ENSMUSG00000020150","ENSMUSG00000020620","ENSMUSG00000021871","ENSMUSG00000024177","ENSMUSG00000024959","ENSMUSG00000025464","ENSMUSG00000028268","ENSMUSG00000028270","ENSMUSG00000028944","ENSMUSG00000029009","ENSMUSG00000032562","ENSMUSG00000034209","ENSMUSG00000036430","ENSMUSG00000036943","ENSMUSG00000069874"]	["Abca8b","Bad","Gamt","Gbp2","Gbp3","Gnai2","Irgm2","Mri1","Mthfr","Nme4","Paox","Pnp","Prkag2","Rab3d","Rab8b","Rasl10a","Tbcc"]
GO:0009116	5	biological process	nucleoside metabolic process	18	507	9.04554	0.00467124	0.111772	["ENSMUSG00000004996","ENSMUSG00000019066","ENSMUSG00000020150","ENSMUSG00000020620","ENSMUSG00000020736","ENSMUSG00000021871","ENSMUSG00000024177","ENSMUSG00000024959","ENSMUSG00000025464","ENSMUSG00000028268","ENSMUSG00000028270","ENSMUSG00000028944","ENSMUSG00000029009","ENSMUSG00000032562","ENSMUSG00000034209","ENSMUSG00000036430","ENSMUSG00000036943","ENSMUSG00000069874"]	["Abca8b","Bad","Gamt","Gbp2","Gbp3","Gnai2","Irgm2","Mri1","Mthfr","Nme4","Nt5c","Paox","Pnp","Prkag2","Rab3d","Rab8b","Rasl10a","Tbcc"]
GO:1901069	9	biological process	guanosine-containing compound catabolic process	10	211	3.76451	0.00478041	0.113023	["ENSMUSG00000019066","ENSMUSG00000021871","ENSMUSG00000025464","ENSMUSG00000028268","ENSMUSG00000028270","ENSMUSG00000032562","ENSMUSG00000034209","ENSMUSG00000036430","ENSMUSG00000036943","ENSMUSG00000069874"]	["Gbp2","Gbp3","Gnai2","Irgm2","Paox","Pnp","Rab3d","Rab8b","Rasl10a","Tbcc"]
GO:0060255	5	biological process	regulation of macromolecule metabolic process	100	4408	78.6444	0.00493736	0.114167	["ENSMUSG00000000530","ENSMUSG00000000861","ENSMUSG00000002617","ENSMUSG00000003283","ENSMUSG00000003444","ENSMUSG00000006728","ENSMUSG00000008398","ENSMUSG00000012076","ENSMUSG00000014303","ENSMUSG00000014763","ENSMUSG00000015839","ENSMUSG00000016087","ENSMUSG00000016510","ENSMUSG00000017188","ENSMUSG00000017386","ENSMUSG00000018821","ENSMUSG00000019876","ENSMUSG00000019907","ENSMUSG00000020230"…	["Acvrl1","Aif1","Anxa3","Aptx","Arhgef2","Avpi1","Bad","Bcl11a","Brms1l","Bves","Ccnd1","Cdk4","Cnpy2","Coa3","Commd7","Csnk2a1","Dpm3","Elk3","Ets1","Fam120b","Fli1","Foxd1","Glis2","Gmfb","Gnai2","Hck","Hic1","Irf2","Irf8","Itga6","Kat5","Klf3","Lime1","Lyl1","Mafg","Med20","Med29","Mina","Mrps17","Mtif3","Mul1","Nfam1","Nfe2l2","Nkx6-2","Notch2","Ntn3","P2rx7","Paox","Pbx2","Pdgfc","Pkib","Pn…
GO:0044271	5	biological process	cellular nitrogen compound biosynthetic process	61	2458	43.8539	0.00494379	0.114167	["ENSMUSG00000000861","ENSMUSG00000002797","ENSMUSG00000003444","ENSMUSG00000008398","ENSMUSG00000012076","ENSMUSG00000014303","ENSMUSG00000014763","ENSMUSG00000015839","ENSMUSG00000016087","ENSMUSG00000019837","ENSMUSG00000021264","ENSMUSG00000021871","ENSMUSG00000022724","ENSMUSG00000022760","ENSMUSG00000024177","ENSMUSG00000024926","ENSMUSG00000024968","ENSMUSG00000025138","ENSMUSG00000025464"…	["Bcl11a","Brms1l","Csnk2a1","Dido1","Elk3","Ets1","Fam120b","Fli1","Foxd1","Ggct","Glis2","Gmppb","Gtf3c6","Hic1","Irf2","Irf8","Kat5","Klf3","Lsm10","Lyl1","Mafg","Med20","Med29","Mina","Nfe2l2","Nme4","Nos3","Notch2","Paox","Pbx2","Pnp","Prkag2","Rara","Rcor2","Sall1","Sfpq","Sirt7","Sox10","Sp110","Tardbp","Tgfb1i1","Thap7","Yap1","Yy1","Zbtb12","Zbtb3","Zbtb40","Zbtb9","Zeb2","Zfhx2","Zfp27"…
GO:0006855	5	biological process	drug transmembrane transport	3	20	0.356826	0.00512821	0.117065	["ENSMUSG00000000154","ENSMUSG00000031168","ENSMUSG00000040966"]	["Ebp","Slc22a18","Slc22a2"]
GO:0080090	5	biological process	regulation of primary metabolic process	102	4526	80.7497	0.00547002	0.123448	["ENSMUSG00000000530","ENSMUSG00000000861","ENSMUSG00000002617","ENSMUSG00000003283","ENSMUSG00000003444","ENSMUSG00000006728","ENSMUSG00000008398","ENSMUSG00000012076","ENSMUSG00000014303","ENSMUSG00000014763","ENSMUSG00000015839","ENSMUSG00000016087","ENSMUSG00000016510","ENSMUSG00000017188","ENSMUSG00000017386","ENSMUSG00000018821","ENSMUSG00000019876","ENSMUSG00000019907","ENSMUSG00000020230"…	["Acvrl1","Aif1","Anxa3","Arhgef2","Avpi1","Bad","Bcl11a","Brms1l","Bves","Ccnd1","Cdc42ep2","Cdk4","Coa3","Commd7","Csnk2a1","Elk3","Ets1","Fam120b","Fli1","Foxd1","Glis2","Gmfb","Gnai2","Hck","Hic1","Htr1f","Irf2","Irf8","Itga6","Kat5","Klf3","Lime1","Lyl1","Mafg","Med20","Med29","Mina","Mrps17","Mtif3","Mul1","Nfam1","Nfe2l2","Nkx6-2","Nos3","Notch2","Ntn3","P2rx7","P2ry13","Paox","Pbx2","Pdgf…
GO:0006665	5	biological process	sphingolipid metabolic process	7	119	2.12311	0.00554243	0.123677	["ENSMUSG00000029468","ENSMUSG00000029916","ENSMUSG00000033579","ENSMUSG00000040710","ENSMUSG00000049721","ENSMUSG00000057342","ENSMUSG00000087408"]	["Agk","Cers1","Fa2h","Gal3st1","P2rx7","Sphk2","St8sia4"]
GO:0043299	4	biological process	leukocyte degranulation	3	21	0.374667	0.00590464	0.124751	["ENSMUSG00000003283","ENSMUSG00000024300","ENSMUSG00000029484"]	["Anxa3","Hck","Myo1f"]
GO:0034654	5	biological process	nucleobase-containing compound biosynthetic process	58	2328	41.5345	0.00565745	0.124751	["ENSMUSG00000000861","ENSMUSG00000003444","ENSMUSG00000008398","ENSMUSG00000012076","ENSMUSG00000014303","ENSMUSG00000014763","ENSMUSG00000015839","ENSMUSG00000016087","ENSMUSG00000019837","ENSMUSG00000021264","ENSMUSG00000021871","ENSMUSG00000022724","ENSMUSG00000022760","ENSMUSG00000024177","ENSMUSG00000024926","ENSMUSG00000024968","ENSMUSG00000025138","ENSMUSG00000026872","ENSMUSG00000027582"…	["Bcl11a","Brms1l","Csnk2a1","Dido1","Elk3","Ets1","Fam120b","Fli1","Foxd1","Glis2","Gmppb","Gtf3c6","Hic1","Irf2","Irf8","Kat5","Klf3","Lsm10","Lyl1","Mafg","Med20","Med29","Mina","Nfe2l2","Nme4","Notch2","Pbx2","Pnp","Prkag2","Rara","Rcor2","Sall1","Sfpq","Sirt7","Sox10","Sp110","Tardbp","Tgfb1i1","Thap7","Yap1","Yy1","Zbtb12","Zbtb3","Zbtb40","Zbtb9","Zeb2","Zfhx2","Zfp27","Zfp316","Zfp322a","…
GO:0016070	5	biological process	RNA metabolic process	67	2771	49.4382	0.00584762	0.124751	["ENSMUSG00000000861","ENSMUSG00000003444","ENSMUSG00000008398","ENSMUSG00000012076","ENSMUSG00000014303","ENSMUSG00000014763","ENSMUSG00000015839","ENSMUSG00000016087","ENSMUSG00000019837","ENSMUSG00000020430","ENSMUSG00000021264","ENSMUSG00000021716","ENSMUSG00000021876","ENSMUSG00000022325","ENSMUSG00000022724","ENSMUSG00000022760","ENSMUSG00000024037","ENSMUSG00000024926","ENSMUSG00000024968"…	["Bcl11a","Brms1l","Csnk2a1","Dido1","Elk3","Ets1","Fam120b","Fli1","Foxd1","Ftsj1","Gemin6","Glis2","Gtf3c6","Hic1","Irf2","Irf8","Kat5","Klf3","Leng9","Lsm10","Lyl1","Mafg","Med20","Med29","Mina","Nfe2l2","Notch2","Pbx2","Pes1","Pop1","Psme2","Qk","Rara","Rbm4","Rcor2","Rnase4","Sall1","Sfpq","Sirt7","Sox10","Sp110","Srek1ip1","Tardbp","Tgfb1i1","Thap7","Trmt12","Wdr4","Wtap","Yap1","Yy1","Zbtb…
GO:0036230	5	biological process	granulocyte activation	3	21	0.374667	0.00590464	0.124751	["ENSMUSG00000024300","ENSMUSG00000029484","ENSMUSG00000039621"]	["Anxa3","Myo1f","Prex1"]
GO:0035587	6	biological process	purinergic receptor signaling pathway	3	21	0.374667	0.00590464	0.124751	["ENSMUSG00000029468","ENSMUSG00000032562","ENSMUSG00000033446"]	["Gnai2","Lpar6","P2rx7"]
GO:1901657	4	biological process	glycosyl compound metabolic process	18	522	9.31315	0.00626268	0.129999	["ENSMUSG00000004996","ENSMUSG00000019066","ENSMUSG00000020150","ENSMUSG00000020620","ENSMUSG00000020736","ENSMUSG00000021871","ENSMUSG00000024177","ENSMUSG00000024959","ENSMUSG00000025464","ENSMUSG00000028268","ENSMUSG00000028270","ENSMUSG00000028944","ENSMUSG00000029009","ENSMUSG00000032562","ENSMUSG00000034209","ENSMUSG00000036430","ENSMUSG00000036943","ENSMUSG00000069874"]	["Abca8b","Bad","Gamt","Gbp2","Gbp3","Gnai2","Irgm2","Mri1","Mthfr","Nme4","Nt5c","Paox","Pnp","Prkag2","Rab3d","Rab8b","Rasl10a","Tbcc"]
GO:0034201	6	biological process	response to oleic acid	2	7	0.124889	0.00628392	0.129999	["ENSMUSG00000024959","ENSMUSG00000029482"]	["Aacs","Bad"]
GO:0060333	7	biological process	interferon-gamma-mediated signaling pathway	4	42	0.749334	0.00654502	0.133581	["ENSMUSG00000003283","ENSMUSG00000028270","ENSMUSG00000031627","ENSMUSG00000041515"]	["Gbp2","Hck","Irf2","Irf8"]
GO:0009119	6	biological process	ribonucleoside metabolic process	17	486	8.67087	0.00678512	0.136114	["ENSMUSG00000004996","ENSMUSG00000019066","ENSMUSG00000020150","ENSMUSG00000020620","ENSMUSG00000021871","ENSMUSG00000024177","ENSMUSG00000024959","ENSMUSG00000025464","ENSMUSG00000028268","ENSMUSG00000028270","ENSMUSG00000028944","ENSMUSG00000029009","ENSMUSG00000032562","ENSMUSG00000034209","ENSMUSG00000036430","ENSMUSG00000036943","ENSMUSG00000069874"]	["Abca8b","Bad","Gamt","Gbp2","Gbp3","Gnai2","Irgm2","Mri1","Mthfr","Nme4","Paox","Pnp","Prkag2","Rab3d","Rab8b","Rasl10a","Tbcc"]
GO:0090277	7	biological process	positive regulation of peptide hormone secretion	5	67	1.19537	0.00688761	0.136788	["ENSMUSG00000024959","ENSMUSG00000029482","ENSMUSG00000030898","ENSMUSG00000036943","ENSMUSG00000041459"]	["Aacs","Bad","Cckbr","Rab8b","Tardbp"]
GO:0034645	5	biological process	cellular macromolecule biosynthetic process	63	2598	46.3517	0.00708789	0.138565	["ENSMUSG00000000861","ENSMUSG00000003444","ENSMUSG00000008398","ENSMUSG00000012076","ENSMUSG00000014303","ENSMUSG00000014763","ENSMUSG00000015839","ENSMUSG00000016087","ENSMUSG00000016510","ENSMUSG00000019774","ENSMUSG00000019837","ENSMUSG00000021264","ENSMUSG00000021607","ENSMUSG00000022248","ENSMUSG00000022724","ENSMUSG00000022760","ENSMUSG00000023939","ENSMUSG00000024926","ENSMUSG00000024968"…	["Bcl11a","Brms1l","Csnk2a1","Dido1","Elk3","Ets1","Fam120b","Fli1","Foxd1","Glis2","Gtf3c6","Hic1","Irf2","Irf8","Kat5","Klf3","Lsm10","Lyl1","Mafg","Med20","Med29","Mina","Mrpl14","Mrpl17","Mrpl36","Mrpl51","Mrps16","Mrps17","Mtif3","Mtrf1l","Nfe2l2","Notch2","Pbx2","Rad1","Rara","Rcor2","Sall1","Sfpq","Sirt7","Sox10","Sp110","Tardbp","Tgfb1i1","Thap7","Yap1","Yy1","Zbtb12","Zbtb3","Zbtb40","Zb…
GO:0009617	4	biological process	response to bacterium	10	226	4.03213	0.00763987	0.141065	["ENSMUSG00000003283","ENSMUSG00000024300","ENSMUSG00000028268","ENSMUSG00000028270","ENSMUSG00000029468","ENSMUSG00000029484","ENSMUSG00000041515","ENSMUSG00000062545","ENSMUSG00000069874","ENSMUSG00000070034"]	["Anxa3","Gbp2","Gbp3","Hck","Irf8","Irgm2","Myo1f","P2rx7","Sp110","Tlr12"]
GO:0048736	4	biological process	appendage development	3	23	0.41035	0.00765839	0.141065	["ENSMUSG00000030323","ENSMUSG00000031665","ENSMUSG00000037325"]	["Bbs7","Ift122","Sall1"]
GO:0015893	4	biological process	drug transport	4	44	0.785017	0.00772022	0.141065	["ENSMUSG00000000154","ENSMUSG00000030898","ENSMUSG00000031168","ENSMUSG00000040966"]	["Cckbr","Ebp","Slc22a18","Slc22a2"]
GO:0060173	5	biological process	limb development	3	23	0.41035	0.00765839	0.141065	["ENSMUSG00000030323","ENSMUSG00000031665","ENSMUSG00000037325"]	["Bbs7","Ift122","Sall1"]
GO:0008015	6	biological process	blood circulation	4	44	0.785017	0.00772022	0.141065	["ENSMUSG00000000530","ENSMUSG00000016087","ENSMUSG00000029009","ENSMUSG00000061353"]	["Acvrl1","Cxcl12","Fli1","Mthfr"]
GO:0002793	7	biological process	positive regulation of peptide secretion	5	69	1.23105	0.00778761	0.141065	["ENSMUSG00000024959","ENSMUSG00000029482","ENSMUSG00000030898","ENSMUSG00000036943","ENSMUSG00000041459"]	["Aacs","Bad","Cckbr","Rab8b","Tardbp"]
GO:0001955	6	biological process	blood vessel maturation	2	8	0.14273	0.00828012	0.142266	["ENSMUSG00000000530","ENSMUSG00000034041"]	["Acvrl1","Lyl1"]
GO:0034982	6	biological process	mitochondrial protein processing	2	8	0.14273	0.00828012	0.142266	["ENSMUSG00000031967","ENSMUSG00000042670"]	["Afg3l1","Immp1l"]
GO:0000012	7	biological process	single strand break repair	2	8	0.14273	0.00828012	0.142266	["ENSMUSG00000028411","ENSMUSG00000030051"]	["Aplf","Aptx"]
GO:0006643	5	biological process	membrane lipid metabolic process	8	161	2.87245	0.0084634	0.142443	["ENSMUSG00000029468","ENSMUSG00000029916","ENSMUSG00000033579","ENSMUSG00000040710","ENSMUSG00000042737","ENSMUSG00000049721","ENSMUSG00000057342","ENSMUSG00000087408"]	["Agk","Cers1","Dpm3","Fa2h","Gal3st1","P2rx7","Sphk2","St8sia4"]
GO:0050663	6	biological process	cytokine secretion	3	24	0.428191	0.00863825	0.143586	["ENSMUSG00000021871","ENSMUSG00000027878","ENSMUSG00000048779"]	["Notch2","P2ry6","Pnp"]
GO:0008284	6	biological process	positive regulation of cell proliferation	23	750	13.381	0.00867589	0.143586	["ENSMUSG00000000530","ENSMUSG00000001025","ENSMUSG00000003283","ENSMUSG00000006728","ENSMUSG00000021871","ENSMUSG00000024397","ENSMUSG00000024959","ENSMUSG00000026637","ENSMUSG00000028019","ENSMUSG00000030898","ENSMUSG00000032035","ENSMUSG00000032440","ENSMUSG00000032562","ENSMUSG00000033006","ENSMUSG00000037992","ENSMUSG00000053110","ENSMUSG00000056220","ENSMUSG00000056481","ENSMUSG00000057342"…	["Acvrl1","Aif1","Bad","Cckbr","Ccnd1","Cd248","Cdk4","Csnk2a1","Cxcl12","Ets1","Gnai2","Hck","Pdgfc","Pla2g4a","Pnp","Rara","S100a6","S1pr3","Sox10","Sphk2","Tgfbr2","Traf5","Yap1"]
GO:0045321	3	biological process	leukocyte activation	14	385	6.8689	0.00974072	0.157855	["ENSMUSG00000000861","ENSMUSG00000024300","ENSMUSG00000024397","ENSMUSG00000027435","ENSMUSG00000029468","ENSMUSG00000029484","ENSMUSG00000032440","ENSMUSG00000034041","ENSMUSG00000034116","ENSMUSG00000039621","ENSMUSG00000052336","ENSMUSG00000058099","ENSMUSG00000061353","ENSMUSG00000096581"]	["Aif1","Anxa3","Bcl11a","Bcl2a1d","Cd93","Cx3cr1","Cxcl12","Lyl1","Myo1f","Nfam1","P2rx7","Prex1","Tgfbr2","Vav1"]
GO:1901360	4	biological process	organic cyclic compound metabolic process	96	4307	76.8424	0.00977651	0.157855	["ENSMUSG00000000861","ENSMUSG00000003444","ENSMUSG00000004996","ENSMUSG00000008398","ENSMUSG00000012076","ENSMUSG00000014303","ENSMUSG00000014763","ENSMUSG00000015839","ENSMUSG00000016087","ENSMUSG00000019066","ENSMUSG00000019837","ENSMUSG00000020150","ENSMUSG00000020430","ENSMUSG00000020620","ENSMUSG00000020736","ENSMUSG00000021264","ENSMUSG00000021716","ENSMUSG00000021871","ENSMUSG00000021876"…	["Abca8b","Akr1c14","Ap5z1","Aplf","Aptx","Bad","Bcl11a","Brms1l","Csnk2a1","Dido1","Ebp","Ebpl","Elk3","Ets1","Fam120b","Fli1","Foxd1","Ftsj1","Gamt","Gbp2","Gbp3","Gemin6","Glis2","Gmppb","Gnai2","Gtf3c6","Hic1","Irf2","Irf8","Irgm2","Kat5","Klf3","Leng9","Lipa","Lsm10","Lyl1","Mafg","Med20","Med29","Mina","Mri1","Mthfr","Nfe2l2","Nme4","Notch2","Nt5c","Paox","Pbx2","Pes1","Pnp","Pop1","Prkag2"…
GO:0001775	4	biological process	cell activation	19	592	10.562	0.0104571	0.159337	["ENSMUSG00000000530","ENSMUSG00000000861","ENSMUSG00000022469","ENSMUSG00000024300","ENSMUSG00000024397","ENSMUSG00000026786","ENSMUSG00000027435","ENSMUSG00000029468","ENSMUSG00000029484","ENSMUSG00000032440","ENSMUSG00000032562","ENSMUSG00000034041","ENSMUSG00000034116","ENSMUSG00000039621","ENSMUSG00000052336","ENSMUSG00000056220","ENSMUSG00000058099","ENSMUSG00000061353","ENSMUSG00000096581"]	["Acvrl1","Aif1","Anxa3","Apbb1ip","Bcl11a","Bcl2a1d","Cd93","Cx3cr1","Cxcl12","Gnai2","Lyl1","Myo1f","Nfam1","P2rx7","Pla2g4a","Prex1","Rapgef3","Tgfbr2","Vav1"]
GO:0046483	4	biological process	heterocycle metabolic process	91	4061	72.4535	0.010499	0.159337	["ENSMUSG00000000861","ENSMUSG00000003444","ENSMUSG00000004996","ENSMUSG00000008398","ENSMUSG00000012076","ENSMUSG00000014303","ENSMUSG00000014763","ENSMUSG00000015839","ENSMUSG00000016087","ENSMUSG00000019066","ENSMUSG00000019837","ENSMUSG00000020150","ENSMUSG00000020430","ENSMUSG00000020620","ENSMUSG00000020736","ENSMUSG00000021264","ENSMUSG00000021716","ENSMUSG00000021871","ENSMUSG00000021876"…	["Abca8b","Ap5z1","Aplf","Aptx","Bad","Bcl11a","Brms1l","Csnk2a1","Dido1","Elk3","Ets1","Fam120b","Fli1","Foxd1","Ftsj1","Gamt","Gbp2","Gbp3","Gemin6","Glis2","Gmppb","Gnai2","Gtf3c6","Hic1","Irf2","Irf8","Irgm2","Kat5","Klf3","Leng9","Lsm10","Lyl1","Mafg","Med20","Med29","Mina","Mri1","Mthfr","Nfe2l2","Nme4","Notch2","Nt5c","Paox","Pbx2","Pes1","Pnp","Pop1","Prkag2","Psme2","Qk","Rab3d","Rab8b",…
GO:0018130	5	biological process	heterocycle biosynthetic process	58	2399	42.8013	0.0103363	0.159337	["ENSMUSG00000000861","ENSMUSG00000003444","ENSMUSG00000008398","ENSMUSG00000012076","ENSMUSG00000014303","ENSMUSG00000014763","ENSMUSG00000015839","ENSMUSG00000016087","ENSMUSG00000019837","ENSMUSG00000021264","ENSMUSG00000021871","ENSMUSG00000022724","ENSMUSG00000022760","ENSMUSG00000024177","ENSMUSG00000024926","ENSMUSG00000024968","ENSMUSG00000025138","ENSMUSG00000026872","ENSMUSG00000027582"…	["Bcl11a","Brms1l","Csnk2a1","Dido1","Elk3","Ets1","Fam120b","Fli1","Foxd1","Glis2","Gmppb","Gtf3c6","Hic1","Irf2","Irf8","Kat5","Klf3","Lsm10","Lyl1","Mafg","Med20","Med29","Mina","Nfe2l2","Nme4","Notch2","Pbx2","Pnp","Prkag2","Rara","Rcor2","Sall1","Sfpq","Sirt7","Sox10","Sp110","Tardbp","Tgfb1i1","Thap7","Yap1","Yy1","Zbtb12","Zbtb3","Zbtb40","Zbtb9","Zeb2","Zfhx2","Zfp27","Zfp316","Zfp322a","…
GO:0019438	5	biological process	aromatic compound biosynthetic process	58	2402	42.8548	0.0105903	0.159337	["ENSMUSG00000000861","ENSMUSG00000003444","ENSMUSG00000008398","ENSMUSG00000012076","ENSMUSG00000014303","ENSMUSG00000014763","ENSMUSG00000015839","ENSMUSG00000016087","ENSMUSG00000019837","ENSMUSG00000021264","ENSMUSG00000021871","ENSMUSG00000022724","ENSMUSG00000022760","ENSMUSG00000024177","ENSMUSG00000024926","ENSMUSG00000024968","ENSMUSG00000025138","ENSMUSG00000026872","ENSMUSG00000027582"…	["Bcl11a","Brms1l","Csnk2a1","Dido1","Elk3","Ets1","Fam120b","Fli1","Foxd1","Glis2","Gmppb","Gtf3c6","Hic1","Irf2","Irf8","Kat5","Klf3","Lsm10","Lyl1","Mafg","Med20","Med29","Mina","Nfe2l2","Nme4","Notch2","Pbx2","Pnp","Prkag2","Rara","Rcor2","Sall1","Sfpq","Sirt7","Sox10","Sp110","Tardbp","Tgfb1i1","Thap7","Yap1","Yy1","Zbtb12","Zbtb3","Zbtb40","Zbtb9","Zeb2","Zfhx2","Zfp27","Zfp316","Zfp322a","…
GO:0002283	6	biological process	neutrophil activation involved in immune response	2	9	0.160572	0.010521	0.159337	["ENSMUSG00000024300","ENSMUSG00000029484"]	["Anxa3","Myo1f"]
GO:0016081	7	biological process	synaptic vesicle docking involved in exocytosis	2	9	0.160572	0.010521	0.159337	["ENSMUSG00000028456","ENSMUSG00000030805"]	["Stx4a","Unc13b"]
GO:0030728	4	biological process	ovulation	3	26	0.463874	0.0108093	0.160315	["ENSMUSG00000028978","ENSMUSG00000031613","ENSMUSG00000056220"]	["Hpgd","Nos3","Pla2g4a"]
GO:0009205	8	biological process	purine ribonucleoside triphosphate metabolic process	14	390	6.9581	0.0108168	0.160315	["ENSMUSG00000019066","ENSMUSG00000020620","ENSMUSG00000021871","ENSMUSG00000024177","ENSMUSG00000024959","ENSMUSG00000025464","ENSMUSG00000028268","ENSMUSG00000028270","ENSMUSG00000028944","ENSMUSG00000032562","ENSMUSG00000034209","ENSMUSG00000036430","ENSMUSG00000036943","ENSMUSG00000069874"]	["Abca8b","Bad","Gbp2","Gbp3","Gnai2","Irgm2","Nme4","Paox","Pnp","Prkag2","Rab3d","Rab8b","Rasl10a","Tbcc"]
GO:0006807	3	biological process	nitrogen compound metabolic process	103	4698	83.8184	0.011631	0.167036	["ENSMUSG00000000861","ENSMUSG00000002797","ENSMUSG00000003444","ENSMUSG00000003477","ENSMUSG00000004996","ENSMUSG00000008398","ENSMUSG00000012076","ENSMUSG00000014303","ENSMUSG00000014763","ENSMUSG00000015839","ENSMUSG00000016087","ENSMUSG00000019066","ENSMUSG00000019837","ENSMUSG00000020150","ENSMUSG00000020430","ENSMUSG00000020620","ENSMUSG00000020736","ENSMUSG00000021203","ENSMUSG00000021264"…	["Abca8b","Agk","Ap5z1","Aplf","Aptx","Bad","Bcl11a","Brms1l","Cers1","Csnk2a1","Dido1","Elk3","Ets1","Fa2h","Fam120b","Fli1","Foxd1","Ftsj1","Gal3st1","Gamt","Gbp2","Gbp3","Gemin6","Ggct","Glis2","Gmppb","Gnai2","Gtf3c6","Hic1","Inmt","Irf2","Irf8","Irgm2","Kat5","Klf3","Leng9","Lsm10","Lyl1","Mafg","Med20","Med29","Mina","Mri1","Mthfr","Nfe2l2","Nme4","Nos3","Notch2","Nt5c","Otub2","P2rx7","Pao…
GO:0044237	3	biological process	cellular metabolic process	157	7573	135.112	0.0119813	0.167036	["ENSMUSG00000000530","ENSMUSG00000000861","ENSMUSG00000002797","ENSMUSG00000003283","ENSMUSG00000003444","ENSMUSG00000004996","ENSMUSG00000006464","ENSMUSG00000006728","ENSMUSG00000008398","ENSMUSG00000012076","ENSMUSG00000014303","ENSMUSG00000014763","ENSMUSG00000015839","ENSMUSG00000016087","ENSMUSG00000016510","ENSMUSG00000017386","ENSMUSG00000018381","ENSMUSG00000019066","ENSMUSG00000019774"…	["AI462493","Aacs","Aasdh","Abca8b","Abi3","Acvrl1","Afg3l1","Agk","Agpat4","Ap5z1","Aplf","Aptx","Bad","Bbs1","Bbs12","Bcl11a","Brms1l","Ccnd1","Cdk4","Cers1","Cryzl1","Csnk2a1","Cyb5","Cyb561d1","Cyb561d2","Cyb5b","Dcaf17","Dcaf8","Dido1","Dpm3","Elk3","Ets1","Fa2h","Fam120b","Fli1","Foxd1","Ftsj1","Gal3st1","Gamt","Gbp2","Gbp3","Gcnt1","Gemin6","Ggct","Glis2","Gmfb","Gmppb","Gnai2","Gnpda1","G…
GO:0051825	3	biological process	adhesion to other organism involved in symbiotic interaction	2	10	0.178413	0.0129972	0.167036	["ENSMUSG00000028268","ENSMUSG00000028270"]	["Gbp2","Gbp3"]
GO:0051856	4	biological process	adhesion to symbiont	2	10	0.178413	0.0129972	0.167036	["ENSMUSG00000028268","ENSMUSG00000028270"]	["Gbp2","Gbp3"]
GO:0009059	5	biological process	macromolecule biosynthetic process	64	2714	48.4213	0.0119525	0.167036	["ENSMUSG00000000861","ENSMUSG00000003444","ENSMUSG00000008398","ENSMUSG00000012076","ENSMUSG00000014303","ENSMUSG00000014763","ENSMUSG00000015839","ENSMUSG00000016087","ENSMUSG00000016510","ENSMUSG00000019774","ENSMUSG00000019837","ENSMUSG00000021264","ENSMUSG00000021607","ENSMUSG00000022248","ENSMUSG00000022724","ENSMUSG00000022760","ENSMUSG00000023939","ENSMUSG00000024926","ENSMUSG00000024968"…	["Bcl11a","Brms1l","Csnk2a1","Dido1","Elk3","Ets1","Fam120b","Fli1","Foxd1","Glis2","Gtf3c6","Hic1","Irf2","Irf8","Kat5","Klf3","Lsm10","Lyl1","Mafg","Med20","Med29","Mina","Mrpl14","Mrpl17","Mrpl36","Mrpl51","Mrps16","Mrps17","Mtif3","Mtrf1l","Nfe2l2","Notch2","Paox","Pbx2","Rad1","Rara","Rcor2","Sall1","Sfpq","Sirt7","Sox10","Sp110","Tardbp","Tgfb1i1","Thap7","Yap1","Yy1","Zbtb12","Zbtb3","Zbtb…
GO:0042116	5	biological process	macrophage activation	3	27	0.481715	0.0120023	0.167036	["ENSMUSG00000024397","ENSMUSG00000027435","ENSMUSG00000052336"]	["Aif1","Cd93","Cx3cr1"]
GO:0051094	5	biological process	positive regulation of developmental process	24	820	14.6299	0.0126481	0.167036	["ENSMUSG00000000530","ENSMUSG00000000861","ENSMUSG00000021871","ENSMUSG00000022469","ENSMUSG00000024959","ENSMUSG00000027878","ENSMUSG00000028978","ENSMUSG00000029468","ENSMUSG00000029484","ENSMUSG00000030782","ENSMUSG00000031665","ENSMUSG00000032035","ENSMUSG00000032440","ENSMUSG00000033006","ENSMUSG00000037992","ENSMUSG00000041241","ENSMUSG00000041309","ENSMUSG00000046731","ENSMUSG00000052336"…	["Acvrl1","Anxa3","Bad","Bcl11a","Cx3cr1","Cxcl12","Ets1","Foxd1","Kctd11","Mul1","Nkx6-2","Nos3","Notch2","Ntn3","P2rx7","Pla2g4a","Pnp","Rapgef3","Rara","Rbm4","Sall1","Sox10","Tgfb1i1","Tgfbr2"]
GO:0072521	5	biological process	purine-containing compound metabolic process	18	562	10.0268	0.0127429	0.167036	["ENSMUSG00000004996","ENSMUSG00000019066","ENSMUSG00000020150","ENSMUSG00000020620","ENSMUSG00000020736","ENSMUSG00000021871","ENSMUSG00000024177","ENSMUSG00000024959","ENSMUSG00000025464","ENSMUSG00000028268","ENSMUSG00000028270","ENSMUSG00000028944","ENSMUSG00000029009","ENSMUSG00000032562","ENSMUSG00000034209","ENSMUSG00000036430","ENSMUSG00000036943","ENSMUSG00000069874"]	["Abca8b","Bad","Gamt","Gbp2","Gbp3","Gnai2","Irgm2","Mri1","Mthfr","Nme4","Nt5c","Paox","Pnp","Prkag2","Rab3d","Rab8b","Rasl10a","Tbcc"]
GO:1901362	5	biological process	organic cyclic compound biosynthetic process	60	2527	45.0849	0.0130365	0.167036	["ENSMUSG00000000861","ENSMUSG00000003444","ENSMUSG00000008398","ENSMUSG00000012076","ENSMUSG00000014303","ENSMUSG00000014763","ENSMUSG00000015839","ENSMUSG00000016087","ENSMUSG00000019837","ENSMUSG00000021264","ENSMUSG00000021871","ENSMUSG00000022724","ENSMUSG00000022760","ENSMUSG00000024177","ENSMUSG00000024926","ENSMUSG00000024968","ENSMUSG00000025138","ENSMUSG00000026872","ENSMUSG00000027582"…	["Bcl11a","Brms1l","Csnk2a1","Dido1","Ebp","Elk3","Ets1","Fam120b","Fli1","Foxd1","Glis2","Gmppb","Gtf3c6","Hic1","Irf2","Irf8","Kat5","Klf3","Lsm10","Lyl1","Mafg","Med20","Med29","Mina","Nfe2l2","Nme4","Notch2","Pbx2","Pnp","Prkag2","Rara","Rcor2","Sall1","Sfpq","Sigmar1","Sirt7","Sox10","Sp110","Tardbp","Tgfb1i1","Thap7","Yap1","Yy1","Zbtb12","Zbtb3","Zbtb40","Zbtb9","Zeb2","Zfhx2","Zfp27","Zfp…
GO:0008589	6	biological process	regulation of smoothened signaling pathway	4	50	0.892065	0.0120516	0.167036	["ENSMUSG00000014303","ENSMUSG00000030323","ENSMUSG00000031665","ENSMUSG00000046731"]	["Glis2","Ift122","Kctd11","Sall1"]
GO:0009144	7	biological process	purine nucleoside triphosphate metabolic process	14	395	7.04731	0.0119839	0.167036	["ENSMUSG00000019066","ENSMUSG00000020620","ENSMUSG00000021871","ENSMUSG00000024177","ENSMUSG00000024959","ENSMUSG00000025464","ENSMUSG00000028268","ENSMUSG00000028270","ENSMUSG00000028944","ENSMUSG00000032562","ENSMUSG00000034209","ENSMUSG00000036430","ENSMUSG00000036943","ENSMUSG00000069874"]	["Abca8b","Bad","Gbp2","Gbp3","Gnai2","Irgm2","Nme4","Paox","Pnp","Prkag2","Rab3d","Rab8b","Rasl10a","Tbcc"]
GO:0030857	7	biological process	negative regulation of epithelial cell differentiation	3	27	0.481715	0.0120023	0.167036	["ENSMUSG00000000530","ENSMUSG00000053110","ENSMUSG00000070348"]	["Acvrl1","Ccnd1","Yap1"]
GO:0045577	7	biological process	regulation of B cell differentiation	3	27	0.481715	0.0120023	0.167036	["ENSMUSG00000021871","ENSMUSG00000024959","ENSMUSG00000058099"]	["Bad","Nfam1","Pnp"]
GO:0009199	7	biological process	ribonucleoside triphosphate metabolic process	14	398	7.10083	0.0127298	0.167036	["ENSMUSG00000019066","ENSMUSG00000020620","ENSMUSG00000021871","ENSMUSG00000024177","ENSMUSG00000024959","ENSMUSG00000025464","ENSMUSG00000028268","ENSMUSG00000028270","ENSMUSG00000028944","ENSMUSG00000032562","ENSMUSG00000034209","ENSMUSG00000036430","ENSMUSG00000036943","ENSMUSG00000069874"]	["Abca8b","Bad","Gbp2","Gbp3","Gnai2","Irgm2","Nme4","Paox","Pnp","Prkag2","Rab3d","Rab8b","Rasl10a","Tbcc"]
GO:0046931	7	biological process	pore complex assembly	2	10	0.178413	0.0129972	0.167036	["ENSMUSG00000024959","ENSMUSG00000029468"]	["Bad","P2rx7"]
GO:0006184	8	biological process	GTP catabolic process	9	207	3.69315	0.0123365	0.167036	["ENSMUSG00000019066","ENSMUSG00000025464","ENSMUSG00000028268","ENSMUSG00000028270","ENSMUSG00000032562","ENSMUSG00000034209","ENSMUSG00000036430","ENSMUSG00000036943","ENSMUSG00000069874"]	["Gbp2","Gbp3","Gnai2","Irgm2","Paox","Rab3d","Rab8b","Rasl10a","Tbcc"]
GO:0006183	9	biological process	GTP biosynthetic process	2	10	0.178413	0.0129972	0.167036	["ENSMUSG00000021871","ENSMUSG00000024177"]	["Nme4","Pnp"]
GO:0006725	4	biological process	cellular aromatic compound metabolic process	91	4099	73.1315	0.013324	0.167478	["ENSMUSG00000000861","ENSMUSG00000003444","ENSMUSG00000004996","ENSMUSG00000008398","ENSMUSG00000012076","ENSMUSG00000014303","ENSMUSG00000014763","ENSMUSG00000015839","ENSMUSG00000016087","ENSMUSG00000019066","ENSMUSG00000019837","ENSMUSG00000020150","ENSMUSG00000020430","ENSMUSG00000020620","ENSMUSG00000020736","ENSMUSG00000021264","ENSMUSG00000021716","ENSMUSG00000021871","ENSMUSG00000021876"…	["Abca8b","Ap5z1","Aplf","Aptx","Bad","Bcl11a","Brms1l","Csnk2a1","Dido1","Elk3","Ets1","Fam120b","Fli1","Foxd1","Ftsj1","Gamt","Gbp2","Gbp3","Gemin6","Glis2","Gmppb","Gnai2","Gtf3c6","Hic1","Irf2","Irf8","Irgm2","Kat5","Klf3","Leng9","Lsm10","Lyl1","Mafg","Med20","Med29","Mina","Mri1","Mthfr","Nfe2l2","Nme4","Notch2","Nt5c","Paox","Pbx2","Pes1","Pnp","Pop1","Prkag2","Psme2","Qk","Rab3d","Rab8b",…
GO:0042733	5	biological process	embryonic digit morphogenesis	4	52	0.927747	0.0137805	0.172127	["ENSMUSG00000001039","ENSMUSG00000020895","ENSMUSG00000030323","ENSMUSG00000031665"]	["B9d1","Ift122","Sall1","Tmem107"]
GO:0045934	7	biological process	negative regulation of nucleobase-containing compound metabolic process	29	1053	18.7869	0.0141305	0.175394	["ENSMUSG00000000530","ENSMUSG00000008398","ENSMUSG00000014303","ENSMUSG00000020230","ENSMUSG00000021264","ENSMUSG00000022724","ENSMUSG00000022760","ENSMUSG00000024926","ENSMUSG00000024968","ENSMUSG00000025138","ENSMUSG00000026181","ENSMUSG00000027582","ENSMUSG00000028820","ENSMUSG00000031627","ENSMUSG00000031665","ENSMUSG00000032562","ENSMUSG00000033006","ENSMUSG00000036086","ENSMUSG00000036362"…	["Acvrl1","Commd7","Elk3","Foxd1","Glis2","Gnai2","Hic1","Htr1f","Irf2","Irf8","Kat5","Mina","Nkx6-2","P2ry13","Ppm1f","Prmt2","Rara","Rcor2","Sall1","Sfpq","Sirt7","Sox10","Tardbp","Thap7","Yy1","Zfp217","Zfp748","Zgpat","Zranb3"]
GO:0032502	2	biological process	developmental process	99	4534	80.8924	0.0150701	0.185896	["ENSMUSG00000000530","ENSMUSG00000000861","ENSMUSG00000000881","ENSMUSG00000001025","ENSMUSG00000001036","ENSMUSG00000001039","ENSMUSG00000003161","ENSMUSG00000003283","ENSMUSG00000006464","ENSMUSG00000006728","ENSMUSG00000008398","ENSMUSG00000014303","ENSMUSG00000014763","ENSMUSG00000016087","ENSMUSG00000016344","ENSMUSG00000016386","ENSMUSG00000017386","ENSMUSG00000020150","ENSMUSG00000020230"…	["Aacs","Acvrl1","Akr1c14","Amer2","Angptl6","Anxa3","Arhgef2","B9d1","Bbs1","Bbs7","Bcl11a","Bcl2a1d","Bves","Cc2d2a","Ccdc103","Cckbr","Ccnd1","Cd248","Cdk4","Cers1","Cxcl12","Dlg3","Dok4","Ebp","Ecscr","Elk3","Epn2","Ets1","Fa2h","Fam120b","Fli1","Foxd1","Gamt","Gcnt1","Gdf1","Ggnbp1","Gjb1","Glis2","Gmfb","Hck","Hic1","Hpgd","Ift122","Insc","Irf8","Itga11","Itga6","Kctd11","Klf3","Lipa","Lyl1…
GO:0021756	4	biological process	striatum development	2	11	0.196254	0.0156996	0.187828	["ENSMUSG00000006464","ENSMUSG00000033214"]	["Bbs1","Slitrk5"]
GO:0035590	7	biological process	purinergic nucleotide receptor signaling pathway	2	11	0.196254	0.0156996	0.187828	["ENSMUSG00000029468","ENSMUSG00000033446"]	["Lpar6","P2rx7"]
GO:0090026	8	biological process	positive regulation of monocyte chemotaxis	2	11	0.196254	0.0156996	0.187828	["ENSMUSG00000024397","ENSMUSG00000061353"]	["Aif1","Cxcl12"]
GO:0034641	4	biological process	cellular nitrogen compound metabolic process	94	4283	76.4143	0.0158586	0.188246	["ENSMUSG00000000861","ENSMUSG00000002797","ENSMUSG00000003444","ENSMUSG00000004996","ENSMUSG00000008398","ENSMUSG00000012076","ENSMUSG00000014303","ENSMUSG00000014763","ENSMUSG00000015839","ENSMUSG00000016087","ENSMUSG00000019066","ENSMUSG00000019837","ENSMUSG00000020150","ENSMUSG00000020430","ENSMUSG00000020620","ENSMUSG00000020736","ENSMUSG00000021264","ENSMUSG00000021716","ENSMUSG00000021871"…	["Abca8b","Ap5z1","Aplf","Aptx","Bad","Bcl11a","Brms1l","Csnk2a1","Dido1","Elk3","Ets1","Fam120b","Fli1","Foxd1","Ftsj1","Gamt","Gbp2","Gbp3","Gemin6","Ggct","Glis2","Gmppb","Gnai2","Gtf3c6","Hic1","Irf2","Irf8","Irgm2","Kat5","Klf3","Leng9","Lsm10","Lyl1","Mafg","Med20","Med29","Mina","Mri1","Mthfr","Nfe2l2","Nme4","Nos3","Notch2","Nt5c","Paox","Pbx2","Pes1","Pla2g4a","Pnp","Pop1","Prkag2","Psme…
GO:0015695	5	biological process	organic cation transport	3	30	0.535239	0.016019	0.188246	["ENSMUSG00000000154","ENSMUSG00000029468","ENSMUSG00000040966"]	["P2rx7","Slc22a18","Slc22a2"]
GO:0045055	6	biological process	regulated secretory pathway	3	30	0.535239	0.016019	0.188246	["ENSMUSG00000003283","ENSMUSG00000024300","ENSMUSG00000029484"]	["Anxa3","Hck","Myo1f"]
GO:0044767	3	biological process	single-organism developmental process	72	3161	56.3963	0.0164764	0.192483	["ENSMUSG00000000530","ENSMUSG00000000861","ENSMUSG00000000881","ENSMUSG00000001025","ENSMUSG00000001036","ENSMUSG00000001039","ENSMUSG00000003161","ENSMUSG00000006464","ENSMUSG00000006728","ENSMUSG00000008398","ENSMUSG00000016087","ENSMUSG00000017386","ENSMUSG00000020150","ENSMUSG00000020230","ENSMUSG00000020895","ENSMUSG00000020930","ENSMUSG00000021264","ENSMUSG00000022469","ENSMUSG00000024781"…	["Aacs","Acvrl1","Akr1c14","Angptl6","Anxa3","Arhgef2","B9d1","Bbs1","Bbs7","Bcl11a","Bves","Cc2d2a","Ccdc103","Cckbr","Ccnd1","Cd248","Cdk4","Cers1","Cxcl12","Dlg3","Ebp","Ecscr","Elk3","Epn2","Ets1","Fli1","Foxd1","Gamt","Gcnt1","Gdf1","Hpgd","Ift122","Itga11","Itga6","Lipa","Lyl1","Mafg","Nkx6-2","Nos3","Notch2","Ntn3","P2rx7","Pbx2","Pcdh18","Pdgfc","Pla2g4a","Prmt2","Qk","Rapgef3","Rara","S1…
GO:0051172	6	biological process	negative regulation of nitrogen compound metabolic process	29	1069	19.0723	0.0169785	0.194194	["ENSMUSG00000000530","ENSMUSG00000008398","ENSMUSG00000014303","ENSMUSG00000020230","ENSMUSG00000021264","ENSMUSG00000022724","ENSMUSG00000022760","ENSMUSG00000024926","ENSMUSG00000024968","ENSMUSG00000025138","ENSMUSG00000026181","ENSMUSG00000027582","ENSMUSG00000028820","ENSMUSG00000031627","ENSMUSG00000031665","ENSMUSG00000032562","ENSMUSG00000033006","ENSMUSG00000036086","ENSMUSG00000036362"…	["Acvrl1","Commd7","Elk3","Foxd1","Glis2","Gnai2","Hic1","Htr1f","Irf2","Irf8","Kat5","Mina","Nkx6-2","P2ry13","Ppm1f","Prmt2","Rara","Rcor2","Sall1","Sfpq","Sirt7","Sox10","Tardbp","Thap7","Yy1","Zfp217","Zfp748","Zgpat","Zranb3"]
GO:0009141	6	biological process	nucleoside triphosphate metabolic process	14	413	7.36845	0.017014	0.194194	["ENSMUSG00000019066","ENSMUSG00000020620","ENSMUSG00000021871","ENSMUSG00000024177","ENSMUSG00000024959","ENSMUSG00000025464","ENSMUSG00000028268","ENSMUSG00000028270","ENSMUSG00000028944","ENSMUSG00000032562","ENSMUSG00000034209","ENSMUSG00000036430","ENSMUSG00000036943","ENSMUSG00000069874"]	["Abca8b","Bad","Gbp2","Gbp3","Gnai2","Irgm2","Nme4","Paox","Pnp","Prkag2","Rab3d","Rab8b","Rasl10a","Tbcc"]
GO:0060206	4	biological process	estrous cycle phase	2	12	0.214096	0.0186195	0.206583	["ENSMUSG00000030898","ENSMUSG00000032035"]	["Cckbr","Ets1"]
GO:0051592	6	biological process	response to calcium ion	6	119	2.12311	0.0200074	0.220749	["ENSMUSG00000024959","ENSMUSG00000028779","ENSMUSG00000029468","ENSMUSG00000056220","ENSMUSG00000070348","ENSMUSG00000074457"]	["Bad","Ccnd1","P2rx7","Pef1","Pla2g4a","S100a16"]
GO:0030097	5	biological process	hemopoiesis	6	120	2.14096	0.0207553	0.226484	["ENSMUSG00000000861","ENSMUSG00000027878","ENSMUSG00000031168","ENSMUSG00000032440","ENSMUSG00000034041","ENSMUSG00000036918"]	["Bcl11a","Ebp","Lyl1","Notch2","Tgfbr2","Ttc7"]
GO:0070098	7	biological process	chemokine-mediated signaling pathway	3	33	0.588763	0.0207015	0.226484	["ENSMUSG00000052229","ENSMUSG00000052336","ENSMUSG00000061353"]	["Cx3cr1","Cxcl12","Gpr17"]
GO:0051646	5	biological process	mitochondrion localization	2	13	0.231937	0.0217483	0.22853	["ENSMUSG00000041241","ENSMUSG00000090935"]	["Mul1","Synj2bp"]
GO:0051608	6	biological process	histamine transport	2	13	0.231937	0.0217483	0.22853	["ENSMUSG00000030898","ENSMUSG00000040966"]	["Cckbr","Slc22a2"]
GO:0019371	7	biological process	cyclooxygenase pathway	2	13	0.231937	0.0217483	0.22853	["ENSMUSG00000029925","ENSMUSG00000031613"]	["Hpgd","Tbxas1"]
GO:0035588	7	biological process	G-protein coupled purinergic receptor signaling pathway	2	13	0.231937	0.0217483	0.22853	["ENSMUSG00000032562","ENSMUSG00000033446"]	["Gnai2","Lpar6"]
GO:0048646	3	biological process	anatomical structure formation involved in morphogenesis	21	729	13.0063	0.0220798	0.230394	["ENSMUSG00000000530","ENSMUSG00000001039","ENSMUSG00000006464","ENSMUSG00000008398","ENSMUSG00000020895","ENSMUSG00000022469","ENSMUSG00000025993","ENSMUSG00000026872","ENSMUSG00000028978","ENSMUSG00000030323","ENSMUSG00000030516","ENSMUSG00000031665","ENSMUSG00000032035","ENSMUSG00000032440","ENSMUSG00000035493","ENSMUSG00000038742","ENSMUSG00000039765","ENSMUSG00000053110","ENSMUSG00000062078"…	["Acvrl1","Angptl6","B9d1","Bbs1","Cc2d2a","Ecscr","Elk3","Ets1","Ift122","Nos3","Ntn3","Qk","Rapgef3","Sall1","Slc40a1","Tgfbi","Tgfbr2","Tjp1","Tmem107","Yap1","Zeb2"]
GO:0060562	5	biological process	epithelial tube morphogenesis	5	90	1.60572	0.0225499	0.232042	["ENSMUSG00000000530","ENSMUSG00000020930","ENSMUSG00000027878","ENSMUSG00000037325","ENSMUSG00000053110"]	["Acvrl1","Bbs7","Ccdc103","Notch2","Yap1"]
GO:0001542	4	biological process	ovulation from ovarian follicle	2	14	0.249778	0.0250776	0.238297	["ENSMUSG00000028978","ENSMUSG00000056220"]	["Nos3","Pla2g4a"]
GO:0042742	5	biological process	defense response to bacterium	8	195	3.47905	0.0241943	0.238297	["ENSMUSG00000003283","ENSMUSG00000024300","ENSMUSG00000028268","ENSMUSG00000028270","ENSMUSG00000029468","ENSMUSG00000029484","ENSMUSG00000041515","ENSMUSG00000069874"]	["Anxa3","Gbp2","Gbp3","Hck","Irf8","Irgm2","Myo1f","P2rx7"]
GO:0031100	5	biological process	organ regeneration	5	92	1.6414	0.0245246	0.238297	["ENSMUSG00000006728","ENSMUSG00000029484","ENSMUSG00000032440","ENSMUSG00000061353","ENSMUSG00000070348"]	["Anxa3","Ccnd1","Cdk4","Cxcl12","Tgfbr2"]
GO:0003143	5	biological process	embryonic heart tube morphogenesis	4	62	1.10616	0.0247419	0.238297	["ENSMUSG00000020930","ENSMUSG00000027878","ENSMUSG00000037325","ENSMUSG00000053110"]	["Bbs7","Ccdc103","Notch2","Yap1"]
GO:0034616	5	biological process	response to laminar fluid shear stress	2	14	0.249778	0.0250776	0.238297	["ENSMUSG00000015839","ENSMUSG00000032035"]	["Ets1","Nfe2l2"]
GO:0030111	6	biological process	regulation of Wnt receptor signaling pathway	8	196	3.49689	0.0248476	0.238297	["ENSMUSG00000021986","ENSMUSG00000026872","ENSMUSG00000031665","ENSMUSG00000033006","ENSMUSG00000043099","ENSMUSG00000053110","ENSMUSG00000070348","ENSMUSG00000074698"]	["Amer2","Ccnd1","Csnk2a1","Hic1","Sall1","Sox10","Yap1","Zeb2"]
GO:0000132	6	biological process	establishment of mitotic spindle orientation	2	14	0.249778	0.0250776	0.238297	["ENSMUSG00000028059","ENSMUSG00000048782"]	["Arhgef2","Insc"]
GO:0045579	8	biological process	positive regulation of B cell differentiation	2	14	0.249778	0.0250776	0.238297	["ENSMUSG00000021871","ENSMUSG00000024959"]	["Bad","Pnp"]
GO:0009408	4	biological process	response to heat	5	93	1.65924	0.0255523	0.241652	["ENSMUSG00000027463","ENSMUSG00000028978","ENSMUSG00000030782","ENSMUSG00000056220","ENSMUSG00000061353"]	["Cxcl12","Nos3","Pla2g4a","Slc52a3","Tgfb1i1"]
GO:0060563	7	biological process	neuroepithelial cell differentiation	3	36	0.642287	0.0260553	0.244084	["ENSMUSG00000001039","ENSMUSG00000033006","ENSMUSG00000078302"]	["B9d1","Foxd1","Sox10"]
GO:0046638	9	biological process	positive regulation of alpha-beta T cell differentiation	3	36	0.642287	0.0260553	0.244084	["ENSMUSG00000021871","ENSMUSG00000032440","ENSMUSG00000037992"]	["Pnp","Rara","Tgfbr2"]
GO:0048534	4	biological process	hematopoietic or lymphoid organ development	8	199	3.55042	0.0268813	0.25064	["ENSMUSG00000000861","ENSMUSG00000025993","ENSMUSG00000027878","ENSMUSG00000031168","ENSMUSG00000032440","ENSMUSG00000034041","ENSMUSG00000036918","ENSMUSG00000056481"]	["Bcl11a","Cd248","Ebp","Lyl1","Notch2","Slc40a1","Tgfbr2","Ttc7"]
GO:0090304	5	biological process	nucleic acid metabolic process	72	3242	57.8415	0.0276158	0.255848	["ENSMUSG00000000861","ENSMUSG00000003444","ENSMUSG00000008398","ENSMUSG00000012076","ENSMUSG00000014303","ENSMUSG00000014763","ENSMUSG00000015839","ENSMUSG00000016087","ENSMUSG00000019837","ENSMUSG00000020430","ENSMUSG00000021264","ENSMUSG00000021716","ENSMUSG00000021876","ENSMUSG00000022248","ENSMUSG00000022325","ENSMUSG00000022724","ENSMUSG00000022760","ENSMUSG00000024037","ENSMUSG00000024926"…	["Ap5z1","Aplf","Aptx","Bcl11a","Brms1l","Csnk2a1","Dido1","Elk3","Ets1","Fam120b","Fli1","Foxd1","Ftsj1","Gemin6","Glis2","Gtf3c6","Hic1","Irf2","Irf8","Kat5","Klf3","Leng9","Lsm10","Lyl1","Mafg","Med20","Med29","Mina","Nfe2l2","Notch2","Pbx2","Pes1","Pop1","Psme2","Qk","Rad1","Rara","Rbm4","Rcor2","Rnase4","Sall1","Sfpq","Sirt7","Sox10","Sp110","Srek1ip1","Tardbp","Tgfb1i1","Thap7","Trmt12","Wd…
GO:0002275	5	biological process	myeloid cell activation involved in immune response	3	37	0.660128	0.027989	0.255848	["ENSMUSG00000024300","ENSMUSG00000029484","ENSMUSG00000052336"]	["Anxa3","Cx3cr1","Myo1f"]
GO:0001755	6	biological process	neural crest cell migration	3	37	0.660128	0.027989	0.255848	["ENSMUSG00000026872","ENSMUSG00000033006","ENSMUSG00000078302"]	["Foxd1","Sox10","Zeb2"]
GO:0001774	6	biological process	microglial cell activation	2	15	0.267619	0.0285993	0.255848	["ENSMUSG00000024397","ENSMUSG00000052336"]	["Aif1","Cx3cr1"]
GO:0090025	7	biological process	regulation of monocyte chemotaxis	2	15	0.267619	0.0285993	0.255848	["ENSMUSG00000024397","ENSMUSG00000061353"]	["Aif1","Cxcl12"]
GO:0046887	6	biological process	positive regulation of hormone secretion	5	96	1.71276	0.0287994	0.256483	["ENSMUSG00000024959","ENSMUSG00000029482","ENSMUSG00000030898","ENSMUSG00000036943","ENSMUSG00000041459"]	["Aacs","Bad","Cckbr","Rab8b","Tardbp"]
GO:0019222	4	biological process	regulation of metabolic process	111	5287	94.3269	0.0289872	0.257002	["ENSMUSG00000000530","ENSMUSG00000000861","ENSMUSG00000000881","ENSMUSG00000002617","ENSMUSG00000003283","ENSMUSG00000003444","ENSMUSG00000006728","ENSMUSG00000008398","ENSMUSG00000012076","ENSMUSG00000014303","ENSMUSG00000014763","ENSMUSG00000015839","ENSMUSG00000016087","ENSMUSG00000016510","ENSMUSG00000017188","ENSMUSG00000017386","ENSMUSG00000018821","ENSMUSG00000019876","ENSMUSG00000019907"…	["Acvrl1","Aif1","Anxa3","Aptx","Arhgef2","Avpi1","Bad","Bcl11a","Bcl2a1d","Brms1l","Bves","Ccnd1","Cdc42ep2","Cdk4","Cnpy2","Coa3","Commd7","Csnk2a1","Cyb5b","Dlg3","Dpm3","Elk3","Ets1","Fam120b","Fli1","Foxd1","Glis2","Gmfb","Gnai2","Hck","Hic1","Htr1f","Irf2","Irf8","Itga6","Kat5","Klf3","Lime1","Lyl1","Mafg","Med20","Med29","Mina","Mrps17","Mtif3","Mul1","Nfam1","Nfe2l2","Nkx6-2","Nos3","Notc…
GO:0002376	2	biological process	immune system process	37	1506	26.869	0.0303932	0.265907	["ENSMUSG00000000861","ENSMUSG00000002885","ENSMUSG00000003283","ENSMUSG00000020230","ENSMUSG00000021871","ENSMUSG00000022885","ENSMUSG00000022969","ENSMUSG00000024300","ENSMUSG00000024349","ENSMUSG00000024397","ENSMUSG00000024959","ENSMUSG00000025993","ENSMUSG00000026888","ENSMUSG00000027111","ENSMUSG00000027435","ENSMUSG00000027878","ENSMUSG00000028268","ENSMUSG00000028270","ENSMUSG00000029468"…	["Aif1","Anxa3","Bad","Bcl11a","Bcl2a1a","Bcl2a1d","Cd93","Cd97","Cx3cr1","Cxcl12","Ets1","Gbp2","Gbp3","Grb14","H2-DMb1","Hck","Il10rb","Irf8","Itga6","Lime1","Lyl1","Myo1f","Nfam1","Notch2","P2rx7","Pnp","Prex1","Prmt2","Psme2","Slc40a1","Sp110","St6gal1","Tgfbr2","Tlr12","Tmem173","Uba7","Vav1"]
GO:0045582	8	biological process	positive regulation of T cell differentiation	4	66	1.17753	0.0302604	0.265907	["ENSMUSG00000021871","ENSMUSG00000024959","ENSMUSG00000032440","ENSMUSG00000037992"]	["Bad","Pnp","Rara","Tgfbr2"]
GO:0030856	6	biological process	regulation of epithelial cell differentiation	5	98	1.74845	0.0311026	0.269737	["ENSMUSG00000000530","ENSMUSG00000024959","ENSMUSG00000051510","ENSMUSG00000053110","ENSMUSG00000070348"]	["Acvrl1","Bad","Ccnd1","Mafg","Yap1"]
GO:0031327	7	biological process	negative regulation of cellular biosynthetic process	29	1126	20.0893	0.031016	0.269737	["ENSMUSG00000000530","ENSMUSG00000008398","ENSMUSG00000014303","ENSMUSG00000020230","ENSMUSG00000021264","ENSMUSG00000022724","ENSMUSG00000022760","ENSMUSG00000024926","ENSMUSG00000024968","ENSMUSG00000025138","ENSMUSG00000026181","ENSMUSG00000027582","ENSMUSG00000028820","ENSMUSG00000031627","ENSMUSG00000031665","ENSMUSG00000032562","ENSMUSG00000033006","ENSMUSG00000036086","ENSMUSG00000036362"…	["Acvrl1","Commd7","Elk3","Foxd1","Glis2","Gnai2","Hic1","Irf2","Irf8","Kat5","Mina","Nkx6-2","P2ry13","Ppm1f","Prmt2","Rara","Rbm4","Rcor2","Sall1","Sfpq","Sirt7","Sox10","Tardbp","Thap7","Yy1","Zfp217","Zfp748","Zgpat","Zranb3"]
GO:0051702	4	biological process	interaction with symbiont	3	39	0.69581	0.0320787	0.270713	["ENSMUSG00000028268","ENSMUSG00000028270","ENSMUSG00000041459"]	["Gbp2","Gbp3","Tardbp"]
GO:0040001	5	biological process	establishment of mitotic spindle localization	2	16	0.285461	0.0323056	0.270713	["ENSMUSG00000028059","ENSMUSG00000048782"]	["Arhgef2","Insc"]
GO:0006302	7	biological process	double-strand break repair	5	99	1.76629	0.0322963	0.270713	["ENSMUSG00000021264","ENSMUSG00000024926","ENSMUSG00000028411","ENSMUSG00000030051","ENSMUSG00000039623"]	["Ap5z1","Aplf","Aptx","Kat5","Yy1"]
GO:0009086	7	biological process	methionine biosynthetic process	2	16	0.285461	0.0323056	0.270713	["ENSMUSG00000004996","ENSMUSG00000029009"]	["Mri1","Mthfr"]
GO:1901070	9	biological process	guanosine-containing compound biosynthetic process	2	16	0.285461	0.0323056	0.270713	["ENSMUSG00000021871","ENSMUSG00000024177"]	["Nme4","Pnp"]
GO:0006631	5	biological process	fatty acid metabolic process	10	287	5.12045	0.0340615	0.279652	["ENSMUSG00000024646","ENSMUSG00000024781","ENSMUSG00000028944","ENSMUSG00000029482","ENSMUSG00000029925","ENSMUSG00000031613","ENSMUSG00000033579","ENSMUSG00000055923","ENSMUSG00000056220","ENSMUSG00000062078"]	["Aacs","Aasdh","Cyb5","Fa2h","Hpgd","Lipa","Pla2g4a","Prkag2","Qk","Tbxas1"]
GO:0045444	5	biological process	fat cell differentiation	5	101	1.80197	0.0347685	0.279652	["ENSMUSG00000006464","ENSMUSG00000027111","ENSMUSG00000029482","ENSMUSG00000037325","ENSMUSG00000070348"]	["Aacs","Bbs1","Bbs7","Ccnd1","Itga6"]
GO:0030031	5	biological process	cell projection assembly	7	172	3.0687	0.0350834	0.279652	["ENSMUSG00000001039","ENSMUSG00000006464","ENSMUSG00000020895","ENSMUSG00000024397","ENSMUSG00000027111","ENSMUSG00000029468","ENSMUSG00000039765"]	["Aif1","B9d1","Bbs1","Cc2d2a","Itga6","P2rx7","Tmem107"]
GO:0044283	5	biological process	small molecule biosynthetic process	13	413	7.36845	0.0352381	0.279652	["ENSMUSG00000002797","ENSMUSG00000004996","ENSMUSG00000020150","ENSMUSG00000021871","ENSMUSG00000028944","ENSMUSG00000029009","ENSMUSG00000029925","ENSMUSG00000031168","ENSMUSG00000032594","ENSMUSG00000033579","ENSMUSG00000036078","ENSMUSG00000056220","ENSMUSG00000062078"]	["Ebp","Fa2h","Gamt","Ggct","Ip6k1","Mri1","Mthfr","Pla2g4a","Pnp","Prkag2","Qk","Sigmar1","Tbxas1"]
GO:0006862	5	biological process	nucleotide transport	2	17	0.303302	0.0361887	0.279652	["ENSMUSG00000029468","ENSMUSG00000047797"]	["Gjb1","P2rx7"]
GO:0045117	5	biological process	azole transport	2	17	0.303302	0.0361887	0.279652	["ENSMUSG00000030898","ENSMUSG00000040966"]	["Cckbr","Slc22a2"]
GO:0051294	5	biological process	establishment of spindle orientation	2	17	0.303302	0.0361887	0.279652	["ENSMUSG00000028059","ENSMUSG00000048782"]	["Arhgef2","Insc"]
GO:0009164	6	biological process	nucleoside catabolic process	12	372	6.63696	0.0359201	0.279652	["ENSMUSG00000019066","ENSMUSG00000020620","ENSMUSG00000020736","ENSMUSG00000021871","ENSMUSG00000025464","ENSMUSG00000028268","ENSMUSG00000028270","ENSMUSG00000032562","ENSMUSG00000034209","ENSMUSG00000036430","ENSMUSG00000036943","ENSMUSG00000069874"]	["Abca8b","Gbp2","Gbp3","Gnai2","Irgm2","Nt5c","Paox","Pnp","Rab3d","Rab8b","Rasl10a","Tbcc"]
GO:0042981	7	biological process	regulation of apoptotic process	33	1326	23.6576	0.0339758	0.279652	["ENSMUSG00000003283","ENSMUSG00000006728","ENSMUSG00000015839","ENSMUSG00000017386","ENSMUSG00000020230","ENSMUSG00000021871","ENSMUSG00000024397","ENSMUSG00000024959","ENSMUSG00000026181","ENSMUSG00000026637","ENSMUSG00000027111","ENSMUSG00000027878","ENSMUSG00000028059","ENSMUSG00000028456","ENSMUSG00000028978","ENSMUSG00000029468","ENSMUSG00000032035","ENSMUSG00000033006","ENSMUSG00000036078"…	["Aif1","Arhgef2","Bad","Bcl2a1a","Bcl2a1d","Cd248","Cdk4","Csnk2a1","Cx3cr1","Cxcl12","Ets1","Hck","Itga6","Mul1","Nfe2l2","Nos3","Notch2","P2rx7","Phlda3","Pla2g4a","Pnp","Ppm1f","Prmt2","Psme2","Rara","Sigmar1","Sox10","Sp110","Sphk2","Traf4","Traf5","Unc13b","Yap1"]
GO:0016126	7	biological process	sterol biosynthetic process	3	40	0.713652	0.0342341	0.279652	["ENSMUSG00000028944","ENSMUSG00000031168","ENSMUSG00000036078"]	["Ebp","Prkag2","Sigmar1"]
GO:0006688	7	biological process	glycosphingolipid biosynthetic process	2	17	0.303302	0.0361887	0.279652	["ENSMUSG00000040710","ENSMUSG00000049721"]	["Gal3st1","St8sia4"]
GO:0030041	8	biological process	actin filament polymerization	2	17	0.303302	0.0361887	0.279652	["ENSMUSG00000024397","ENSMUSG00000039621"]	["Aif1","Prex1"]
GO:0009890	6	biological process	negative regulation of biosynthetic process	29	1144	20.4104	0.0369304	0.282091	["ENSMUSG00000000530","ENSMUSG00000008398","ENSMUSG00000014303","ENSMUSG00000020230","ENSMUSG00000021264","ENSMUSG00000022724","ENSMUSG00000022760","ENSMUSG00000024926","ENSMUSG00000024968","ENSMUSG00000025138","ENSMUSG00000026181","ENSMUSG00000027582","ENSMUSG00000028820","ENSMUSG00000031627","ENSMUSG00000031665","ENSMUSG00000032562","ENSMUSG00000033006","ENSMUSG00000036086","ENSMUSG00000036362"…	["Acvrl1","Commd7","Elk3","Foxd1","Glis2","Gnai2","Hic1","Irf2","Irf8","Kat5","Mina","Nkx6-2","P2ry13","Ppm1f","Prmt2","Rara","Rbm4","Rcor2","Sall1","Sfpq","Sirt7","Sox10","Tardbp","Thap7","Yy1","Zfp217","Zfp748","Zgpat","Zranb3"]
GO:0044238	3	biological process	primary metabolic process	156	7765	138.538	0.0370845	0.282183	["ENSMUSG00000000530","ENSMUSG00000000861","ENSMUSG00000002797","ENSMUSG00000003283","ENSMUSG00000003444","ENSMUSG00000004996","ENSMUSG00000006464","ENSMUSG00000006728","ENSMUSG00000008226","ENSMUSG00000008398","ENSMUSG00000012076","ENSMUSG00000014303","ENSMUSG00000014763","ENSMUSG00000015839","ENSMUSG00000016087","ENSMUSG00000016510","ENSMUSG00000017386","ENSMUSG00000018381","ENSMUSG00000019066"…	["Aacs","Aasdh","Abca8b","Abi3","Acvrl1","Afg3l1","Agk","Agpat4","Akr1c14","Ap5z1","Aplf","Aptx","Bad","Bbs1","Bbs12","Bcl11a","Brms1l","Ccnd1","Cdk4","Cers1","Csnk2a1","Cyb5","Dcaf17","Dcaf8","Dido1","Dpm3","Ebp","Ebpl","Elk3","Ets1","Fa2h","Fam120b","Fli1","Foxd1","Ftsj1","Gal3st1","Gamt","Gbp2","Gbp3","Gcnt1","Gdpgp1","Gemin6","Ggct","Glis2","Gmfb","Gmppb","Gnai2","Gnpda1","Gtf3c6","H2-DMb1","…
GO:0010634	6	biological process	positive regulation of epithelial cell migration	4	71	1.26673	0.0381017	0.287799	["ENSMUSG00000026181","ENSMUSG00000029484","ENSMUSG00000032035","ENSMUSG00000032440"]	["Anxa3","Ets1","Ppm1f","Tgfbr2"]
GO:0043067	6	biological process	regulation of programmed cell death	33	1339	23.8895	0.0381124	0.287799	["ENSMUSG00000003283","ENSMUSG00000006728","ENSMUSG00000015839","ENSMUSG00000017386","ENSMUSG00000020230","ENSMUSG00000021871","ENSMUSG00000024397","ENSMUSG00000024959","ENSMUSG00000026181","ENSMUSG00000026637","ENSMUSG00000027111","ENSMUSG00000027878","ENSMUSG00000028059","ENSMUSG00000028456","ENSMUSG00000028978","ENSMUSG00000029468","ENSMUSG00000032035","ENSMUSG00000033006","ENSMUSG00000036078"…	["Aif1","Arhgef2","Bad","Bcl2a1a","Bcl2a1d","Cd248","Cdk4","Csnk2a1","Cx3cr1","Cxcl12","Ets1","Hck","Itga6","Mul1","Nfe2l2","Nos3","Notch2","P2rx7","Phlda3","Pla2g4a","Pnp","Ppm1f","Prmt2","Psme2","Rara","Sigmar1","Sox10","Sp110","Sphk2","Traf4","Traf5","Unc13b","Yap1"]
GO:1901658	5	biological process	glycosyl compound catabolic process	12	377	6.72617	0.0391168	0.289873	["ENSMUSG00000019066","ENSMUSG00000020620","ENSMUSG00000020736","ENSMUSG00000021871","ENSMUSG00000025464","ENSMUSG00000028268","ENSMUSG00000028270","ENSMUSG00000032562","ENSMUSG00000034209","ENSMUSG00000036430","ENSMUSG00000036943","ENSMUSG00000069874"]	["Abca8b","Gbp2","Gbp3","Gnai2","Irgm2","Nt5c","Paox","Pnp","Rab3d","Rab8b","Rasl10a","Tbcc"]
GO:0045730	4	biological process	respiratory burst	2	18	0.321143	0.0402411	0.29382	["ENSMUSG00000000682","ENSMUSG00000003283"]	["Cd52","Hck"]
GO:0042127	5	biological process	regulation of cell proliferation	33	1344	23.9787	0.0398015	0.29382	["ENSMUSG00000000530","ENSMUSG00000000881","ENSMUSG00000001025","ENSMUSG00000003283","ENSMUSG00000006728","ENSMUSG00000021871","ENSMUSG00000022724","ENSMUSG00000024397","ENSMUSG00000024959","ENSMUSG00000026637","ENSMUSG00000027878","ENSMUSG00000028019","ENSMUSG00000028059","ENSMUSG00000028978","ENSMUSG00000030782","ENSMUSG00000030898","ENSMUSG00000031665","ENSMUSG00000032035","ENSMUSG00000032440"…	["Acvrl1","Aif1","Arhgef2","Bad","Cckbr","Ccnd1","Cd248","Cdk4","Csnk2a1","Cxcl12","Dlg3","Ets1","Fa2h","Gnai2","Hck","Kctd11","Mafg","Mina","Nos3","Notch2","Pdgfc","Pla2g4a","Pnp","Rara","S100a6","S1pr3","Sall1","Sox10","Sphk2","Tgfb1i1","Tgfbr2","Traf5","Yap1"]
GO:0006917	9	biological process	induction of apoptosis	8	216	3.85372	0.0406104	0.295429	["ENSMUSG00000020230","ENSMUSG00000024959","ENSMUSG00000027878","ENSMUSG00000028456","ENSMUSG00000032035","ENSMUSG00000041241","ENSMUSG00000041801","ENSMUSG00000070034"]	["Bad","Ets1","Mul1","Notch2","Phlda3","Prmt2","Sp110","Unc13b"]
GO:0044711	4	biological process	single-organism biosynthetic process	13	425	7.58255	0.0426607	0.305499	["ENSMUSG00000002797","ENSMUSG00000004996","ENSMUSG00000020150","ENSMUSG00000021871","ENSMUSG00000028944","ENSMUSG00000029009","ENSMUSG00000029925","ENSMUSG00000031168","ENSMUSG00000032594","ENSMUSG00000033579","ENSMUSG00000036078","ENSMUSG00000056220","ENSMUSG00000062078"]	["Ebp","Fa2h","Gamt","Ggct","Ip6k1","Mri1","Mthfr","Pla2g4a","Pnp","Prkag2","Qk","Sigmar1","Tbxas1"]
GO:0035239	4	biological process	tube morphogenesis	5	107	1.90902	0.042873	0.305499	["ENSMUSG00000000530","ENSMUSG00000020930","ENSMUSG00000027878","ENSMUSG00000037325","ENSMUSG00000053110"]	["Acvrl1","Bbs7","Ccdc103","Notch2","Yap1"]
GO:0048484	5	biological process	enteric nervous system development	2	19	0.338985	0.0444558	0.305499	["ENSMUSG00000033006","ENSMUSG00000078302"]	["Foxd1","Sox10"]
GO:0046165	6	biological process	alcohol biosynthetic process	5	107	1.90902	0.042873	0.305499	["ENSMUSG00000028944","ENSMUSG00000031168","ENSMUSG00000032594","ENSMUSG00000036078","ENSMUSG00000056220"]	["Ebp","Ip6k1","Pla2g4a","Prkag2","Sigmar1"]
GO:0033574	6	biological process	response to testosterone stimulus	3	44	0.785017	0.0435829	0.305499	["ENSMUSG00000006728","ENSMUSG00000024959","ENSMUSG00000029482"]	["Aacs","Bad","Cdk4"]
GO:0006163	6	biological process	purine nucleotide metabolic process	15	514	9.17042	0.0437799	0.305499	["ENSMUSG00000019066","ENSMUSG00000020620","ENSMUSG00000020736","ENSMUSG00000021871","ENSMUSG00000024177","ENSMUSG00000024959","ENSMUSG00000025464","ENSMUSG00000028268","ENSMUSG00000028270","ENSMUSG00000028944","ENSMUSG00000032562","ENSMUSG00000034209","ENSMUSG00000036430","ENSMUSG00000036943","ENSMUSG00000069874"]	["Abca8b","Bad","Gbp2","Gbp3","Gnai2","Irgm2","Nme4","Nt5c","Paox","Pnp","Prkag2","Rab3d","Rab8b","Rasl10a","Tbcc"]
GO:0045766	6	biological process	positive regulation of angiogenesis	5	108	1.92686	0.0443251	0.305499	["ENSMUSG00000022469","ENSMUSG00000028978","ENSMUSG00000029484","ENSMUSG00000032035","ENSMUSG00000052336"]	["Anxa3","Cx3cr1","Ets1","Nos3","Rapgef3"]
GO:0000266	6	biological process	mitochondrial fission	2	19	0.338985	0.0444558	0.305499	["ENSMUSG00000041241","ENSMUSG00000048731"]	["Ggnbp1","Mul1"]
GO:0006555	6	biological process	methionine metabolic process	2	19	0.338985	0.0444558	0.305499	["ENSMUSG00000004996","ENSMUSG00000029009"]	["Mri1","Mthfr"]
GO:0048593	6	biological process	camera-type eye morphogenesis	2	19	0.338985	0.0444558	0.305499	["ENSMUSG00000021264","ENSMUSG00000030323"]	["Ift122","Yy1"]
GO:0006195	7	biological process	purine nucleotide catabolic process	12	383	6.83321	0.0432109	0.305499	["ENSMUSG00000019066","ENSMUSG00000020620","ENSMUSG00000020736","ENSMUSG00000021871","ENSMUSG00000025464","ENSMUSG00000028268","ENSMUSG00000028270","ENSMUSG00000032562","ENSMUSG00000034209","ENSMUSG00000036430","ENSMUSG00000036943","ENSMUSG00000069874"]	["Abca8b","Gbp2","Gbp3","Gnai2","Irgm2","Nt5c","Paox","Pnp","Rab3d","Rab8b","Rasl10a","Tbcc"]
GO:0012502	8	biological process	induction of programmed cell death	8	218	3.8894	0.0424836	0.305499	["ENSMUSG00000020230","ENSMUSG00000024959","ENSMUSG00000027878","ENSMUSG00000028456","ENSMUSG00000032035","ENSMUSG00000041241","ENSMUSG00000041801","ENSMUSG00000070034"]	["Bad","Ets1","Mul1","Notch2","Phlda3","Prmt2","Sp110","Unc13b"]
GO:0045947	9	biological process	negative regulation of translational initiation	2	19	0.338985	0.0444558	0.305499	["ENSMUSG00000037992","ENSMUSG00000094936"]	["Rara","Rbm4"]
GO:0032970	5	biological process	regulation of actin filament-based process	8	221	3.94293	0.0453993	0.310907	["ENSMUSG00000003161","ENSMUSG00000003283","ENSMUSG00000024300","ENSMUSG00000026181","ENSMUSG00000039621","ENSMUSG00000042099","ENSMUSG00000045664","ENSMUSG00000061353"]	["Cdc42ep2","Cxcl12","Hck","Kank3","Myo1f","Ppm1f","Prex1","Sri"]
GO:0008610	5	biological process	lipid biosynthetic process	15	517	9.22395	0.0456344	0.311443	["ENSMUSG00000023827","ENSMUSG00000028944","ENSMUSG00000029468","ENSMUSG00000029916","ENSMUSG00000029925","ENSMUSG00000031168","ENSMUSG00000033579","ENSMUSG00000036078","ENSMUSG00000040710","ENSMUSG00000042737","ENSMUSG00000049721","ENSMUSG00000056220","ENSMUSG00000057342","ENSMUSG00000062078","ENSMUSG00000087408"]	["Agk","Agpat4","Cers1","Dpm3","Ebp","Fa2h","Gal3st1","P2rx7","Pla2g4a","Prkag2","Qk","Sigmar1","Sphk2","St8sia4","Tbxas1"]
GO:0002260	4	biological process	lymphocyte homeostasis	3	45	0.802858	0.046099	0.312466	["ENSMUSG00000025993","ENSMUSG00000029468","ENSMUSG00000093809"]	["Bcl2a1a","P2rx7","Slc40a1"]
GO:0002009	5	biological process	morphogenesis of an epithelium	10	303	5.40591	0.046304	0.312788	["ENSMUSG00000000530","ENSMUSG00000020930","ENSMUSG00000027878","ENSMUSG00000030782","ENSMUSG00000031665","ENSMUSG00000032440","ENSMUSG00000037325","ENSMUSG00000053110","ENSMUSG00000061353","ENSMUSG00000078302"]	["Acvrl1","Bbs7","Ccdc103","Cxcl12","Foxd1","Notch2","Sall1","Tgfb1i1","Tgfbr2","Yap1"]
GO:0032989	4	biological process	cellular component morphogenesis	14	475	8.47461	0.0469926	0.314233	["ENSMUSG00000001025","ENSMUSG00000001039","ENSMUSG00000006464","ENSMUSG00000024781","ENSMUSG00000028059","ENSMUSG00000029468","ENSMUSG00000030323","ENSMUSG00000031665","ENSMUSG00000033214","ENSMUSG00000036430","ENSMUSG00000037325","ENSMUSG00000039765","ENSMUSG00000071317","ENSMUSG00000079662"]	["Arhgef2","B9d1","Bbs1","Bbs7","Bves","Cc2d2a","Ift122","Lipa","Ntn3","P2rx7","S100a6","Sall1","Slitrk5","Tbcc"]
GO:0072523	6	biological process	purine-containing compound catabolic process	12	388	6.92242	0.0468432	0.314233	["ENSMUSG00000019066","ENSMUSG00000020620","ENSMUSG00000020736","ENSMUSG00000021871","ENSMUSG00000025464","ENSMUSG00000028268","ENSMUSG00000028270","ENSMUSG00000032562","ENSMUSG00000034209","ENSMUSG00000036430","ENSMUSG00000036943","ENSMUSG00000069874"]	["Abca8b","Gbp2","Gbp3","Gnai2","Irgm2","Nt5c","Paox","Pnp","Rab3d","Rab8b","Rasl10a","Tbcc"]
GO:0010558	7	biological process	negative regulation of macromolecule biosynthetic process	27	1074	19.1615	0.0468276	0.314233	["ENSMUSG00000000530","ENSMUSG00000008398","ENSMUSG00000014303","ENSMUSG00000020230","ENSMUSG00000021264","ENSMUSG00000022724","ENSMUSG00000022760","ENSMUSG00000024926","ENSMUSG00000024968","ENSMUSG00000025138","ENSMUSG00000026181","ENSMUSG00000027582","ENSMUSG00000028820","ENSMUSG00000031627","ENSMUSG00000031665","ENSMUSG00000033006","ENSMUSG00000036086","ENSMUSG00000037992","ENSMUSG00000041309"…	["Acvrl1","Commd7","Elk3","Foxd1","Glis2","Hic1","Irf2","Irf8","Kat5","Mina","Nkx6-2","Ppm1f","Prmt2","Rara","Rbm4","Rcor2","Sall1","Sfpq","Sirt7","Sox10","Tardbp","Thap7","Yy1","Zfp217","Zfp748","Zgpat","Zranb3"]
GO:0003013	5	biological process	circulatory system process	6	147	2.62267	0.0485405	0.315452	["ENSMUSG00000000530","ENSMUSG00000016087","ENSMUSG00000028978","ENSMUSG00000029009","ENSMUSG00000030516","ENSMUSG00000061353"]	["Acvrl1","Cxcl12","Fli1","Mthfr","Nos3","Tjp1"]
GO:0007006	5	biological process	mitochondrial membrane organization	3	46	0.820699	0.0486855	0.315452	["ENSMUSG00000024959","ENSMUSG00000031967","ENSMUSG00000047363"]	["Afg3l1","Bad","Cstad"]
GO:0001510	5	biological process	RNA methylation	2	20	0.356826	0.0488255	0.315452	["ENSMUSG00000024037","ENSMUSG00000031171"]	["Ftsj1","Wdr4"]
GO:0030177	7	biological process	positive regulation of Wnt receptor signaling pathway	4	77	1.37378	0.0489069	0.315452	["ENSMUSG00000026872","ENSMUSG00000031665","ENSMUSG00000053110","ENSMUSG00000074698"]	["Csnk2a1","Sall1","Yap1","Zeb2"]
GO:0045621	7	biological process	positive regulation of lymphocyte differentiation	4	77	1.37378	0.0489069	0.315452	["ENSMUSG00000021871","ENSMUSG00000024959","ENSMUSG00000032440","ENSMUSG00000037992"]	["Bad","Pnp","Rara","Tgfbr2"]
GO:0090100	7	biological process	positive regulation of transmembrane receptor protein serine/threonine kinase signaling pathway	4	77	1.37378	0.0489069	0.315452	["ENSMUSG00000000530","ENSMUSG00000030782","ENSMUSG00000078302","ENSMUSG00000090935"]	["Acvrl1","Foxd1","Synj2bp","Tgfb1i1"]
GO:2000113	8	biological process	negative regulation of cellular macromolecule biosynthetic process	26	1031	18.3944	0.048922	0.315452	["ENSMUSG00000000530","ENSMUSG00000008398","ENSMUSG00000014303","ENSMUSG00000020230","ENSMUSG00000021264","ENSMUSG00000022724","ENSMUSG00000022760","ENSMUSG00000024926","ENSMUSG00000024968","ENSMUSG00000025138","ENSMUSG00000026181","ENSMUSG00000027582","ENSMUSG00000028820","ENSMUSG00000031627","ENSMUSG00000031665","ENSMUSG00000033006","ENSMUSG00000036086","ENSMUSG00000037992","ENSMUSG00000041309"…	["Acvrl1","Commd7","Elk3","Foxd1","Glis2","Hic1","Irf2","Irf8","Kat5","Mina","Nkx6-2","Ppm1f","Prmt2","Rara","Rbm4","Rcor2","Sall1","Sfpq","Sirt7","Sox10","Thap7","Yy1","Zfp217","Zfp748","Zgpat","Zranb3"]
GO:0044260	4	biological process	cellular macromolecule metabolic process	114	5561	99.2154	0.0492812	0.316739	["ENSMUSG00000000530","ENSMUSG00000000861","ENSMUSG00000003283","ENSMUSG00000003444","ENSMUSG00000006728","ENSMUSG00000008398","ENSMUSG00000012076","ENSMUSG00000014303","ENSMUSG00000014763","ENSMUSG00000015839","ENSMUSG00000016087","ENSMUSG00000016510","ENSMUSG00000017386","ENSMUSG00000018381","ENSMUSG00000019066","ENSMUSG00000019774","ENSMUSG00000019837","ENSMUSG00000019907","ENSMUSG00000020230"…	["Abi3","Acvrl1","Afg3l1","Ap5z1","Aplf","Aptx","Bbs12","Bcl11a","Brms1l","Ccnd1","Cdk4","Csnk2a1","Dcaf17","Dcaf8","Dido1","Dpm3","Elk3","Ets1","Fam120b","Fli1","Foxd1","Ftsj1","Gal3st1","Gcnt1","Gemin6","Glis2","Gmfb","Gmppb","Gtf3c6","H2-DMb1","Hck","Hic1","Immp1l","Irf2","Irf8","Josd2","Kat5","Kctd11","Klf3","Leng9","Lsm10","Lyl1","Mafg","Med20","Med29","Mina","Mrpl14","Mrpl17","Mrpl36","Mrpl…

## Sheet: Cell comp
ID	Level	Ontology	Title	Number of hits	Group size	Expected hits	P-value	Adjusted P-value	Hits	Hit names
GO:0043226	2	cellular component	organelle	213	9971	177.896	0.000238657	0.0300851	["ENSMUSG00000000861","ENSMUSG00000001025","ENSMUSG00000001039","ENSMUSG00000001864","ENSMUSG00000001942","ENSMUSG00000003161","ENSMUSG00000003283","ENSMUSG00000003444","ENSMUSG00000004996","ENSMUSG00000006464","ENSMUSG00000006728","ENSMUSG00000008398","ENSMUSG00000012076","ENSMUSG00000012429","ENSMUSG00000014303","ENSMUSG00000014763","ENSMUSG00000015839","ENSMUSG00000015943","ENSMUSG00000016087"…	["Abcb8","Abhd6","Afg3l1","Agk","Aif1","Aif1l","Angptl6","Ankrd12","Anxa3","Ap5z1","Apbb1ip","Aplf","Aptx","Arhgef2","B9d1","Bad","Bbs1","Bbs12","Bbs7","Bcl11a","Bola1","Brms1l","Cc2d2a","Ccdc103","Ccdc181","Cckbr","Ccnd1","Cd93","Cdc42ep2","Cdk4","Cep57l1","Cep68","Cers1","Cnpy2","Coa3","Coa4","Coa6","Csnk2a1","Cstad","Cyb5","Cyb5b","Cyth4","D10Jhu81e","Dcaf17","Dcaf8","Ddx31","Dennd6a","Det1","…
GO:0043227	3	cellular component	membrane-bounded organelle	198	9147	163.194	0.000242378	0.0300851	["ENSMUSG00000000861","ENSMUSG00000001025","ENSMUSG00000001039","ENSMUSG00000001942","ENSMUSG00000003161","ENSMUSG00000003283","ENSMUSG00000003444","ENSMUSG00000004996","ENSMUSG00000006464","ENSMUSG00000006728","ENSMUSG00000008398","ENSMUSG00000012076","ENSMUSG00000012429","ENSMUSG00000014303","ENSMUSG00000014763","ENSMUSG00000015839","ENSMUSG00000015943","ENSMUSG00000016087","ENSMUSG00000016510"…	["Abcb8","Abhd6","Afg3l1","Agk","Aif1","Angptl6","Ankrd12","Anxa3","Ap5z1","Aplf","Aptx","Arhgef2","B9d1","Bad","Bbs1","Bbs12","Bbs7","Bcl11a","Bola1","Brms1l","Cc2d2a","Ccdc103","Ccdc181","Cckbr","Ccnd1","Cd93","Cdk4","Cers1","Cnpy2","Coa3","Coa4","Coa6","Csnk2a1","Cstad","Cyb5","Cyb5b","Cyth4","D10Jhu81e","Dcaf17","Dcaf8","Dennd6a","Det1","Dido1","Dpm3","Dscr3","Ebp","Ebpl","Elk3","Epm2aip1","E…
GO:0043229	3	cellular component	intracellular organelle	212	9929	177.146	0.000261411	0.030539	["ENSMUSG00000000861","ENSMUSG00000001025","ENSMUSG00000001039","ENSMUSG00000001864","ENSMUSG00000001942","ENSMUSG00000003161","ENSMUSG00000003283","ENSMUSG00000003444","ENSMUSG00000004996","ENSMUSG00000006464","ENSMUSG00000006728","ENSMUSG00000008398","ENSMUSG00000012076","ENSMUSG00000012429","ENSMUSG00000014303","ENSMUSG00000014763","ENSMUSG00000015839","ENSMUSG00000015943","ENSMUSG00000016087"…	["Abcb8","Abhd6","Afg3l1","Agk","Aif1","Aif1l","Angptl6","Ankrd12","Anxa3","Ap5z1","Apbb1ip","Aplf","Aptx","Arhgef2","B9d1","Bad","Bbs1","Bbs12","Bbs7","Bcl11a","Bola1","Brms1l","Cc2d2a","Ccdc103","Ccdc181","Cckbr","Ccnd1","Cd93","Cdc42ep2","Cdk4","Cep57l1","Cep68","Cers1","Cnpy2","Coa3","Coa4","Coa6","Csnk2a1","Cstad","Cyb5","Cyb5b","Cyth4","D10Jhu81e","Dcaf17","Dcaf8","Ddx31","Dennd6a","Det1","…
GO:0043231	4	cellular component	intracellular membrane-bounded organelle	197	9113	162.588	0.000279482	0.0308361	["ENSMUSG00000000861","ENSMUSG00000001025","ENSMUSG00000001039","ENSMUSG00000001942","ENSMUSG00000003161","ENSMUSG00000003283","ENSMUSG00000003444","ENSMUSG00000004996","ENSMUSG00000006464","ENSMUSG00000006728","ENSMUSG00000008398","ENSMUSG00000012076","ENSMUSG00000012429","ENSMUSG00000014303","ENSMUSG00000014763","ENSMUSG00000015839","ENSMUSG00000015943","ENSMUSG00000016087","ENSMUSG00000016510"…	["Abcb8","Abhd6","Afg3l1","Agk","Aif1","Angptl6","Ankrd12","Anxa3","Ap5z1","Aplf","Aptx","Arhgef2","B9d1","Bad","Bbs1","Bbs12","Bbs7","Bcl11a","Bola1","Brms1l","Cc2d2a","Ccdc103","Ccdc181","Cckbr","Ccnd1","Cd93","Cdk4","Cers1","Cnpy2","Coa3","Coa4","Coa6","Csnk2a1","Cstad","Cyb5","Cyb5b","Cyth4","D10Jhu81e","Dcaf17","Dcaf8","Dennd6a","Det1","Dido1","Dpm3","Dscr3","Ebp","Ebpl","Elk3","Epm2aip1","E…
GO:0044464	2	cellular component	cell part	300	15172	270.688	0.000811383	0.0544392	["ENSMUSG00000000154","ENSMUSG00000000530","ENSMUSG00000000682","ENSMUSG00000000861","ENSMUSG00000000881","ENSMUSG00000001025","ENSMUSG00000001029","ENSMUSG00000001036","ENSMUSG00000001039","ENSMUSG00000001864","ENSMUSG00000001942","ENSMUSG00000002617","ENSMUSG00000002797","ENSMUSG00000002885","ENSMUSG00000003161","ENSMUSG00000003283","ENSMUSG00000003444","ENSMUSG00000003477","ENSMUSG00000004837"…	["Aacs","Abca8b","Abcb8","Abhd6","Abi3","Acvrl1","Afg3l1","Agk","Agpat4","Aif1","Aif1l","Akr1c14","Amer2","Angptl6","Ankrd12","Ankrd34a","Anxa3","Ap5z1","Apbb1ip","Aplf","Aptx","Arhgef2","B9d1","Bad","Bbs1","Bbs12","Bbs7","Bcl11a","Bcl2a1a","Bola1","Brms1l","Bves","Caskin2","Cc2d2a","Ccdc103","Ccdc181","Cckbr","Ccnd1","Cd248","Cd52","Cd93","Cd97","Cdc42ep2","Cdk4","Cep57l1","Cep68","Cers1","Cnpy2…
GO:0033643	4	cellular component	host cell part	3	13	0.231937	0.00141127	0.0646862	["ENSMUSG00000028268","ENSMUSG00000028270","ENSMUSG00000069874"]	["Gbp2","Gbp3","Irgm2"]
GO:0044217	3	cellular component	other organism part	3	13	0.231937	0.00141127	0.0646862	["ENSMUSG00000028268","ENSMUSG00000028270","ENSMUSG00000069874"]	["Gbp2","Gbp3","Irgm2"]
GO:0005923	5	cellular component	tight junction	7	110	1.96254	0.00360507	0.102281	["ENSMUSG00000000881","ENSMUSG00000006728","ENSMUSG00000017386","ENSMUSG00000028059","ENSMUSG00000030516","ENSMUSG00000070348","ENSMUSG00000071317"]	["Arhgef2","Bves","Ccnd1","Cdk4","Dlg3","Tjp1","Traf4"]
GO:0070160	4	cellular component	occluding junction	7	110	1.96254	0.00360507	0.102281	["ENSMUSG00000000881","ENSMUSG00000006728","ENSMUSG00000017386","ENSMUSG00000028059","ENSMUSG00000030516","ENSMUSG00000070348","ENSMUSG00000071317"]	["Arhgef2","Bves","Ccnd1","Cdk4","Dlg3","Tjp1","Traf4"]
GO:0005739	5	cellular component	mitochondrion	43	1630	29.0813	0.0065916	0.133581	["ENSMUSG00000008398","ENSMUSG00000015943","ENSMUSG00000016510","ENSMUSG00000017188","ENSMUSG00000019066","ENSMUSG00000019774","ENSMUSG00000020736","ENSMUSG00000021607","ENSMUSG00000021809","ENSMUSG00000022668","ENSMUSG00000023939","ENSMUSG00000024177","ENSMUSG00000024349","ENSMUSG00000024646","ENSMUSG00000024959","ENSMUSG00000025277","ENSMUSG00000025464","ENSMUSG00000028973","ENSMUSG00000028978"…	["Abcb8","Abhd6","Afg3l1","Agk","Bad","Bola1","Coa3","Coa4","Coa6","Cstad","Cyb5","Cyb5b","D10Jhu81e","Elk3","Fam136a","Ggnbp1","Gimap8","Gmppb","Gtpbp8","Hdhd3","Immp1l","Lap3","Mrpl14","Mrpl17","Mrpl36","Mrpl51","Mrps16","Mrps17","Mtif3","Mtrf1l","Mul1","Nme4","Nos3","Nt5c","Nudt13","Paox","Rab3d","Rab8b","Synj2bp","Timm10b","Tmem173","Zbtb9","Zkscan1"]
GO:0044444	4	cellular component	cytoplasmic part	149	7053	125.835	0.00753822	0.141065	["ENSMUSG00000000154","ENSMUSG00000001025","ENSMUSG00000001036","ENSMUSG00000001039","ENSMUSG00000001942","ENSMUSG00000002797","ENSMUSG00000003161","ENSMUSG00000003283","ENSMUSG00000003477","ENSMUSG00000004837","ENSMUSG00000004996","ENSMUSG00000006728","ENSMUSG00000008398","ENSMUSG00000015839","ENSMUSG00000015943","ENSMUSG00000016510","ENSMUSG00000017188","ENSMUSG00000017386","ENSMUSG00000019066"…	["Aacs","Abca8b","Abcb8","Abhd6","Afg3l1","Agk","Agpat4","Aif1","Angptl6","Anxa3","Ap5z1","Apbb1ip","Aplf","Arhgef2","B9d1","Bad","Bola1","Ccdc103","Ccnd1","Cd93","Cdk4","Cers1","Cnpy2","Coa3","Coa4","Coa6","Cryzl1","Csnk2a1","Cstad","Cx3cr1","Cyb5","Cyb5b","D10Jhu81e","Dcaf8","Dennd6a","Dpm3","Ebp","Ebpl","Elk3","Engase","Epm2aip1","Epn2","Fa2h","Fam136a","Gal3st1","Gamt","Gbp2","Gbp3","Gcnt1","…
GO:0042588	7	cellular component	zymogen granule	2	8	0.14273	0.00828012	0.142266	["ENSMUSG00000019066","ENSMUSG00000056220"]	["Pla2g4a","Rab3d"]
GO:0005737	4	cellular component	cytoplasm	123	5688	101.481	0.00832459	0.142266	["ENSMUSG00000000861","ENSMUSG00000000881","ENSMUSG00000001025","ENSMUSG00000001036","ENSMUSG00000001039","ENSMUSG00000001864","ENSMUSG00000001942","ENSMUSG00000003161","ENSMUSG00000003283","ENSMUSG00000003477","ENSMUSG00000004837","ENSMUSG00000004996","ENSMUSG00000006464","ENSMUSG00000006728","ENSMUSG00000012429","ENSMUSG00000014303","ENSMUSG00000015839","ENSMUSG00000017386","ENSMUSG00000018381"…	["Aacs","Abi3","Aif1","Aif1l","Akr1c14","Ankrd12","Ankrd34a","Anxa3","Ap5z1","Apbb1ip","Aplf","Aptx","Arhgef2","B9d1","Bad","Bbs1","Bbs7","Bcl11a","Bcl2a1a","Caskin2","Cc2d2a","Ccdc103","Cckbr","Ccnd1","Cd248","Cdc42ep2","Cdk4","Cep57l1","Cep68","Dennd6a","Dido1","Dlg3","Engase","Epn2","Ets1","Fam110a","Fam136a","Ftsj1","Gbp2","Gbp3","Gdpgp1","Gemin6","Ggnbp1","Gimap8","Gjb1","Glis2","Gnai2","Gnp…
GO:0005622	3	cellular component	intracellular	31	1100	19.6254	0.00838123	0.142266	["ENSMUSG00000002617","ENSMUSG00000003161","ENSMUSG00000011832","ENSMUSG00000018381","ENSMUSG00000020589","ENSMUSG00000020773","ENSMUSG00000021607","ENSMUSG00000021871","ENSMUSG00000022469","ENSMUSG00000023800","ENSMUSG00000028059","ENSMUSG00000029729","ENSMUSG00000030782","ENSMUSG00000030879","ENSMUSG00000034116","ENSMUSG00000034209","ENSMUSG00000034211","ENSMUSG00000034317","ENSMUSG00000036086"…	["Abi3","Arhgef2","Ccnd1","Evi5l","Fam49a","Gmfb","Lap3","Leng9","Ly6a","Mrpl17","Mrpl36","Mrps16","Mrps17","Pnp","Rapgef3","Rasgrp3","Rasl10a","Sri","Tgfb1i1","Tiam2","Trim12a","Trim47","Trim59","Vav1","Zfp27","Zfp316","Zfp40","Zfp866","Zfp879","Zkscan1","Zranb3"]
GO:0005884	4	cellular component	actin filament	4	47	0.838541	0.00972994	0.157855	["ENSMUSG00000001864","ENSMUSG00000003283","ENSMUSG00000024397","ENSMUSG00000040723"]	["Aif1","Aif1l","Hck","Rcsd1"]
GO:0020005	3	cellular component	symbiont-containing vacuole membrane	2	9	0.160572	0.010521	0.159337	["ENSMUSG00000028268","ENSMUSG00000028270"]	["Gbp2","Gbp3"]
GO:0034464	4	cellular component	BBSome	2	9	0.160572	0.010521	0.159337	["ENSMUSG00000006464","ENSMUSG00000037325"]	["Bbs1","Bbs7"]
GO:0000315	6	cellular component	organellar large ribosomal subunit	3	28	0.499556	0.0132678	0.167478	["ENSMUSG00000021607","ENSMUSG00000030335","ENSMUSG00000030879"]	["Mrpl17","Mrpl36","Mrpl51"]
GO:0005762	5	cellular component	mitochondrial large ribosomal subunit	3	28	0.499556	0.0132678	0.167478	["ENSMUSG00000021607","ENSMUSG00000030335","ENSMUSG00000030879"]	["Mrpl17","Mrpl36","Mrpl51"]
GO:0042581	7	cellular component	specific granule	2	11	0.196254	0.0156996	0.187828	["ENSMUSG00000029484","ENSMUSG00000030805"]	["Anxa3","Stx4a"]
GO:0044459	3	cellular component	plasma membrane part	52	2165	38.6264	0.0167862	0.193822	["ENSMUSG00000000154","ENSMUSG00000000530","ENSMUSG00000000682","ENSMUSG00000000881","ENSMUSG00000001025","ENSMUSG00000001029","ENSMUSG00000001864","ENSMUSG00000002885","ENSMUSG00000003161","ENSMUSG00000003283","ENSMUSG00000006464","ENSMUSG00000022969","ENSMUSG00000024397","ENSMUSG00000025277","ENSMUSG00000025381","ENSMUSG00000025993","ENSMUSG00000026637","ENSMUSG00000027111","ENSMUSG00000027463"…	["Abhd6","Acvrl1","Aif1","Aif1l","Arhgef2","Bbs1","Bbs7","Bves","Cckbr","Cd52","Cd97","Cnpy2","Cx3cr1","Cxcl12","Dlg3","Ebp","Gal3st1","Gjb1","Gnai2","Gpr17","H2-DMb1","Hck","Hpgd","Htr1f","Icam2","Il10rb","Itga11","Itga6","Kcnk6","Kcns2","Lime1","Ly6a","Ly6c1","Nos3","Notch2","P2rx7","P2ry6","Pcdh18","Rasgrp3","S100a6","S1pr3","Sigmar1","Slc22a18","Slc22a2","Slc40a1","Slc52a3","Sri","Stx4a","Tgf…
GO:0035869	5	cellular component	ciliary transition zone	2	12	0.214096	0.0186195	0.206583	["ENSMUSG00000001039","ENSMUSG00000039765"]	["B9d1","Cc2d2a"]
GO:0036038	4	cellular component	TCTN-B9D complex	2	13	0.231937	0.0217483	0.22853	["ENSMUSG00000001039","ENSMUSG00000039765"]	["B9d1","Cc2d2a"]
GO:0031968	4	cellular component	organelle outer membrane	7	156	2.78324	0.0221577	0.230394	["ENSMUSG00000024349","ENSMUSG00000024959","ENSMUSG00000031924","ENSMUSG00000036078","ENSMUSG00000041241","ENSMUSG00000047363","ENSMUSG00000090935"]	["Bad","Cstad","Cyb5b","Mul1","Sigmar1","Synj2bp","Tmem173"]
GO:0032592	4	cellular component	integral to mitochondrial membrane	3	34	0.606604	0.0224115	0.231819	["ENSMUSG00000017188","ENSMUSG00000041241","ENSMUSG00000090935"]	["Coa3","Mul1","Synj2bp"]
GO:0044452	5	cellular component	nucleolar part	3	35	0.624445	0.0241961	0.238297	["ENSMUSG00000020430","ENSMUSG00000022325","ENSMUSG00000025138"]	["Pes1","Pop1","Sirt7"]
GO:0005929	4	cellular component	cilium	10	271	4.83499	0.024286	0.238297	["ENSMUSG00000001039","ENSMUSG00000006464","ENSMUSG00000020930","ENSMUSG00000030323","ENSMUSG00000036430","ENSMUSG00000037325","ENSMUSG00000039765","ENSMUSG00000042050","ENSMUSG00000051444","ENSMUSG00000075271"]	["B9d1","Bbs1","Bbs12","Bbs7","Cc2d2a","Ccdc103","Ift122","Tbcc","Ttc30a1","Wdr60"]
GO:0005667	4	cellular component	transcription factor complex	12	351	6.26229	0.0245049	0.238297	["ENSMUSG00000006728","ENSMUSG00000014303","ENSMUSG00000019837","ENSMUSG00000020230","ENSMUSG00000021264","ENSMUSG00000022724","ENSMUSG00000024926","ENSMUSG00000024968","ENSMUSG00000032035","ENSMUSG00000034673","ENSMUSG00000053110","ENSMUSG00000078302"]	["Cdk4","Ets1","Foxd1","Glis2","Gtf3c6","Kat5","Mina","Pbx2","Prmt2","Rcor2","Yap1","Yy1"]
GO:0043235	4	cellular component	receptor complex	8	196	3.49689	0.0248476	0.238297	["ENSMUSG00000000881","ENSMUSG00000022969","ENSMUSG00000025277","ENSMUSG00000026637","ENSMUSG00000027111","ENSMUSG00000032243","ENSMUSG00000032440","ENSMUSG00000090077"]	["Abhd6","Dlg3","Il10rb","Itga11","Itga6","Lime1","Tgfbr2","Traf5"]
GO:0019867	3	cellular component	outer membrane	7	160	2.85461	0.0250167	0.238297	["ENSMUSG00000024349","ENSMUSG00000024959","ENSMUSG00000031924","ENSMUSG00000036078","ENSMUSG00000041241","ENSMUSG00000047363","ENSMUSG00000090935"]	["Bad","Cstad","Cyb5b","Mul1","Sigmar1","Synj2bp","Tmem173"]
GO:0005815	5	cellular component	microtubule organizing center	15	484	8.63519	0.028091	0.255848	["ENSMUSG00000001039","ENSMUSG00000006464","ENSMUSG00000012429","ENSMUSG00000015839","ENSMUSG00000019813","ENSMUSG00000019907","ENSMUSG00000024177","ENSMUSG00000026637","ENSMUSG00000027459","ENSMUSG00000030323","ENSMUSG00000032562","ENSMUSG00000037325","ENSMUSG00000039765","ENSMUSG00000044066","ENSMUSG00000058407"]	["B9d1","Bbs1","Bbs7","Cc2d2a","Cep57l1","Cep68","Fam110a","Gnai2","Ift122","Mplkip","Nfe2l2","Nme4","Ppp1r12a","Traf5","Txndc9"]
GO:0005911	3	cellular component	cell-cell junction	11	318	5.67353	0.0283217	0.255848	["ENSMUSG00000000881","ENSMUSG00000006728","ENSMUSG00000017386","ENSMUSG00000027111","ENSMUSG00000028059","ENSMUSG00000029468","ENSMUSG00000030516","ENSMUSG00000033960","ENSMUSG00000047797","ENSMUSG00000070348","ENSMUSG00000071317"]	["9430020K01Rik","Arhgef2","Bves","Ccnd1","Cdk4","Dlg3","Gjb1","Itga6","P2rx7","Tjp1","Traf4"]
GO:0031307	5	cellular component	integral to mitochondrial outer membrane	2	15	0.267619	0.0285993	0.255848	["ENSMUSG00000041241","ENSMUSG00000090935"]	["Mul1","Synj2bp"]
GO:0005741	5	cellular component	mitochondrial outer membrane	6	130	2.31937	0.0292932	0.258561	["ENSMUSG00000024349","ENSMUSG00000024959","ENSMUSG00000031924","ENSMUSG00000041241","ENSMUSG00000047363","ENSMUSG00000090935"]	["Bad","Cstad","Cyb5b","Mul1","Synj2bp","Tmem173"]
GO:0044429	4	cellular component	mitochondrial part	22	803	14.3266	0.0316631	0.270713	["ENSMUSG00000017188","ENSMUSG00000020620","ENSMUSG00000021607","ENSMUSG00000024177","ENSMUSG00000024349","ENSMUSG00000024959","ENSMUSG00000028973","ENSMUSG00000029916","ENSMUSG00000030335","ENSMUSG00000030879","ENSMUSG00000031924","ENSMUSG00000033006","ENSMUSG00000034211","ENSMUSG00000035517","ENSMUSG00000041241","ENSMUSG00000042670","ENSMUSG00000047363","ENSMUSG00000048731","ENSMUSG00000049960"…	["Abca8b","Abcb8","Agk","Bad","Coa3","Cstad","Cyb5b","Ggnbp1","Immp1l","Mrpl17","Mrpl36","Mrpl51","Mrps16","Mrps17","Mul1","Nme4","Pla2g4a","Sox10","Synj2bp","Tdrd7","Timm10b","Tmem173"]
GO:0031306	4	cellular component	intrinsic to mitochondrial outer membrane	2	16	0.285461	0.0323056	0.270713	["ENSMUSG00000041241","ENSMUSG00000090935"]	["Mul1","Synj2bp"]
GO:0016581	5	cellular component	NuRD complex	2	17	0.303302	0.0361887	0.279652	["ENSMUSG00000031665","ENSMUSG00000074698"]	["Csnk2a1","Sall1"]
GO:0031312	4	cellular component	extrinsic to organelle membrane	2	17	0.303302	0.0361887	0.279652	["ENSMUSG00000027534","ENSMUSG00000033006"]	["Snx16","Sox10"]
GO:0090545	5	cellular component	CHD-type complex	2	17	0.303302	0.0361887	0.279652	["ENSMUSG00000031665","ENSMUSG00000074698"]	["Csnk2a1","Sall1"]
GO:0044451	5	cellular component	nucleoplasm part	24	914	16.3069	0.0389973	0.289873	["ENSMUSG00000000861","ENSMUSG00000003444","ENSMUSG00000006728","ENSMUSG00000014303","ENSMUSG00000019837","ENSMUSG00000020230","ENSMUSG00000021264","ENSMUSG00000022724","ENSMUSG00000022760","ENSMUSG00000024926","ENSMUSG00000024968","ENSMUSG00000028820","ENSMUSG00000031665","ENSMUSG00000032035","ENSMUSG00000034673","ENSMUSG00000041459","ENSMUSG00000050188","ENSMUSG00000052056","ENSMUSG00000053110"…	["Bcl11a","Cdk4","Csnk2a1","Ets1","Foxd1","Gemin6","Glis2","Gtf3c6","Kat5","Lsm10","Med20","Med29","Mina","Pbx2","Prmt2","Rbm4","Rcor2","Sall1","Sfpq","Tardbp","Thap7","Yap1","Yy1","Zfp217"]
GO:0000307	4	cellular component	cyclin-dependent protein kinase holoenzyme complex	2	19	0.338985	0.0444558	0.305499	["ENSMUSG00000006728","ENSMUSG00000070348"]	["Ccnd1","Cdk4"]
GO:0080008	6	cellular component	Cul4-RING ubiquitin ligase complex	2	20	0.356826	0.0488255	0.315452	["ENSMUSG00000026554","ENSMUSG00000041966"]	["Dcaf17","Dcaf8"]

## Sheet: Mol  func
ID	Level	Ontology	Title	Number of hits	Group size	Expected hits	P-value	Adjusted P-value	Hits	Hit names
GO:0043169	4	molecular function	cation binding	107	3942	70.3304	2.74117e-06	0.00209697	["ENSMUSG00000000530","ENSMUSG00000000861","ENSMUSG00000001025","ENSMUSG00000001864","ENSMUSG00000002617","ENSMUSG00000002885","ENSMUSG00000003161","ENSMUSG00000014303","ENSMUSG00000016386","ENSMUSG00000017386","ENSMUSG00000020736","ENSMUSG00000020773","ENSMUSG00000021264","ENSMUSG00000021716","ENSMUSG00000021809","ENSMUSG00000022724","ENSMUSG00000022760","ENSMUSG00000024177","ENSMUSG00000024397"…	["9130019O22Rik","AU041133","AW146154","Acvrl1","Afg3l1","Aif1","Aif1l","Anxa3","Aplf","Aptx","Arhgef2","Bcl11a","C030039L03Rik","Cd248","Cd93","Cd97","Cryzl1","Cyb5","Cyb561d1","Cyb561d2","Cyb5b","Dido1","Dnajc24","Fa2h","Glis2","Gm5595","Gnai2","Hic1","Htr1f","Il17rd","Itga11","Itga6","Kat5","Klf3","Lap3","Leng9","Limd2","Mblac1","Mina","Mpped2","Mul1","Nme4","Nos3","Notch2","Nt5c","Nudt13","Nu…
GO:0046872	5	molecular function	metal ion binding	105	3859	68.8495	3.16763e-06	0.00209697	["ENSMUSG00000000530","ENSMUSG00000000861","ENSMUSG00000001025","ENSMUSG00000001864","ENSMUSG00000002617","ENSMUSG00000002885","ENSMUSG00000003161","ENSMUSG00000014303","ENSMUSG00000016386","ENSMUSG00000017386","ENSMUSG00000020736","ENSMUSG00000020773","ENSMUSG00000021264","ENSMUSG00000021716","ENSMUSG00000021809","ENSMUSG00000022724","ENSMUSG00000022760","ENSMUSG00000024177","ENSMUSG00000024397"…	["9130019O22Rik","AU041133","AW146154","Acvrl1","Afg3l1","Aif1","Aif1l","Anxa3","Aplf","Aptx","Arhgef2","Bcl11a","C030039L03Rik","Cd248","Cd93","Cd97","Cryzl1","Cyb5","Cyb561d1","Cyb561d2","Cyb5b","Dido1","Dnajc24","Fa2h","Glis2","Gm5595","Gnai2","Hic1","Il17rd","Itga11","Itga6","Kat5","Klf3","Lap3","Leng9","Limd2","Mblac1","Mina","Mpped2","Mul1","Nme4","Nos3","Notch2","Nt5c","Nudt13","Nupl2","P2…
GO:0005488	2	molecular function	binding	262	12437	221.892	2.59262e-05	0.0128444	["ENSMUSG00000000154","ENSMUSG00000000530","ENSMUSG00000000861","ENSMUSG00000000881","ENSMUSG00000001025","ENSMUSG00000001029","ENSMUSG00000001036","ENSMUSG00000001039","ENSMUSG00000001864","ENSMUSG00000002617","ENSMUSG00000002797","ENSMUSG00000002885","ENSMUSG00000003161","ENSMUSG00000003283","ENSMUSG00000003444","ENSMUSG00000004837","ENSMUSG00000004996","ENSMUSG00000006464","ENSMUSG00000006728"…	["9130019O22Rik","AU041133","AW146154","Aacs","Aasdh","Abca8b","Abcb8","Abi3","Acvrl1","Afg3l1","Agk","Aif1","Aif1l","Amer2","Anxa3","Ap5z1","Apbb1ip","Aplf","Aptx","Arhgef2","B9d1","Bad","Bbs1","Bbs12","Bbs7","Bcl11a","Bcl2a1a","Bcl2a1b","Bcl2a1d","Bves","C030039L03Rik","Cc2d2a","Ccdc103","Cckbr","Ccnd1","Cd248","Cd93","Cd97","Cdc42ep2","Cdk4","Cep57l1","Cers1","Cnpy2","Commd7","Cryzl1","Csnk2a1…
GO:0008270	7	molecular function	zinc ion binding	51	1624	28.9743	5.9019e-05	0.016839	["ENSMUSG00000000861","ENSMUSG00000001025","ENSMUSG00000002617","ENSMUSG00000014303","ENSMUSG00000017386","ENSMUSG00000020773","ENSMUSG00000021264","ENSMUSG00000021716","ENSMUSG00000024982","ENSMUSG00000026637","ENSMUSG00000026872","ENSMUSG00000027582","ENSMUSG00000028059","ENSMUSG00000028411","ENSMUSG00000029178","ENSMUSG00000029468","ENSMUSG00000029729","ENSMUSG00000030782","ENSMUSG00000031665"…	["Afg3l1","Aptx","Arhgef2","Bcl11a","Cryzl1","Dido1","Glis2","Hic1","Klf3","Lap3","Leng9","Limd2","Mul1","Nupl2","P2rx7","Rara","Rbm4","Rnf121","S100a6","Sall1","Sh3rf3","Sp110","Srek1ip1","Tgfb1i1","Traf4","Traf5","Trim12a","Trim47","Trim59","Yy1","Zbtb12","Zbtb3","Zbtb40","Zbtb9","Zdhhc6","Zeb2","Zfhx2","Zfp217","Zfp316","Zfp322a","Zfp329","Zfp40","Zfp467","Zfp697","Zfp831","Zfp866","Zfp879","Z…
GO:0001614	6	molecular function	purinergic nucleotide receptor activity	5	30	0.535239	0.000173961	0.0300851	["ENSMUSG00000029468","ENSMUSG00000033446","ENSMUSG00000036362","ENSMUSG00000048779","ENSMUSG00000052229"]	["Gpr17","Lpar6","P2rx7","P2ry13","P2ry6"]
GO:0016502	5	molecular function	nucleotide receptor activity	5	30	0.535239	0.000173961	0.0300851	["ENSMUSG00000029468","ENSMUSG00000033446","ENSMUSG00000036362","ENSMUSG00000048779","ENSMUSG00000052229"]	["Gpr17","Lpar6","P2rx7","P2ry13","P2ry6"]
GO:0047750	6	molecular function	cholestenol delta-isomerase activity	2	2	0.0356826	0.000317534	0.0331907	["ENSMUSG00000021928","ENSMUSG00000031168"]	["Ebp","Ebpl"]
GO:0016860	4	molecular function	intramolecular oxidoreductase activity	6	53	0.945588	0.000351315	0.0337071	["ENSMUSG00000004996","ENSMUSG00000021928","ENSMUSG00000029925","ENSMUSG00000031168","ENSMUSG00000036078","ENSMUSG00000052102"]	["Ebp","Ebpl","Gnpda1","Mri1","Sigmar1","Tbxas1"]
GO:0046914	6	molecular function	transition metal ion binding	54	1883	33.5952	0.000356419	0.0337071	["ENSMUSG00000000861","ENSMUSG00000001025","ENSMUSG00000002617","ENSMUSG00000014303","ENSMUSG00000017386","ENSMUSG00000020773","ENSMUSG00000021264","ENSMUSG00000021716","ENSMUSG00000024982","ENSMUSG00000026637","ENSMUSG00000026872","ENSMUSG00000027582","ENSMUSG00000028059","ENSMUSG00000028411","ENSMUSG00000028978","ENSMUSG00000029178","ENSMUSG00000029468","ENSMUSG00000029729","ENSMUSG00000029925"…	["Afg3l1","Aptx","Arhgef2","Bcl11a","Cryzl1","Dido1","Fa2h","Glis2","Hic1","Klf3","Lap3","Leng9","Limd2","Mul1","Nos3","Nupl2","P2rx7","Rara","Rbm4","Rnf121","S100a6","Sall1","Sh3rf3","Sp110","Srek1ip1","Tbxas1","Tgfb1i1","Traf4","Traf5","Trim12a","Trim47","Trim59","Yy1","Zbtb12","Zbtb3","Zbtb40","Zbtb9","Zdhhc6","Zeb2","Zfhx2","Zfp217","Zfp316","Zfp322a","Zfp329","Zfp40","Zfp467","Zfp697","Zfp83…
GO:0035586	5	molecular function	purinergic receptor activity	5	36	0.642287	0.000421535	0.0380531	["ENSMUSG00000029468","ENSMUSG00000033446","ENSMUSG00000036362","ENSMUSG00000048779","ENSMUSG00000052229"]	["Gpr17","Lpar6","P2rx7","P2ry13","P2ry6"]
GO:0001608	6	molecular function	G-protein coupled nucleotide receptor activity	4	22	0.392508	0.000565984	0.0449617	["ENSMUSG00000033446","ENSMUSG00000036362","ENSMUSG00000048779","ENSMUSG00000052229"]	["Gpr17","Lpar6","P2ry13","P2ry6"]
GO:0045028	7	molecular function	G-protein coupled purinergic nucleotide receptor activity	4	22	0.392508	0.000565984	0.0449617	["ENSMUSG00000033446","ENSMUSG00000036362","ENSMUSG00000048779","ENSMUSG00000052229"]	["Gpr17","Lpar6","P2ry13","P2ry6"]
GO:0000247	6	molecular function	C-8 sterol isomerase activity	2	3	0.0535239	0.000941327	0.0566531	["ENSMUSG00000031168","ENSMUSG00000036078"]	["Ebp","Sigmar1"]
GO:0097159	3	molecular function	organic cyclic compound binding	118	5133	91.5794	0.00121896	0.0646862	["ENSMUSG00000000530","ENSMUSG00000000861","ENSMUSG00000002617","ENSMUSG00000003283","ENSMUSG00000006728","ENSMUSG00000008398","ENSMUSG00000014303","ENSMUSG00000015839","ENSMUSG00000016087","ENSMUSG00000016510","ENSMUSG00000017386","ENSMUSG00000019066","ENSMUSG00000019774","ENSMUSG00000019837","ENSMUSG00000020620","ENSMUSG00000020736","ENSMUSG00000021264","ENSMUSG00000021716","ENSMUSG00000021871"…	["Aacs","Aasdh","Abca8b","Abcb8","Acvrl1","Afg3l1","Agk","Aplf","Aptx","Bbs12","Bcl11a","Cdk4","Cryzl1","Csnk2a1","Cyb5","Cyb5b","Ddx31","Elk3","Ets1","Fa2h","Fbxo18","Fli1","Foxd1","Gbp2","Gbp3","Gdpgp1","Gimap8","Glis2","Gmppb","Gnai2","Gtf3c6","Gtpbp8","Hck","Hic1","Hpgd","Hspa12b","Htr1f","Ip6k1","Irf2","Irf8","Jrk","Kif21b","Klf3","Leng9","Lsm10","Lyl1","Mafg","Mrps17","Mthfr","Mtif3","Mtrf1…
GO:1901363	3	molecular function	heterocyclic compound binding	116	5049	90.0807	0.00139745	0.0646862	["ENSMUSG00000000530","ENSMUSG00000000861","ENSMUSG00000002617","ENSMUSG00000003283","ENSMUSG00000006728","ENSMUSG00000008398","ENSMUSG00000014303","ENSMUSG00000015839","ENSMUSG00000016087","ENSMUSG00000016510","ENSMUSG00000017386","ENSMUSG00000019066","ENSMUSG00000019774","ENSMUSG00000019837","ENSMUSG00000020620","ENSMUSG00000020736","ENSMUSG00000021264","ENSMUSG00000021716","ENSMUSG00000021871"…	["Aacs","Aasdh","Abca8b","Abcb8","Acvrl1","Afg3l1","Agk","Aplf","Aptx","Bbs12","Bcl11a","Cdk4","Cryzl1","Csnk2a1","Cyb5","Cyb5b","Ddx31","Elk3","Ets1","Fa2h","Fbxo18","Fli1","Foxd1","Gbp2","Gbp3","Gdpgp1","Gimap8","Glis2","Gmppb","Gnai2","Gtf3c6","Gtpbp8","Hck","Hic1","Hpgd","Hspa12b","Htr1f","Ip6k1","Irf2","Irf8","Jrk","Kif21b","Klf3","Leng9","Lsm10","Lyl1","Mafg","Mrps17","Mthfr","Mtif3","Mtrf1…
GO:0051400	5	molecular function	BH domain binding	3	13	0.231937	0.00141127	0.0646862	["ENSMUSG00000089929","ENSMUSG00000093809","ENSMUSG00000096581"]	["Bcl2a1a","Bcl2a1b","Bcl2a1d"]
GO:0005085	5	molecular function	guanyl-nucleotide exchange factor activity	10	183	3.26496	0.0017208	0.0727131	["ENSMUSG00000018008","ENSMUSG00000022469","ENSMUSG00000023800","ENSMUSG00000024663","ENSMUSG00000028059","ENSMUSG00000034116","ENSMUSG00000039621","ENSMUSG00000040818","ENSMUSG00000050973","ENSMUSG00000071042"]	["Arhgef2","Cyth4","Dennd6a","Gdpgp1","Prex1","Rab3il1","Rapgef3","Rasgrp3","Tiam2","Vav1"]
GO:0004862	7	molecular function	cAMP-dependent protein kinase inhibitor activity	2	4	0.0713652	0.0018604	0.0737896	["ENSMUSG00000019876","ENSMUSG00000028944"]	["Pkib","Prkag2"]
GO:0016863	5	molecular function	intramolecular oxidoreductase activity, transposing C=C bonds	3	16	0.285461	0.0026557	0.0879038	["ENSMUSG00000021928","ENSMUSG00000031168","ENSMUSG00000036078"]	["Ebp","Ebpl","Sigmar1"]
GO:0008967	7	molecular function	phosphoglycolate phosphatase activity	2	5	0.0892065	0.00306408	0.0936194	["ENSMUSG00000028411","ENSMUSG00000038422"]	["Aptx","Hdhd3"]
GO:0003924	8	molecular function	GTPase activity	11	241	4.29975	0.00419205	0.111676	["ENSMUSG00000019066","ENSMUSG00000022668","ENSMUSG00000025464","ENSMUSG00000028268","ENSMUSG00000028270","ENSMUSG00000032562","ENSMUSG00000034209","ENSMUSG00000036430","ENSMUSG00000036943","ENSMUSG00000069874","ENSMUSG00000078922"]	["Gbp2","Gbp3","Gnai2","Gtpbp8","Irgm2","Paox","Rab3d","Rab8b","Rasl10a","Tbcc","Tgtp1"]
GO:0001727	6	molecular function	lipid kinase activity	2	6	0.107048	0.00454196	0.111738	["ENSMUSG00000029916","ENSMUSG00000057342"]	["Agk","Sphk2"]
GO:0005088	6	molecular function	Ras guanyl-nucleotide exchange factor activity	7	115	2.05175	0.0046037	0.111738	["ENSMUSG00000023800","ENSMUSG00000024663","ENSMUSG00000028059","ENSMUSG00000034116","ENSMUSG00000039621","ENSMUSG00000040818","ENSMUSG00000071042"]	["Arhgef2","Dennd6a","Prex1","Rab3il1","Rasgrp3","Tiam2","Vav1"]
GO:0004536	6	molecular function	deoxyribonuclease activity	4	43	0.767176	0.00711662	0.138565	["ENSMUSG00000022248","ENSMUSG00000028411","ENSMUSG00000030051","ENSMUSG00000036086"]	["Aplf","Aptx","Rad1","Zranb3"]
GO:0008289	3	molecular function	lipid binding	24	786	14.0233	0.00781326	0.141065	["ENSMUSG00000001036","ENSMUSG00000018008","ENSMUSG00000021986","ENSMUSG00000023800","ENSMUSG00000024959","ENSMUSG00000026786","ENSMUSG00000026888","ENSMUSG00000027534","ENSMUSG00000028007","ENSMUSG00000028059","ENSMUSG00000028456","ENSMUSG00000029468","ENSMUSG00000029484","ENSMUSG00000032733","ENSMUSG00000034116","ENSMUSG00000037348","ENSMUSG00000037992","ENSMUSG00000039621","ENSMUSG00000040631"…	["Amer2","Anxa3","Apbb1ip","Arhgef2","Bad","Cyth4","Dok4","Epn2","Grb14","P2rx7","Paqr7","Phlda3","Pla2g4a","Prex1","Rara","Rasgrp3","S1pr3","Slc22a2","Snx16","Snx33","Snx7","Tiam2","Unc13b","Vav1"]
GO:0019207	3	molecular function	kinase regulator activity	8	160	2.85461	0.00816588	0.142266	["ENSMUSG00000019876","ENSMUSG00000022469","ENSMUSG00000028944","ENSMUSG00000029468","ENSMUSG00000030898","ENSMUSG00000037992","ENSMUSG00000062014","ENSMUSG00000070348"]	["Cckbr","Ccnd1","Gmfb","P2rx7","Pkib","Prkag2","Rapgef3","Rara"]
GO:0043422	7	molecular function	protein kinase B binding	2	9	0.160572	0.010521	0.159337	["ENSMUSG00000024959","ENSMUSG00000037992"]	["Bad","Rara"]
GO:0004529	7	molecular function	exodeoxyribonuclease activity	2	10	0.178413	0.0129972	0.167036	["ENSMUSG00000022248","ENSMUSG00000028411"]	["Aptx","Rad1"]
GO:0016895	8	molecular function	exodeoxyribonuclease activity, producing 5'-phosphomonoesters	2	10	0.178413	0.0129972	0.167036	["ENSMUSG00000022248","ENSMUSG00000028411"]	["Aptx","Rad1"]
GO:0030676	8	molecular function	Rac guanyl-nucleotide exchange factor activity	2	10	0.178413	0.0129972	0.167036	["ENSMUSG00000028059","ENSMUSG00000034116"]	["Arhgef2","Vav1"]
GO:0035014	4	molecular function	phosphatidylinositol 3-kinase regulator activity	2	10	0.178413	0.0129972	0.167036	["ENSMUSG00000030898","ENSMUSG00000037992"]	["Cckbr","Rara"]
GO:0019103	5	molecular function	pyrimidine nucleotide binding	2	11	0.196254	0.0156996	0.187828	["ENSMUSG00000020736","ENSMUSG00000048779"]	["Nt5c","P2ry6"]
GO:0003677	5	molecular function	DNA binding	49	2018	36.0037	0.0167667	0.193822	["ENSMUSG00000008398","ENSMUSG00000014303","ENSMUSG00000015839","ENSMUSG00000016087","ENSMUSG00000017386","ENSMUSG00000019837","ENSMUSG00000021264","ENSMUSG00000022248","ENSMUSG00000022760","ENSMUSG00000024968","ENSMUSG00000026872","ENSMUSG00000027582","ENSMUSG00000028411","ENSMUSG00000028820","ENSMUSG00000029178","ENSMUSG00000029729","ENSMUSG00000031627","ENSMUSG00000031665","ENSMUSG00000032035"…	["Aptx","Elk3","Ets1","Fbxo18","Fli1","Foxd1","Glis2","Gtf3c6","Hic1","Irf2","Irf8","Jrk","Klf3","Lyl1","Mafg","Nfe2l2","Nkx6-2","Pbx2","Purg","Rad1","Rara","Rcor2","Sall1","Sfpq","Sox10","Sp110","Tardbp","Thap7","Traf4","Yap1","Yy1","Zbtb12","Zbtb3","Zbtb40","Zbtb9","Zeb2","Zfhx2","Zfp217","Zfp316","Zfp322a","Zfp329","Zfp467","Zfp524","Zfp697","Zfp879","Zgpat","Zkscan1","Zranb3","Zscan22"]
GO:0001158	8	molecular function	enhancer sequence-specific DNA binding	3	31	0.55308	0.0175054	0.198661	["ENSMUSG00000016087","ENSMUSG00000031665","ENSMUSG00000033006"]	["Fli1","Sall1","Sox10"]
GO:0019992	4	molecular function	diacylglycerol binding	2	12	0.214096	0.0186195	0.206583	["ENSMUSG00000028456","ENSMUSG00000071042"]	["Rasgrp3","Unc13b"]
GO:0070403	5	molecular function	NAD+ binding	2	12	0.214096	0.0186195	0.206583	["ENSMUSG00000025138","ENSMUSG00000031613"]	["Hpgd","Sirt7"]
GO:0005543	4	molecular function	phospholipid binding	16	510	9.09906	0.0215941	0.22853	["ENSMUSG00000018008","ENSMUSG00000021986","ENSMUSG00000023800","ENSMUSG00000024959","ENSMUSG00000026786","ENSMUSG00000026888","ENSMUSG00000027534","ENSMUSG00000028007","ENSMUSG00000028059","ENSMUSG00000029484","ENSMUSG00000032733","ENSMUSG00000034116","ENSMUSG00000039621","ENSMUSG00000040631","ENSMUSG00000041801","ENSMUSG00000056220"]	["Amer2","Anxa3","Apbb1ip","Arhgef2","Bad","Cyth4","Dok4","Grb14","Phlda3","Pla2g4a","Prex1","Snx16","Snx33","Snx7","Tiam2","Vav1"]
GO:0050431	5	molecular function	transforming growth factor beta binding	2	13	0.231937	0.0217483	0.22853	["ENSMUSG00000000530","ENSMUSG00000032440"]	["Acvrl1","Tgfbr2"]
GO:0035326	8	molecular function	enhancer binding	3	35	0.624445	0.0241961	0.238297	["ENSMUSG00000016087","ENSMUSG00000031665","ENSMUSG00000033006"]	["Fli1","Sall1","Sox10"]
GO:0016861	5	molecular function	intramolecular oxidoreductase activity, interconverting aldoses and ketoses	2	14	0.249778	0.0250776	0.238297	["ENSMUSG00000004996","ENSMUSG00000052102"]	["Gnpda1","Mri1"]
GO:0031996	5	molecular function	thioesterase binding	2	14	0.249778	0.0250776	0.238297	["ENSMUSG00000017386","ENSMUSG00000026637"]	["Traf4","Traf5"]
GO:0004143	6	molecular function	diacylglycerol kinase activity	2	15	0.267619	0.0285993	0.255848	["ENSMUSG00000029916","ENSMUSG00000057342"]	["Agk","Sphk2"]
GO:0050681	8	molecular function	androgen receptor binding	3	39	0.69581	0.0320787	0.270713	["ENSMUSG00000020230","ENSMUSG00000024926","ENSMUSG00000030782"]	["Kat5","Prmt2","Tgfb1i1"]
GO:0019887	4	molecular function	protein kinase regulator activity	6	136	2.42642	0.0353838	0.279652	["ENSMUSG00000019876","ENSMUSG00000022469","ENSMUSG00000028944","ENSMUSG00000029468","ENSMUSG00000062014","ENSMUSG00000070348"]	["Ccnd1","Gmfb","P2rx7","Pkib","Prkag2","Rapgef3"]
GO:0005083	5	molecular function	small GTPase regulator activity	10	290	5.17397	0.0361619	0.279652	["ENSMUSG00000011832","ENSMUSG00000018008","ENSMUSG00000023800","ENSMUSG00000024663","ENSMUSG00000028059","ENSMUSG00000034116","ENSMUSG00000039621","ENSMUSG00000040818","ENSMUSG00000045664","ENSMUSG00000071042"]	["Arhgef2","Cdc42ep2","Cyth4","Dennd6a","Evi5l","Prex1","Rab3il1","Rasgrp3","Tiam2","Vav1"]
GO:0000980	9	molecular function	RNA polymerase II distal enhancer sequence-specific DNA binding	2	17	0.303302	0.0361887	0.279652	["ENSMUSG00000016087","ENSMUSG00000033006"]	["Fli1","Sox10"]
GO:0008242	7	molecular function	omega peptidase activity	2	17	0.303302	0.0361887	0.279652	["ENSMUSG00000021203","ENSMUSG00000038695"]	["Josd2","Otub2"]
GO:0015238	4	molecular function	drug transmembrane transporter activity	2	17	0.303302	0.0361887	0.279652	["ENSMUSG00000000154","ENSMUSG00000031168"]	["Ebp","Slc22a18"]
GO:0003676	4	molecular function	nucleic acid binding	68	3084	55.0225	0.0366212	0.281898	["ENSMUSG00000000861","ENSMUSG00000002617","ENSMUSG00000008398","ENSMUSG00000014303","ENSMUSG00000015839","ENSMUSG00000016087","ENSMUSG00000016510","ENSMUSG00000017386","ENSMUSG00000019774","ENSMUSG00000019837","ENSMUSG00000021264","ENSMUSG00000021716","ENSMUSG00000021876","ENSMUSG00000022248","ENSMUSG00000022760","ENSMUSG00000024968","ENSMUSG00000026806","ENSMUSG00000026872","ENSMUSG00000027582"…	["Aptx","Bcl11a","Ddx31","Elk3","Ets1","Fbxo18","Fli1","Foxd1","Glis2","Gtf3c6","Hic1","Irf2","Irf8","Jrk","Klf3","Leng9","Lsm10","Lyl1","Mafg","Mrps17","Mtif3","Mtrf1l","Nfe2l2","Nkx6-2","Nupl2","Pbx2","Purg","Qk","Rad1","Rara","Rbm12b1","Rbm12b2","Rbm4","Rcor2","Rnase4","Sall1","Sfpq","Sox10","Sp110","Srek1ip1","Tardbp","Tdrd7","Thap7","Traf4","Yap1","Yy1","Zbtb12","Zbtb3","Zbtb40","Zbtb9","Zeb…
GO:0030234	2	molecular function	enzyme regulator activity	27	1049	18.7155	0.0368051	0.282091	["ENSMUSG00000011832","ENSMUSG00000018008","ENSMUSG00000019876","ENSMUSG00000019907","ENSMUSG00000022469","ENSMUSG00000023800","ENSMUSG00000024663","ENSMUSG00000024959","ENSMUSG00000026872","ENSMUSG00000028059","ENSMUSG00000028944","ENSMUSG00000029468","ENSMUSG00000029484","ENSMUSG00000030898","ENSMUSG00000031924","ENSMUSG00000034116","ENSMUSG00000037992","ENSMUSG00000039621","ENSMUSG00000040818"…	["Anxa3","Arhgef2","Bad","Bcl2a1d","Cckbr","Ccnd1","Cdc42ep2","Csnk2a1","Cyb5b","Cyth4","Dennd6a","Evi5l","Gdpgp1","Gmfb","P2rx7","Pkib","Ppp1r12a","Prex1","Prkag2","Psme2","Rab3il1","Rapgef3","Rara","Rasgrp3","Tiam2","Vav1","Zeb2"]
GO:0000975	6	molecular function	regulatory region DNA binding	12	376	6.70833	0.038462	0.288247	["ENSMUSG00000008398","ENSMUSG00000014303","ENSMUSG00000016087","ENSMUSG00000021264","ENSMUSG00000031627","ENSMUSG00000031665","ENSMUSG00000033006","ENSMUSG00000037992","ENSMUSG00000041309","ENSMUSG00000041515","ENSMUSG00000052056","ENSMUSG00000053110"]	["Elk3","Fli1","Glis2","Irf2","Irf8","Nkx6-2","Rara","Sall1","Sox10","Yap1","Yy1","Zfp217"]
GO:0001067	5	molecular function	regulatory region nucleic acid binding	12	376	6.70833	0.038462	0.288247	["ENSMUSG00000008398","ENSMUSG00000014303","ENSMUSG00000016087","ENSMUSG00000021264","ENSMUSG00000031627","ENSMUSG00000031665","ENSMUSG00000033006","ENSMUSG00000037992","ENSMUSG00000041309","ENSMUSG00000041515","ENSMUSG00000052056","ENSMUSG00000053110"]	["Elk3","Fli1","Glis2","Irf2","Irf8","Nkx6-2","Rara","Sall1","Sox10","Yap1","Yy1","Zfp217"]
GO:0016776	5	molecular function	phosphotransferase activity, phosphate group as acceptor	3	42	0.749334	0.0387641	0.289419	["ENSMUSG00000000881","ENSMUSG00000024177","ENSMUSG00000032594"]	["Dlg3","Ip6k1","Nme4"]
GO:0004675	6	molecular function	transmembrane receptor protein serine/threonine kinase activity	2	18	0.321143	0.0402411	0.29382	["ENSMUSG00000000530","ENSMUSG00000032440"]	["Acvrl1","Tgfbr2"]
GO:0005024	7	molecular function	transforming growth factor beta-activated receptor activity	2	18	0.321143	0.0402411	0.29382	["ENSMUSG00000000530","ENSMUSG00000032440"]	["Acvrl1","Tgfbr2"]
GO:0005089	7	molecular function	Rho guanyl-nucleotide exchange factor activity	4	74	1.32026	0.0433139	0.305499	["ENSMUSG00000023800","ENSMUSG00000028059","ENSMUSG00000034116","ENSMUSG00000039621"]	["Arhgef2","Prex1","Tiam2","Vav1"]
GO:0046332	4	molecular function	SMAD binding	4	74	1.32026	0.0433139	0.305499	["ENSMUSG00000000530","ENSMUSG00000026872","ENSMUSG00000030782","ENSMUSG00000032440"]	["Acvrl1","Tgfb1i1","Tgfbr2","Zeb2"]
GO:0050840	3	molecular function	extracellular matrix binding	3	45	0.802858	0.046099	0.312466	["ENSMUSG00000027111","ENSMUSG00000035493","ENSMUSG00000056481"]	["Cd248","Itga6","Tgfbi"]
GO:0008373	5	molecular function	sialyltransferase activity	2	20	0.356826	0.0488255	0.315452	["ENSMUSG00000022885","ENSMUSG00000040710"]	["St6gal1","St8sia4"]
GO:0008603	5	molecular function	cAMP-dependent protein kinase regulator activity	2	20	0.356826	0.0488255	0.315452	["ENSMUSG00000022469","ENSMUSG00000028944"]	["Prkag2","Rapgef3"]
GO:0016878	5	molecular function	acid-thiol ligase activity	2	20	0.356826	0.0488255	0.315452	["ENSMUSG00000029482","ENSMUSG00000055923"]	["Aacs","Aasdh"]
GO:0003700	3	molecular function	sequence-specific DNA binding transcription factor activity	25	985	17.5737	0.0496447	0.318046	["ENSMUSG00000008398","ENSMUSG00000014303","ENSMUSG00000015839","ENSMUSG00000016087","ENSMUSG00000021264","ENSMUSG00000024968","ENSMUSG00000026872","ENSMUSG00000027582","ENSMUSG00000029178","ENSMUSG00000029729","ENSMUSG00000031627","ENSMUSG00000031665","ENSMUSG00000032035","ENSMUSG00000033006","ENSMUSG00000034116","ENSMUSG00000034673","ENSMUSG00000037992","ENSMUSG00000040721","ENSMUSG00000041309"…	["Elk3","Ets1","Fli1","Foxd1","Glis2","Hic1","Irf2","Irf8","Klf3","Mafg","Nfe2l2","Nkx6-2","Pbx2","Rara","Rcor2","Sall1","Sox10","Tardbp","Vav1","Yy1","Zeb2","Zfhx2","Zgpat","Zkscan1","Zscan22"]

## Sheet: BP level5
	ID	Level	Ontology	Title	Number of hits	Group size	Expected hits	P-value	Adjusted P-value	Hits	Hit names
1	GO:0034097	5	biological process	response to cytokine stimulus	25	586	10.455	5.93519e-05	0.016839	["ENSMUSG00000003283","ENSMUSG00000015839","ENSMUSG00000020230","ENSMUSG00000022969","ENSMUSG00000024349","ENSMUSG00000024397","ENSMUSG00000024959","ENSMUSG00000028059","ENSMUSG00000028268","ENSMUSG00000028270","ENSMUSG00000028978","ENSMUSG00000029009","ENSMUSG00000031627","ENSMUSG00000032035","ENSMUSG00000032596","ENSMUSG00000037992","ENSMUSG00000041515","ENSMUSG00000048439","ENSMUSG00000052229"…	["Aif1","Arhgef2","Bad","Commd7","Cx3cr1","Cxcl12","Ets1","Gbp2","Gbp3","Gm4951","Gpr17","Hck","Il10rb","Irf2","Irf8","Irgm2","Mthfr","Nfe2l2","Nos3","Nupl2","Prmt2","Rara","Tgtp1","Tmem173","Uba7"]
2	GO:0009889	5	biological process	regulation of biosynthetic process	86	3447	61.4989	0.00064117	0.0489755	["ENSMUSG00000000530","ENSMUSG00000000861","ENSMUSG00000002617","ENSMUSG00000003283","ENSMUSG00000003444","ENSMUSG00000006728","ENSMUSG00000008398","ENSMUSG00000012076","ENSMUSG00000014303","ENSMUSG00000014763","ENSMUSG00000015839","ENSMUSG00000016087","ENSMUSG00000016510","ENSMUSG00000017188","ENSMUSG00000019907","ENSMUSG00000020230","ENSMUSG00000021264","ENSMUSG00000022724","ENSMUSG00000022760"…	["Acvrl1","Aif1","Anxa3","Arhgef2","Bcl11a","Brms1l","Cdk4","Cnpy2","Coa3","Commd7","Csnk2a1","Elk3","Ets1","Fam120b","Fli1","Foxd1","Glis2","Gnai2","Hck","Hic1","Irf2","Irf8","Itga6","Kat5","Klf3","Lime1","Lyl1","Mafg","Med20","Med29","Mina","Mrps17","Mtif3","Nfam1","Nfe2l2","Nkx6-2","Nos3","Notch2","Ntn3","P2ry13","Paox","Pbx2","Pdgfc","Pla2g4a","Ppm1f","Ppp1r12a","Prkag2","Prmt2","Qk","Rara","…
3	GO:0007005	5	biological process	mitochondrion organization	10	170	3.03302	0.000989474	0.0577969	["ENSMUSG00000002797","ENSMUSG00000024959","ENSMUSG00000028978","ENSMUSG00000029468","ENSMUSG00000030879","ENSMUSG00000031967","ENSMUSG00000041241","ENSMUSG00000047363","ENSMUSG00000048731","ENSMUSG00000090935"]	["Afg3l1","Bad","Cstad","Ggct","Ggnbp1","Mrpl17","Mul1","Nos3","P2rx7","Synj2bp"]
	GO:0042832	5	biological process	defense response to protozoan	4	26	0.463874	0.00109341	0.0620434	["ENSMUSG00000028268","ENSMUSG00000028270","ENSMUSG00000041515","ENSMUSG00000069874"]	["Gbp2","Gbp3","Irf8","Irgm2"]
4	GO:0046467	5	biological process	membrane lipid biosynthetic process	7	98	1.74845	0.00187852	0.0737896	["ENSMUSG00000029468","ENSMUSG00000029916","ENSMUSG00000040710","ENSMUSG00000042737","ENSMUSG00000049721","ENSMUSG00000057342","ENSMUSG00000087408"]	["Agk","Cers1","Dpm3","Gal3st1","P2rx7","Sphk2","St8sia4"]
5	GO:0051171	5	biological process	regulation of nitrogen compound metabolic process	86	3581	63.8897	0.00203605	0.0748815	["ENSMUSG00000000530","ENSMUSG00000000861","ENSMUSG00000002617","ENSMUSG00000003283","ENSMUSG00000003444","ENSMUSG00000008398","ENSMUSG00000012076","ENSMUSG00000014303","ENSMUSG00000014763","ENSMUSG00000015839","ENSMUSG00000016087","ENSMUSG00000019907","ENSMUSG00000020230","ENSMUSG00000021264","ENSMUSG00000021871","ENSMUSG00000022724","ENSMUSG00000022760","ENSMUSG00000024349","ENSMUSG00000024397"…	["Acvrl1","Aif1","Anxa3","Arhgef2","Bcl11a","Brms1l","Bves","Cdc42ep2","Commd7","Csnk2a1","Elk3","Ets1","Fam120b","Fli1","Foxd1","Glis2","Gnai2","Hck","Hic1","Htr1f","Irf2","Irf8","Itga6","Kat5","Klf3","Lime1","Lyl1","Mafg","Med20","Med29","Mina","Mrps17","Nfam1","Nfe2l2","Nkx6-2","Nos3","Notch2","Ntn3","P2ry13","Paox","Pbx2","Pdgfc","Pnp","Ppm1f","Ppp1r12a","Prex1","Prmt2","Psme2","Rara","Rasgrp…
	GO:0046500	5	biological process	S-adenosylmethionine metabolic process	3	15	0.267619	0.0021865	0.0775425	["ENSMUSG00000004996","ENSMUSG00000020150","ENSMUSG00000029009"]	["Gamt","Mri1","Mthfr"]
6	GO:0031323	5	biological process	regulation of cellular metabolic process	105	4573	81.5882	0.00262444	0.0879038	["ENSMUSG00000000530","ENSMUSG00000000861","ENSMUSG00000000881","ENSMUSG00000002617","ENSMUSG00000003283","ENSMUSG00000003444","ENSMUSG00000006728","ENSMUSG00000008398","ENSMUSG00000012076","ENSMUSG00000014303","ENSMUSG00000014763","ENSMUSG00000015839","ENSMUSG00000016087","ENSMUSG00000016510","ENSMUSG00000017188","ENSMUSG00000017386","ENSMUSG00000018821","ENSMUSG00000019876","ENSMUSG00000019907"…	["Acvrl1","Aif1","Anxa3","Arhgef2","Avpi1","Bad","Bcl11a","Brms1l","Bves","Ccnd1","Cdc42ep2","Cdk4","Cnpy2","Coa3","Commd7","Csnk2a1","Dlg3","Elk3","Ets1","Fam120b","Fli1","Foxd1","Glis2","Gmfb","Gnai2","Hck","Hic1","Htr1f","Irf2","Irf8","Itga6","Kat5","Klf3","Lime1","Lyl1","Mafg","Med20","Med29","Mina","Mrps17","Mtif3","Mul1","Nfam1","Nfe2l2","Nkx6-2","Nos3","Notch2","Ntn3","P2rx7","P2ry13","Pao…
	GO:0043312	5	biological process	neutrophil degranulation	2	6	0.107048	0.00454196	0.111738	["ENSMUSG00000024300","ENSMUSG00000029484"]	["Anxa3","Myo1f"]
7	GO:0009116	5	biological process	nucleoside metabolic process	18	507	9.04554	0.00467124	0.111772	["ENSMUSG00000004996","ENSMUSG00000019066","ENSMUSG00000020150","ENSMUSG00000020620","ENSMUSG00000020736","ENSMUSG00000021871","ENSMUSG00000024177","ENSMUSG00000024959","ENSMUSG00000025464","ENSMUSG00000028268","ENSMUSG00000028270","ENSMUSG00000028944","ENSMUSG00000029009","ENSMUSG00000032562","ENSMUSG00000034209","ENSMUSG00000036430","ENSMUSG00000036943","ENSMUSG00000069874"]	["Abca8b","Bad","Gamt","Gbp2","Gbp3","Gnai2","Irgm2","Mri1","Mthfr","Nme4","Nt5c","Paox","Pnp","Prkag2","Rab3d","Rab8b","Rasl10a","Tbcc"]
8	GO:0060255	5	biological process	regulation of macromolecule metabolic process	100	4408	78.6444	0.00493736	0.114167	["ENSMUSG00000000530","ENSMUSG00000000861","ENSMUSG00000002617","ENSMUSG00000003283","ENSMUSG00000003444","ENSMUSG00000006728","ENSMUSG00000008398","ENSMUSG00000012076","ENSMUSG00000014303","ENSMUSG00000014763","ENSMUSG00000015839","ENSMUSG00000016087","ENSMUSG00000016510","ENSMUSG00000017188","ENSMUSG00000017386","ENSMUSG00000018821","ENSMUSG00000019876","ENSMUSG00000019907","ENSMUSG00000020230"…	["Acvrl1","Aif1","Anxa3","Aptx","Arhgef2","Avpi1","Bad","Bcl11a","Brms1l","Bves","Ccnd1","Cdk4","Cnpy2","Coa3","Commd7","Csnk2a1","Dpm3","Elk3","Ets1","Fam120b","Fli1","Foxd1","Glis2","Gmfb","Gnai2","Hck","Hic1","Irf2","Irf8","Itga6","Kat5","Klf3","Lime1","Lyl1","Mafg","Med20","Med29","Mina","Mrps17","Mtif3","Mul1","Nfam1","Nfe2l2","Nkx6-2","Notch2","Ntn3","P2rx7","Paox","Pbx2","Pdgfc","Pkib","Pn…
9	GO:0044271	5	biological process	cellular nitrogen compound biosynthetic process	61	2458	43.8539	0.00494379	0.114167	["ENSMUSG00000000861","ENSMUSG00000002797","ENSMUSG00000003444","ENSMUSG00000008398","ENSMUSG00000012076","ENSMUSG00000014303","ENSMUSG00000014763","ENSMUSG00000015839","ENSMUSG00000016087","ENSMUSG00000019837","ENSMUSG00000021264","ENSMUSG00000021871","ENSMUSG00000022724","ENSMUSG00000022760","ENSMUSG00000024177","ENSMUSG00000024926","ENSMUSG00000024968","ENSMUSG00000025138","ENSMUSG00000025464"…	["Bcl11a","Brms1l","Csnk2a1","Dido1","Elk3","Ets1","Fam120b","Fli1","Foxd1","Ggct","Glis2","Gmppb","Gtf3c6","Hic1","Irf2","Irf8","Kat5","Klf3","Lsm10","Lyl1","Mafg","Med20","Med29","Mina","Nfe2l2","Nme4","Nos3","Notch2","Paox","Pbx2","Pnp","Prkag2","Rara","Rcor2","Sall1","Sfpq","Sirt7","Sox10","Sp110","Tardbp","Tgfb1i1","Thap7","Yap1","Yy1","Zbtb12","Zbtb3","Zbtb40","Zbtb9","Zeb2","Zfhx2","Zfp27"…

## Sheet: BP level4
	ID	Level	Ontology	Title	Number of hits	Group size	Expected hits	P-value	Adjusted P-value	Hits	Hit names
1	GO:0044249	4	biological process	cellular biosynthetic process	87	3539	63.1403	0.000941366	0.0566531	["ENSMUSG00000000861","ENSMUSG00000002797","ENSMUSG00000003444","ENSMUSG00000004996","ENSMUSG00000008398","ENSMUSG00000012076","ENSMUSG00000014303","ENSMUSG00000014763","ENSMUSG00000015839","ENSMUSG00000016087","ENSMUSG00000016510","ENSMUSG00000019774","ENSMUSG00000019837","ENSMUSG00000020150","ENSMUSG00000021264","ENSMUSG00000021607","ENSMUSG00000021871","ENSMUSG00000022248","ENSMUSG00000022724"…	["Agk","Agpat4","Bcl11a","Brms1l","Cers1","Csnk2a1","Dido1","Dpm3","Elk3","Ets1","Fa2h","Fam120b","Fli1","Foxd1","Gal3st1","Gamt","Ggct","Glis2","Gmppb","Gtf3c6","Hic1","Irf2","Irf8","Kat5","Klf3","Lsm10","Lyl1","Mafg","Med20","Med29","Mina","Mri1","Mrpl14","Mrpl17","Mrpl36","Mrpl51","Mrps16","Mrps17","Mthfr","Mtif3","Mtrf1l","Nfe2l2","Nme4","Nos3","Notch2","P2rx7","Paox","Pbx2","Pla2g4a","Pnp","…
	GO:0002274	4	biological process	myeloid leukocyte activation	7	93	1.65924	0.00138749	0.0646862	["ENSMUSG00000024300","ENSMUSG00000024397","ENSMUSG00000027435","ENSMUSG00000029484","ENSMUSG00000032440","ENSMUSG00000039621","ENSMUSG00000052336"]	["Aif1","Anxa3","Cd93","Cx3cr1","Myo1f","Prex1","Tgfbr2"]
see 1	GO:1901576	4	biological process	organic substance biosynthetic process	88	3643	64.9958	0.00149827	0.0646862	["ENSMUSG00000000861","ENSMUSG00000002797","ENSMUSG00000003444","ENSMUSG00000004996","ENSMUSG00000008398","ENSMUSG00000012076","ENSMUSG00000014303","ENSMUSG00000014763","ENSMUSG00000015839","ENSMUSG00000016087","ENSMUSG00000016510","ENSMUSG00000019774","ENSMUSG00000019837","ENSMUSG00000020150","ENSMUSG00000021264","ENSMUSG00000021607","ENSMUSG00000021871","ENSMUSG00000022248","ENSMUSG00000022724"…	["Agk","Agpat4","Bcl11a","Brms1l","Cers1","Csnk2a1","Dido1","Dpm3","Ebp","Elk3","Ets1","Fa2h","Fam120b","Fli1","Foxd1","Gal3st1","Gamt","Ggct","Glis2","Gmppb","Gnpda1","Gtf3c6","Hic1","Ip6k1","Irf2","Irf8","Kat5","Klf3","Lsm10","Lyl1","Mafg","Med20","Med29","Mina","Mri1","Mrpl14","Mrpl17","Mrpl36","Mrpl51","Mrps16","Mrps17","Mthfr","Mtif3","Mtrf1l","Nfe2l2","Nme4","Notch2","P2rx7","Paox","Pbx2","…
	GO:0001562	4	biological process	response to protozoan	4	30	0.535239	0.0018949	0.0737896	["ENSMUSG00000028268","ENSMUSG00000028270","ENSMUSG00000041515","ENSMUSG00000069874"]	["Gbp2","Gbp3","Irf8","Irgm2"]
	GO:0034405	4	biological process	response to fluid shear stress	4	30	0.535239	0.0018949	0.0737896	["ENSMUSG00000015839","ENSMUSG00000028978","ENSMUSG00000029468","ENSMUSG00000032035"]	["Ets1","Nfe2l2","Nos3","P2rx7"]
2	GO:0006139	4	biological process	nucleobase-containing compound metabolic process	91	3899	69.5632	0.00343648	0.100365	["ENSMUSG00000000861","ENSMUSG00000003444","ENSMUSG00000004996","ENSMUSG00000008398","ENSMUSG00000012076","ENSMUSG00000014303","ENSMUSG00000014763","ENSMUSG00000015839","ENSMUSG00000016087","ENSMUSG00000019066","ENSMUSG00000019837","ENSMUSG00000020150","ENSMUSG00000020430","ENSMUSG00000020620","ENSMUSG00000020736","ENSMUSG00000021264","ENSMUSG00000021716","ENSMUSG00000021871","ENSMUSG00000021876"…	["Abca8b","Ap5z1","Aplf","Aptx","Bad","Bcl11a","Brms1l","Csnk2a1","Dido1","Elk3","Ets1","Fam120b","Fli1","Foxd1","Ftsj1","Gamt","Gbp2","Gbp3","Gemin6","Glis2","Gmppb","Gnai2","Gtf3c6","Hic1","Irf2","Irf8","Irgm2","Kat5","Klf3","Leng9","Lsm10","Lyl1","Mafg","Med20","Med29","Mina","Mri1","Mthfr","Nfe2l2","Nme4","Notch2","Nt5c","Paox","Pbx2","Pes1","Pnp","Pop1","Prkag2","Psme2","Qk","Rab3d","Rab8b",…
3	GO:0021766	4	biological process	hippocampus development	5	60	1.07048	0.00430886	0.111676	["ENSMUSG00000006464","ENSMUSG00000026872","ENSMUSG00000029484","ENSMUSG00000033715","ENSMUSG00000037992"]	["Akr1c14","Anxa3","Bbs1","Rara","Zeb2"]
	GO:0043299	4	biological process	leukocyte degranulation	3	21	0.374667	0.00590464	0.124751	["ENSMUSG00000003283","ENSMUSG00000024300","ENSMUSG00000029484"]	["Anxa3","Hck","Myo1f"]
4	GO:1901657	4	biological process	glycosyl compound metabolic process	18	522	9.31315	0.00626268	0.129999	["ENSMUSG00000004996","ENSMUSG00000019066","ENSMUSG00000020150","ENSMUSG00000020620","ENSMUSG00000020736","ENSMUSG00000021871","ENSMUSG00000024177","ENSMUSG00000024959","ENSMUSG00000025464","ENSMUSG00000028268","ENSMUSG00000028270","ENSMUSG00000028944","ENSMUSG00000029009","ENSMUSG00000032562","ENSMUSG00000034209","ENSMUSG00000036430","ENSMUSG00000036943","ENSMUSG00000069874"]	["Abca8b","Bad","Gamt","Gbp2","Gbp3","Gnai2","Irgm2","Mri1","Mthfr","Nme4","Nt5c","Paox","Pnp","Prkag2","Rab3d","Rab8b","Rasl10a","Tbcc"]
	GO:0009617	4	biological process	response to bacterium	10	226	4.03213	0.00763987	0.141065	["ENSMUSG00000003283","ENSMUSG00000024300","ENSMUSG00000028268","ENSMUSG00000028270","ENSMUSG00000029468","ENSMUSG00000029484","ENSMUSG00000041515","ENSMUSG00000062545","ENSMUSG00000069874","ENSMUSG00000070034"]	["Anxa3","Gbp2","Gbp3","Hck","Irf8","Irgm2","Myo1f","P2rx7","Sp110","Tlr12"]
	GO:0048736	4	biological process	appendage development	3	23	0.41035	0.00765839	0.141065	["ENSMUSG00000030323","ENSMUSG00000031665","ENSMUSG00000037325"]	["Bbs7","Ift122","Sall1"]
5	GO:0015893	4	biological process	drug transport	4	44	0.785017	0.00772022	0.141065	["ENSMUSG00000000154","ENSMUSG00000030898","ENSMUSG00000031168","ENSMUSG00000040966"]	["Cckbr","Ebp","Slc22a18","Slc22a2"]
6	GO:1901360	4	biological process	organic cyclic compound metabolic process	96	4307	76.8424	0.00977651	0.157855	["ENSMUSG00000000861","ENSMUSG00000003444","ENSMUSG00000004996","ENSMUSG00000008398","ENSMUSG00000012076","ENSMUSG00000014303","ENSMUSG00000014763","ENSMUSG00000015839","ENSMUSG00000016087","ENSMUSG00000019066","ENSMUSG00000019837","ENSMUSG00000020150","ENSMUSG00000020430","ENSMUSG00000020620","ENSMUSG00000020736","ENSMUSG00000021264","ENSMUSG00000021716","ENSMUSG00000021871","ENSMUSG00000021876"…	["Abca8b","Akr1c14","Ap5z1","Aplf","Aptx","Bad","Bcl11a","Brms1l","Csnk2a1","Dido1","Ebp","Ebpl","Elk3","Ets1","Fam120b","Fli1","Foxd1","Ftsj1","Gamt","Gbp2","Gbp3","Gemin6","Glis2","Gmppb","Gnai2","Gtf3c6","Hic1","Irf2","Irf8","Irgm2","Kat5","Klf3","Leng9","Lipa","Lsm10","Lyl1","Mafg","Med20","Med29","Mina","Mri1","Mthfr","Nfe2l2","Nme4","Notch2","Nt5c","Paox","Pbx2","Pes1","Pnp","Pop1","Prkag2"…
