# Supplementary material for: A Neuroprotective Dose of Isatin Causes Multilevel Changes Involving the Brain Proteome: Prospects for Further Research
Source: Int J Mol Sci. 2020 Jun 11;21(11):4187. doi: 10.3390/ijms21114187 (PMC7313464; doi:10.3390/ijms21114187)
Supplement: Supplementary file 1 [file ijms-21-04187-s001.zip › manuscript_supplementary/S01_Downregulated Ensembl genes.xlsx]

## Sheet: Downregulated Ensembl genes
ID	Agilent ID	Gene description	Gene symbol	Species	-log(P-value)	LogFoldChange
ENSMUSG00000052336	A_52_P99810,A_55_P2007964,A_55_P2054362	chemokine (C-X3-C) receptor 1	Cx3cr1	Mus musculus	-3.70889	-2.79627
ENSMUSG00000023800	A_51_P256066	T cell lymphoma invasion and metastasis 2	Tiam2	Mus musculus	-5.15401	-2.10505
ENSMUSG00000031170	A_55_P2010641	member 5,solute carrier family 38	Slc38a5	Mus musculus	-3.08728	-2.10299
ENSMUSG00000034041	A_51_P143190	lymphoblastomic leukemia 1	Lyl1	Mus musculus	-4.44639	-1.9564
ENSMUSG00000089762	A_55_P2121856	immediate early response 5-like	Ier5l	Mus musculus	-3.59881	-1.90995
ENSMUSG00000018008	A_55_P2113210	cytohesin 4	Cyth4	Mus musculus	-5.33068	-1.88236
ENSMUSG00000040699	A_52_P78023	LIM domain containing 2	Limd2	Mus musculus	-3.06978	-1.86735
ENSMUSG00000052229	A_51_P170463	G protein-coupled receptor 17	Gpr17	Mus musculus	-3.3451	-1.85246
ENSMUSG00000034209	A_51_P302942	RAS-like,family 10,member A	Rasl10a	Mus musculus	-3.81616	-1.76037
ENSMUSG00000000861	A_55_P1988872	B cell CLL/lymphoma 11A (zinc finger protein)	Bcl11a	Mus musculus	-3.98295	-1.75878
ENSMUSG00000030782	A_55_P2000127	transforming growth factor beta 1 induced transcript 1	Tgfb1i1	Mus musculus	-5.00617	-1.74775
ENSMUSG00000061353	A_51_P172502	chemokine (C-X-C motif) ligand 12	Cxcl12	Mus musculus	-3.07267	-1.68446
ENSMUSG00000030898	A_52_P596375	cholecystokinin B receptor	Cckbr	Mus musculus	-3.01234	-1.68286
ENSMUSG00000027800	A_51_P240614	transmembrane 4 superfamily member 1	Tm4sf1	Mus musculus	-3.19759	-1.68103
ENSMUSG00000036430	A_51_P388801	tubulin-specific chaperone C	Tbcc	Mus musculus	-5.84825	-1.62884
ENSMUSG00000024397	A_51_P400543	allograft inflammatory factor 1	Aif1	Mus musculus	-3.26304	-1.62658
ENSMUSG00000034317	A_55_P2030938,A_55_P2105152	tripartite motif-containing 59	Trim59	Mus musculus	-4.37068	-1.60218
ENSMUSG00000034673	A_51_P246471	pre B cell leukemia homeobox 2	Pbx2	Mus musculus	-5.49891	-1.57939
ENSMUSG00000041642	A_52_P282500	kinesin family member 21B	Kif21b	Mus musculus	-4.16616	-1.49742
ENSMUSG00000022469	A_51_P116906	Rap guanine nucleotide exchange factor (GEF) 3	Rapgef3	Mus musculus	-3.31152	-1.48767
ENSMUSG00000037824	A_51_P334308	tetraspanin 14	Tspan14	Mus musculus	-4.39464	-1.46986
ENSMUSG00000060780	A_55_P2019784	leucine rich repeat transmembrane neuronal 1	Lrrtm1	Mus musculus	-4.20713	-1.45063
ENSMUSG00000001029	A_55_P1982049	intercellular adhesion molecule 2	Icam2	Mus musculus	-3.95294	-1.44474
ENSMUSG00000036067	A_55_P1960238	member 6,solute carrier family 2 (facilitated glucose transporter)	Slc2a6	Mus musculus	-4.88157	-1.44329
ENSMUSG00000038422	A_51_P465582	haloacid dehalogenase-like hydrolase domain containing 3	Hdhd3	Mus musculus	-5.72836	-1.41183
ENSMUSG00000033960	A_52_P336958	RIKEN cDNA 9430020K01 gene	9430020K01Rik	Mus musculus	-3.06441	-1.41128
ENSMUSG00000043432	A_52_P516097	leukocyte receptor cluster (LRC) member 9	Leng9	Mus musculus	-5.25254	-1.40921
ENSMUSG00000079018	A_55_P2064771	locus C1,lymphocyte antigen 6 complex	Ly6c1	Mus musculus	-3.07433	-1.39511
ENSMUSG00000070348	A_66_P111562	cyclin D1	Ccnd1	Mus musculus	-3.33127	-1.37256
ENSMUSG00000013646	A_55_P2095688,A_55_P2149274	SH3 binding domain protein 5 like	Sh3bp5l	Mus musculus	-3.02025	-1.36173
ENSMUSG00000020895	A_51_P199098	transmembrane protein 107	Tmem107	Mus musculus	-3.6022	-1.36051
ENSMUSG00000071862	A_55_P2084413	leucine rich repeat transmembrane neuronal 2	Lrrtm2	Mus musculus	-3.91108	-1.36
ENSMUSG00000041459	A_55_P1980180	TAR DNA binding protein	Tardbp	Mus musculus	-3.15974	-1.35856
ENSMUSG00000072915	A_55_P2115260	predicted gene 12258	Gm12258	Mus musculus	-3.23676	-1.35538
ENSMUSG00000033579	A_55_P2086128	fatty acid 2-hydroxylase	Fa2h	Mus musculus	-3.71182	-1.35525
ENSMUSG00000056220	A_55_P1997604	calcium-dependent),group IVA (cytosolic,phospholipase A2	Pla2g4a	Mus musculus	-4.09032	-1.34967
ENSMUSG00000071042	A_52_P198435	RAS,guanyl releasing protein 3	Rasgrp3	Mus musculus	-5.02497	-1.34382
ENSMUSG00000033214	A_55_P1998872	SLIT and NTRK-like family,member 5	Slitrk5	Mus musculus	-3.59958	-1.33283
ENSMUSG00000021203	A_55_P2060021	OTU domain,ubiquitin aldehyde binding 2	Otub2	Mus musculus	-3.04956	-1.32986
ENSMUSG00000024968	A_55_P2118784	REST corepressor 2	Rcor2	Mus musculus	-3.42965	-1.30453
ENSMUSG00000021871	A_66_P138137	purine-nucleoside phosphorylase	Pnp	Mus musculus	-3.96454	-1.29989
ENSMUSG00000003477	A_51_P162162	indolethylamine N-methyltransferase	Inmt	Mus musculus	-4.8755	-1.27629
ENSMUSG00000029484	A_55_P2056325	annexin A3	Anxa3	Mus musculus	-3.19421	-1.27517
ENSMUSG00000003283	A_55_P2066230	hemopoietic cell kinase	Hck	Mus musculus	-5.16202	-1.27344
ENSMUSG00000078921	A_55_P2062246	T cell specific GTPase 1,T cell specific GTPase 2	Tgtp1,Tgtp2	Mus musculus	-3.53225	-1.25803
ENSMUSG00000078922	A_55_P2062246	T cell specific GTPase 1,T cell specific GTPase 2	Tgtp1,Tgtp2	Mus musculus	-3.53225	-1.25803
ENSMUSG00000047363	A_51_P284426	CSA-conditional,T cell activation-dependent protein	Cstad	Mus musculus	-4.20675	-1.25096
ENSMUSG00000057497	A_55_P2054927	family with sequence similarity 136,member A	Fam136a	Mus musculus	-4.73589	-1.24832
ENSMUSG00000026872	A_52_P596008	zinc finger E-box binding homeobox 2	Zeb2	Mus musculus	-3.29405	-1.24187
ENSMUSG00000046793	A_55_P2148624	G protein-coupled receptor 61	Gpr61	Mus musculus	-3.70899	-1.23436
ENSMUSG00000070637	A_55_P2054668	predicted gene 694	Gm694	Mus musculus	-3.50613	-1.23201
ENSMUSG00000026181	A_51_P224564	protein phosphatase 1F (PP2C domain containing)	Ppm1f	Mus musculus	-4.71018	-1.23123
ENSMUSG00000037085	A_52_P550218	tRNA methyltranferase 12	Trmt12	Mus musculus	-3.67266	-1.22213
ENSMUSG00000037990	A_52_P95759	SH3 domain containing ring finger 3	Sh3rf3	Mus musculus	-3.13199	-1.22051
ENSMUSG00000034471	A_55_P1957018	CASK-interacting protein 2	Caskin2	Mus musculus	-3.7513	-1.21378
ENSMUSG00000020101	A_51_P372992	RIKEN cDNA 4632428N05 gene	4632428N05Rik	Mus musculus	-3.81497	-1.2127
ENSMUSG00000059423	A_52_P88793	zinc finger protein 933	Zfp933	Mus musculus	-7.6263	-1.21251
ENSMUSG00000049097	A_55_P2155216	ankyrin repeat domain 34A	Ankrd34a	Mus musculus	-3.38396	-1.20653
ENSMUSG00000050188	A_51_P106859	U7 snRNP-specific Sm-like protein LSM10	Lsm10	Mus musculus	-5.95563	-1.19914
ENSMUSG00000021607	A_51_P450123	mitochondrial ribosomal protein L36	Mrpl36	Mus musculus	-3.68754	-1.19897
ENSMUSG00000040710	A_51_P236267	8-sialyltransferase 4,ST8 alpha-N-acetyl-neuraminide alpha-2	St8sia4	Mus musculus	-3.45017	-1.1908
ENSMUSG00000038026	A_51_P511285	member 9,potassium inwardly-rectifying channel,subfamily J	Kcnj9	Mus musculus	-3.43034	-1.18036
ENSMUSG00000049823	A_51_P200610	zinc finger and BTB domain containing 12	Zbtb12	Mus musculus	-3.89471	-1.17937
ENSMUSG00000039765	A_55_P2128929	coiled-coil and C2 domain containing 2A	Cc2d2a	Mus musculus	-3.77501	-1.17671
ENSMUSG00000024816	A_52_P219266	FERM domain containing 8	Frmd8	Mus musculus	-3.9045	-1.16823
ENSMUSG00000034911	A_55_P2052485	Usher syndrome 1C binding protein 1	Ushbp1	Mus musculus	-4.21081	-1.15947
ENSMUSG00000068551	A_55_P2175400	zinc finger protein 467	Zfp467	Mus musculus	-3.08585	-1.15834
ENSMUSG00000050854	A_51_P219918	transmembrane protein 125	Tmem125	Mus musculus	-3.26642	-1.1535
ENSMUSG00000028456	A_55_P1987645	unc-13 homolog B (C. elegans)	Unc13b	Mus musculus	-3.06797	-1.15208
ENSMUSG00000094500	A_55_P2284497	small integral membrane protein 18	Smim18	Mus musculus	-3.17135	-1.14692
ENSMUSG00000032596	A_55_P2026233	ubiquitin-like modifier activating enzyme 7	Uba7	Mus musculus	-3.94337	-1.14564
ENSMUSG00000036078	A_55_P2045812	sigma non-opioid intracellular receptor 1	Sigmar1	Mus musculus	-4.02566	-1.13313
ENSMUSG00000037892	A_66_P130887	protocadherin 18	Pcdh18	Mus musculus	-3.4309	-1.12755
ENSMUSG00000056481	A_51_P188271	CD248 antigen,endosialin	Cd248	Mus musculus	-3.9052	-1.12427
ENSMUSG00000046731	A_55_P2137309	potassium channel tetramerisation domain containing 11	Kctd11	Mus musculus	-4.5287	-1.11419
ENSMUSG00000041309	A_55_P1997569	NK6 homeobox 2	Nkx6-2	Mus musculus	-4.74782	-1.113
ENSMUSG00000020441	A_51_P291819	RIKEN cDNA 2310033P09 gene	2310033P09Rik	Mus musculus	-5.14758	-1.11149
ENSMUSG00000025993	A_51_P389988	member 1,solute carrier family 40 (iron-regulated transporter)	Slc40a1	Mus musculus	-3.38059	-1.11145
ENSMUSG00000029729	A_55_P1980411	zinc finger with KRAB and SCAN domains 1	Zkscan1	Mus musculus	-3.31904	-1.09772
ENSMUSG00000075602	A_51_P265495	locus A,lymphocyte antigen 6 complex	Ly6a	Mus musculus	-3.99364	-1.09619
ENSMUSG00000074671	A_52_P144297	TSPY-like 3	Tspyl3	Mus musculus	-3.6295	-1.09354
ENSMUSG00000019907	A_66_P110909	protein phosphatase 1,regulatory (inhibitor) subunit 12A	Ppp1r12a	Mus musculus	-3.0181	-1.09029
ENSMUSG00000051671	A_51_P453088	cytochrome c oxidase assembly factor 6	Coa6	Mus musculus	-4.31411	-1.08854
ENSMUSG00000044697	A_55_P2141301	predicted gene 5479,synaptojanin 2 binding protein	Gm5479,Synj2bp	Mus musculus	-3.54098	-1.08623
ENSMUSG00000090935	A_55_P2141301	predicted gene 5479,synaptojanin 2 binding protein	Gm5479,Synj2bp	Mus musculus	-3.54098	-1.08623
ENSMUSG00000024349	A_51_P240801	transmembrane protein 173	Tmem173	Mus musculus	-3.29789	-1.08409
ENSMUSG00000001864	A_51_P472829	allograft inflammatory factor 1-like	Aif1l	Mus musculus	-3.93275	-1.0838
ENSMUSG00000078771	A_55_P2017759	ecotropic viral integration site 2a	Evi2a	Mus musculus	-3.25811	-1.0836
ENSMUSG00000024672	A_55_P1958165	member 7,membrane-spanning 4-domains,subfamily A	Ms4a7	Mus musculus	-3.07572	-1.08187
ENSMUSG00000028059	A_55_P2125229	rho/rac guanine nucleotide exchange factor (GEF) 2	Arhgef2	Mus musculus	-4.076	-1.08153
ENSMUSG00000031665	A_55_P1977850	sal-like 1 (Drosophila)	Sall1	Mus musculus	-3.39564	-1.07041
ENSMUSG00000027435	A_51_P238722	CD93 antigen	Cd93	Mus musculus	-3.34783	-1.0671
ENSMUSG00000057093	A_55_P1974612	RIKEN cDNA C030039L03 gene	C030039L03Rik	Mus musculus	-3.7656	-1.06655
ENSMUSG00000069874	A_55_P2137611	immunity-related GTPase family M member 2	Irgm2	Mus musculus	-5.14129	-1.06651
ENSMUSG00000033006	A_55_P2094729	SRY-box containing gene 10	Sox10	Mus musculus	-4.85544	-1.06566
ENSMUSG00000050600	A_51_P253263	zinc finger protein 831	Zfp831	Mus musculus	-3.43456	-1.05431
ENSMUSG00000089929	A_55_P1978424	B cell leukemia/lymphoma 2 related protein A1a,B cell leukemia/lymphoma 2 related protein A1b,B cell leukemia/lymphoma 2 related protein A1d	Bcl2a1a,Bcl2a1b,Bcl2a1d	Mus musculus	-4.97133	-1.04923
ENSMUSG00000093809	A_55_P1978424	B cell leukemia/lymphoma 2 related protein A1a,B cell leukemia/lymphoma 2 related protein A1b,B cell leukemia/lymphoma 2 related protein A1d	Bcl2a1a,Bcl2a1b,Bcl2a1d	Mus musculus	-4.97133	-1.04923
ENSMUSG00000096581	A_55_P1978424	B cell leukemia/lymphoma 2 related protein A1a,B cell leukemia/lymphoma 2 related protein A1b,B cell leukemia/lymphoma 2 related protein A1d	Bcl2a1a,Bcl2a1b,Bcl2a1d	Mus musculus	-4.97133	-1.04923
ENSMUSG00000019876	A_55_P2161342	cAMP dependent,protein kinase inhibitor beta,testis specific	Pkib	Mus musculus	-4.1765	-1.04918
ENSMUSG00000036362	A_51_P374900	G-protein coupled 13,purinergic receptor P2Y	P2ry13	Mus musculus	-3.67623	-1.04821
ENSMUSG00000037992	A_55_P2095342	alpha,retinoic acid receptor	Rara	Mus musculus	-3.27331	-1.04557
ENSMUSG00000003444	A_55_P2036894	mediator complex subunit 29	Med29	Mus musculus	-4.36527	-1.0403
ENSMUSG00000062545	A_66_P114333	toll-like receptor 12	Tlr12	Mus musculus	-3.61917	-1.04028
ENSMUSG00000025381	A_51_P342082	canopy 2 homolog (zebrafish)	Cnpy2	Mus musculus	-3.1573	-1.02135
ENSMUSG00000033446	A_51_P234728,A_55_P1967069	lysophosphatidic acid receptor 6	Lpar6	Mus musculus	-3.384	-1.01202
ENSMUSG00000044952	A_55_P2137314	potassium channel tetramerisation domain containing 21	Kctd21	Mus musculus	-3.88765	-1.00726
ENSMUSG00000073599	A_52_P1026777	endothelial cell surface expressed chemotaxis and apoptosis regulator	Ecscr	Mus musculus	-3.63474	-1.00701
ENSMUSG00000040111	A_55_P1969311	GRAM domain containing 1B	Gramd1b	Mus musculus	-4.94731	-1.00377
ENSMUSG00000035413	A_51_P368496	transmembrane protein 98	Tmem98	Mus musculus	-3.84019	-1.0033
ENSMUSG00000034116	A_55_P2036567	vav 1 oncogene	Vav1	Mus musculus	-3.25065	-1.00315
ENSMUSG00000020589	A_51_P253883	family with sequence similarity 49,member A	Fam49a	Mus musculus	-3.81899	-1.00007
ENSMUSG00000059278	A_51_P314323	LSM domain containing 1	Lsmd1	Mus musculus	-4.81306	-0.994873
ENSMUSG00000029482	A_51_P453043	acetoacetyl-CoA synthetase	Aacs	Mus musculus	-3.96066	-0.988514
ENSMUSG00000031984	A_51_P169032	RIKEN cDNA 2810004N23 gene	2810004N23Rik	Mus musculus	-4.17383	-0.985957
ENSMUSG00000032243	A_51_P417720	integrin alpha 11	Itga11	Mus musculus	-3.6721	-0.980257
ENSMUSG00000038843	A_52_P21550	core 2,glucosaminyl (N-acetyl) transferase 1	Gcnt1	Mus musculus	-3.50218	-0.976468
ENSMUSG00000024663	A_55_P1994927	RAB3A interacting protein (rabin3)-like 1	Rab3il1	Mus musculus	-3.91095	-0.973444
ENSMUSG00000016087	A_52_P821	Friend leukemia integration 1	Fli1	Mus musculus	-3.27579	-0.969628
ENSMUSG00000049721	A_55_P2013823	galactose-3-O-sulfotransferase 1	Gal3st1	Mus musculus	-3.30558	-0.968411
ENSMUSG00000037190	A_51_P103509	cytochrome b-561 domain containing 2	Cyb561d2	Mus musculus	-3.63338	-0.96823
ENSMUSG00000020928	A_55_P2111523	HIG1 domain family,member 1B	Higd1b	Mus musculus	-3.02815	-0.96542
ENSMUSG00000037060	A_51_P180974	delta binding protein,protein kinase C	Prkcdbp	Mus musculus	-3.25308	-0.964965
ENSMUSG00000049184	A_51_P321531	purine-rich element binding protein G	Purg	Mus musculus	-4.2835	-0.956807
ENSMUSG00000094649	A_55_P2004258,A_55_P2138816	M-phase specific PLK1 intereacting protein,predicted gene 7102	Gm7102,Mplkip	Mus musculus	-4.87345	-0.95512
ENSMUSG00000063236	A_51_P121447	RIKEN cDNA 1110038F14 gene	1110038F14Rik	Mus musculus	-3.87725	-0.954628
ENSMUSG00000015943	A_55_P2040357	bolA-like 1 (E. coli)	Bola1	Mus musculus	-7.53807	-0.951895
ENSMUSG00000002885	A_55_P2007022	CD97 antigen	Cd97	Mus musculus	-3.61482	-0.950073
ENSMUSG00000055945	A_55_P2069251	proline rich region 18	Prr18	Mus musculus	-3.23731	-0.949329
ENSMUSG00000071653	A_55_P1968035	RIKEN cDNA 1810009A15 gene	1810009A15Rik	Mus musculus	-4.99659	-0.949161
ENSMUSG00000012429	A_55_P2138816,A_66_P111301	M-phase specific PLK1 intereacting protein,predicted gene 7102	Gm7102,Mplkip	Mus musculus	-4.63889	-0.945662
ENSMUSG00000027582	A_51_P138879	CCCH-type with G patch domain,Lck interacting transmembrane adaptor 1,zinc finger	Lime1,Zgpat	Mus musculus	-3.70961	-0.942604
ENSMUSG00000090077	A_51_P138879	CCCH-type with G patch domain,Lck interacting transmembrane adaptor 1,zinc finger	Lime1,Zgpat	Mus musculus	-3.70961	-0.942604
ENSMUSG00000051184	A_51_P452798	zinc finger protein 524	Zfp524	Mus musculus	-3.9845	-0.939071
ENSMUSG00000052137	A_55_P2016739	RNA binding motif protein 12 B2	Rbm12b2	Mus musculus	-3.43244	-0.935267
ENSMUSG00000060862	A_55_P2084533	zinc finger and BTB domain containing 40	Zbtb40	Mus musculus	-3.01856	-0.929514
ENSMUSG00000017188	A_51_P226364	cytochrome C oxidase assembly factor 3	Coa3	Mus musculus	-3.29161	-0.928426
ENSMUSG00000090641	A_55_P2147126	zinc finger protein 712	Zfp712	Mus musculus	-3.08619	-0.921276
ENSMUSG00000020430	A_55_P2045792	containing BRCT domain (zebrafish),pescadillo homolog 1	Pes1	Mus musculus	-5.30606	-0.918091
ENSMUSG00000018821	A_55_P2120254	arginine vasopressin-induced 1	Avpi1	Mus musculus	-3.72608	-0.918066
ENSMUSG00000040631	A_51_P415475	docking protein 4	Dok4	Mus musculus	-4.23374	-0.91797
ENSMUSG00000022248	A_66_P108792	RAD1 homolog (S. pombe)	Rad1	Mus musculus	-3.11893	-0.912906
ENSMUSG00000028411	A_55_P2084002	aprataxin	Aptx	Mus musculus	-4.86516	-0.912648
ENSMUSG00000046410	A_51_P315890	member 6,potassium inwardly-rectifying channel,subfamily K	Kcnk6	Mus musculus	-3.5926	-0.911918
ENSMUSG00000060475	A_65_P06611	Wilms' tumour 1-associating protein	Wtap	Mus musculus	-3.54776	-0.910298
ENSMUSG00000040818	A_51_P226142	DENN/MADD domain containing 6A	Dennd6a	Mus musculus	-3.33007	-0.909246
ENSMUSG00000074457	A_66_P114627	S100 calcium binding protein A16	S100a16	Mus musculus	-3.234	-0.907731
ENSMUSG00000070034	A_55_P2152566	Sp110 nuclear body protein,predicted gene 16038	Gm16038,Sp110	Mus musculus	-3.78922	-0.903278
ENSMUSG00000090128	A_55_P2152566	Sp110 nuclear body protein,predicted gene 16038	Gm16038,Sp110	Mus musculus	-3.78922	-0.903278
ENSMUSG00000043090	A_55_P2022885	zinc finger protein 866	Zfp866	Mus musculus	-4.14431	-0.902701
ENSMUSG00000020930	A_51_P161463	coiled-coil domain containing 103	Ccdc103	Mus musculus	-3.26223	-0.901884
ENSMUSG00000022325	A_52_P584078,A_55_P2187266	(S. cerevisiae),processing of precursor 1,ribonuclease P/MRP family	Pop1	Mus musculus	-3.79297	-0.901129
ENSMUSG00000033857	A_55_P2027240	endo-beta-N-acetylglucosaminidase	Engase	Mus musculus	-3.47821	-0.894877
ENSMUSG00000020773	A_55_P2066697,A_55_P2105256	tripartite motif-containing 47	Trim47	Mus musculus	-3.39567	-0.890861
ENSMUSG00000043259	A_52_P590781	family with sequence similarity 13,member C	Fam13c	Mus musculus	-4.14209	-0.889705
ENSMUSG00000053110	A_55_P1953459	yes-associated protein 1	Yap1	Mus musculus	-4.2384	-0.888813
ENSMUSG00000028268	A_55_P2472435	guanylate binding protein 3	Gbp3	Mus musculus	-3.11515	-0.88296
ENSMUSG00000000530	A_55_P2011380	activin A receptor,type II-like 1	Acvrl1	Mus musculus	-5.35417	-0.881368
ENSMUSG00000023827	A_51_P346165	1-acylglycerol-3-phosphate O-acyltransferase 4 (lysophosphatidic acid acyltransferase,delta)	Agpat4	Mus musculus	-3.44027	-0.876953
ENSMUSG00000020230	A_55_P2083654	microRNA 678,protein arginine N-methyltransferase 2	Mir678,Prmt2	Mus musculus	-3.00285	-0.876176
ENSMUSG00000076068	A_55_P2083654	microRNA 678,protein arginine N-methyltransferase 2	Mir678,Prmt2	Mus musculus	-3.00285	-0.876176
ENSMUSG00000074793	A_51_P130332	heat shock protein 12B	Hspa12b	Mus musculus	-5.9973	-0.874011
ENSMUSG00000069633	A_52_P677956	peroxisomal biogenesis factor 11 gamma	Pex11c	Mus musculus	-3.79507	-0.873255
ENSMUSG00000024300	A_55_P2124273,A_66_P112305	myosin IF	Myo1f	Mus musculus	-3.99802	-0.872774
ENSMUSG00000033355	A_51_P304170	receptor transporter protein 4	Rtp4	Mus musculus	-3.27902	-0.87089
ENSMUSG00000029468	A_52_P393314	7,ligand-gated ion channel,purinergic receptor P2X	P2rx7	Mus musculus	-4.65947	-0.870362
ENSMUSG00000092558	A_52_P402319	mediator complex subunit 20	Med20	Mus musculus	-3.82671	-0.868294
ENSMUSG00000045868	A_55_P1996973	GTPase,predicted gene 4070,very large interferon inducible 1	Gm4070,Gvin1	Mus musculus	-3.12785	-0.864795
ENSMUSG00000078606	A_55_P1996973	GTPase,predicted gene 4070,very large interferon inducible 1	Gm4070,Gvin1	Mus musculus	-3.12785	-0.864795
ENSMUSG00000055694	A_51_P464300	ceramide synthase 1,growth differentiation factor 1	Cers1,Gdf1	Mus musculus	-4.40918	-0.863907
ENSMUSG00000087408	A_51_P464300	ceramide synthase 1,growth differentiation factor 1	Cers1,Gdf1	Mus musculus	-4.40918	-0.863907
ENSMUSG00000028944	A_55_P2013296	AMP-activated,gamma 2 non-catalytic subunit,protein kinase	Prkag2	Mus musculus	-3.30089	-0.858887
ENSMUSG00000051444	A_55_P1973553	Bardet-Biedl syndrome 12 (human)	Bbs12	Mus musculus	-3.87746	-0.855885
ENSMUSG00000078302	A_52_P128134	forkhead box D1	Foxd1	Mus musculus	-3.17788	-0.855677
ENSMUSG00000055923	A_55_P2020306,A_66_P117058	aminoadipate-semialdehyde dehydrogenase	Aasdh	Mus musculus	-3.32911	-0.854938
ENSMUSG00000032594	A_51_P386810	GDP-mannose pyrophosphorylase B,inositol hexaphosphate kinase 1,predicted gene 20529	Gm20529,Gmppb,Ip6k1	Mus musculus	-3.53216	-0.854634
ENSMUSG00000070284	A_51_P386810	GDP-mannose pyrophosphorylase B,inositol hexaphosphate kinase 1,predicted gene 20529	Gm20529,Gmppb,Ip6k1	Mus musculus	-3.53216	-0.854634
ENSMUSG00000092218	A_51_P386810	GDP-mannose pyrophosphorylase B,inositol hexaphosphate kinase 1,predicted gene 20529	Gm20529,Gmppb,Ip6k1	Mus musculus	-3.53216	-0.854634
ENSMUSG00000015839	A_51_P411271	erythroid derived 2,like 2,nuclear factor	Nfe2l2	Mus musculus	-3.26588	-0.854016
ENSMUSG00000026786	A_55_P1961009	amyloid beta (A4) precursor protein-binding,family B,member 1 interacting protein	Apbb1ip	Mus musculus	-3.52589	-0.853479
ENSMUSG00000046351	A_51_P328968	zinc finger protein 322A	Zfp322a	Mus musculus	-3.80286	-0.853418
ENSMUSG00000018381	A_51_P185906	ABI gene family,member 3	Abi3	Mus musculus	-4.32674	-0.851633
ENSMUSG00000030516	A_55_P2034998	tight junction protein 1	Tjp1	Mus musculus	-3.40709	-0.848555
ENSMUSG00000057342	A_55_P2131173	sphingosine kinase 2	Sphk2	Mus musculus	-4.85991	-0.847523
ENSMUSG00000017386	A_51_P106059	TNF receptor associated factor 4	Traf4	Mus musculus	-4.37896	-0.843772
ENSMUSG00000008226	A_65_P09523	secernin 3	Scrn3	Mus musculus	-3.97052	-0.842995
ENSMUSG00000048782	A_55_P2038183	inscuteable homolog (Drosophila)	Insc	Mus musculus	-4.70164	-0.841562
ENSMUSG00000047797	A_55_P2096967	beta 1,gap junction protein	Gjb1	Mus musculus	-3.8005	-0.84068
ENSMUSG00000016510	A_55_P2088750	mitochondrial translational initiation factor 3	Mtif3	Mus musculus	-3.38084	-0.838388
ENSMUSG00000001942	A_51_P473219	sialic acid acetylesterase	Siae	Mus musculus	-3.75115	-0.837961
ENSMUSG00000038742	A_51_P259571	angiopoietin-like 6	Angptl6	Mus musculus	-3.13605	-0.837907
ENSMUSG00000062014	A_55_P2045770	beta,glia maturation factor	Gmfb	Mus musculus	-4.17769	-0.835847
ENSMUSG00000039621	A_55_P2072661	4,5-trisphosphate-dependent Rac exchange factor 1,phosphatidylinositol-3	Prex1	Mus musculus	-3.01138	-0.830642
ENSMUSG00000038914	A_52_P226127	death inducer-obliterator 1	Dido1	Mus musculus	-3.1685	-0.826221
ENSMUSG00000000881	A_55_P1985514	discs,large homolog 3 (Drosophila)	Dlg3	Mus musculus	-3.01605	-0.825363
ENSMUSG00000021986	A_51_P181891	APC membrane recruitment 2	Amer2	Mus musculus	-3.215	-0.824827
ENSMUSG00000030805	A_55_P2156741	syntaxin 4A (placental)	Stx4a	Mus musculus	-3.29161	-0.824092
ENSMUSG00000031967	A_52_P598714	AFG3(ATPase family gene 3)-like 1 (yeast)	Afg3l1	Mus musculus	-4.4683	-0.820123
ENSMUSG00000040723	A_51_P371091	RCSD domain containing 1	Rcsd1	Mus musculus	-3.12813	-0.819077
ENSMUSG00000019837	A_55_P1963777	alpha,general transcription factor IIIC,polypeptide 6	Gtf3c6	Mus musculus	-3.23035	-0.817209
ENSMUSG00000052056	A_55_P1975640	zinc finger protein 217	Zfp217	Mus musculus	-3.75989	-0.812218
ENSMUSG00000032733	A_51_P225948	sorting nexin 33	Snx33	Mus musculus	-4.13084	-0.810926
ENSMUSG00000037015	A_55_P2184925	transmembrane protein 185B	Tmem185b	Mus musculus	-3.33537	-0.810174
ENSMUSG00000037669	A_51_P492446	RIKEN cDNA 1110057K04 gene	1110057K04Rik	Mus musculus	-3.51251	-0.805029
ENSMUSG00000036086	A_55_P1990785	RAN-binding domain containing 3,zinc finger	Zranb3	Mus musculus	-3.08703	-0.803569
ENSMUSG00000043099	A_51_P355753	hypermethylated in cancer 1	Hic1	Mus musculus	-4.63607	-0.796755
ENSMUSG00000022724	A_51_P120461	myc induced nuclear antigen	Mina	Mus musculus	-3.95265	-0.791138
ENSMUSG00000044066	A_66_P132777	centrosomal protein 68	Cep68	Mus musculus	-4.24502	-0.787126
ENSMUSG00000048731	A_55_P1977289	gametogenetin binding protein 1,zinc finger and BTB domain containing 9	Ggnbp1,Zbtb9	Mus musculus	-3.01936	-0.786937
ENSMUSG00000079605	A_55_P1977289	gametogenetin binding protein 1,zinc finger and BTB domain containing 9	Ggnbp1,Zbtb9	Mus musculus	-3.01936	-0.786937
ENSMUSG00000024037	A_52_P355057	WD repeat domain 4	Wdr4	Mus musculus	-3.6807	-0.785968
ENSMUSG00000048779	A_51_P105124	6,G-protein coupled,pyrimidinergic receptor P2Y	P2ry6	Mus musculus	-3.58384	-0.785576
ENSMUSG00000057894	A_55_P1965989	zinc finger protein 329	Zfp329	Mus musculus	-4.29472	-0.784671
ENSMUSG00000056204	A_51_P363801	pyroglutamyl-peptidase I	Pgpep1	Mus musculus	-3.82281	-0.784295
ENSMUSG00000042116	A_52_P561650	von Willebrand factor A domain containing 1	Vwa1	Mus musculus	-4.70595	-0.78299
ENSMUSG00000021928	A_55_P2173702	emopamil binding protein-like	Ebpl	Mus musculus	-3.04372	-0.779618
ENSMUSG00000073207	A_55_P2092399	coiled-coil domain containing 160	Ccdc160	Mus musculus	-3.50387	-0.779596
ENSMUSG00000075271	A_51_P168395	tetratricopeptide repeat domain 30A1	Ttc30a1	Mus musculus	-4.47555	-0.777365
ENSMUSG00000023961	A_55_P2055587	ectonucleotide pyrophosphatase/phosphodiesterase 4	Enpp4	Mus musculus	-3.39292	-0.776298
ENSMUSG00000069755	A_55_P1957855	zinc finger protein 125	Zfp125	Mus musculus	-4.03684	-0.770367
ENSMUSG00000059554	A_55_P2009498	coiled-coil domain containing 28A	Ccdc28a	Mus musculus	-4.93469	-0.768369
ENSMUSG00000044881	A_52_P434841,A_55_P2091631	cytochrome c oxidase assembly factor 4	Coa4	Mus musculus	-3.53525	-0.767896
ENSMUSG00000026888	A_55_P1955483	growth factor receptor bound protein 14	Grb14	Mus musculus	-3.7459	-0.766872
ENSMUSG00000036918	A_51_P103209	tetratricopeptide repeat domain 7	Ttc7	Mus musculus	-4.94975	-0.76674
ENSMUSG00000014303	A_52_P108447	GLIS family zinc finger 2	Glis2	Mus musculus	-3.23726	-0.766398
ENSMUSG00000040721	A_55_P2123854	zinc finger homeobox 2	Zfhx2	Mus musculus	-4.41007	-0.764674
ENSMUSG00000036975	A_52_P251183	transmembrane protein 177	Tmem177	Mus musculus	-3.32948	-0.764581
ENSMUSG00000062961	A_55_P1990200	coiled-coil domain containing 177	Ccdc177	Mus musculus	-3.4501	-0.760981
ENSMUSG00000004837	A_51_P322265	GRB2-related adaptor protein	Grap	Mus musculus	-4.40007	-0.756442
ENSMUSG00000030879	A_52_P273929	mitochondrial ribosomal protein L17	Mrpl17	Mus musculus	-3.69386	-0.751949
ENSMUSG00000039682	A_51_P242166	leucine aminopeptidase 3	Lap3	Mus musculus	-3.12233	-0.751219
ENSMUSG00000032180	A_55_P1983558	transmembrane emp24 domain containing 1	Tmed1	Mus musculus	-3.41414	-0.749889
ENSMUSG00000028820	A_55_P2128451	splicing factor proline/glutamine rich (polypyrimidine tract binding protein associated)	Sfpq	Mus musculus	-3.30575	-0.749072
ENSMUSG00000001025	A_51_P281089	S100 calcium binding protein A6 (calcyclin)	S100a6	Mus musculus	-3.49322	-0.748284
ENSMUSG00000026388	A_55_P2111293	RIKEN cDNA 3110009E18 gene	3110009E18Rik	Mus musculus	-4.00199	-0.747597
ENSMUSG00000037348	A_51_P430973	progestin and adipoQ receptor family member VII	Paqr7	Mus musculus	-3.44125	-0.746355
ENSMUSG00000025277	A_55_P1984675	abhydrolase domain containing 6	Abhd6	Mus musculus	-5.64981	-0.746262
ENSMUSG00000032035	A_52_P194250	5' domain,E26 avian leukemia oncogene 1	Ets1	Mus musculus	-4.6416	-0.746229
ENSMUSG00000022864	A_55_P2067942	Chr 16,DNA segment,ERATO Doi 472,expressed	D16Ertd472e	Mus musculus	-3.49972	-0.746164
ENSMUSG00000000682	A_51_P151126	CD52 antigen	Cd52	Mus musculus	-3.27963	-0.744564
ENSMUSG00000001039	A_55_P1958140	B9 protein domain 1	B9d1	Mus musculus	-3.42664	-0.740682
ENSMUSG00000040966	A_51_P161308	member 2,solute carrier family 22 (organic cation transporter)	Slc22a2	Mus musculus	-3.42745	-0.739474
ENSMUSG00000042737	A_55_P2010768	dolichyl-phosphate mannosyltransferase polypeptide 3	Dpm3	Mus musculus	-4.06771	-0.738232
ENSMUSG00000070814	A_55_P2001970	RIKEN cDNA 6330408A02 gene	6330408A02Rik	Mus musculus	-4.73995	-0.736521
ENSMUSG00000064284	A_52_P450835	DPF motif domain containing 1,cysteine rich	Cdpf1	Mus musculus	-3.3868	-0.732668
ENSMUSG00000019774	A_51_P397548	mitochondrial translational release factor 1-like	Mtrf1l	Mus musculus	-3.43237	-0.732203
ENSMUSG00000042099	A_55_P2071691,A_55_P2173188	KN motif and ankyrin repeat domains 3	Kank3	Mus musculus	-3.94517	-0.732153
ENSMUSG00000041801	A_51_P329928	family A,member 3,pleckstrin homology-like domain	Phlda3	Mus musculus	-3.25654	-0.728076
ENSMUSG00000012076	A_55_P1986958	breast cancer metastasis-suppressor 1-like	Brms1l	Mus musculus	-4.65902	-0.726222
ENSMUSG00000049285	A_51_P162116	metallo-beta-lactamase domain containing 1	Mblac1	Mus musculus	-3.91118	-0.722441
ENSMUSG00000035493	A_51_P212754	beta induced,transforming growth factor	Tgfbi	Mus musculus	-3.05927	-0.721577
ENSMUSG00000006728	A_55_P2163143,A_55_P2166639	cyclin-dependent kinase 4	Cdk4	Mus musculus	-3.54329	-0.72075
ENSMUSG00000050783	A_55_P2019422	5-hydroxytryptamine (serotonin) receptor 1F	Htr1f	Mus musculus	-3.16542	-0.718641
ENSMUSG00000022898	A_51_P508191	Down syndrome critical region gene 3	Dscr3	Mus musculus	-3.73	-0.718257
ENSMUSG00000021809	A_51_P521374	nudix (nucleoside diphosphate linked moiety X)-type motif 13	Nudt13	Mus musculus	-3.66424	-0.717118
ENSMUSG00000028973	A_55_P2021659	ATP-binding cassette,member 8,sub-family B (MDR/TAP)	Abcb8	Mus musculus	-3.0777	-0.716506
ENSMUSG00000026806	A_55_P2013986	DEAD/H (Asp-Glu-Ala-Asp/His) box polypeptide 31	Ddx31	Mus musculus	-3.82025	-0.715575
ENSMUSG00000029925	A_51_P448664	platelet,thromboxane A synthase 1	Tbxas1	Mus musculus	-3.25671	-0.714965
ENSMUSG00000041605	A_55_P1973563	RIKEN cDNA 5730559C18 gene	5730559C18Rik	Mus musculus	-3.09454	-0.710822
ENSMUSG00000023939	A_51_P192751	mitochondrial ribosomal protein L14	Mrpl14	Mus musculus	-5.28678	-0.710783
ENSMUSG00000050973	A_55_P1986174	GDP-D-glucose phosphorylase 1	Gdpgp1	Mus musculus	-4.05191	-0.707874
ENSMUSG00000060336	A_55_P2057720	zinc finger protein 937	Zfp937	Mus musculus	-3.37682	-0.707782
ENSMUSG00000032440	A_51_P450573	beta receptor II,transforming growth factor	Tgfbr2	Mus musculus	-3.94009	-0.707661
ENSMUSG00000022969	A_55_P2181109	beta,interleukin 10 receptor	Il10rb	Mus musculus	-4.88216	-0.706909
ENSMUSG00000062040	A_66_P101631	zinc finger protein 27	Zfp27	Mus musculus	-3.26033	-0.702062
ENSMUSG00000049960	A_55_P2166538	mitochondrial ribosomal protein S16	Mrps16	Mus musculus	-5.58183	-0.702055
ENSMUSG00000082192	A_55_P1966169,A_55_P2090519	pancreatic progenitor cell differentiation and proliferation factor homolog (zebrafish)RIKEN cDNA 2700038C09 gene,predicted gene 14719	Gm14719,Ppdpf	Mus musculus	-3.70694	-0.699076
ENSMUSG00000055407	A_52_P10732	microtubule-associated protein 6	Map6	Mus musculus	-3.08827	-0.698715
ENSMUSG00000027459	A_55_P2118302	family with sequence similarity 110,member A	Fam110a	Mus musculus	-3.69697	-0.698431
ENSMUSG00000000194	A_52_P319606	G protein-coupled receptor 107	Gpr107	Mus musculus	-3.32465	-0.697766
ENSMUSG00000053825	A_51_P392377	alpha 2,f polypeptide (PTPRF),interacting protein (liprin),protein tyrosine phosphatase,receptor type	Ppfia2	Mus musculus	-3.44178	-0.697105
ENSMUSG00000030378	A_51_P189733	RIKEN cDNA 2810007J24 gene	2810007J24Rik	Mus musculus	-3.09218	-0.695259
ENSMUSG00000026109	A_52_P229052	transmembrane protein with EGF-like and two follistatin-like domains 2	Tmeff2	Mus musculus	-4.25852	-0.692284
ENSMUSG00000050064	A_55_P2280237	zinc finger protein 697	Zfp697	Mus musculus	-3.12716	-0.69106
ENSMUSG00000042670	A_55_P2004501	IMP1 inner mitochondrial membrane peptidase-like (S. cerevisiae)	Immp1l	Mus musculus	-4.08793	-0.690411
ENSMUSG00000020522	A_55_P2062787	microfibrillar-associated protein 3	Mfap3	Mus musculus	-3.79451	-0.689885
ENSMUSG00000071317	A_52_P337126	blood vessel epicardial substance	Bves	Mus musculus	-4.56835	-0.689442
ENSMUSG00000002617	A_55_P1966908	zinc finger protein 40	Zfp40	Mus musculus	-3.91752	-0.688705
ENSMUSG00000060260	A_66_P116373	PWWP domain containing 2B	Pwwp2b	Mus musculus	-3.31432	-0.688233
ENSMUSG00000021876	A_51_P237383	RNase A family 4,ribonuclease	Rnase4	Mus musculus	-3.57679	-0.687763
ENSMUSG00000016344	A_55_P2090519	pancreatic progenitor cell differentiation and proliferation factor homolog (zebrafish)RIKEN cDNA 2700038C09 gene,predicted gene 14719	Gm14719,Ppdpf	Mus musculus	-3.43908	-0.685708
ENSMUSG00000025464	A_55_P1969181	polyamine oxidase (exo-N4-amino),predicted gene 10307	Gm10307,Paox	Mus musculus	-3.00425	-0.685109
ENSMUSG00000070960	A_55_P1969181	polyamine oxidase (exo-N4-amino),predicted gene 10307	Gm10307,Paox	Mus musculus	-3.00425	-0.685109
ENSMUSG00000058407	A_55_P2162552	thioredoxin domain containing 9	Txndc9	Mus musculus	-3.70766	-0.681386
ENSMUSG00000079547	A_51_P278868	class II,histocompatibility 2,locus Mb1	H2-DMb1	Mus musculus	-3.34711	-0.68033
ENSMUSG00000029178	A_55_P1972842	Kruppel-like factor 3 (basic)	Klf3	Mus musculus	-3.72051	-0.674896
ENSMUSG00000069727	A_55_P2139341	predicted gene 5595	Gm5595	Mus musculus	-3.1554	-0.669448
ENSMUSG00000024177	A_51_P164203	NME/NM23 nucleoside diphosphate kinase 4	Nme4	Mus musculus	-4.39262	-0.669144
ENSMUSG00000028007	A_55_P2059957	sorting nexin 7	Snx7	Mus musculus	-3.23688	-0.668746
ENSMUSG00000044296	A_55_P2035549	zinc finger protein 879	Zfp879	Mus musculus	-4.0763	-0.667855
ENSMUSG00000026554	A_52_P409055	DDB1 and CUL4 associated factor 8	Dcaf8	Mus musculus	-3.96793	-0.66544
ENSMUSG00000016386	A_52_P408025	metallophosphoesterase domain containing 2	Mpped2	Mus musculus	-3.0819	-0.664567
ENSMUSG00000022760	A_55_P1981090	THAP domain containing 7	Thap7	Mus musculus	-3.7029	-0.664426
ENSMUSG00000062078	A_55_P2143150	quaking	Qk	Mus musculus	-4.21238	-0.663927
ENSMUSG00000033715	A_55_P2007155	aldo-keto reductase family 1,member C14	Akr1c14	Mus musculus	-3.95109	-0.660817
ENSMUSG00000050963	A_55_P2003388	2,K+ voltage-gated channel,subfamily S	Kcns2	Mus musculus	-3.52074	-0.660771
ENSMUSG00000027111	A_55_P1958840	integrin alpha 6	Itga6	Mus musculus	-3.16632	-0.659744
ENSMUSG00000049305	A_51_P371882	coiled-coil domain containing 71	Ccdc71	Mus musculus	-3.69243	-0.65633
ENSMUSG00000030323	A_51_P456857	intraflagellar transport 122	Ift122	Mus musculus	-3.11219	-0.65589
ENSMUSG00000008398	A_55_P2018994	ELK3,member of ETS oncogene family	Elk3	Mus musculus	-3.16277	-0.652949
ENSMUSG00000029009	A_55_P2024245	10-methylenetetrahydrofolate reductase,5	Mthfr	Mus musculus	-3.17848	-0.649105
ENSMUSG00000066258	A_52_P267391	tripartite motif-containing 12A	Trim12a	Mus musculus	-3.137	-0.648201
ENSMUSG00000040717	A_51_P253732	interleukin 17 receptor D	Il17rd	Mus musculus	-3.38288	-0.647717
ENSMUSG00000071661	A_51_P169880	zinc finger and BTB domain containing 3	Zbtb3	Mus musculus	-3.01664	-0.645962
ENSMUSG00000070426	A_55_P2089288,A_55_P2089293	ring finger protein 121	Rnf121	Mus musculus	-4.10995	-0.645707
ENSMUSG00000031168	A_51_P429682	phenylalkylamine Ca2+ antagonist (emopamil) binding protein	Ebp	Mus musculus	-4.16439	-0.641558
ENSMUSG00000054715	A_55_P2134785	zinc finger and SCAN domain containing 22	Zscan22	Mus musculus	-3.63529	-0.639159
ENSMUSG00000046658	A_55_P2103668	zinc finger protein 316	Zfp316	Mus musculus	-3.72539	-0.634791
ENSMUSG00000074698	A_55_P2022845	alpha 1 polypeptide,casein kinase 2,predicted pseudogene 10031	Csnk2a1,Gm10031	Mus musculus	-3.29565	-0.633484
ENSMUSG00000096493	A_55_P2022845	alpha 1 polypeptide,casein kinase 2,predicted pseudogene 10031	Csnk2a1,Gm10031	Mus musculus	-3.29565	-0.633484
ENSMUSG00000024646	A_66_P125722	cytochrome b-5	Cyb5	Mus musculus	-3.45879	-0.631833
ENSMUSG00000041966	A_55_P2373121	DDB1 and CUL4 associated factor 17	Dcaf17	Mus musculus	-4.3465	-0.628363
ENSMUSG00000031613	A_51_P458778	hydroxyprostaglandin dehydrogenase 15 (NAD)	Hpgd	Mus musculus	-3.17261	-0.628052
ENSMUSG00000038930	A_55_P2016466	RCC1 domain containing 1	Rccd1	Mus musculus	-3.35848	-0.625662
ENSMUSG00000094936	A_51_P432802	RNA binding motif protein 4,predicted gene 21992	Gm21992,Rbm4	Mus musculus	-3.46603	-0.62304
ENSMUSG00000096370	A_51_P432802	RNA binding motif protein 4,predicted gene 21992	Gm21992,Rbm4	Mus musculus	-3.46603	-0.62304
ENSMUSG00000034379	A_52_P281711	WD repeat domain 5B	Wdr5b	Mus musculus	-3.26161	-0.621865
ENSMUSG00000020150	A_55_P1973259	guanidinoacetate methyltransferase	Gamt	Mus musculus	-3.1821	-0.620726
ENSMUSG00000046380	A_52_P505143	jerky	Jrk	Mus musculus	-3.94421	-0.620243
ENSMUSG00000001036	A_55_P1966114	epsin 2	Epn2	Mus musculus	-3.67103	-0.618
ENSMUSG00000020736	A_55_P2038162	3'-nucleotidase,5',cytosolic	Nt5c	Mus musculus	-5.22231	-0.617919
ENSMUSG00000045404	A_51_P167763	member 13,potassium channel,subfamily K	Kcnk13	Mus musculus	-4.38761	-0.616836
ENSMUSG00000030486	A_51_P199008	zinc finger protein 108	Zfp108	Mus musculus	-3.15289	-0.615338
ENSMUSG00000034211	A_52_P657338,A_55_P2160563	mitochondrial ribosomal protein S17	Mrps17	Mus musculus	-4.41293	-0.615105
ENSMUSG00000075224	A_52_P395280	leucine rich repeat containing 55	Lrrc55	Mus musculus	-3.1868	-0.613871
ENSMUSG00000035517	A_55_P1999213	tudor domain containing 7	Tdrd7	Mus musculus	-3.11697	-0.611758
ENSMUSG00000082433	A_55_P2184189	predicted gene 9025	Gm9025	Mus musculus	-3.5273	-0.61137
ENSMUSG00000057572	A_55_P2032238,A_66_P137152	zinc finger and BTB domain containing 8 opposite strand	Zbtb8os	Mus musculus	-3.86919	-0.611265
ENSMUSG00000036214	A_51_P110931	ZNRD1 antisense RNA	Znrd1as	Mus musculus	-3.96892	-0.60871
ENSMUSG00000026637	A_55_P2092953	TNF receptor-associated factor 5	Traf5	Mus musculus	-3.49706	-0.607654
ENSMUSG00000029916	A_55_P2063163	acylglycerol kinase,predicted gene 8546	Agk,Gm8546	Mus musculus	-4.23599	-0.604469
ENSMUSG00000094463	A_55_P2063163	acylglycerol kinase,predicted gene 8546	Agk,Gm8546	Mus musculus	-4.23599	-0.604469
ENSMUSG00000054920	A_55_P1981949	kelch-like 5	Klhl5	Mus musculus	-3.59128	-0.604326
ENSMUSG00000074166	A_55_P2084032	expressed sequence AW146154	AW146154	Mus musculus	-3.19396	-0.602485
ENSMUSG00000039623	A_55_P1987364	adaptor-related protein complex 5,zeta 1 subunit	Ap5z1	Mus musculus	-3.69167	-0.601682
ENSMUSG00000030347	A_51_P329966	Chr 6,DNA segment,Wayne State University 163,expressed	D6Wsu163e	Mus musculus	-3.49566	-0.601669
ENSMUSG00000027463	A_55_P2130104	member 3,solute carrier protein family 52	Slc52a3	Mus musculus	-4.29867	-0.600107
ENSMUSG00000078435	A_55_P1999977	expressed sequence AU041133	AU041133	Mus musculus	-3.29151	-0.596697
ENSMUSG00000034647	A_55_P2082050	ankyrin repeat domain 12	Ankrd12	Mus musculus	-3.12501	-0.596338
ENSMUSG00000048439	A_55_P1998596	nucleoporin like 2	Nupl2	Mus musculus	-4.21983	-0.594777
ENSMUSG00000026578	A_51_P190437	coiled-coil domain containing 181	Ccdc181	Mus musculus	-3.10706	-0.594709
ENSMUSG00000032562	A_55_P2004137	alpha inhibiting 2,guanine nucleotide binding protein (G protein)	Gnai2	Mus musculus	-3.97498	-0.594496
ENSMUSG00000045664	A_52_P155554	CDC42 effector protein (Rho GTPase binding) 2	Cdc42ep2	Mus musculus	-4.99008	-0.593296
ENSMUSG00000052102	A_55_P1965892	glucosamine-6-phosphate deaminase 1	Gnpda1	Mus musculus	-3.19161	-0.593013
ENSMUSG00000037325	A_66_P103957	Bardet-Biedl syndrome 7 (human)	Bbs7	Mus musculus	-3.85953	-0.592264
ENSMUSG00000058240	A_55_P2183288	crystallin,zeta (quinone reductase)-like 1	Cryzl1	Mus musculus	-3.23621	-0.592223
ENSMUSG00000027166	A_55_P2162765	DnaJ (Hsp40) homolog,member 24,subfamily C	Dnajc24	Mus musculus	-3.21024	-0.591277
ENSMUSG00000027573	A_55_P2040628	GID complex subunit 8 homolog (S. cerevisiae)	Gid8	Mus musculus	-4.57447	-0.588891
ENSMUSG00000055760	A_55_P2093727	gem (nuclear organelle) associated protein 6	Gemin6	Mus musculus	-3.15979	-0.587524
ENSMUSG00000004996	A_52_P367791	methylthioribose-1-phosphate isomerase homolog (S. cerevisiae)	Mri1	Mus musculus	-4.09548	-0.587285
ENSMUSG00000024926	A_55_P2017714	K(lysine) acetyltransferase 5	Kat5	Mus musculus	-3.62264	-0.586727
ENSMUSG00000089847	A_51_P396854	translocase of inner mitochondrial membrane 10B	Timm10b	Mus musculus	-4.01569	-0.585129
ENSMUSG00000031924	A_51_P336827	cytochrome b5 type B	Cyb5b	Mus musculus	-3.83502	-0.583815
ENSMUSG00000006464	A_55_P1955472	Bardet-Biedl syndrome 1 (human)	Bbs1	Mus musculus	-3.89309	-0.583708
ENSMUSG00000058594	A_51_P472323	F-box protein 18	Fbxo18	Mus musculus	-3.67442	-0.582756
ENSMUSG00000028978	A_55_P2034027	endothelial cell,nitric oxide synthase 3	Nos3	Mus musculus	-3.07147	-0.57668
ENSMUSG00000058099	A_55_P1974577	Nfat activating molecule with ITAM motif 1	Nfam1	Mus musculus	-4.01593	-0.575958
ENSMUSG00000052848	A_55_P2030020	RIKEN cDNA C130026L21 gene	C130026L21Rik	Mus musculus	-4.1835	-0.575022
ENSMUSG00000075010	A_52_P1020860	expressed sequence AW112010	AW112010	Mus musculus	-3.33539	-0.574444
ENSMUSG00000031171	A_55_P1993453	FtsJ homolog 1 (E. coli)	Ftsj1	Mus musculus	-4.41854	-0.573834
ENSMUSG00000071654	A_51_P453246	expressed sequence AI462493	AI462493	Mus musculus	-3.82577	-0.573224
ENSMUSG00000030823	A_55_P2044827	RIKEN cDNA 9130019O22 gene	9130019O22Rik	Mus musculus	-3.77998	-0.571992
ENSMUSG00000053329	A_55_P1973829	Chr 10,DNA segment,Johns Hopkins University 81 expressed	D10Jhu81e	Mus musculus	-3.20235	-0.57159
ENSMUSG00000022885	A_52_P161630	6 sialyltransferase 1,beta galactoside alpha 2	St6gal1	Mus musculus	-3.82267	-0.570546
ENSMUSG00000095432	A_55_P1969266	zinc finger protein 748	Zfp748	Mus musculus	-3.01312	-0.569497
ENSMUSG00000030051	A_51_P459070	aprataxin and PNKP like factor	Aplf	Mus musculus	-4.27059	-0.568055
ENSMUSG00000019813	A_55_P2024853	centrosomal protein 57-like 1	Cep57l1	Mus musculus	-4.06201	-0.565932
ENSMUSG00000064262	A_55_P2074085	GTPase,IMAP family member 8	Gimap8	Mus musculus	-3.15774	-0.565858
ENSMUSG00000041241	A_55_P2150786	mitochondrial ubiquitin ligase activator of NFKB 1	Mul1	Mus musculus	-3.32356	-0.563731
ENSMUSG00000020620	A_55_P1953846	ATP-binding cassette,member 8b,sub-family A (ABC1)	Abca8b	Mus musculus	-4.59912	-0.563192
ENSMUSG00000021234	A_51_P463860	family with sequence similarity 161,member B	Fam161b	Mus musculus	-4.23279	-0.562831
ENSMUSG00000011832	A_55_P2015700	ecotropic viral integration site 5 like	Evi5l	Mus musculus	-3.77836	-0.56243
ENSMUSG00000046785	A_55_P2124676	EPM2A (laforin) interacting protein 1	Epm2aip1	Mus musculus	-3.18428	-0.560989
ENSMUSG00000014763	A_52_P537852	family with sequence similarity 120,member B	Fam120b	Mus musculus	-3.95257	-0.556965
ENSMUSG00000027534	A_55_P1994000,A_55_P2120459	sorting nexin 16	Snx16	Mus musculus	-3.43212	-0.555378
ENSMUSG00000027878	A_52_P289213	notch 2	Notch2	Mus musculus	-4.7907	-0.552886
ENSMUSG00000042050	A_51_P316801	WD repeat domain 60	Wdr60	Mus musculus	-3.57481	-0.548431
ENSMUSG00000036943	A_66_P129800	RAB8B,member RAS oncogene family	Rab8b	Mus musculus	-4.62933	-0.547952
ENSMUSG00000056941	A_55_P2063366	COMM domain containing 7	Commd7	Mus musculus	-3.21794	-0.547803
ENSMUSG00000031627	A_51_P316523	interferon regulatory factor 2	Irf2	Mus musculus	-4.08256	-0.547575
ENSMUSG00000030610	A_51_P376857	de-etiolated homolog 1 (Arabidopsis)	Det1	Mus musculus	-5.23468	-0.545289
ENSMUSG00000002797	A_52_P641758	gamma-glutamyl cyclotransferase	Ggct	Mus musculus	-3.06643	-0.543934
ENSMUSG00000025138	A_55_P2047748	homolog) 7 (S. cerevisiae),protein G (avian),sirtuin 7 (silent mating type information regulation 2,v-maf musculoaponeurotic fibrosarcoma oncogene family	Mafg,Sirt7	Mus musculus	-3.77481	-0.54364
ENSMUSG00000051510	A_55_P2047748	homolog) 7 (S. cerevisiae),protein G (avian),sirtuin 7 (silent mating type information regulation 2,v-maf musculoaponeurotic fibrosarcoma oncogene family	Mafg,Sirt7	Mus musculus	-3.77481	-0.54364
ENSMUSG00000051319	A_55_P2082425	RIKEN cDNA 1500011K16 gene	1500011K16Rik	Mus musculus	-4.13559	-0.543523
ENSMUSG00000020289	A_66_P111666	nitrogen permease regulator-like 3	Nprl3	Mus musculus	-4.46827	-0.542889
ENSMUSG00000024781	A_51_P459661	lysosomal acid lipase A	Lipa	Mus musculus	-4.6168	-0.542034
ENSMUSG00000067586	A_52_P502577	sphingosine-1-phosphate receptor 3	S1pr3	Mus musculus	-3.27946	-0.541145
ENSMUSG00000073555	A_55_P2133195	predicted gene 4951	Gm4951	Mus musculus	-3.46764	-0.539291
ENSMUSG00000028779	A_55_P2007510	penta-EF hand domain containing 1	Pef1	Mus musculus	-3.3615	-0.539025
ENSMUSG00000052794	A_55_P2086387	RIKEN cDNA 1700030K09 gene	1700030K09Rik	Mus musculus	-3.42634	-0.537976
ENSMUSG00000028270	A_51_P203955	guanylate binding protein 2	Gbp2	Mus musculus	-3.74308	-0.537888
ENSMUSG00000046667	A_51_P163173	RNA binding motif protein 12 B1	Rbm12b1	Mus musculus	-3.28349	-0.536214
ENSMUSG00000069893	A_55_P1996862	RIKEN cDNA 9930111J21 gene 1,beta,macropain) 28 subunit,macropain) 28 subunit beta B,protease (prosome,proteasome (prosome,pseudogene	9930111J21Rik1,Psme2,Psme2b-ps	Mus musculus	-3.04743	-0.535479
ENSMUSG00000078153	A_55_P1996862	RIKEN cDNA 9930111J21 gene 1,beta,macropain) 28 subunit,macropain) 28 subunit beta B,protease (prosome,proteasome (prosome,pseudogene	9930111J21Rik1,Psme2,Psme2b-ps	Mus musculus	-3.04743	-0.535479
ENSMUSG00000079197	A_55_P1996862	RIKEN cDNA 9930111J21 gene 1,beta,macropain) 28 subunit,macropain) 28 subunit beta B,protease (prosome,proteasome (prosome,pseudogene	9930111J21Rik1,Psme2,Psme2b-ps	Mus musculus	-3.04743	-0.535479
ENSMUSG00000028019	A_52_P376360	C polypeptide,platelet-derived growth factor	Pdgfc	Mus musculus	-3.01981	-0.533969
ENSMUSG00000039098	A_51_P247496	predicted gene 9767	Gm9767	Mus musculus	-3.02073	-0.531974
ENSMUSG00000038695	A_55_P2055875	Josephin domain containing 2	Josd2	Mus musculus	-3.22052	-0.530091
ENSMUSG00000021716	A_52_P203981	splicing regulatory glutamine/lysine-rich protein 1interacting protein 1	Srek1ip1	Mus musculus	-3.61494	-0.529004
ENSMUSG00000024982	A_51_P416439	DHHC domain containing 6,zinc finger	Zdhhc6	Mus musculus	-3.18569	-0.528878
ENSMUSG00000054165	A_55_P2095301	RIKEN cDNA 4922502B01 gene	4922502B01Rik	Mus musculus	-3.72848	-0.527204
ENSMUSG00000021711	A_55_P2128158	trafficking protein particle complex 13	Trappc13	Mus musculus	-3.19751	-0.525007
ENSMUSG00000079662	A_52_P505192	netrin 3	Ntn3	Mus musculus	-5.30718	-0.523173
ENSMUSG00000000154	A_55_P2037717	member 18,solute carrier family 22 (organic cation transporter)	Slc22a18	Mus musculus	-4.9896	-0.521342
ENSMUSG00000048796	A_55_P2071087	cytochrome b-561 domain containing 1	Cyb561d1	Mus musculus	-3.47665	-0.518604
ENSMUSG00000024959	A_55_P1962234	BCL2-associated agonist of cell death	Bad	Mus musculus	-3.87464	-0.518212
ENSMUSG00000030335	A_52_P24160	mitochondrial ribosomal protein L51,predicted gene 14017	Gm14017,Mrpl51	Mus musculus	-3.94108	-0.507427
ENSMUSG00000081967	A_52_P24160	mitochondrial ribosomal protein L51,predicted gene 14017	Gm14017,Mrpl51	Mus musculus	-3.94108	-0.507427
ENSMUSG00000021264	A_55_P2107745	YY1 transcription factor	Yy1	Mus musculus	-3.58585	-0.507316
ENSMUSG00000037007	A_55_P2010003	zinc finger protein 113	Zfp113	Mus musculus	-4.21136	-0.5062
ENSMUSG00000092021	A_55_P2042813	guanylate binding protein 11,guanylate binding protein 11	GBP11,Gbp11	Mus musculus	-3.71584	-0.505011
ENSMUSG00000098049	A_55_P2042813	guanylate binding protein 11,guanylate binding protein 11	GBP11,Gbp11	Mus musculus	-3.71584	-0.505011
ENSMUSG00000022668	A_51_P505229	GTP-binding protein 8 (putative)	Gtpbp8	Mus musculus	-3.24787	-0.503244
ENSMUSG00000019066	A_52_P432919	RAB3D,member RAS oncogene family	Rab3d	Mus musculus	-4.33141	-0.501747
ENSMUSG00000003161	A_51_P489313	sorcin	Sri	Mus musculus	-4.11756	-0.501111
ENSMUSG00000041515	A_52_P354823	interferon regulatory factor 8	Irf8	Mus musculus	-3.23834	-0.500875
ENSMUSG00000074485	A_52_P299363	predicted gene 7381	Gm7381	Mus musculus	-3.07471	-0.500857
