# Supplementary material for: A Neuroprotective Dose of Isatin Causes Multilevel Changes Involving the Brain Proteome: Prospects for Further Research
Source: Int J Mol Sci. 2020 Jun 11;21(11):4187. doi: 10.3390/ijms21114187 (PMC7313464; doi:10.3390/ijms21114187)
Supplement: Supplementary file 1 [file ijms-21-04187-s001.zip › manuscript_supplementary/S01_Downregulated PROTEOME (BP).xlsx]

## Sheet: Downregulated PROTEOME (BP)
ID	Title	Number of hits	Group size	Expected hits	P-value	Adjusted P-value	Hits	Hit names
GO:0048709	oligodendrocyte differentiation	8	61	1.13445	1.62272e-05	0.0215822	["ENSMUSG00000017386","ENSMUSG00000021264","ENSMUSG00000024968","ENSMUSG00000033006","ENSMUSG00000033579","ENSMUSG00000047797","ENSMUSG00000052229","ENSMUSG00000062078"]	["Fa2h","Gjb1","Gpr17","Qk","Rcor2","Sox10","Traf4","Yy1"]
GO:0042552	myelination	10	112	2.08292	4.49334e-05	0.0266514	["ENSMUSG00000017386","ENSMUSG00000021264","ENSMUSG00000033006","ENSMUSG00000033579","ENSMUSG00000040631","ENSMUSG00000047797","ENSMUSG00000049721","ENSMUSG00000052229","ENSMUSG00000062014","ENSMUSG00000062078"]	["Dok4","Fa2h","Gal3st1","Gjb1","Gmfb","Gpr17","Qk","Sox10","Traf4","Yy1"]
GO:0001508	regulation of action potential	12	177	3.29176	0.000119693	0.0266514	["ENSMUSG00000003161","ENSMUSG00000017386","ENSMUSG00000021264","ENSMUSG00000033006","ENSMUSG00000033579","ENSMUSG00000038026","ENSMUSG00000040631","ENSMUSG00000047797","ENSMUSG00000049721","ENSMUSG00000052229","ENSMUSG00000062014","ENSMUSG00000062078"]	["Dok4","Fa2h","Gal3st1","Gjb1","Gmfb","Gpr17","Kcnj9","Qk","Sox10","Sri","Traf4","Yy1"]
GO:0008366	axon ensheathment	10	127	2.36189	0.000130085	0.0266514	["ENSMUSG00000017386","ENSMUSG00000021264","ENSMUSG00000033006","ENSMUSG00000033579","ENSMUSG00000040631","ENSMUSG00000047797","ENSMUSG00000049721","ENSMUSG00000052229","ENSMUSG00000062014","ENSMUSG00000062078"]	["Dok4","Fa2h","Gal3st1","Gjb1","Gmfb","Gpr17","Qk","Sox10","Traf4","Yy1"]
GO:0014003	oligodendrocyte development	6	43	0.799693	0.000134068	0.0266514	["ENSMUSG00000017386","ENSMUSG00000024968","ENSMUSG00000033579","ENSMUSG00000047797","ENSMUSG00000052229","ENSMUSG00000062078"]	["Fa2h","Gjb1","Gpr17","Qk","Rcor2","Traf4"]
GO:0007272	ensheathment of neurons	10	128	2.38048	0.000138834	0.0266514	["ENSMUSG00000017386","ENSMUSG00000021264","ENSMUSG00000033006","ENSMUSG00000033579","ENSMUSG00000040631","ENSMUSG00000047797","ENSMUSG00000049721","ENSMUSG00000052229","ENSMUSG00000062014","ENSMUSG00000062078"]	["Dok4","Fa2h","Gal3st1","Gjb1","Gmfb","Gpr17","Qk","Sox10","Traf4","Yy1"]
GO:0021782	glial cell development	8	82	1.525	0.00014027	0.0266514	["ENSMUSG00000017386","ENSMUSG00000024968","ENSMUSG00000033006","ENSMUSG00000033579","ENSMUSG00000047797","ENSMUSG00000052229","ENSMUSG00000062014","ENSMUSG00000062078"]	["Fa2h","Gjb1","Gmfb","Gpr17","Qk","Rcor2","Sox10","Traf4"]
GO:0009889	regulation of biosynthetic process	73	2636	49.0231	0.000189796	0.0315536	["ENSMUSG00000001029","ENSMUSG00000003283","ENSMUSG00000003444","ENSMUSG00000004837","ENSMUSG00000006728","ENSMUSG00000008398","ENSMUSG00000014303","ENSMUSG00000014763","ENSMUSG00000015839","ENSMUSG00000016087","ENSMUSG00000016510","ENSMUSG00000017386","ENSMUSG00000020230","ENSMUSG00000021264","ENSMUSG00000022469","ENSMUSG00000022724","ENSMUSG00000022760","ENSMUSG00000024926","ENSMUSG00000024968"…	["Cckbr","Cdk4","Cxcl12","Elk3","Ets1","Fa2h","Fam120b","Fli1","Gdf1","Glis2","Gnai2","Grap","Grb14","Hck","Hic1","Htr1f","Icam2","Irf2","Irf8","Itga11","Jrk","Kat5","Klf3","Klhl5","Mafg","Med29","Mina","Mtif3","Mul1","Nfe2l2","Nos3","P2rx7","P2ry13","Pla2g4a","Prkag2","Prmt2","Purg","Qk","Rapgef3","Rara","Rcor2","S1pr3","Sall1","Sfpq","Sirt7","Sox10","Sphk2","Tbxas1","Tgfb1i1","Thap7","Traf4","Y…
GO:0010001	glial cell differentiation	10	138	2.56646	0.000257206	0.0380093	["ENSMUSG00000017386","ENSMUSG00000021264","ENSMUSG00000024968","ENSMUSG00000027878","ENSMUSG00000033006","ENSMUSG00000033579","ENSMUSG00000047797","ENSMUSG00000052229","ENSMUSG00000062014","ENSMUSG00000062078"]	["Fa2h","Gjb1","Gmfb","Gpr17","Notch2","Qk","Rcor2","Sox10","Traf4","Yy1"]
GO:0019228	regulation of action potential in neuron	10	143	2.65945	0.000342617	0.0425986	["ENSMUSG00000017386","ENSMUSG00000021264","ENSMUSG00000033006","ENSMUSG00000033579","ENSMUSG00000040631","ENSMUSG00000047797","ENSMUSG00000049721","ENSMUSG00000052229","ENSMUSG00000062014","ENSMUSG00000062078"]	["Dok4","Fa2h","Gal3st1","Gjb1","Gmfb","Gpr17","Qk","Sox10","Traf4","Yy1"]
GO:0042063	gliogenesis	11	172	3.19877	0.000378559	0.0425986	["ENSMUSG00000017386","ENSMUSG00000021264","ENSMUSG00000024968","ENSMUSG00000027878","ENSMUSG00000033006","ENSMUSG00000033579","ENSMUSG00000040631","ENSMUSG00000047797","ENSMUSG00000052229","ENSMUSG00000062014","ENSMUSG00000062078"]	["Dok4","Fa2h","Gjb1","Gmfb","Gpr17","Notch2","Qk","Rcor2","Sox10","Traf4","Yy1"]
GO:2000112	regulation of cellular macromolecule biosynthetic process	61	2153	40.0405	0.000413897	0.0425986	["ENSMUSG00000003283","ENSMUSG00000003444","ENSMUSG00000006728","ENSMUSG00000008398","ENSMUSG00000014303","ENSMUSG00000014763","ENSMUSG00000015839","ENSMUSG00000016087","ENSMUSG00000016510","ENSMUSG00000017386","ENSMUSG00000020230","ENSMUSG00000021264","ENSMUSG00000022469","ENSMUSG00000022724","ENSMUSG00000022760","ENSMUSG00000024926","ENSMUSG00000024968","ENSMUSG00000025138","ENSMUSG00000026872"…	["Cdk4","Elk3","Ets1","Fam120b","Fli1","Glis2","Grb14","Hck","Hic1","Irf2","Irf8","Jrk","Kat5","Klf3","Klhl5","Mafg","Med29","Mina","Mtif3","Mul1","Nfe2l2","Nos3","P2rx7","Pla2g4a","Prkag2","Prmt2","Purg","Qk","Rapgef3","Rara","Rcor2","Sall1","Sfpq","Sirt7","Sox10","Sphk2","Tgfb1i1","Thap7","Traf4","Yap1","Yy1","Zbtb12","Zbtb40","Zeb2","Zfhx2","Zfp108","Zfp113","Zfp217","Zfp27","Zfp316","Zfp322a"…
GO:0016601	Rac protein signal transduction	8	97	1.80396	0.000447604	0.0425986	["ENSMUSG00000023800","ENSMUSG00000024397","ENSMUSG00000028059","ENSMUSG00000028270","ENSMUSG00000030782","ENSMUSG00000032562","ENSMUSG00000037990","ENSMUSG00000039621"]	["Aif1","Arhgef2","Gbp2","Gnai2","Prex1","Sh3rf3","Tgfb1i1","Tiam2"]
GO:0022010	central nervous system myelination	4	20	0.37195	0.000448406	0.0425986	["ENSMUSG00000017386","ENSMUSG00000033579","ENSMUSG00000047797","ENSMUSG00000052229"]	["Fa2h","Gjb1","Gpr17","Traf4"]
GO:0019219	regulation of nucleobase-containing compound metabolic process	65	2349	43.6856	0.000489937	0.0434411	["ENSMUSG00000001029","ENSMUSG00000003283","ENSMUSG00000003444","ENSMUSG00000008398","ENSMUSG00000014303","ENSMUSG00000014763","ENSMUSG00000015839","ENSMUSG00000016087","ENSMUSG00000017386","ENSMUSG00000020230","ENSMUSG00000021264","ENSMUSG00000022469","ENSMUSG00000022724","ENSMUSG00000022760","ENSMUSG00000023800","ENSMUSG00000024926","ENSMUSG00000024968","ENSMUSG00000025138","ENSMUSG00000026872"…	["Cckbr","Cxcl12","Elk3","Ets1","Fam120b","Fli1","Gbp2","Glis2","Gnai2","Hck","Hic1","Htr1f","Icam2","Irf2","Irf8","Kat5","Klf3","Klhl5","Mafg","Med29","Mina","Mul1","Nfe2l2","Nos3","P2rx7","P2ry13","Prex1","Prmt2","Purg","Rapgef3","Rara","Rcor2","S1pr3","Sall1","Sfpq","Sirt7","Sox10","Sphk2","Tardbp","Tgfb1i1","Thap7","Tiam2","Traf4","Yap1","Yy1","Zbtb12","Zbtb40","Zeb2","Zfhx2","Zfp108","Zfp113…
GO:0032291	axon ensheathment in central nervous system	4	21	0.390548	0.000545864	0.045375	["ENSMUSG00000017386","ENSMUSG00000033579","ENSMUSG00000047797","ENSMUSG00000052229"]	["Fa2h","Gjb1","Gpr17","Traf4"]
GO:0007265	Ras protein signal transduction	19	446	8.29449	0.000703658	0.0546169	["ENSMUSG00000001029","ENSMUSG00000004837","ENSMUSG00000006728","ENSMUSG00000008398","ENSMUSG00000017386","ENSMUSG00000019907","ENSMUSG00000023800","ENSMUSG00000024397","ENSMUSG00000028059","ENSMUSG00000028270","ENSMUSG00000030782","ENSMUSG00000032562","ENSMUSG00000033446","ENSMUSG00000037990","ENSMUSG00000039621","ENSMUSG00000041459","ENSMUSG00000041515","ENSMUSG00000045664","ENSMUSG00000061353"]	["Aif1","Arhgef2","Cdc42ep2","Cdk4","Cxcl12","Elk3","Gbp2","Gnai2","Grap","Icam2","Irf8","Lpar6","Ppp1r12a","Prex1","Sh3rf3","Tardbp","Tgfb1i1","Tiam2","Traf4"]
GO:0031326	regulation of cellular biosynthetic process	69	2571	47.8142	0.000744631	0.0546169	["ENSMUSG00000001029","ENSMUSG00000003283","ENSMUSG00000003444","ENSMUSG00000004837","ENSMUSG00000006728","ENSMUSG00000008398","ENSMUSG00000014303","ENSMUSG00000014763","ENSMUSG00000015839","ENSMUSG00000016087","ENSMUSG00000016510","ENSMUSG00000017386","ENSMUSG00000020230","ENSMUSG00000021264","ENSMUSG00000022469","ENSMUSG00000022724","ENSMUSG00000022760","ENSMUSG00000024926","ENSMUSG00000024968"…	["Cckbr","Cdk4","Cxcl12","Elk3","Ets1","Fam120b","Fli1","Glis2","Gnai2","Grap","Grb14","Hck","Hic1","Htr1f","Icam2","Irf2","Irf8","Jrk","Kat5","Klf3","Klhl5","Mafg","Med29","Mina","Mtif3","Mul1","Nfe2l2","Nos3","P2rx7","P2ry13","Pla2g4a","Prkag2","Prmt2","Purg","Qk","Rapgef3","Rara","Rcor2","S1pr3","Sall1","Sfpq","Sirt7","Sox10","Sphk2","Tgfb1i1","Thap7","Traf4","Yap1","Yy1","Zbtb12","Zbtb40","Ze…
GO:0007264	small GTPase mediated signal transduction	20	488	9.07559	0.000827632	0.0546169	["ENSMUSG00000001029","ENSMUSG00000004837","ENSMUSG00000006728","ENSMUSG00000008398","ENSMUSG00000017386","ENSMUSG00000019907","ENSMUSG00000022469","ENSMUSG00000023800","ENSMUSG00000024397","ENSMUSG00000028059","ENSMUSG00000028270","ENSMUSG00000030782","ENSMUSG00000032562","ENSMUSG00000033446","ENSMUSG00000037990","ENSMUSG00000039621","ENSMUSG00000041459","ENSMUSG00000041515","ENSMUSG00000045664"…	["Aif1","Arhgef2","Cdc42ep2","Cdk4","Cxcl12","Elk3","Gbp2","Gnai2","Grap","Icam2","Irf8","Lpar6","Ppp1r12a","Prex1","Rapgef3","Sh3rf3","Tardbp","Tgfb1i1","Tiam2","Traf4"]
GO:0045600	positive regulation of fat cell differentiation	5	40	0.743901	0.000828974	0.0546169	["ENSMUSG00000014763","ENSMUSG00000015839","ENSMUSG00000021264","ENSMUSG00000033579","ENSMUSG00000068551"]	["Fa2h","Fam120b","Nfe2l2","Yy1","Zfp467"]
GO:0010556	regulation of macromolecule biosynthetic process	64	2353	43.76	0.000866242	0.0546169	["ENSMUSG00000001029","ENSMUSG00000003283","ENSMUSG00000003444","ENSMUSG00000004837","ENSMUSG00000006728","ENSMUSG00000008398","ENSMUSG00000014303","ENSMUSG00000014763","ENSMUSG00000015839","ENSMUSG00000016087","ENSMUSG00000016510","ENSMUSG00000017386","ENSMUSG00000020230","ENSMUSG00000021264","ENSMUSG00000022469","ENSMUSG00000022724","ENSMUSG00000022760","ENSMUSG00000024926","ENSMUSG00000024968"…	["Cdk4","Elk3","Ets1","Fam120b","Fli1","Glis2","Grap","Grb14","Hck","Hic1","Icam2","Irf2","Irf8","Itga11","Jrk","Kat5","Klf3","Klhl5","Mafg","Med29","Mina","Mtif3","Mul1","Nfe2l2","Nos3","P2rx7","Pla2g4a","Prkag2","Prmt2","Purg","Qk","Rapgef3","Rara","Rcor2","Sall1","Sfpq","Sirt7","Sox10","Sphk2","Tgfb1i1","Thap7","Traf4","Yap1","Yy1","Zbtb12","Zbtb40","Zeb2","Zfhx2","Zfp108","Zfp113","Zfp217","Z…
GO:0051171	regulation of nitrogen compound metabolic process	65	2403	44.6898	0.000903438	0.0546169	["ENSMUSG00000001029","ENSMUSG00000003283","ENSMUSG00000003444","ENSMUSG00000008398","ENSMUSG00000014303","ENSMUSG00000014763","ENSMUSG00000015839","ENSMUSG00000016087","ENSMUSG00000017386","ENSMUSG00000020230","ENSMUSG00000021264","ENSMUSG00000022469","ENSMUSG00000022724","ENSMUSG00000022760","ENSMUSG00000023800","ENSMUSG00000024926","ENSMUSG00000024968","ENSMUSG00000025138","ENSMUSG00000026872"…	["Cckbr","Cxcl12","Elk3","Ets1","Fam120b","Fli1","Gbp2","Glis2","Gnai2","Hck","Hic1","Htr1f","Icam2","Irf2","Irf8","Kat5","Klf3","Klhl5","Mafg","Med29","Mina","Mul1","Nfe2l2","Nos3","P2rx7","P2ry13","Prex1","Prmt2","Purg","Rapgef3","Rara","Rcor2","S1pr3","Sall1","Sfpq","Sirt7","Sox10","Sphk2","Tardbp","Tgfb1i1","Thap7","Tiam2","Traf4","Yap1","Yy1","Zbtb12","Zbtb40","Zeb2","Zfhx2","Zfp108","Zfp113…
GO:0031324	negative regulation of cellular metabolic process	33	1013	18.8393	0.00118707	0.0686439	["ENSMUSG00000001029","ENSMUSG00000004837","ENSMUSG00000006728","ENSMUSG00000008398","ENSMUSG00000014303","ENSMUSG00000016087","ENSMUSG00000017386","ENSMUSG00000021264","ENSMUSG00000022724","ENSMUSG00000022760","ENSMUSG00000024968","ENSMUSG00000025138","ENSMUSG00000026872","ENSMUSG00000028820","ENSMUSG00000029178","ENSMUSG00000030486","ENSMUSG00000030610","ENSMUSG00000030898","ENSMUSG00000031665"…	["Cckbr","Cdk4","Det1","Elk3","Fli1","Glis2","Gnai2","Grap","Htr1f","Icam2","Il17rd","Irf8","Jrk","Klf3","Mafg","Mina","Purg","Qk","Rcor2","S1pr3","Sall1","Sfpq","Sirt7","Snx33","Sphk2","Thap7","Traf4","Yap1","Yy1","Zeb2","Zfp108","Zfp866","Zfp879"]
GO:0009058	biosynthetic process	101	4189	77.905	0.00145692	0.0807377	["ENSMUSG00000001029","ENSMUSG00000003283","ENSMUSG00000003444","ENSMUSG00000004837","ENSMUSG00000004996","ENSMUSG00000006728","ENSMUSG00000008398","ENSMUSG00000014303","ENSMUSG00000014763","ENSMUSG00000015839","ENSMUSG00000016087","ENSMUSG00000016510","ENSMUSG00000017386","ENSMUSG00000019774","ENSMUSG00000019837","ENSMUSG00000020150","ENSMUSG00000020230","ENSMUSG00000021264","ENSMUSG00000021607"…	["Aacs","Agpat4","Cckbr","Cdk4","Cxcl12","Dnajc24","Ebp","Ebpl","Elk3","Ets1","Fa2h","Fam120b","Fli1","Gamt","Gcnt1","Gdf1","Glis2","Gnai2","Grap","Grb14","Gtf3c6","Gtpbp8","Hck","Hic1","Htr1f","Icam2","Immp1l","Ip6k1","Irf2","Irf8","Itga11","Jrk","Kat5","Klf3","Klhl5","Mafg","Map6","Med29","Mina","Mri1","Mrpl14","Mrpl17","Mrpl36","Mrpl51","Mrps16","Mrps17","Mtif3","Mtrf1l","Mul1","Nfe2l2","Nme4"…
GO:0031327	negative regulation of cellular biosynthetic process	28	826	15.3616	0.00158379	0.0810777	["ENSMUSG00000001029","ENSMUSG00000004837","ENSMUSG00000006728","ENSMUSG00000008398","ENSMUSG00000014303","ENSMUSG00000016087","ENSMUSG00000017386","ENSMUSG00000021264","ENSMUSG00000022724","ENSMUSG00000022760","ENSMUSG00000024968","ENSMUSG00000025138","ENSMUSG00000026872","ENSMUSG00000028820","ENSMUSG00000029178","ENSMUSG00000030486","ENSMUSG00000030898","ENSMUSG00000031665","ENSMUSG00000032562"…	["Cckbr","Cdk4","Elk3","Fli1","Glis2","Gnai2","Grap","Htr1f","Icam2","Jrk","Klf3","Mafg","Mina","Qk","Rcor2","S1pr3","Sall1","Sfpq","Sirt7","Sphk2","Thap7","Traf4","Yap1","Yy1","Zeb2","Zfp108","Zfp866","Zfp879"]
GO:0043217	myelin maintenance	3	13	0.241768	0.00158498	0.0810777	["ENSMUSG00000017386","ENSMUSG00000033006","ENSMUSG00000033579"]	["Fa2h","Sox10","Traf4"]
GO:0009890	negative regulation of biosynthetic process	28	836	15.5475	0.00188762	0.0865504	["ENSMUSG00000001029","ENSMUSG00000004837","ENSMUSG00000006728","ENSMUSG00000008398","ENSMUSG00000014303","ENSMUSG00000016087","ENSMUSG00000017386","ENSMUSG00000021264","ENSMUSG00000022724","ENSMUSG00000022760","ENSMUSG00000024968","ENSMUSG00000025138","ENSMUSG00000026872","ENSMUSG00000028820","ENSMUSG00000029178","ENSMUSG00000030486","ENSMUSG00000030898","ENSMUSG00000031665","ENSMUSG00000032562"…	["Cckbr","Cdk4","Elk3","Fli1","Glis2","Gnai2","Grap","Htr1f","Icam2","Jrk","Klf3","Mafg","Mina","Qk","Rcor2","S1pr3","Sall1","Sfpq","Sirt7","Sphk2","Thap7","Traf4","Yap1","Yy1","Zeb2","Zfp108","Zfp866","Zfp879"]
GO:0080090	regulation of primary metabolic process	87	3531	65.6678	0.00194532	0.0865504	["ENSMUSG00000001029","ENSMUSG00000003283","ENSMUSG00000003444","ENSMUSG00000004837","ENSMUSG00000006728","ENSMUSG00000008398","ENSMUSG00000014303","ENSMUSG00000014763","ENSMUSG00000015839","ENSMUSG00000016087","ENSMUSG00000016510","ENSMUSG00000017386","ENSMUSG00000018821","ENSMUSG00000019876","ENSMUSG00000020150","ENSMUSG00000020230","ENSMUSG00000021264","ENSMUSG00000022469","ENSMUSG00000022724"…	["Agk","Avpi1","Cckbr","Cdk4","Cxcl12","Det1","Dok4","Elk3","Ets1","Fa2h","Fam120b","Fli1","Gamt","Gbp2","Gdf1","Gjb1","Glis2","Gnai2","Grap","Grb14","Hck","Hic1","Htr1f","Icam2","Il17rd","Irf2","Irf8","Jrk","Kat5","Klf3","Klhl5","Lipa","Mafg","Med29","Mina","Mtif3","Mul1","Nfe2l2","Nos3","P2rx7","P2ry13","Pkib","Pla2g4a","Prex1","Prkag2","Prmt2","Purg","Qk","Rapgef3","Rara","Rcor2","Rtp4","S1pr3…
GO:0001923	B-1 B cell differentiation	2	4	0.0743901	0.00201734	0.0865504	["ENSMUSG00000027878","ENSMUSG00000029178"]	["Klf3","Notch2"]
GO:0001924	regulation of B-1 B cell differentiation	2	4	0.0743901	0.00201734	0.0865504	["ENSMUSG00000027878","ENSMUSG00000029178"]	["Klf3","Notch2"]
GO:0032286	central nervous system myelin maintenance	2	4	0.0743901	0.00201734	0.0865504	["ENSMUSG00000017386","ENSMUSG00000033579"]	["Fa2h","Traf4"]
GO:0019222	regulation of metabolic process	103	4337	80.6574	0.00215784	0.0896853	["ENSMUSG00000001029","ENSMUSG00000002885","ENSMUSG00000003283","ENSMUSG00000003444","ENSMUSG00000004837","ENSMUSG00000006728","ENSMUSG00000008398","ENSMUSG00000014303","ENSMUSG00000014763","ENSMUSG00000015839","ENSMUSG00000016087","ENSMUSG00000016510","ENSMUSG00000017386","ENSMUSG00000018821","ENSMUSG00000019876","ENSMUSG00000020150","ENSMUSG00000020230","ENSMUSG00000021264","ENSMUSG00000022469"…	["Agk","Aplf","Avpi1","Bad","Cckbr","Cd97","Cdk4","Cnpy2","Cxcl12","Cyb5","Det1","Dido1","Dok4","Dpm3","Elk3","Ets1","Fa2h","Fam120b","Fli1","Gamt","Gbp2","Gdf1","Gimap8","Gjb1","Glis2","Gmfb","Gnai2","Gpr17","Grap","Grb14","Hck","Hic1","Htr1f","Icam2","Il17rd","Irf2","Irf8","Itga11","Jrk","Kat5","Klf3","Klhl5","Lipa","Mafg","Map6","Med29","Mina","Mthfr","Mtif3","Mul1","Nfe2l2","Nos3","P2rx7","P2…
GO:0010468	regulation of gene expression	72	2835	52.724	0.00254437	0.102546	["ENSMUSG00000002885","ENSMUSG00000003283","ENSMUSG00000003444","ENSMUSG00000006728","ENSMUSG00000008398","ENSMUSG00000014303","ENSMUSG00000014763","ENSMUSG00000015839","ENSMUSG00000016087","ENSMUSG00000016510","ENSMUSG00000017386","ENSMUSG00000020230","ENSMUSG00000021264","ENSMUSG00000022469","ENSMUSG00000022724","ENSMUSG00000022760","ENSMUSG00000024781","ENSMUSG00000024926","ENSMUSG00000024968"…	["Cd97","Cdk4","Cnpy2","Det1","Dpm3","Elk3","Ets1","Fa2h","Fam120b","Fli1","Glis2","Gmfb","Gpr17","Grb14","Hck","Hic1","Irf2","Irf8","Jrk","Kat5","Klf3","Klhl5","Lipa","Mafg","Map6","Med29","Mina","Mthfr","Mtif3","Mul1","Nfe2l2","Nos3","P2rx7","Pla2g4a","Prmt2","Purg","Qk","Rapgef3","Rara","Rcor2","Sall1","Sfpq","Sigmar1","Sirt7","Sox10","Tardbp","Tgfb1i1","Thap7","Tjp1","Traf4","Yap1","Yy1","Zbt…
GO:0046578	regulation of Ras protein signal transduction	10	188	3.49633	0.00276165	0.108029	["ENSMUSG00000001029","ENSMUSG00000006728","ENSMUSG00000017386","ENSMUSG00000023800","ENSMUSG00000028270","ENSMUSG00000030782","ENSMUSG00000039621","ENSMUSG00000041459","ENSMUSG00000041515","ENSMUSG00000061353"]	["Cdk4","Cxcl12","Gbp2","Icam2","Irf8","Prex1","Tardbp","Tgfb1i1","Tiam2","Traf4"]
GO:0009607	response to biotic stimulus	35	1158	21.5359	0.00297736	0.111159	["ENSMUSG00000001029","ENSMUSG00000002885","ENSMUSG00000004996","ENSMUSG00000015839","ENSMUSG00000016087","ENSMUSG00000021264","ENSMUSG00000021876","ENSMUSG00000021928","ENSMUSG00000022969","ENSMUSG00000024349","ENSMUSG00000024397","ENSMUSG00000025993","ENSMUSG00000026806","ENSMUSG00000028007","ENSMUSG00000028019","ENSMUSG00000028268","ENSMUSG00000028978","ENSMUSG00000029178","ENSMUSG00000031171"…	["9930111J21Rik1","Aif1","Cd97","Cx3cr1","Cxcl12","Ddx31","Ebpl","Fli1","Ftsj1","Gbp3","Gvin1","Hic1","Icam2","Il10rb","Immp1l","Irf2","Irf8","Irgm2","Klf3","Mri1","Nfe2l2","Nos3","Pdgfc","Pla2g4a","Rara","Rnase4","Sh3rf3","Slc40a1","Snx7","Sp110","Tlr12","Tmem173","Uba7","Wdr5b","Yy1"]
GO:0042391	regulation of membrane potential	12	255	4.74237	0.00300882	0.111159	["ENSMUSG00000003161","ENSMUSG00000017386","ENSMUSG00000021264","ENSMUSG00000033006","ENSMUSG00000033579","ENSMUSG00000038026","ENSMUSG00000040631","ENSMUSG00000047797","ENSMUSG00000049721","ENSMUSG00000052229","ENSMUSG00000062014","ENSMUSG00000062078"]	["Dok4","Fa2h","Gal3st1","Gjb1","Gmfb","Gpr17","Kcnj9","Qk","Sox10","Sri","Traf4","Yy1"]
GO:0051056	regulation of small GTPase mediated signal transduction	10	194	3.60792	0.00345924	0.122035	["ENSMUSG00000001029","ENSMUSG00000006728","ENSMUSG00000017386","ENSMUSG00000023800","ENSMUSG00000028270","ENSMUSG00000030782","ENSMUSG00000039621","ENSMUSG00000041459","ENSMUSG00000041515","ENSMUSG00000061353"]	["Cdk4","Cxcl12","Gbp2","Icam2","Irf8","Prex1","Tardbp","Tgfb1i1","Tiam2","Traf4"]
GO:0044249	cellular biosynthetic process	96	4047	75.2642	0.00348671	0.122035	["ENSMUSG00000001029","ENSMUSG00000003283","ENSMUSG00000003444","ENSMUSG00000004837","ENSMUSG00000004996","ENSMUSG00000006728","ENSMUSG00000008398","ENSMUSG00000014303","ENSMUSG00000014763","ENSMUSG00000015839","ENSMUSG00000016087","ENSMUSG00000016510","ENSMUSG00000017386","ENSMUSG00000019774","ENSMUSG00000019837","ENSMUSG00000020150","ENSMUSG00000020230","ENSMUSG00000021264","ENSMUSG00000021607"…	["Aacs","Agpat4","Cckbr","Cdk4","Cxcl12","Dnajc24","Elk3","Ets1","Fa2h","Fam120b","Fli1","Gamt","Gcnt1","Gdf1","Glis2","Gnai2","Grap","Grb14","Gtf3c6","Gtpbp8","Hck","Hic1","Htr1f","Icam2","Ip6k1","Irf2","Irf8","Jrk","Kat5","Klf3","Klhl5","Mafg","Map6","Med29","Mina","Mri1","Mrpl14","Mrpl17","Mrpl36","Mrpl51","Mrps16","Mrps17","Mtif3","Mtrf1l","Mul1","Nfe2l2","Nme4","Nos3","P2rx7","P2ry13","Paox"…
GO:0006355	regulation of transcription, DNA-dependent	52	1936	36.0048	0.00377727	0.125594	["ENSMUSG00000003283","ENSMUSG00000003444","ENSMUSG00000008398","ENSMUSG00000014303","ENSMUSG00000014763","ENSMUSG00000015839","ENSMUSG00000016087","ENSMUSG00000017386","ENSMUSG00000020230","ENSMUSG00000021264","ENSMUSG00000022724","ENSMUSG00000022760","ENSMUSG00000024926","ENSMUSG00000024968","ENSMUSG00000025138","ENSMUSG00000026872","ENSMUSG00000027582","ENSMUSG00000028820","ENSMUSG00000028978"…	["Elk3","Ets1","Fam120b","Fli1","Glis2","Hck","Hic1","Irf2","Irf8","Kat5","Klf3","Klhl5","Mafg","Med29","Mina","Mul1","Nfe2l2","Nos3","P2rx7","Prmt2","Purg","Rara","Rcor2","Sall1","Sfpq","Sirt7","Sox10","Tgfb1i1","Thap7","Traf4","Yap1","Yy1","Zbtb12","Zbtb40","Zeb2","Zfhx2","Zfp108","Zfp113","Zfp217","Zfp27","Zfp316","Zfp322a","Zfp329","Zfp467","Zfp524","Zfp697","Zfp866","Zfp879","Zgpat","Zkscan1…
GO:2001141	regulation of RNA biosynthetic process	52	1936	36.0048	0.00377727	0.125594	["ENSMUSG00000003283","ENSMUSG00000003444","ENSMUSG00000008398","ENSMUSG00000014303","ENSMUSG00000014763","ENSMUSG00000015839","ENSMUSG00000016087","ENSMUSG00000017386","ENSMUSG00000020230","ENSMUSG00000021264","ENSMUSG00000022724","ENSMUSG00000022760","ENSMUSG00000024926","ENSMUSG00000024968","ENSMUSG00000025138","ENSMUSG00000026872","ENSMUSG00000027582","ENSMUSG00000028820","ENSMUSG00000028978"…	["Elk3","Ets1","Fam120b","Fli1","Glis2","Hck","Hic1","Irf2","Irf8","Kat5","Klf3","Klhl5","Mafg","Med29","Mina","Mul1","Nfe2l2","Nos3","P2rx7","Prmt2","Purg","Rara","Rcor2","Sall1","Sfpq","Sirt7","Sox10","Tgfb1i1","Thap7","Traf4","Yap1","Yy1","Zbtb12","Zbtb40","Zeb2","Zfhx2","Zfp108","Zfp113","Zfp217","Zfp27","Zfp316","Zfp322a","Zfp329","Zfp467","Zfp524","Zfp697","Zfp866","Zfp879","Zgpat","Zkscan1…
GO:0009892	negative regulation of metabolic process	34	1136	21.1268	0.00398071	0.12913	["ENSMUSG00000001029","ENSMUSG00000004837","ENSMUSG00000006728","ENSMUSG00000008398","ENSMUSG00000014303","ENSMUSG00000016087","ENSMUSG00000017386","ENSMUSG00000021264","ENSMUSG00000022724","ENSMUSG00000022760","ENSMUSG00000024968","ENSMUSG00000025138","ENSMUSG00000026872","ENSMUSG00000028820","ENSMUSG00000029178","ENSMUSG00000030486","ENSMUSG00000030610","ENSMUSG00000030898","ENSMUSG00000031665"…	["Cckbr","Cdk4","Det1","Elk3","Fli1","Glis2","Gnai2","Grap","Htr1f","Icam2","Il17rd","Irf8","Jrk","Klf3","Mafg","Mina","Purg","Qk","Rcor2","S1pr3","Sall1","Sfpq","Sirt7","Snx33","Sphk2","Tardbp","Thap7","Traf4","Yap1","Yy1","Zeb2","Zfp108","Zfp866","Zfp879"]
GO:0010467	gene expression	91	3825	71.1355	0.00431453	0.133485	["ENSMUSG00000002885","ENSMUSG00000003283","ENSMUSG00000003444","ENSMUSG00000004996","ENSMUSG00000006728","ENSMUSG00000008398","ENSMUSG00000014303","ENSMUSG00000014763","ENSMUSG00000015839","ENSMUSG00000016087","ENSMUSG00000016510","ENSMUSG00000017386","ENSMUSG00000019774","ENSMUSG00000019837","ENSMUSG00000020230","ENSMUSG00000020430","ENSMUSG00000021264","ENSMUSG00000021607","ENSMUSG00000022325"…	["Cd97","Cdk4","Cnpy2","Det1","Dpm3","Elk3","Ets1","Fa2h","Fam120b","Fli1","Glis2","Gmfb","Gpr17","Grb14","Gtf3c6","Gtpbp8","Hck","Hic1","Immp1l","Irf2","Irf8","Jrk","Kat5","Klf3","Klhl5","Lipa","Mafg","Map6","Med29","Mina","Mri1","Mrpl14","Mrpl17","Mrpl36","Mrpl51","Mrps16","Mrps17","Mthfr","Mtif3","Mtrf1l","Mul1","Nfe2l2","Nos3","P2rx7","Pbx2","Pes1","Pla2g4a","Pop1","Prmt2","Purg","Qk","Rapgef…
GO:0034645	cellular macromolecule biosynthetic process	77	3136	58.3218	0.00431569	0.133485	["ENSMUSG00000003283","ENSMUSG00000003444","ENSMUSG00000004996","ENSMUSG00000006728","ENSMUSG00000008398","ENSMUSG00000014303","ENSMUSG00000014763","ENSMUSG00000015839","ENSMUSG00000016087","ENSMUSG00000016510","ENSMUSG00000017386","ENSMUSG00000019774","ENSMUSG00000019837","ENSMUSG00000020230","ENSMUSG00000021264","ENSMUSG00000021607","ENSMUSG00000022469","ENSMUSG00000022668","ENSMUSG00000022724"…	["Cdk4","Elk3","Ets1","Fam120b","Fli1","Gcnt1","Glis2","Grb14","Gtf3c6","Gtpbp8","Hck","Hic1","Irf2","Irf8","Jrk","Kat5","Klf3","Klhl5","Mafg","Med29","Mina","Mri1","Mrpl14","Mrpl17","Mrpl36","Mrpl51","Mrps16","Mrps17","Mtif3","Mtrf1l","Mul1","Nfe2l2","Nos3","P2rx7","Pbx2","Pla2g4a","Prkag2","Prmt2","Purg","Qk","Rapgef3","Rara","Rcor2","Sall1","Sfpq","Sirt7","Sox10","Sphk2","St6gal1","St8sia4","T…
GO:0007266	Rho protein signal transduction	11	237	4.40761	0.00490507	0.145425	["ENSMUSG00000001029","ENSMUSG00000017386","ENSMUSG00000019907","ENSMUSG00000023800","ENSMUSG00000028059","ENSMUSG00000028270","ENSMUSG00000033446","ENSMUSG00000039621","ENSMUSG00000041459","ENSMUSG00000045664","ENSMUSG00000061353"]	["Arhgef2","Cdc42ep2","Cxcl12","Gbp2","Icam2","Lpar6","Ppp1r12a","Prex1","Tardbp","Tiam2","Traf4"]
GO:0048484	enteric nervous system development	2	6	0.111585	0.0049204	0.145425	["ENSMUSG00000026872","ENSMUSG00000033006"]	["Sox10","Zeb2"]
GO:0051252	regulation of RNA metabolic process	52	1967	36.5813	0.00520564	0.150511	["ENSMUSG00000003283","ENSMUSG00000003444","ENSMUSG00000008398","ENSMUSG00000014303","ENSMUSG00000014763","ENSMUSG00000015839","ENSMUSG00000016087","ENSMUSG00000017386","ENSMUSG00000020230","ENSMUSG00000021264","ENSMUSG00000022724","ENSMUSG00000022760","ENSMUSG00000024926","ENSMUSG00000024968","ENSMUSG00000025138","ENSMUSG00000026872","ENSMUSG00000027582","ENSMUSG00000028820","ENSMUSG00000028978"…	["Elk3","Ets1","Fam120b","Fli1","Glis2","Hck","Hic1","Irf2","Irf8","Kat5","Klf3","Klhl5","Mafg","Med29","Mina","Mul1","Nfe2l2","Nos3","P2rx7","Prmt2","Purg","Rara","Rcor2","Sall1","Sfpq","Sirt7","Sox10","Tgfb1i1","Thap7","Traf4","Yap1","Yy1","Zbtb12","Zbtb40","Zeb2","Zfhx2","Zfp108","Zfp113","Zfp217","Zfp27","Zfp316","Zfp322a","Zfp329","Zfp467","Zfp524","Zfp697","Zfp866","Zfp879","Zgpat","Zkscan1…
GO:0045934	negative regulation of nucleobase-containing compound metabolic process	23	700	13.0183	0.0059509	0.168398	["ENSMUSG00000008398","ENSMUSG00000014303","ENSMUSG00000016087","ENSMUSG00000017386","ENSMUSG00000021264","ENSMUSG00000022724","ENSMUSG00000022760","ENSMUSG00000024968","ENSMUSG00000025138","ENSMUSG00000026872","ENSMUSG00000028820","ENSMUSG00000029178","ENSMUSG00000030486","ENSMUSG00000030898","ENSMUSG00000031665","ENSMUSG00000032562","ENSMUSG00000043090","ENSMUSG00000044296","ENSMUSG00000050783"…	["Cckbr","Elk3","Fli1","Glis2","Gnai2","Htr1f","Klf3","Mafg","Mina","Rcor2","S1pr3","Sall1","Sfpq","Sirt7","Sphk2","Thap7","Traf4","Yap1","Yy1","Zeb2","Zfp108","Zfp866","Zfp879"]
GO:0030148	sphingolipid biosynthetic process	4	40	0.743901	0.00632235	0.171553	["ENSMUSG00000033579","ENSMUSG00000038843","ENSMUSG00000055694","ENSMUSG00000057342"]	["Fa2h","Gcnt1","Gdf1","Sphk2"]
GO:0010558	negative regulation of macromolecule biosynthetic process	24	748	13.9109	0.0066599	0.171553	["ENSMUSG00000001029","ENSMUSG00000004837","ENSMUSG00000006728","ENSMUSG00000008398","ENSMUSG00000014303","ENSMUSG00000016087","ENSMUSG00000017386","ENSMUSG00000021264","ENSMUSG00000022724","ENSMUSG00000022760","ENSMUSG00000024968","ENSMUSG00000025138","ENSMUSG00000026872","ENSMUSG00000028820","ENSMUSG00000029178","ENSMUSG00000030486","ENSMUSG00000031665","ENSMUSG00000043090","ENSMUSG00000044296"…	["Cdk4","Elk3","Fli1","Glis2","Grap","Icam2","Jrk","Klf3","Mafg","Mina","Qk","Rcor2","Sall1","Sfpq","Sirt7","Sphk2","Thap7","Traf4","Yap1","Yy1","Zeb2","Zfp108","Zfp866","Zfp879"]
GO:0045577	regulation of B cell differentiation	5	64	1.19024	0.00669515	0.171553	["ENSMUSG00000021264","ENSMUSG00000024959","ENSMUSG00000027878","ENSMUSG00000029178","ENSMUSG00000058099"]	["Bad","Klf3","Nfam1","Notch2","Yy1"]
GO:0010624	regulation of Schwann cell proliferation	2	7	0.130183	0.00680427	0.171553	["ENSMUSG00000033006","ENSMUSG00000040631"]	["Dok4","Sox10"]
GO:0010955	negative regulation of protein processing	2	7	0.130183	0.00680427	0.171553	["ENSMUSG00000017386","ENSMUSG00000030782"]	["Tgfb1i1","Traf4"]
GO:0045619	regulation of lymphocyte differentiation	11	248	4.61219	0.00683634	0.171553	["ENSMUSG00000001029","ENSMUSG00000016087","ENSMUSG00000021264","ENSMUSG00000022885","ENSMUSG00000024781","ENSMUSG00000024959","ENSMUSG00000027878","ENSMUSG00000029178","ENSMUSG00000031627","ENSMUSG00000058099","ENSMUSG00000062014"]	["Bad","Fli1","Gmfb","Icam2","Irf2","Klf3","Lipa","Nfam1","Notch2","St6gal1","Yy1"]
GO:0009059	macromolecule biosynthetic process	80	3348	62.2645	0.00729259	0.171694	["ENSMUSG00000001029","ENSMUSG00000003283","ENSMUSG00000003444","ENSMUSG00000004837","ENSMUSG00000004996","ENSMUSG00000006728","ENSMUSG00000008398","ENSMUSG00000014303","ENSMUSG00000014763","ENSMUSG00000015839","ENSMUSG00000016087","ENSMUSG00000016510","ENSMUSG00000017386","ENSMUSG00000019774","ENSMUSG00000019837","ENSMUSG00000020230","ENSMUSG00000021264","ENSMUSG00000021607","ENSMUSG00000022469"…	["Cdk4","Elk3","Ets1","Fam120b","Fli1","Gcnt1","Glis2","Grap","Grb14","Gtf3c6","Gtpbp8","Hck","Hic1","Icam2","Irf2","Irf8","Itga11","Jrk","Kat5","Klf3","Klhl5","Mafg","Med29","Mina","Mri1","Mrpl14","Mrpl17","Mrpl36","Mrpl51","Mrps16","Mrps17","Mtif3","Mtrf1l","Mul1","Nfe2l2","Nos3","P2rx7","Pbx2","Pla2g4a","Prkag2","Prmt2","Purg","Qk","Rapgef3","Rara","Rcor2","Sall1","Sfpq","Sirt7","Sox10","Sphk2…
GO:0051172	negative regulation of nitrogen compound metabolic process	23	714	13.2786	0.0074876	0.171694	["ENSMUSG00000008398","ENSMUSG00000014303","ENSMUSG00000016087","ENSMUSG00000017386","ENSMUSG00000021264","ENSMUSG00000022724","ENSMUSG00000022760","ENSMUSG00000024968","ENSMUSG00000025138","ENSMUSG00000026872","ENSMUSG00000028820","ENSMUSG00000029178","ENSMUSG00000030486","ENSMUSG00000030898","ENSMUSG00000031665","ENSMUSG00000032562","ENSMUSG00000043090","ENSMUSG00000044296","ENSMUSG00000050783"…	["Cckbr","Elk3","Fli1","Glis2","Gnai2","Htr1f","Klf3","Mafg","Mina","Rcor2","S1pr3","Sall1","Sfpq","Sirt7","Sphk2","Thap7","Traf4","Yap1","Yy1","Zeb2","Zfp108","Zfp866","Zfp879"]
GO:0035020	regulation of Rac protein signal transduction	4	42	0.781096	0.00752273	0.171694	["ENSMUSG00000023800","ENSMUSG00000028270","ENSMUSG00000030782","ENSMUSG00000039621"]	["Gbp2","Prex1","Tgfb1i1","Tiam2"]
GO:0043114	regulation of vascular permeability	4	42	0.781096	0.00752273	0.171694	["ENSMUSG00000016087","ENSMUSG00000028978","ENSMUSG00000034041","ENSMUSG00000052229"]	["Fli1","Gpr17","Lyl1","Nos3"]
GO:0009247	glycolipid biosynthetic process	3	22	0.409145	0.00754308	0.171694	["ENSMUSG00000033579","ENSMUSG00000038843","ENSMUSG00000055694"]	["Fa2h","Gcnt1","Gdf1"]
GO:0007224	smoothened signaling pathway	5	66	1.22744	0.00761648	0.171694	["ENSMUSG00000001039","ENSMUSG00000014303","ENSMUSG00000030323","ENSMUSG00000046731","ENSMUSG00000053110"]	["B9d1","Glis2","Ift122","Kctd11","Yap1"]
GO:0045087	innate immune response	14	361	6.7137	0.00781206	0.173167	["ENSMUSG00000015839","ENSMUSG00000021876","ENSMUSG00000025993","ENSMUSG00000027435","ENSMUSG00000028268","ENSMUSG00000028270","ENSMUSG00000029178","ENSMUSG00000031627","ENSMUSG00000041515","ENSMUSG00000052336","ENSMUSG00000056220","ENSMUSG00000062545","ENSMUSG00000069874","ENSMUSG00000070034"]	["Cd93","Cx3cr1","Gbp2","Gbp3","Irf2","Irf8","Irgm2","Klf3","Nfe2l2","Pla2g4a","Rnase4","Slc40a1","Sp110","Tlr12"]
GO:2000113	negative regulation of cellular macromolecule biosynthetic process	22	679	12.6277	0.00827724	0.179437	["ENSMUSG00000006728","ENSMUSG00000008398","ENSMUSG00000014303","ENSMUSG00000016087","ENSMUSG00000017386","ENSMUSG00000021264","ENSMUSG00000022724","ENSMUSG00000022760","ENSMUSG00000024968","ENSMUSG00000025138","ENSMUSG00000026872","ENSMUSG00000028820","ENSMUSG00000029178","ENSMUSG00000030486","ENSMUSG00000031665","ENSMUSG00000043090","ENSMUSG00000044296","ENSMUSG00000046380","ENSMUSG00000051510"…	["Cdk4","Elk3","Fli1","Glis2","Jrk","Klf3","Mafg","Mina","Qk","Rcor2","Sall1","Sfpq","Sirt7","Sphk2","Thap7","Traf4","Yap1","Yy1","Zeb2","Zfp108","Zfp866","Zfp879"]
GO:0032314	regulation of Rac GTPase activity	3	23	0.427743	0.00855689	0.179437	["ENSMUSG00000023800","ENSMUSG00000028270","ENSMUSG00000039621"]	["Gbp2","Prex1","Tiam2"]
GO:0046467	membrane lipid biosynthetic process	4	44	0.818291	0.00886418	0.179437	["ENSMUSG00000033579","ENSMUSG00000038843","ENSMUSG00000055694","ENSMUSG00000057342"]	["Fa2h","Gcnt1","Gdf1","Sphk2"]
GO:0030194	positive regulation of blood coagulation	2	8	0.14878	0.00896152	0.179437	["ENSMUSG00000016087","ENSMUSG00000028978"]	["Fli1","Nos3"]
GO:0055093	response to hyperoxia	2	8	0.14878	0.00896152	0.179437	["ENSMUSG00000015839","ENSMUSG00000028978"]	["Nfe2l2","Nos3"]
GO:1900048	positive regulation of hemostasis	2	8	0.14878	0.00896152	0.179437	["ENSMUSG00000016087","ENSMUSG00000028978"]	["Fli1","Nos3"]
GO:0031323	regulation of cellular metabolic process	85	3626	67.4346	0.00914441	0.179437	["ENSMUSG00000001029","ENSMUSG00000003283","ENSMUSG00000003444","ENSMUSG00000004837","ENSMUSG00000006728","ENSMUSG00000008398","ENSMUSG00000014303","ENSMUSG00000014763","ENSMUSG00000015839","ENSMUSG00000016087","ENSMUSG00000016510","ENSMUSG00000017386","ENSMUSG00000018821","ENSMUSG00000019876","ENSMUSG00000020150","ENSMUSG00000020230","ENSMUSG00000021264","ENSMUSG00000022469","ENSMUSG00000022724"…	["Agk","Avpi1","Cckbr","Cdk4","Cxcl12","Det1","Dok4","Elk3","Ets1","Fam120b","Fli1","Gamt","Gbp2","Gjb1","Glis2","Gnai2","Grap","Grb14","Hck","Hic1","Htr1f","Icam2","Il17rd","Irf2","Irf8","Jrk","Kat5","Klf3","Klhl5","Lipa","Mafg","Med29","Mina","Mtif3","Mul1","Nfe2l2","Nos3","P2rx7","P2ry13","Pkib","Pla2g4a","Prex1","Prkag2","Prmt2","Purg","Qk","Rapgef3","Rara","Rcor2","Rtp4","S1pr3","Sall1","Sfp…
GO:0010605	negative regulation of macromolecule metabolic process	29	982	18.2628	0.00917422	0.179437	["ENSMUSG00000001029","ENSMUSG00000004837","ENSMUSG00000006728","ENSMUSG00000008398","ENSMUSG00000014303","ENSMUSG00000016087","ENSMUSG00000017386","ENSMUSG00000021264","ENSMUSG00000022724","ENSMUSG00000022760","ENSMUSG00000024968","ENSMUSG00000025138","ENSMUSG00000026872","ENSMUSG00000028820","ENSMUSG00000029178","ENSMUSG00000030486","ENSMUSG00000030610","ENSMUSG00000031665","ENSMUSG00000032733"…	["Cdk4","Det1","Elk3","Fli1","Glis2","Grap","Icam2","Il17rd","Irf8","Jrk","Klf3","Mafg","Mina","Qk","Rcor2","Sall1","Sfpq","Sirt7","Snx33","Sphk2","Tardbp","Thap7","Traf4","Yap1","Yy1","Zeb2","Zfp108","Zfp866","Zfp879"]
GO:0060255	regulation of macromolecule metabolic process	87	3731	69.3873	0.00949438	0.179639	["ENSMUSG00000001029","ENSMUSG00000002885","ENSMUSG00000003283","ENSMUSG00000003444","ENSMUSG00000004837","ENSMUSG00000006728","ENSMUSG00000008398","ENSMUSG00000014303","ENSMUSG00000014763","ENSMUSG00000015839","ENSMUSG00000016087","ENSMUSG00000016510","ENSMUSG00000017386","ENSMUSG00000018821","ENSMUSG00000019876","ENSMUSG00000020230","ENSMUSG00000021264","ENSMUSG00000022469","ENSMUSG00000022724"…	["Agk","Avpi1","Cd97","Cdk4","Cnpy2","Cxcl12","Det1","Dok4","Dpm3","Elk3","Ets1","Fa2h","Fam120b","Fli1","Gjb1","Glis2","Gmfb","Gnai2","Gpr17","Grap","Grb14","Hck","Hic1","Icam2","Il17rd","Irf2","Irf8","Itga11","Jrk","Kat5","Klf3","Klhl5","Lipa","Mafg","Map6","Med29","Mina","Mthfr","Mtif3","Mul1","Nfe2l2","Nos3","P2rx7","Pkib","Pla2g4a","Prkag2","Prmt2","Purg","Qk","Rapgef3","Rara","Rcor2","Rtp4"…
GO:0030183	B cell differentiation	9	191	3.55213	0.00956255	0.179639	["ENSMUSG00000008398","ENSMUSG00000021264","ENSMUSG00000022885","ENSMUSG00000024959","ENSMUSG00000027878","ENSMUSG00000029178","ENSMUSG00000041515","ENSMUSG00000058099","ENSMUSG00000061353"]	["Bad","Cxcl12","Elk3","Irf8","Klf3","Nfam1","Notch2","St6gal1","Yy1"]
GO:0051260	protein homooligomerization	4	45	0.836888	0.00958973	0.179639	["ENSMUSG00000030782","ENSMUSG00000031967","ENSMUSG00000032440","ENSMUSG00000045868"]	["Afg3l1","Gvin1","Tgfb1i1","Tgfbr2"]
GO:0035023	regulation of Rho protein signal transduction	7	128	2.38048	0.0100088	0.184885	["ENSMUSG00000001029","ENSMUSG00000017386","ENSMUSG00000023800","ENSMUSG00000028270","ENSMUSG00000039621","ENSMUSG00000041459","ENSMUSG00000061353"]	["Cxcl12","Gbp2","Icam2","Prex1","Tardbp","Tiam2","Traf4"]
GO:0014032	neural crest cell development	4	47	0.874083	0.0111541	0.201813	["ENSMUSG00000026872","ENSMUSG00000032035","ENSMUSG00000032440","ENSMUSG00000061353"]	["Cxcl12","Ets1","Tgfbr2","Zeb2"]
GO:0032319	regulation of Rho GTPase activity	6	101	1.87835	0.0114059	0.201813	["ENSMUSG00000001029","ENSMUSG00000023800","ENSMUSG00000028270","ENSMUSG00000039621","ENSMUSG00000041459","ENSMUSG00000061353"]	["Cxcl12","Gbp2","Icam2","Prex1","Tardbp","Tiam2"]
GO:0009617	response to bacterium	21	658	12.2372	0.0114637	0.201813	["ENSMUSG00000001029","ENSMUSG00000002885","ENSMUSG00000015839","ENSMUSG00000021264","ENSMUSG00000021876","ENSMUSG00000024397","ENSMUSG00000025993","ENSMUSG00000026806","ENSMUSG00000028268","ENSMUSG00000028978","ENSMUSG00000029178","ENSMUSG00000031627","ENSMUSG00000037992","ENSMUSG00000041515","ENSMUSG00000043099","ENSMUSG00000045868","ENSMUSG00000052336","ENSMUSG00000056220","ENSMUSG00000062545"…	["Aif1","Cd97","Cx3cr1","Ddx31","Gbp3","Gvin1","Hic1","Icam2","Irf2","Irf8","Irgm2","Klf3","Nfe2l2","Nos3","Pla2g4a","Rara","Rnase4","Slc40a1","Sp110","Tlr12","Yy1"]
GO:0001667	ameboidal cell migration	5	73	1.35762	0.0115322	0.201813	["ENSMUSG00000001025","ENSMUSG00000026872","ENSMUSG00000031665","ENSMUSG00000032035","ENSMUSG00000061353"]	["Cxcl12","Ets1","S100a6","Sall1","Zeb2"]
GO:0006351	transcription, DNA-dependent	56	2242	41.6956	0.0117118	0.202295	["ENSMUSG00000003283","ENSMUSG00000003444","ENSMUSG00000008398","ENSMUSG00000014303","ENSMUSG00000014763","ENSMUSG00000015839","ENSMUSG00000016087","ENSMUSG00000017386","ENSMUSG00000019837","ENSMUSG00000020230","ENSMUSG00000021264","ENSMUSG00000022724","ENSMUSG00000022760","ENSMUSG00000024926","ENSMUSG00000024968","ENSMUSG00000025138","ENSMUSG00000026872","ENSMUSG00000027582","ENSMUSG00000028820"…	["Elk3","Ets1","Fam120b","Fli1","Glis2","Gtf3c6","Hck","Hic1","Irf2","Irf8","Kat5","Klf3","Klhl5","Mafg","Med29","Mina","Mul1","Nfe2l2","Nos3","P2rx7","Pbx2","Prmt2","Purg","Rara","Rcor2","Sall1","Sfpq","Sirt7","Sox10","Tardbp","Tgfb1i1","Thap7","Traf4","Wdr5b","Yap1","Yy1","Zbtb12","Zbtb40","Zeb2","Zfhx2","Zfp108","Zfp113","Zfp217","Zfp27","Zfp316","Zfp322a","Zfp329","Zfp467","Zfp524","Zfp697","…
GO:0006664	glycolipid metabolic process	4	48	0.892681	0.0119944	0.20302	["ENSMUSG00000033579","ENSMUSG00000038843","ENSMUSG00000049721","ENSMUSG00000055694"]	["Fa2h","Gal3st1","Gcnt1","Gdf1"]
GO:0046520	sphingoid biosynthetic process	3	26	0.483536	0.0120591	0.20302	["ENSMUSG00000033579","ENSMUSG00000055694","ENSMUSG00000057342"]	["Fa2h","Gdf1","Sphk2"]
GO:0032774	RNA biosynthetic process	56	2248	41.8072	0.0123294	0.204975	["ENSMUSG00000003283","ENSMUSG00000003444","ENSMUSG00000008398","ENSMUSG00000014303","ENSMUSG00000014763","ENSMUSG00000015839","ENSMUSG00000016087","ENSMUSG00000017386","ENSMUSG00000019837","ENSMUSG00000020230","ENSMUSG00000021264","ENSMUSG00000022724","ENSMUSG00000022760","ENSMUSG00000024926","ENSMUSG00000024968","ENSMUSG00000025138","ENSMUSG00000026872","ENSMUSG00000027582","ENSMUSG00000028820"…	["Elk3","Ets1","Fam120b","Fli1","Glis2","Gtf3c6","Hck","Hic1","Irf2","Irf8","Kat5","Klf3","Klhl5","Mafg","Med29","Mina","Mul1","Nfe2l2","Nos3","P2rx7","Pbx2","Prmt2","Purg","Rara","Rcor2","Sall1","Sfpq","Sirt7","Sox10","Tardbp","Tgfb1i1","Thap7","Traf4","Wdr5b","Yap1","Yy1","Zbtb12","Zbtb40","Zeb2","Zfhx2","Zfp108","Zfp113","Zfp217","Zfp27","Zfp316","Zfp322a","Zfp329","Zfp467","Zfp524","Zfp697","…
GO:0006139	nucleobase-containing compound metabolic process	88	3824	71.1169	0.0128136	0.210397	["ENSMUSG00000000881","ENSMUSG00000001029","ENSMUSG00000003283","ENSMUSG00000003444","ENSMUSG00000008398","ENSMUSG00000014303","ENSMUSG00000014763","ENSMUSG00000015839","ENSMUSG00000016087","ENSMUSG00000017386","ENSMUSG00000019837","ENSMUSG00000020230","ENSMUSG00000020430","ENSMUSG00000020736","ENSMUSG00000021264","ENSMUSG00000021871","ENSMUSG00000021876","ENSMUSG00000022248","ENSMUSG00000022325"…	["Aplf","Aptx","Cckbr","Cxcl12","Dlg3","Elk3","Ets1","Fam120b","Fbxo18","Fli1","Ftsj1","Gbp2","Glis2","Gnai2","Gtf3c6","Hck","Hic1","Htr1f","Icam2","Irf2","Irf8","Kat5","Klf3","Klhl5","Mafg","Med29","Mina","Mthfr","Mul1","Nfe2l2","Nme4","Nos3","Nt5c","P2rx7","P2ry13","Paqr7","Pbx2","Pes1","Pnp","Pop1","Prex1","Prmt2","Purg","Qk","Rad1","Rapgef3","Rara","Rbm12b1","Rbm12b2","Rcor2","Rnase4","S1pr3"…
GO:0030595	leukocyte chemotaxis	10	236	4.38901	0.0130659	0.211922	["ENSMUSG00000001029","ENSMUSG00000002885","ENSMUSG00000015839","ENSMUSG00000024781","ENSMUSG00000032562","ENSMUSG00000039621","ENSMUSG00000049721","ENSMUSG00000061353","ENSMUSG00000062014","ENSMUSG00000067586"]	["Cd97","Cxcl12","Gal3st1","Gmfb","Gnai2","Icam2","Lipa","Nfe2l2","Prex1","S1pr3"]
GO:0008360	regulation of cell shape	7	136	2.52926	0.0136517	0.21657	["ENSMUSG00000024397","ENSMUSG00000028059","ENSMUSG00000029468","ENSMUSG00000030898","ENSMUSG00000033006","ENSMUSG00000041515","ENSMUSG00000045664"]	["Aif1","Arhgef2","Cckbr","Cdc42ep2","Irf8","P2rx7","Sox10"]
GO:0001821	histamine secretion	2	10	0.185975	0.0140535	0.21657	["ENSMUSG00000003283","ENSMUSG00000056220"]	["Hck","Pla2g4a"]
GO:0032288	myelin assembly	2	10	0.185975	0.0140535	0.21657	["ENSMUSG00000017386","ENSMUSG00000049721"]	["Gal3st1","Traf4"]
GO:0050820	positive regulation of coagulation	2	10	0.185975	0.0140535	0.21657	["ENSMUSG00000016087","ENSMUSG00000028978"]	["Fli1","Nos3"]
GO:0060326	cell chemotaxis	10	239	4.44481	0.0141666	0.21657	["ENSMUSG00000001029","ENSMUSG00000002885","ENSMUSG00000015839","ENSMUSG00000024781","ENSMUSG00000032562","ENSMUSG00000039621","ENSMUSG00000049721","ENSMUSG00000061353","ENSMUSG00000062014","ENSMUSG00000067586"]	["Cd97","Cxcl12","Gal3st1","Gmfb","Gnai2","Icam2","Lipa","Nfe2l2","Prex1","S1pr3"]
GO:0006887	exocytosis	11	279	5.18871	0.0155515	0.235039	["ENSMUSG00000003283","ENSMUSG00000019066","ENSMUSG00000022469","ENSMUSG00000024663","ENSMUSG00000028456","ENSMUSG00000029468","ENSMUSG00000030805","ENSMUSG00000032594","ENSMUSG00000040818","ENSMUSG00000052102","ENSMUSG00000067586"]	["Dennd6a","Gnpda1","Hck","Ip6k1","P2rx7","Rab3d","Rab3il1","Rapgef3","S1pr3","Stx4a","Unc13b"]
GO:0007043	cell-cell junction assembly	4	52	0.967071	0.0157565	0.235462	["ENSMUSG00000002885","ENSMUSG00000017386","ENSMUSG00000030516","ENSMUSG00000067586"]	["Cd97","S1pr3","Tjp1","Traf4"]
GO:0006813	potassium ion transport	7	141	2.62225	0.0163618	0.241792	["ENSMUSG00000003283","ENSMUSG00000030898","ENSMUSG00000038026","ENSMUSG00000045404","ENSMUSG00000046410","ENSMUSG00000046731","ENSMUSG00000050963"]	["Cckbr","Hck","Kcnj9","Kcnk13","Kcnk6","Kcns2","Kctd11"]
GO:0014010	Schwann cell proliferation	2	11	0.204573	0.0169676	0.245292	["ENSMUSG00000033006","ENSMUSG00000040631"]	["Dok4","Sox10"]
GO:0051608	histamine transport	2	11	0.204573	0.0169676	0.245292	["ENSMUSG00000003283","ENSMUSG00000056220"]	["Hck","Pla2g4a"]
GO:0014033	neural crest cell differentiation	4	54	1.00427	0.017886	0.255789	["ENSMUSG00000026872","ENSMUSG00000032035","ENSMUSG00000032440","ENSMUSG00000061353"]	["Cxcl12","Ets1","Tgfbr2","Zeb2"]
GO:0051707	response to other organism	30	1086	20.1969	0.0191155	0.264866	["ENSMUSG00000001029","ENSMUSG00000002885","ENSMUSG00000004996","ENSMUSG00000015839","ENSMUSG00000016087","ENSMUSG00000021264","ENSMUSG00000021876","ENSMUSG00000022969","ENSMUSG00000024397","ENSMUSG00000025993","ENSMUSG00000026806","ENSMUSG00000028007","ENSMUSG00000028019","ENSMUSG00000028268","ENSMUSG00000028978","ENSMUSG00000029178","ENSMUSG00000031627","ENSMUSG00000032596","ENSMUSG00000034379"…	["Aif1","Cd97","Cx3cr1","Cxcl12","Ddx31","Fli1","Gbp3","Gvin1","Hic1","Icam2","Il10rb","Immp1l","Irf2","Irf8","Irgm2","Klf3","Mri1","Nfe2l2","Nos3","Pdgfc","Pla2g4a","Rara","Rnase4","Slc40a1","Snx7","Sp110","Tlr12","Uba7","Wdr5b","Yy1"]
GO:0030334	regulation of cell migration	18	567	10.5448	0.019435	0.264866	["ENSMUSG00000001025","ENSMUSG00000001029","ENSMUSG00000008398","ENSMUSG00000015839","ENSMUSG00000022969","ENSMUSG00000024781","ENSMUSG00000028978","ENSMUSG00000032035","ENSMUSG00000032440","ENSMUSG00000032562","ENSMUSG00000038742","ENSMUSG00000039621","ENSMUSG00000040631","ENSMUSG00000045664","ENSMUSG00000052336","ENSMUSG00000056481","ENSMUSG00000061353","ENSMUSG00000062014"]	["Angptl6","Cd248","Cdc42ep2","Cx3cr1","Cxcl12","Dok4","Elk3","Ets1","Gmfb","Gnai2","Icam2","Il10rb","Lipa","Nfe2l2","Nos3","Prex1","S100a6","Tgfbr2"]
GO:0048701	embryonic cranial skeleton morphogenesis	3	31	0.576523	0.01948	0.264866	["ENSMUSG00000028019","ENSMUSG00000031665","ENSMUSG00000043099"]	["Hic1","Pdgfc","Sall1"]
GO:0002685	regulation of leukocyte migration	7	147	2.73384	0.0200923	0.264866	["ENSMUSG00000001029","ENSMUSG00000015839","ENSMUSG00000024781","ENSMUSG00000028978","ENSMUSG00000032562","ENSMUSG00000039621","ENSMUSG00000062014"]	["Gmfb","Gnai2","Icam2","Lipa","Nfe2l2","Nos3","Prex1"]
GO:0002315	marginal zone B cell differentiation	2	12	0.22317	0.0201139	0.264866	["ENSMUSG00000027878","ENSMUSG00000029178"]	["Klf3","Notch2"]
GO:0045909	positive regulation of vasodilation	2	12	0.22317	0.0201139	0.264866	["ENSMUSG00000028978","ENSMUSG00000067586"]	["Nos3","S1pr3"]
GO:0060251	regulation of glial cell proliferation	2	12	0.22317	0.0201139	0.264866	["ENSMUSG00000033006","ENSMUSG00000040631"]	["Dok4","Sox10"]
GO:0090330	regulation of platelet aggregation	2	12	0.22317	0.0201139	0.264866	["ENSMUSG00000016087","ENSMUSG00000028978"]	["Fli1","Nos3"]
GO:0051270	regulation of cellular component movement	19	614	11.4189	0.0210463	0.268532	["ENSMUSG00000001025","ENSMUSG00000001029","ENSMUSG00000008398","ENSMUSG00000015839","ENSMUSG00000022969","ENSMUSG00000024300","ENSMUSG00000024781","ENSMUSG00000028978","ENSMUSG00000032035","ENSMUSG00000032440","ENSMUSG00000032562","ENSMUSG00000038742","ENSMUSG00000039621","ENSMUSG00000040631","ENSMUSG00000045664","ENSMUSG00000052336","ENSMUSG00000056481","ENSMUSG00000061353","ENSMUSG00000062014"]	["Angptl6","Cd248","Cdc42ep2","Cx3cr1","Cxcl12","Dok4","Elk3","Ets1","Gmfb","Gnai2","Icam2","Il10rb","Lipa","Myo1f","Nfe2l2","Nos3","Prex1","S100a6","Tgfbr2"]
GO:0032269	negative regulation of cellular protein metabolic process	8	183	3.40335	0.0212827	0.268532	["ENSMUSG00000006728","ENSMUSG00000030610","ENSMUSG00000032733","ENSMUSG00000040717","ENSMUSG00000041515","ENSMUSG00000046380","ENSMUSG00000057342","ENSMUSG00000062078"]	["Cdk4","Det1","Il17rd","Irf8","Jrk","Qk","Snx33","Sphk2"]
GO:0007194	negative regulation of adenylate cyclase activity	4	57	1.06006	0.0214018	0.268532	["ENSMUSG00000030898","ENSMUSG00000032562","ENSMUSG00000050783","ENSMUSG00000067586"]	["Cckbr","Gnai2","Htr1f","S1pr3"]
GO:0031280	negative regulation of cyclase activity	4	57	1.06006	0.0214018	0.268532	["ENSMUSG00000030898","ENSMUSG00000032562","ENSMUSG00000050783","ENSMUSG00000067586"]	["Cckbr","Gnai2","Htr1f","S1pr3"]
GO:0051350	negative regulation of lyase activity	4	57	1.06006	0.0214018	0.268532	["ENSMUSG00000030898","ENSMUSG00000032562","ENSMUSG00000050783","ENSMUSG00000067586"]	["Cckbr","Gnai2","Htr1f","S1pr3"]
GO:0048519	negative regulation of biological process	71	3057	56.8526	0.0223621	0.277959	["ENSMUSG00000000530","ENSMUSG00000000881","ENSMUSG00000001029","ENSMUSG00000001864","ENSMUSG00000004837","ENSMUSG00000006728","ENSMUSG00000008398","ENSMUSG00000014303","ENSMUSG00000015839","ENSMUSG00000016087","ENSMUSG00000017386","ENSMUSG00000018381","ENSMUSG00000019066","ENSMUSG00000020230","ENSMUSG00000020430","ENSMUSG00000021264","ENSMUSG00000022248","ENSMUSG00000022724","ENSMUSG00000022760"…	["Abi3","Acvrl1","Aif1l","Arhgef2","Bad","Cckbr","Cdc42ep2","Cdk4","Cxcl12","Cyb561d1","Det1","Dlg3","Elk3","Ets1","Fli1","Gbp2","Gjb1","Glis2","Gmfb","Gnai2","Grap","Grb14","Htr1f","Icam2","Il10rb","Il17rd","Irf2","Irf8","Itga6","Jrk","Kat5","Kctd11","Klf3","Lyl1","Mafg","Map6","Mina","Nfe2l2","Nos3","Notch2","P2rx7","P2ry6","Pes1","Pla2g4a","Prmt2","Purg","Qk","Rab3d","Rad1","Rara","Rasl10a","R…
GO:0045089	positive regulation of innate immune response	6	118	2.19451	0.0229087	0.280247	["ENSMUSG00000015839","ENSMUSG00000029178","ENSMUSG00000041515","ENSMUSG00000056220","ENSMUSG00000062545","ENSMUSG00000070034"]	["Irf8","Klf3","Nfe2l2","Pla2g4a","Sp110","Tlr12"]
GO:0016477	cell migration	31	1148	21.35	0.0230156	0.280247	["ENSMUSG00000001025","ENSMUSG00000001029","ENSMUSG00000001864","ENSMUSG00000002885","ENSMUSG00000008398","ENSMUSG00000015839","ENSMUSG00000018381","ENSMUSG00000022969","ENSMUSG00000023800","ENSMUSG00000024781","ENSMUSG00000026872","ENSMUSG00000027111","ENSMUSG00000028978","ENSMUSG00000030898","ENSMUSG00000031665","ENSMUSG00000032035","ENSMUSG00000032440","ENSMUSG00000032562","ENSMUSG00000033006"…	["Abi3","Aif1l","Angptl6","Cckbr","Cd248","Cd97","Cdc42ep2","Cx3cr1","Cxcl12","Dok4","Elk3","Ets1","Gal3st1","Gmfb","Gnai2","Icam2","Il10rb","Irf8","Itga6","Lipa","Lpar6","Nfe2l2","Nos3","Prex1","S100a6","S1pr3","Sall1","Sox10","Tgfbr2","Tiam2","Zeb2"]
GO:0008285	negative regulation of cell proliferation	21	706	13.1298	0.0232186	0.280247	["ENSMUSG00000000881","ENSMUSG00000001864","ENSMUSG00000004837","ENSMUSG00000008398","ENSMUSG00000018381","ENSMUSG00000026888","ENSMUSG00000028978","ENSMUSG00000030782","ENSMUSG00000031627","ENSMUSG00000032035","ENSMUSG00000032440","ENSMUSG00000034041","ENSMUSG00000034209","ENSMUSG00000040717","ENSMUSG00000041515","ENSMUSG00000046731","ENSMUSG00000047797","ENSMUSG00000048796","ENSMUSG00000049184"…	["Abi3","Aif1l","Cxcl12","Cyb561d1","Dlg3","Elk3","Ets1","Gjb1","Grap","Grb14","Il17rd","Irf2","Irf8","Kctd11","Lyl1","Nos3","Purg","Rasl10a","Sphk2","Tgfb1i1","Tgfbr2"]
GO:0090342	regulation of cell aging	2	13	0.241768	0.0234827	0.280247	["ENSMUSG00000001025","ENSMUSG00000006728"]	["Cdk4","S100a6"]
GO:2000145	regulation of cell motility	18	580	10.7866	0.0237462	0.280247	["ENSMUSG00000001025","ENSMUSG00000001029","ENSMUSG00000008398","ENSMUSG00000015839","ENSMUSG00000022969","ENSMUSG00000024781","ENSMUSG00000028978","ENSMUSG00000032035","ENSMUSG00000032440","ENSMUSG00000032562","ENSMUSG00000038742","ENSMUSG00000039621","ENSMUSG00000040631","ENSMUSG00000045664","ENSMUSG00000052336","ENSMUSG00000056481","ENSMUSG00000061353","ENSMUSG00000062014"]	["Angptl6","Cd248","Cdc42ep2","Cx3cr1","Cxcl12","Dok4","Elk3","Ets1","Gmfb","Gnai2","Icam2","Il10rb","Lipa","Nfe2l2","Nos3","Prex1","S100a6","Tgfbr2"]
GO:0034641	cellular nitrogen compound metabolic process	93	4181	77.7562	0.0248764	0.280247	["ENSMUSG00000000881","ENSMUSG00000001029","ENSMUSG00000003283","ENSMUSG00000003444","ENSMUSG00000008398","ENSMUSG00000014303","ENSMUSG00000014763","ENSMUSG00000015839","ENSMUSG00000016087","ENSMUSG00000017386","ENSMUSG00000019837","ENSMUSG00000020150","ENSMUSG00000020230","ENSMUSG00000020430","ENSMUSG00000020736","ENSMUSG00000021264","ENSMUSG00000021871","ENSMUSG00000021876","ENSMUSG00000022248"…	["Aasdh","Aplf","Aptx","Cckbr","Cxcl12","Dlg3","Elk3","Ets1","Fam120b","Fbxo18","Fli1","Ftsj1","Gamt","Gbp2","Glis2","Gnai2","Gtf3c6","Hck","Hic1","Htr1f","Icam2","Irf2","Irf8","Kat5","Klf3","Klhl5","Mafg","Map6","Med29","Mina","Mthfr","Mul1","Nfe2l2","Nme4","Nos3","Nt5c","P2rx7","P2ry13","Paox","Paqr7","Pbx2","Pes1","Pla2g4a","Pnp","Pop1","Prex1","Prmt2","Purg","Qk","Rad1","Rapgef3","Rara","Rbm1…
GO:0001755	neural crest cell migration	3	34	0.632316	0.024902	0.280247	["ENSMUSG00000026872","ENSMUSG00000032035","ENSMUSG00000061353"]	["Cxcl12","Ets1","Zeb2"]
GO:0016070	RNA metabolic process	65	2777	51.6453	0.0250836	0.280247	["ENSMUSG00000003283","ENSMUSG00000003444","ENSMUSG00000008398","ENSMUSG00000014303","ENSMUSG00000014763","ENSMUSG00000015839","ENSMUSG00000016087","ENSMUSG00000017386","ENSMUSG00000019837","ENSMUSG00000020230","ENSMUSG00000020430","ENSMUSG00000021264","ENSMUSG00000021876","ENSMUSG00000022325","ENSMUSG00000022724","ENSMUSG00000022760","ENSMUSG00000024926","ENSMUSG00000024968","ENSMUSG00000025138"…	["Elk3","Ets1","Fam120b","Fli1","Ftsj1","Glis2","Gtf3c6","Hck","Hic1","Irf2","Irf8","Kat5","Klf3","Klhl5","Mafg","Med29","Mina","Mul1","Nfe2l2","Nos3","P2rx7","Pbx2","Pes1","Pop1","Prmt2","Purg","Qk","Rara","Rbm12b1","Rbm12b2","Rcor2","Rnase4","Sall1","Sfpq","Sirt7","Sox10","Tardbp","Tgfb1i1","Thap7","Traf4","Trmt12","Wdr5b","Yap1","Yy1","Zbtb12","Zbtb40","Zbtb8os","Zeb2","Zfhx2","Zfp108","Zfp113…
GO:0030803	negative regulation of cyclic nucleotide biosynthetic process	4	60	1.11585	0.0253126	0.280247	["ENSMUSG00000030898","ENSMUSG00000032562","ENSMUSG00000050783","ENSMUSG00000067586"]	["Cckbr","Gnai2","Htr1f","S1pr3"]
GO:0030809	negative regulation of nucleotide biosynthetic process	4	60	1.11585	0.0253126	0.280247	["ENSMUSG00000030898","ENSMUSG00000032562","ENSMUSG00000050783","ENSMUSG00000067586"]	["Cckbr","Gnai2","Htr1f","S1pr3"]
GO:0030818	negative regulation of cAMP biosynthetic process	4	60	1.11585	0.0253126	0.280247	["ENSMUSG00000030898","ENSMUSG00000032562","ENSMUSG00000050783","ENSMUSG00000067586"]	["Cckbr","Gnai2","Htr1f","S1pr3"]
GO:1900372	negative regulation of purine nucleotide biosynthetic process	4	60	1.11585	0.0253126	0.280247	["ENSMUSG00000030898","ENSMUSG00000032562","ENSMUSG00000050783","ENSMUSG00000067586"]	["Cckbr","Gnai2","Htr1f","S1pr3"]
GO:0040012	regulation of locomotion	20	670	12.4603	0.0255389	0.280247	["ENSMUSG00000001025","ENSMUSG00000001029","ENSMUSG00000008398","ENSMUSG00000015839","ENSMUSG00000017386","ENSMUSG00000022969","ENSMUSG00000024781","ENSMUSG00000028978","ENSMUSG00000032035","ENSMUSG00000032440","ENSMUSG00000032562","ENSMUSG00000036078","ENSMUSG00000038742","ENSMUSG00000039621","ENSMUSG00000040631","ENSMUSG00000045664","ENSMUSG00000052336","ENSMUSG00000056481","ENSMUSG00000061353"…	["Angptl6","Cd248","Cdc42ep2","Cx3cr1","Cxcl12","Dok4","Elk3","Ets1","Gmfb","Gnai2","Icam2","Il10rb","Lipa","Nfe2l2","Nos3","Prex1","S100a6","Sigmar1","Tgfbr2","Traf4"]
GO:0048736	appendage development	8	190	3.53353	0.0259152	0.280247	["ENSMUSG00000021264","ENSMUSG00000030323","ENSMUSG00000031665","ENSMUSG00000032440","ENSMUSG00000034673","ENSMUSG00000038914","ENSMUSG00000040717","ENSMUSG00000043099"]	["Dido1","Hic1","Ift122","Il17rd","Pbx2","Sall1","Tgfbr2","Yy1"]
GO:0060173	limb development	8	190	3.53353	0.0259152	0.280247	["ENSMUSG00000021264","ENSMUSG00000030323","ENSMUSG00000031665","ENSMUSG00000032440","ENSMUSG00000034673","ENSMUSG00000038914","ENSMUSG00000040717","ENSMUSG00000043099"]	["Dido1","Hic1","Ift122","Il17rd","Pbx2","Sall1","Tgfbr2","Yy1"]
GO:0032259	methylation	6	122	2.2689	0.0264528	0.280247	["ENSMUSG00000003477","ENSMUSG00000020230","ENSMUSG00000021264","ENSMUSG00000029009","ENSMUSG00000031171","ENSMUSG00000037085"]	["Ftsj1","Inmt","Mthfr","Prmt2","Trmt12","Yy1"]
GO:0032318	regulation of Ras GTPase activity	6	122	2.2689	0.0264528	0.280247	["ENSMUSG00000001029","ENSMUSG00000023800","ENSMUSG00000028270","ENSMUSG00000039621","ENSMUSG00000041459","ENSMUSG00000061353"]	["Cxcl12","Gbp2","Icam2","Prex1","Tardbp","Tiam2"]
GO:0030815	negative regulation of cAMP metabolic process	4	61	1.13445	0.0267055	0.280247	["ENSMUSG00000030898","ENSMUSG00000032562","ENSMUSG00000050783","ENSMUSG00000067586"]	["Cckbr","Gnai2","Htr1f","S1pr3"]
GO:0006909	phagocytosis	7	156	2.90121	0.0267427	0.280247	["ENSMUSG00000001864","ENSMUSG00000003283","ENSMUSG00000022469","ENSMUSG00000024397","ENSMUSG00000027435","ENSMUSG00000029484","ENSMUSG00000056220"]	["Aif1","Aif1l","Anxa3","Cd93","Hck","Pla2g4a","Rapgef3"]
GO:0002548	monocyte chemotaxis	2	14	0.260365	0.0270649	0.280247	["ENSMUSG00000049721","ENSMUSG00000062014"]	["Gal3st1","Gmfb"]
GO:0032292	peripheral nervous system axon ensheathment	2	14	0.260365	0.0270649	0.280247	["ENSMUSG00000040631","ENSMUSG00000047797"]	["Dok4","Gjb1"]
GO:0002218	activation of innate immune response	5	91	1.69237	0.0273466	0.280247	["ENSMUSG00000015839","ENSMUSG00000029178","ENSMUSG00000041515","ENSMUSG00000056220","ENSMUSG00000062545"]	["Irf8","Klf3","Nfe2l2","Pla2g4a","Tlr12"]
GO:0003018	vascular process in circulatory system	6	123	2.2875	0.0273926	0.280247	["ENSMUSG00000016087","ENSMUSG00000028978","ENSMUSG00000029925","ENSMUSG00000034041","ENSMUSG00000052229","ENSMUSG00000067586"]	["Fli1","Gpr17","Lyl1","Nos3","S1pr3","Tbxas1"]
GO:0030800	negative regulation of cyclic nucleotide metabolic process	4	62	1.15305	0.0281435	0.283567	["ENSMUSG00000030898","ENSMUSG00000032562","ENSMUSG00000050783","ENSMUSG00000067586"]	["Cckbr","Gnai2","Htr1f","S1pr3"]
GO:0045980	negative regulation of nucleotide metabolic process	4	62	1.15305	0.0281435	0.283567	["ENSMUSG00000030898","ENSMUSG00000032562","ENSMUSG00000050783","ENSMUSG00000067586"]	["Cckbr","Gnai2","Htr1f","S1pr3"]
GO:0051248	negative regulation of protein metabolic process	10	268	4.98414	0.028663	0.28663	["ENSMUSG00000001029","ENSMUSG00000004837","ENSMUSG00000006728","ENSMUSG00000030610","ENSMUSG00000032733","ENSMUSG00000040717","ENSMUSG00000041515","ENSMUSG00000046380","ENSMUSG00000057342","ENSMUSG00000062078"]	["Cdk4","Det1","Grap","Icam2","Il17rd","Irf8","Jrk","Qk","Snx33","Sphk2"]
GO:0046939	nucleotide phosphorylation	3	36	0.669511	0.0289218	0.287059	["ENSMUSG00000000881","ENSMUSG00000024177","ENSMUSG00000030516"]	["Dlg3","Nme4","Tjp1"]
GO:0042127	regulation of cell proliferation	48	1970	36.6371	0.0291992	0.287666	["ENSMUSG00000000682","ENSMUSG00000000861","ENSMUSG00000000881","ENSMUSG00000001025","ENSMUSG00000001029","ENSMUSG00000001864","ENSMUSG00000003283","ENSMUSG00000003444","ENSMUSG00000004837","ENSMUSG00000006728","ENSMUSG00000008398","ENSMUSG00000015839","ENSMUSG00000016087","ENSMUSG00000018381","ENSMUSG00000018821","ENSMUSG00000020430","ENSMUSG00000021264","ENSMUSG00000022724","ENSMUSG00000024781"…	["Abi3","Aif1l","Angptl6","Arhgef2","Avpi1","Bcl11a","Cckbr","Cd248","Cd52","Cdk4","Cxcl12","Cyb561d1","Dlg3","Dok4","Elk3","Ets1","Fli1","Gbp2","Gjb1","Grap","Grb14","Hck","Icam2","Il17rd","Irf2","Irf8","Kctd11","Lipa","Lyl1","Med29","Mina","Nfe2l2","Nos3","Pdgfc","Pes1","Pla2g4a","Purg","Rasl10a","S100a6","S1pr3","Sox10","Sphk2","Tbxas1","Tgfb1i1","Tgfbr2","Yap1","Yy1","Zeb2"]
GO:0032881	regulation of polysaccharide metabolic process	3	37	0.688108	0.0310526	0.30146	["ENSMUSG00000026888","ENSMUSG00000028944","ENSMUSG00000047797"]	["Gjb1","Grb14","Prkag2"]
GO:0070873	regulation of glycogen metabolic process	3	37	0.688108	0.0310526	0.30146	["ENSMUSG00000026888","ENSMUSG00000028944","ENSMUSG00000047797"]	["Gjb1","Grb14","Prkag2"]
GO:0051674	localization of cell	33	1274	23.6932	0.0325183	0.308855	["ENSMUSG00000001025","ENSMUSG00000001029","ENSMUSG00000001864","ENSMUSG00000002885","ENSMUSG00000008398","ENSMUSG00000015839","ENSMUSG00000018381","ENSMUSG00000022969","ENSMUSG00000023800","ENSMUSG00000024781","ENSMUSG00000026872","ENSMUSG00000027111","ENSMUSG00000028978","ENSMUSG00000029178","ENSMUSG00000030898","ENSMUSG00000031665","ENSMUSG00000032035","ENSMUSG00000032440","ENSMUSG00000032562"…	["Abi3","Aif1l","Angptl6","Cckbr","Cd248","Cd97","Cdc42ep2","Cx3cr1","Cxcl12","Dok4","Elk3","Ets1","Gal3st1","Gmfb","Gnai2","Icam2","Il10rb","Irf8","Itga6","Klf3","Lipa","Lpar6","Nfe2l2","Nos3","Pla2g4a","Prex1","S100a6","S1pr3","Sall1","Sox10","Tgfbr2","Tiam2","Zeb2"]
GO:0050900	leukocyte migration	11	313	5.82102	0.0326816	0.308855	["ENSMUSG00000001029","ENSMUSG00000002885","ENSMUSG00000015839","ENSMUSG00000024781","ENSMUSG00000028978","ENSMUSG00000032562","ENSMUSG00000039621","ENSMUSG00000049721","ENSMUSG00000061353","ENSMUSG00000062014","ENSMUSG00000067586"]	["Cd97","Cxcl12","Gal3st1","Gmfb","Gnai2","Icam2","Lipa","Nfe2l2","Nos3","Prex1","S1pr3"]
GO:0033124	regulation of GTP catabolic process	6	129	2.39908	0.0334956	0.308855	["ENSMUSG00000001029","ENSMUSG00000023800","ENSMUSG00000028270","ENSMUSG00000039621","ENSMUSG00000041459","ENSMUSG00000061353"]	["Cxcl12","Gbp2","Icam2","Prex1","Tardbp","Tiam2"]
GO:0043087	regulation of GTPase activity	6	129	2.39908	0.0334956	0.308855	["ENSMUSG00000001029","ENSMUSG00000023800","ENSMUSG00000028270","ENSMUSG00000039621","ENSMUSG00000041459","ENSMUSG00000061353"]	["Cxcl12","Gbp2","Icam2","Prex1","Tardbp","Tiam2"]
GO:0045765	regulation of angiogenesis	9	238	4.42621	0.0342629	0.308855	["ENSMUSG00000000530","ENSMUSG00000001029","ENSMUSG00000027800","ENSMUSG00000028978","ENSMUSG00000032035","ENSMUSG00000034041","ENSMUSG00000038742","ENSMUSG00000061353","ENSMUSG00000067586"]	["Acvrl1","Angptl6","Cxcl12","Ets1","Icam2","Lyl1","Nos3","S1pr3","Tm4sf1"]
GO:0007009	plasma membrane organization	4	66	1.22744	0.0343502	0.308855	["ENSMUSG00000017386","ENSMUSG00000030516","ENSMUSG00000033006","ENSMUSG00000033579"]	["Fa2h","Sox10","Tjp1","Traf4"]
GO:0031641	regulation of myelination	4	66	1.22744	0.0343502	0.308855	["ENSMUSG00000021264","ENSMUSG00000040631","ENSMUSG00000052229","ENSMUSG00000062014"]	["Dok4","Gmfb","Gpr17","Yy1"]
GO:0045216	cell-cell junction organization	4	66	1.22744	0.0343502	0.308855	["ENSMUSG00000002885","ENSMUSG00000017386","ENSMUSG00000030516","ENSMUSG00000067586"]	["Cd97","S1pr3","Tjp1","Traf4"]
GO:0045766	positive regulation of angiogenesis	4	66	1.22744	0.0343502	0.308855	["ENSMUSG00000032035","ENSMUSG00000038742","ENSMUSG00000061353","ENSMUSG00000067586"]	["Angptl6","Cxcl12","Ets1","S1pr3"]
GO:0051094	positive regulation of developmental process	17	563	10.4704	0.0344205	0.308855	["ENSMUSG00000014303","ENSMUSG00000014763","ENSMUSG00000015839","ENSMUSG00000020430","ENSMUSG00000021264","ENSMUSG00000024959","ENSMUSG00000032035","ENSMUSG00000032243","ENSMUSG00000033579","ENSMUSG00000038742","ENSMUSG00000040631","ENSMUSG00000046731","ENSMUSG00000061353","ENSMUSG00000062014","ENSMUSG00000062078","ENSMUSG00000067586","ENSMUSG00000068551"]	["Angptl6","Bad","Cxcl12","Dok4","Ets1","Fa2h","Fam120b","Glis2","Gmfb","Itga11","Kctd11","Nfe2l2","Pes1","Qk","S1pr3","Yy1","Zfp467"]
GO:0006184	GTP catabolic process	6	130	2.41768	0.0345917	0.308855	["ENSMUSG00000001029","ENSMUSG00000023800","ENSMUSG00000028270","ENSMUSG00000039621","ENSMUSG00000041459","ENSMUSG00000061353"]	["Cxcl12","Gbp2","Icam2","Prex1","Tardbp","Tiam2"]
GO:0014044	Schwann cell development	2	16	0.29756	0.0348333	0.308855	["ENSMUSG00000033006","ENSMUSG00000047797"]	["Gjb1","Sox10"]
GO:0034110	regulation of homotypic cell-cell adhesion	2	16	0.29756	0.0348333	0.308855	["ENSMUSG00000016087","ENSMUSG00000028978"]	["Fli1","Nos3"]
GO:0030155	regulation of cell adhesion	10	278	5.17011	0.0355059	0.312734	["ENSMUSG00000001025","ENSMUSG00000016087","ENSMUSG00000024300","ENSMUSG00000026872","ENSMUSG00000027111","ENSMUSG00000028270","ENSMUSG00000028978","ENSMUSG00000039621","ENSMUSG00000041515","ENSMUSG00000061353"]	["Cxcl12","Fli1","Gbp2","Irf8","Itga6","Myo1f","Nos3","Prex1","S100a6","Zeb2"]
GO:0048523	negative regulation of cellular process	64	2788	51.8499	0.0376766	0.317734	["ENSMUSG00000000881","ENSMUSG00000001029","ENSMUSG00000001864","ENSMUSG00000004837","ENSMUSG00000006728","ENSMUSG00000008398","ENSMUSG00000014303","ENSMUSG00000015839","ENSMUSG00000016087","ENSMUSG00000017386","ENSMUSG00000018381","ENSMUSG00000019066","ENSMUSG00000020230","ENSMUSG00000020430","ENSMUSG00000021264","ENSMUSG00000022248","ENSMUSG00000022724","ENSMUSG00000022760","ENSMUSG00000022969"…	["Abi3","Aif1l","Bad","Cckbr","Cdc42ep2","Cdk4","Cxcl12","Cyb561d1","Det1","Dlg3","Elk3","Ets1","Fli1","Gbp2","Gjb1","Glis2","Gmfb","Gnai2","Grap","Grb14","Htr1f","Icam2","Il10rb","Il17rd","Irf2","Irf8","Itga6","Jrk","Kat5","Kctd11","Klf3","Lyl1","Mafg","Map6","Mina","Nfe2l2","Nos3","Notch2","Pes1","Prmt2","Purg","Qk","Rab3d","Rad1","Rara","Rasl10a","Rcor2","S1pr3","Sall1","Sfpq","Sirt7","Snx33",…
GO:0031329	regulation of cellular catabolic process	10	281	5.2259	0.0377635	0.317734	["ENSMUSG00000001029","ENSMUSG00000020150","ENSMUSG00000023800","ENSMUSG00000024968","ENSMUSG00000028270","ENSMUSG00000032733","ENSMUSG00000039621","ENSMUSG00000041459","ENSMUSG00000047797","ENSMUSG00000061353"]	["Cxcl12","Gamt","Gbp2","Gjb1","Icam2","Prex1","Rcor2","Snx33","Tardbp","Tiam2"]
GO:0001101	response to acid	3	40	0.743901	0.0379248	0.317734	["ENSMUSG00000021876","ENSMUSG00000024646","ENSMUSG00000056220"]	["Cyb5","Pla2g4a","Rnase4"]
GO:0006879	cellular iron ion homeostasis	3	40	0.743901	0.0379248	0.317734	["ENSMUSG00000025993","ENSMUSG00000036918","ENSMUSG00000037190"]	["Cyb561d2","Slc40a1","Ttc7"]
GO:0007193	inhibition of adenylate cyclase activity by G-protein signaling pathway	3	40	0.743901	0.0379248	0.317734	["ENSMUSG00000030898","ENSMUSG00000050783","ENSMUSG00000067586"]	["Cckbr","Htr1f","S1pr3"]
GO:0051291	protein heterooligomerization	3	40	0.743901	0.0379248	0.317734	["ENSMUSG00000030782","ENSMUSG00000031967","ENSMUSG00000032440"]	["Afg3l1","Tgfb1i1","Tgfbr2"]
GO:0045892	negative regulation of transcription, DNA-dependent	18	613	11.4003	0.0379454	0.317734	["ENSMUSG00000008398","ENSMUSG00000014303","ENSMUSG00000016087","ENSMUSG00000017386","ENSMUSG00000021264","ENSMUSG00000022724","ENSMUSG00000022760","ENSMUSG00000024968","ENSMUSG00000025138","ENSMUSG00000026872","ENSMUSG00000028820","ENSMUSG00000029178","ENSMUSG00000030486","ENSMUSG00000031665","ENSMUSG00000043090","ENSMUSG00000044296","ENSMUSG00000051510","ENSMUSG00000053110"]	["Elk3","Fli1","Glis2","Klf3","Mafg","Mina","Rcor2","Sall1","Sfpq","Sirt7","Thap7","Traf4","Yap1","Yy1","Zeb2","Zfp108","Zfp866","Zfp879"]
GO:0046039	GTP metabolic process	6	133	2.47347	0.0380179	0.317734	["ENSMUSG00000001029","ENSMUSG00000023800","ENSMUSG00000028270","ENSMUSG00000039621","ENSMUSG00000041459","ENSMUSG00000061353"]	["Cxcl12","Gbp2","Icam2","Prex1","Tardbp","Tiam2"]
GO:0090304	nucleic acid metabolic process	73	3240	60.256	0.0382445	0.317734	["ENSMUSG00000003283","ENSMUSG00000003444","ENSMUSG00000008398","ENSMUSG00000014303","ENSMUSG00000014763","ENSMUSG00000015839","ENSMUSG00000016087","ENSMUSG00000017386","ENSMUSG00000019837","ENSMUSG00000020230","ENSMUSG00000020430","ENSMUSG00000021264","ENSMUSG00000021876","ENSMUSG00000022248","ENSMUSG00000022325","ENSMUSG00000022469","ENSMUSG00000022724","ENSMUSG00000022760","ENSMUSG00000024926"…	["Aplf","Aptx","Elk3","Ets1","Fam120b","Fbxo18","Fli1","Ftsj1","Glis2","Gnai2","Gtf3c6","Hck","Hic1","Irf2","Irf8","Kat5","Klf3","Klhl5","Mafg","Med29","Mina","Mthfr","Mul1","Nfe2l2","Nos3","P2rx7","Pbx2","Pes1","Pop1","Prmt2","Purg","Qk","Rad1","Rapgef3","Rara","Rbm12b1","Rbm12b2","Rcor2","Rnase4","Sall1","Sfpq","Sirt7","Sox10","Sphk2","Tardbp","Tgfb1i1","Thap7","Traf4","Trmt12","Wdr5b","Yap1","…
GO:0006807	nitrogen compound metabolic process	93	4258	79.1882	0.0386932	0.317734	["ENSMUSG00000000881","ENSMUSG00000001029","ENSMUSG00000003283","ENSMUSG00000003444","ENSMUSG00000008398","ENSMUSG00000014303","ENSMUSG00000014763","ENSMUSG00000015839","ENSMUSG00000016087","ENSMUSG00000017386","ENSMUSG00000019837","ENSMUSG00000020150","ENSMUSG00000020230","ENSMUSG00000020430","ENSMUSG00000020736","ENSMUSG00000021264","ENSMUSG00000021871","ENSMUSG00000021876","ENSMUSG00000022248"…	["Aasdh","Aplf","Aptx","Cckbr","Cxcl12","Dlg3","Elk3","Ets1","Fam120b","Fbxo18","Fli1","Ftsj1","Gamt","Gbp2","Glis2","Gnai2","Gtf3c6","Hck","Hic1","Htr1f","Icam2","Irf2","Irf8","Kat5","Klf3","Klhl5","Mafg","Map6","Med29","Mina","Mthfr","Mul1","Nfe2l2","Nme4","Nos3","Nt5c","P2rx7","P2ry13","Paox","Paqr7","Pbx2","Pes1","Pla2g4a","Pnp","Pop1","Prex1","Prmt2","Purg","Qk","Rad1","Rapgef3","Rara","Rbm1…
GO:0006688	glycosphingolipid biosynthetic process	2	17	0.316158	0.0390021	0.317734	["ENSMUSG00000038843","ENSMUSG00000055694"]	["Gcnt1","Gdf1"]
GO:0045598	regulation of fat cell differentiation	6	134	2.49207	0.0392064	0.317734	["ENSMUSG00000014763","ENSMUSG00000015839","ENSMUSG00000021264","ENSMUSG00000024781","ENSMUSG00000033579","ENSMUSG00000068551"]	["Fa2h","Fam120b","Lipa","Nfe2l2","Yy1","Zfp467"]
GO:0019226	transmission of nerve impulse	23	836	15.5475	0.0392125	0.317734	["ENSMUSG00000000881","ENSMUSG00000017386","ENSMUSG00000021264","ENSMUSG00000022469","ENSMUSG00000024663","ENSMUSG00000025277","ENSMUSG00000028456","ENSMUSG00000028978","ENSMUSG00000029468","ENSMUSG00000030898","ENSMUSG00000033006","ENSMUSG00000033214","ENSMUSG00000033579","ENSMUSG00000038026","ENSMUSG00000040631","ENSMUSG00000040710","ENSMUSG00000047797","ENSMUSG00000049721","ENSMUSG00000050783"…	["Abhd6","Cckbr","Dlg3","Dok4","Fa2h","Gal3st1","Gjb1","Gmfb","Gpr17","Htr1f","Kcnj9","Map6","Nos3","P2rx7","Qk","Rab3il1","Rapgef3","Slitrk5","Sox10","St8sia4","Traf4","Unc13b","Yy1"]
GO:0006140	regulation of nucleotide metabolic process	11	323	6.007	0.0396044	0.317734	["ENSMUSG00000001029","ENSMUSG00000023800","ENSMUSG00000028270","ENSMUSG00000030898","ENSMUSG00000032562","ENSMUSG00000036362","ENSMUSG00000039621","ENSMUSG00000041459","ENSMUSG00000050783","ENSMUSG00000061353","ENSMUSG00000067586"]	["Cckbr","Cxcl12","Gbp2","Gnai2","Htr1f","Icam2","P2ry13","Prex1","S1pr3","Tardbp","Tiam2"]
GO:0051253	negative regulation of RNA metabolic process	18	617	11.4747	0.040017	0.317734	["ENSMUSG00000008398","ENSMUSG00000014303","ENSMUSG00000016087","ENSMUSG00000017386","ENSMUSG00000021264","ENSMUSG00000022724","ENSMUSG00000022760","ENSMUSG00000024968","ENSMUSG00000025138","ENSMUSG00000026872","ENSMUSG00000028820","ENSMUSG00000029178","ENSMUSG00000030486","ENSMUSG00000031665","ENSMUSG00000043090","ENSMUSG00000044296","ENSMUSG00000051510","ENSMUSG00000053110"]	["Elk3","Fli1","Glis2","Klf3","Mafg","Mina","Rcor2","Sall1","Sfpq","Sirt7","Thap7","Traf4","Yap1","Yy1","Zeb2","Zfp108","Zfp866","Zfp879"]
GO:0035637	multicellular organismal signaling	23	838	15.5847	0.0401085	0.317734	["ENSMUSG00000000881","ENSMUSG00000017386","ENSMUSG00000021264","ENSMUSG00000022469","ENSMUSG00000024663","ENSMUSG00000025277","ENSMUSG00000028456","ENSMUSG00000028978","ENSMUSG00000029468","ENSMUSG00000030898","ENSMUSG00000033006","ENSMUSG00000033214","ENSMUSG00000033579","ENSMUSG00000038026","ENSMUSG00000040631","ENSMUSG00000040710","ENSMUSG00000047797","ENSMUSG00000049721","ENSMUSG00000050783"…	["Abhd6","Cckbr","Dlg3","Dok4","Fa2h","Gal3st1","Gjb1","Gmfb","Gpr17","Htr1f","Kcnj9","Map6","Nos3","P2rx7","Qk","Rab3il1","Rapgef3","Slitrk5","Sox10","St8sia4","Traf4","Unc13b","Yy1"]
GO:0044403	symbiosis, encompassing mutualism through parasitism	3	41	0.762498	0.0403737	0.317734	["ENSMUSG00000028268","ENSMUSG00000031627","ENSMUSG00000061353"]	["Cxcl12","Gbp3","Irf2"]
GO:0044419	interspecies interaction between organisms	3	41	0.762498	0.0403737	0.317734	["ENSMUSG00000028268","ENSMUSG00000031627","ENSMUSG00000061353"]	["Cxcl12","Gbp3","Irf2"]
GO:0043467	regulation of generation of precursor metabolites and energy	4	70	1.30183	0.0412908	0.322816	["ENSMUSG00000026888","ENSMUSG00000028944","ENSMUSG00000028978","ENSMUSG00000047797"]	["Gjb1","Grb14","Nos3","Prkag2"]
GO:0034329	cell junction assembly	5	102	1.89695	0.0416667	0.322816	["ENSMUSG00000002885","ENSMUSG00000017386","ENSMUSG00000026872","ENSMUSG00000030516","ENSMUSG00000067586"]	["Cd97","S1pr3","Tjp1","Traf4","Zeb2"]
GO:0002376	immune system process	53	2261	42.049	0.0418075	0.322816	["ENSMUSG00000000682","ENSMUSG00000001029","ENSMUSG00000001942","ENSMUSG00000002885","ENSMUSG00000003283","ENSMUSG00000004837","ENSMUSG00000008398","ENSMUSG00000015839","ENSMUSG00000016087","ENSMUSG00000021264","ENSMUSG00000021876","ENSMUSG00000022885","ENSMUSG00000022969","ENSMUSG00000024349","ENSMUSG00000024397","ENSMUSG00000024781","ENSMUSG00000024959","ENSMUSG00000025993","ENSMUSG00000027111"…	["Aif1","Bad","Cd52","Cd93","Cd97","Cx3cr1","Cxcl12","Elk3","Ets1","Fli1","Gal3st1","Gbp2","Gbp3","Gcnt1","Gimap8","Gjb1","Gmfb","Gnai2","Gpr17","Grap","Hck","Hpgd","Icam2","Il10rb","Irf2","Irf8","Irgm2","Itga6","Klf3","Lipa","Lyl1","Mafg","Nfam1","Nfe2l2","Nos3","Notch2","P2rx7","Pla2g4a","Prex1","Rara","Rnase4","S1pr3","Siae","Slc40a1","Sp110","Sphk2","St6gal1","Tbxas1","Tgfbr2","Tlr12","Tmem17…
GO:0031349	positive regulation of defense response	7	172	3.19877	0.0419904	0.322816	["ENSMUSG00000015839","ENSMUSG00000029178","ENSMUSG00000041515","ENSMUSG00000056220","ENSMUSG00000062545","ENSMUSG00000067586","ENSMUSG00000070034"]	["Irf8","Klf3","Nfe2l2","Pla2g4a","S1pr3","Sp110","Tlr12"]
GO:0006826	iron ion transport	3	42	0.781096	0.0429007	0.327919	["ENSMUSG00000015839","ENSMUSG00000025993","ENSMUSG00000036918"]	["Nfe2l2","Slc40a1","Ttc7"]
GO:0031397	negative regulation of protein ubiquitination	2	18	0.334755	0.0433497	0.329458	["ENSMUSG00000030610","ENSMUSG00000041515"]	["Det1","Irf8"]
GO:0030097	hemopoiesis	27	1029	19.1368	0.0442931	0.334715	["ENSMUSG00000001029","ENSMUSG00000001942","ENSMUSG00000008398","ENSMUSG00000015839","ENSMUSG00000016087","ENSMUSG00000021264","ENSMUSG00000022885","ENSMUSG00000024781","ENSMUSG00000024959","ENSMUSG00000025993","ENSMUSG00000027435","ENSMUSG00000027878","ENSMUSG00000028268","ENSMUSG00000029178","ENSMUSG00000029925","ENSMUSG00000031627","ENSMUSG00000032035","ENSMUSG00000032440","ENSMUSG00000034041"…	["Bad","Cd93","Cxcl12","Elk3","Ets1","Fli1","Gbp3","Gcnt1","Gjb1","Gmfb","Icam2","Irf2","Irf8","Klf3","Lipa","Lyl1","Mafg","Nfam1","Nfe2l2","Notch2","Rara","Siae","Slc40a1","St6gal1","Tbxas1","Tgfbr2","Yy1"]
GO:0022610	biological adhesion	25	940	17.4817	0.0454394	0.335537	["ENSMUSG00000001025","ENSMUSG00000001029","ENSMUSG00000002885","ENSMUSG00000003283","ENSMUSG00000016087","ENSMUSG00000024300","ENSMUSG00000026872","ENSMUSG00000027111","ENSMUSG00000027435","ENSMUSG00000028268","ENSMUSG00000028270","ENSMUSG00000028978","ENSMUSG00000030516","ENSMUSG00000032243","ENSMUSG00000033214","ENSMUSG00000035493","ENSMUSG00000037892","ENSMUSG00000038843","ENSMUSG00000039621"…	["Cd248","Cd93","Cd97","Cx3cr1","Cxcl12","Fli1","Gbp2","Gbp3","Gcnt1","Hck","Icam2","Irf8","Itga11","Itga6","Lrrtm1","Myo1f","Nos3","Pcdh18","Ppfia2","Prex1","S100a6","Slitrk5","Tgfbi","Tjp1","Zeb2"]
GO:0050793	regulation of developmental process	50	2127	39.5569	0.045684	0.335537	["ENSMUSG00000000530","ENSMUSG00000001025","ENSMUSG00000001029","ENSMUSG00000006728","ENSMUSG00000014303","ENSMUSG00000014763","ENSMUSG00000015839","ENSMUSG00000016087","ENSMUSG00000017386","ENSMUSG00000020430","ENSMUSG00000021264","ENSMUSG00000022885","ENSMUSG00000023800","ENSMUSG00000024397","ENSMUSG00000024781","ENSMUSG00000024959","ENSMUSG00000024968","ENSMUSG00000027111","ENSMUSG00000027800"…	["Acvrl1","Aif1","Angptl6","Arhgef2","Bad","Cckbr","Cdc42ep2","Cdk4","Cxcl12","Dok4","Ets1","Fa2h","Fam120b","Fli1","Glis2","Gmfb","Gpr17","Icam2","Insc","Irf2","Irf8","Itga11","Itga6","Kctd11","Klf3","Lipa","Lyl1","Map6","Nfam1","Nfe2l2","Nos3","Notch2","P2rx7","Pes1","Pla2g4a","Qk","Rcor2","S100a6","S1pr3","Slitrk5","Sox10","St6gal1","Stx4a","Tardbp","Tgfbr2","Tiam2","Tm4sf1","Traf4","Yy1","Zfp…
GO:0042742	defense response to bacterium	8	213	3.96127	0.0459824	0.335537	["ENSMUSG00000002885","ENSMUSG00000015839","ENSMUSG00000021876","ENSMUSG00000028268","ENSMUSG00000041515","ENSMUSG00000056220","ENSMUSG00000069874","ENSMUSG00000070034"]	["Cd97","Gbp3","Irf8","Irgm2","Nfe2l2","Pla2g4a","Rnase4","Sp110"]
GO:0048870	cell motility	32	1265	23.5259	0.0459859	0.335537	["ENSMUSG00000001025","ENSMUSG00000001029","ENSMUSG00000001864","ENSMUSG00000002885","ENSMUSG00000008398","ENSMUSG00000015839","ENSMUSG00000018381","ENSMUSG00000022969","ENSMUSG00000023800","ENSMUSG00000024781","ENSMUSG00000026872","ENSMUSG00000027111","ENSMUSG00000028978","ENSMUSG00000030898","ENSMUSG00000031665","ENSMUSG00000032035","ENSMUSG00000032440","ENSMUSG00000032562","ENSMUSG00000033006"…	["Abi3","Aif1l","Angptl6","Cckbr","Cd248","Cd97","Cdc42ep2","Cx3cr1","Cxcl12","Dok4","Elk3","Ets1","Gal3st1","Gmfb","Gnai2","Icam2","Il10rb","Irf8","Itga6","Lipa","Lpar6","Nfe2l2","Nos3","Pla2g4a","Prex1","S100a6","S1pr3","Sall1","Sox10","Tgfbr2","Tiam2","Zeb2"]
GO:0006643	membrane lipid metabolic process	5	105	1.95274	0.0462288	0.335537	["ENSMUSG00000033579","ENSMUSG00000038843","ENSMUSG00000049721","ENSMUSG00000055694","ENSMUSG00000057342"]	["Fa2h","Gal3st1","Gcnt1","Gdf1","Sphk2"]
GO:0045597	positive regulation of cell differentiation	13	415	7.71797	0.0470708	0.335537	["ENSMUSG00000014303","ENSMUSG00000014763","ENSMUSG00000015839","ENSMUSG00000020430","ENSMUSG00000021264","ENSMUSG00000024959","ENSMUSG00000033579","ENSMUSG00000040631","ENSMUSG00000046731","ENSMUSG00000061353","ENSMUSG00000062014","ENSMUSG00000062078","ENSMUSG00000068551"]	["Bad","Cxcl12","Dok4","Fa2h","Fam120b","Glis2","Gmfb","Kctd11","Nfe2l2","Pes1","Qk","Yy1","Zfp467"]
GO:0048534	hemopoietic or lymphoid organ development	28	1082	20.1225	0.0473815	0.335537	["ENSMUSG00000001029","ENSMUSG00000001942","ENSMUSG00000008398","ENSMUSG00000015839","ENSMUSG00000016087","ENSMUSG00000021264","ENSMUSG00000022885","ENSMUSG00000024781","ENSMUSG00000024959","ENSMUSG00000025993","ENSMUSG00000027435","ENSMUSG00000027878","ENSMUSG00000028268","ENSMUSG00000029178","ENSMUSG00000029925","ENSMUSG00000031627","ENSMUSG00000032035","ENSMUSG00000032440","ENSMUSG00000032562"…	["Bad","Cd93","Cxcl12","Elk3","Ets1","Fli1","Gbp3","Gcnt1","Gjb1","Gmfb","Gnai2","Icam2","Irf2","Irf8","Klf3","Lipa","Lyl1","Mafg","Nfam1","Nfe2l2","Notch2","Rara","Siae","Slc40a1","St6gal1","Tbxas1","Tgfbr2","Yy1"]
GO:0021700	developmental maturation	10	293	5.44907	0.0477859	0.335537	["ENSMUSG00000016087","ENSMUSG00000018821","ENSMUSG00000022885","ENSMUSG00000028456","ENSMUSG00000028978","ENSMUSG00000029009","ENSMUSG00000032180","ENSMUSG00000041515","ENSMUSG00000049721","ENSMUSG00000056220"]	["Avpi1","Fli1","Gal3st1","Irf8","Mthfr","Nos3","Pla2g4a","St6gal1","Tmed1","Unc13b"]
GO:0001510	RNA methylation	2	19	0.353353	0.0478679	0.335537	["ENSMUSG00000031171","ENSMUSG00000037085"]	["Ftsj1","Trmt12"]
GO:0001820	serotonin secretion	2	19	0.353353	0.0478679	0.335537	["ENSMUSG00000028978","ENSMUSG00000055407"]	["Map6","Nos3"]
GO:0006491	N-glycan processing	2	19	0.353353	0.0478679	0.335537	["ENSMUSG00000022885","ENSMUSG00000040710"]	["St6gal1","St8sia4"]
GO:0006903	vesicle targeting	2	19	0.353353	0.0478679	0.335537	["ENSMUSG00000019066","ENSMUSG00000030805"]	["Rab3d","Stx4a"]
GO:0043297	apical junction assembly	2	19	0.353353	0.0478679	0.335537	["ENSMUSG00000017386","ENSMUSG00000067586"]	["S1pr3","Traf4"]
GO:0009311	oligosaccharide metabolic process	3	44	0.818291	0.0481862	0.335537	["ENSMUSG00000022885","ENSMUSG00000033857","ENSMUSG00000040710"]	["Engase","St6gal1","St8sia4"]
GO:0015872	dopamine transport	3	44	0.818291	0.0481862	0.335537	["ENSMUSG00000028978","ENSMUSG00000030898","ENSMUSG00000055407"]	["Cckbr","Map6","Nos3"]

## Sheet: diagrams
	ID	Title	Number of hits	Group size	Expected hits	P-value	Adjusted P-value	Hits	Hit names
1	GO:0048709	oligodendrocyte differentiation	8	61	1.13445	1.62272e-05	0.0215822	["ENSMUSG00000017386","ENSMUSG00000021264","ENSMUSG00000024968","ENSMUSG00000033006","ENSMUSG00000033579","ENSMUSG00000047797","ENSMUSG00000052229","ENSMUSG00000062078"]	["Fa2h","Gjb1","Gpr17","Qk","Rcor2","Sox10","Traf4","Yy1"]
2	GO:0042552	myelination	10	112	2.08292	4.49334e-05	0.0266514	["ENSMUSG00000017386","ENSMUSG00000021264","ENSMUSG00000033006","ENSMUSG00000033579","ENSMUSG00000040631","ENSMUSG00000047797","ENSMUSG00000049721","ENSMUSG00000052229","ENSMUSG00000062014","ENSMUSG00000062078"]	["Dok4","Fa2h","Gal3st1","Gjb1","Gmfb","Gpr17","Qk","Sox10","Traf4","Yy1"]
3	GO:0001508	regulation of action potential (in neuron)	12	177	3.29176	0.000119693	0.0266514	["ENSMUSG00000003161","ENSMUSG00000017386","ENSMUSG00000021264","ENSMUSG00000033006","ENSMUSG00000033579","ENSMUSG00000038026","ENSMUSG00000040631","ENSMUSG00000047797","ENSMUSG00000049721","ENSMUSG00000052229","ENSMUSG00000062014","ENSMUSG00000062078"]	["Dok4","Fa2h","Gal3st1","Gjb1","Gmfb","Gpr17","Kcnj9","Qk","Sox10","Sri","Traf4","Yy1"]
see 2	GO:0008366	axon ensheathment	10	127	2.36189	0.000130085	0.0266514	["ENSMUSG00000017386","ENSMUSG00000021264","ENSMUSG00000033006","ENSMUSG00000033579","ENSMUSG00000040631","ENSMUSG00000047797","ENSMUSG00000049721","ENSMUSG00000052229","ENSMUSG00000062014","ENSMUSG00000062078"]	["Dok4","Fa2h","Gal3st1","Gjb1","Gmfb","Gpr17","Qk","Sox10","Traf4","Yy1"]
see 1	GO:0014003	oligodendrocyte development	6	43	0.799693	0.000134068	0.0266514	["ENSMUSG00000017386","ENSMUSG00000024968","ENSMUSG00000033579","ENSMUSG00000047797","ENSMUSG00000052229","ENSMUSG00000062078"]	["Fa2h","Gjb1","Gpr17","Qk","Rcor2","Traf4"]
see 2	GO:0007272	ensheathment of neurons	10	128	2.38048	0.000138834	0.0266514	["ENSMUSG00000017386","ENSMUSG00000021264","ENSMUSG00000033006","ENSMUSG00000033579","ENSMUSG00000040631","ENSMUSG00000047797","ENSMUSG00000049721","ENSMUSG00000052229","ENSMUSG00000062014","ENSMUSG00000062078"]	["Dok4","Fa2h","Gal3st1","Gjb1","Gmfb","Gpr17","Qk","Sox10","Traf4","Yy1"]
see 5	GO:0021782	glial cell development	8	82	1.525	0.00014027	0.0266514	["ENSMUSG00000017386","ENSMUSG00000024968","ENSMUSG00000033006","ENSMUSG00000033579","ENSMUSG00000047797","ENSMUSG00000052229","ENSMUSG00000062014","ENSMUSG00000062078"]	["Fa2h","Gjb1","Gmfb","Gpr17","Qk","Rcor2","Sox10","Traf4"]
4	GO:0009889	regulation of biosynthetic process	73	2636	49.0231	0.000189796	0.0315536	["ENSMUSG00000001029","ENSMUSG00000003283","ENSMUSG00000003444","ENSMUSG00000004837","ENSMUSG00000006728","ENSMUSG00000008398","ENSMUSG00000014303","ENSMUSG00000014763","ENSMUSG00000015839","ENSMUSG00000016087","ENSMUSG00000016510","ENSMUSG00000017386","ENSMUSG00000020230","ENSMUSG00000021264","ENSMUSG00000022469","ENSMUSG00000022724","ENSMUSG00000022760","ENSMUSG00000024926","ENSMUSG00000024968"…	["Cckbr","Cdk4","Cxcl12","Elk3","Ets1","Fa2h","Fam120b","Fli1","Gdf1","Glis2","Gnai2","Grap","Grb14","Hck","Hic1","Htr1f","Icam2","Irf2","Irf8","Itga11","Jrk","Kat5","Klf3","Klhl5","Mafg","Med29","Mina","Mtif3","Mul1","Nfe2l2","Nos3","P2rx7","P2ry13","Pla2g4a","Prkag2","Prmt2","Purg","Qk","Rapgef3","Rara","Rcor2","S1pr3","Sall1","Sfpq","Sirt7","Sox10","Sphk2","Tbxas1","Tgfb1i1","Thap7","Traf4","Y…
see 5	GO:0010001	glial cell differentiation	10	138	2.56646	0.000257206	0.0380093	["ENSMUSG00000017386","ENSMUSG00000021264","ENSMUSG00000024968","ENSMUSG00000027878","ENSMUSG00000033006","ENSMUSG00000033579","ENSMUSG00000047797","ENSMUSG00000052229","ENSMUSG00000062014","ENSMUSG00000062078"]	["Fa2h","Gjb1","Gmfb","Gpr17","Notch2","Qk","Rcor2","Sox10","Traf4","Yy1"]
see 3	GO:0019228	regulation of action potential in neuron	10	143	2.65945	0.000342617	0.0425986	["ENSMUSG00000017386","ENSMUSG00000021264","ENSMUSG00000033006","ENSMUSG00000033579","ENSMUSG00000040631","ENSMUSG00000047797","ENSMUSG00000049721","ENSMUSG00000052229","ENSMUSG00000062014","ENSMUSG00000062078"]	["Dok4","Fa2h","Gal3st1","Gjb1","Gmfb","Gpr17","Qk","Sox10","Traf4","Yy1"]
5	GO:0042063	gliogenesis	11	172	3.19877	0.000378559	0.0425986	["ENSMUSG00000017386","ENSMUSG00000021264","ENSMUSG00000024968","ENSMUSG00000027878","ENSMUSG00000033006","ENSMUSG00000033579","ENSMUSG00000040631","ENSMUSG00000047797","ENSMUSG00000052229","ENSMUSG00000062014","ENSMUSG00000062078"]	["Dok4","Fa2h","Gjb1","Gmfb","Gpr17","Notch2","Qk","Rcor2","Sox10","Traf4","Yy1"]
see 4	GO:2000112	regulation of cellular macromolecule biosynthetic process	61	2153	40.0405	0.000413897	0.0425986	["ENSMUSG00000003283","ENSMUSG00000003444","ENSMUSG00000006728","ENSMUSG00000008398","ENSMUSG00000014303","ENSMUSG00000014763","ENSMUSG00000015839","ENSMUSG00000016087","ENSMUSG00000016510","ENSMUSG00000017386","ENSMUSG00000020230","ENSMUSG00000021264","ENSMUSG00000022469","ENSMUSG00000022724","ENSMUSG00000022760","ENSMUSG00000024926","ENSMUSG00000024968","ENSMUSG00000025138","ENSMUSG00000026872"…	["Cdk4","Elk3","Ets1","Fam120b","Fli1","Glis2","Grb14","Hck","Hic1","Irf2","Irf8","Jrk","Kat5","Klf3","Klhl5","Mafg","Med29","Mina","Mtif3","Mul1","Nfe2l2","Nos3","P2rx7","Pla2g4a","Prkag2","Prmt2","Purg","Qk","Rapgef3","Rara","Rcor2","Sall1","Sfpq","Sirt7","Sox10","Sphk2","Tgfb1i1","Thap7","Traf4","Yap1","Yy1","Zbtb12","Zbtb40","Zeb2","Zfhx2","Zfp108","Zfp113","Zfp217","Zfp27","Zfp316","Zfp322a"…
see 7	GO:0016601	Rac protein signal transduction	8	97	1.80396	0.000447604	0.0425986	["ENSMUSG00000023800","ENSMUSG00000024397","ENSMUSG00000028059","ENSMUSG00000028270","ENSMUSG00000030782","ENSMUSG00000032562","ENSMUSG00000037990","ENSMUSG00000039621"]	["Aif1","Arhgef2","Gbp2","Gnai2","Prex1","Sh3rf3","Tgfb1i1","Tiam2"]
see 2	GO:0022010	central nervous system myelination	4	20	0.37195	0.000448406	0.0425986	["ENSMUSG00000017386","ENSMUSG00000033579","ENSMUSG00000047797","ENSMUSG00000052229"]	["Fa2h","Gjb1","Gpr17","Traf4"]
6	GO:0019219	regulation of nucleobase-containing compound metabolic process	65	2349	43.6856	0.000489937	0.0434411	["ENSMUSG00000001029","ENSMUSG00000003283","ENSMUSG00000003444","ENSMUSG00000008398","ENSMUSG00000014303","ENSMUSG00000014763","ENSMUSG00000015839","ENSMUSG00000016087","ENSMUSG00000017386","ENSMUSG00000020230","ENSMUSG00000021264","ENSMUSG00000022469","ENSMUSG00000022724","ENSMUSG00000022760","ENSMUSG00000023800","ENSMUSG00000024926","ENSMUSG00000024968","ENSMUSG00000025138","ENSMUSG00000026872"…	["Cckbr","Cxcl12","Elk3","Ets1","Fam120b","Fli1","Gbp2","Glis2","Gnai2","Hck","Hic1","Htr1f","Icam2","Irf2","Irf8","Kat5","Klf3","Klhl5","Mafg","Med29","Mina","Mul1","Nfe2l2","Nos3","P2rx7","P2ry13","Prex1","Prmt2","Purg","Rapgef3","Rara","Rcor2","S1pr3","Sall1","Sfpq","Sirt7","Sox10","Sphk2","Tardbp","Tgfb1i1","Thap7","Tiam2","Traf4","Yap1","Yy1","Zbtb12","Zbtb40","Zeb2","Zfhx2","Zfp108","Zfp113…
	GO:0032291	axon ensheathment in central nervous system	4	21	0.390548	0.000545864	0.045375	["ENSMUSG00000017386","ENSMUSG00000033579","ENSMUSG00000047797","ENSMUSG00000052229"]	["Fa2h","Gjb1","Gpr17","Traf4"]
see 7	GO:0007265	Ras protein signal transduction	19	446	8.29449	0.000703658	0.0546169	["ENSMUSG00000001029","ENSMUSG00000004837","ENSMUSG00000006728","ENSMUSG00000008398","ENSMUSG00000017386","ENSMUSG00000019907","ENSMUSG00000023800","ENSMUSG00000024397","ENSMUSG00000028059","ENSMUSG00000028270","ENSMUSG00000030782","ENSMUSG00000032562","ENSMUSG00000033446","ENSMUSG00000037990","ENSMUSG00000039621","ENSMUSG00000041459","ENSMUSG00000041515","ENSMUSG00000045664","ENSMUSG00000061353"]	["Aif1","Arhgef2","Cdc42ep2","Cdk4","Cxcl12","Elk3","Gbp2","Gnai2","Grap","Icam2","Irf8","Lpar6","Ppp1r12a","Prex1","Sh3rf3","Tardbp","Tgfb1i1","Tiam2","Traf4"]
see 4	GO:0031326	regulation of cellular biosynthetic process	69	2571	47.8142	0.000744631	0.0546169	["ENSMUSG00000001029","ENSMUSG00000003283","ENSMUSG00000003444","ENSMUSG00000004837","ENSMUSG00000006728","ENSMUSG00000008398","ENSMUSG00000014303","ENSMUSG00000014763","ENSMUSG00000015839","ENSMUSG00000016087","ENSMUSG00000016510","ENSMUSG00000017386","ENSMUSG00000020230","ENSMUSG00000021264","ENSMUSG00000022469","ENSMUSG00000022724","ENSMUSG00000022760","ENSMUSG00000024926","ENSMUSG00000024968"…	["Cckbr","Cdk4","Cxcl12","Elk3","Ets1","Fam120b","Fli1","Glis2","Gnai2","Grap","Grb14","Hck","Hic1","Htr1f","Icam2","Irf2","Irf8","Jrk","Kat5","Klf3","Klhl5","Mafg","Med29","Mina","Mtif3","Mul1","Nfe2l2","Nos3","P2rx7","P2ry13","Pla2g4a","Prkag2","Prmt2","Purg","Qk","Rapgef3","Rara","Rcor2","S1pr3","Sall1","Sfpq","Sirt7","Sox10","Sphk2","Tgfb1i1","Thap7","Traf4","Yap1","Yy1","Zbtb12","Zbtb40","Ze…
7	GO:0007264	small GTPase mediated signal transduction	20	488	9.07559	0.000827632	0.0546169	["ENSMUSG00000001029","ENSMUSG00000004837","ENSMUSG00000006728","ENSMUSG00000008398","ENSMUSG00000017386","ENSMUSG00000019907","ENSMUSG00000022469","ENSMUSG00000023800","ENSMUSG00000024397","ENSMUSG00000028059","ENSMUSG00000028270","ENSMUSG00000030782","ENSMUSG00000032562","ENSMUSG00000033446","ENSMUSG00000037990","ENSMUSG00000039621","ENSMUSG00000041459","ENSMUSG00000041515","ENSMUSG00000045664"…	["Aif1","Arhgef2","Cdc42ep2","Cdk4","Cxcl12","Elk3","Gbp2","Gnai2","Grap","Icam2","Irf8","Lpar6","Ppp1r12a","Prex1","Rapgef3","Sh3rf3","Tardbp","Tgfb1i1","Tiam2","Traf4"]
	GO:0045600	positive regulation of fat cell differentiation	5	40	0.743901	0.000828974	0.0546169	["ENSMUSG00000014763","ENSMUSG00000015839","ENSMUSG00000021264","ENSMUSG00000033579","ENSMUSG00000068551"]	["Fa2h","Fam120b","Nfe2l2","Yy1","Zfp467"]
see 4	GO:0010556	regulation of macromolecule biosynthetic process	64	2353	43.76	0.000866242	0.0546169	["ENSMUSG00000001029","ENSMUSG00000003283","ENSMUSG00000003444","ENSMUSG00000004837","ENSMUSG00000006728","ENSMUSG00000008398","ENSMUSG00000014303","ENSMUSG00000014763","ENSMUSG00000015839","ENSMUSG00000016087","ENSMUSG00000016510","ENSMUSG00000017386","ENSMUSG00000020230","ENSMUSG00000021264","ENSMUSG00000022469","ENSMUSG00000022724","ENSMUSG00000022760","ENSMUSG00000024926","ENSMUSG00000024968"…	["Cdk4","Elk3","Ets1","Fam120b","Fli1","Glis2","Grap","Grb14","Hck","Hic1","Icam2","Irf2","Irf8","Itga11","Jrk","Kat5","Klf3","Klhl5","Mafg","Med29","Mina","Mtif3","Mul1","Nfe2l2","Nos3","P2rx7","Pla2g4a","Prkag2","Prmt2","Purg","Qk","Rapgef3","Rara","Rcor2","Sall1","Sfpq","Sirt7","Sox10","Sphk2","Tgfb1i1","Thap7","Traf4","Yap1","Yy1","Zbtb12","Zbtb40","Zeb2","Zfhx2","Zfp108","Zfp113","Zfp217","Z…
see 6	GO:0051171	regulation of nitrogen compound metabolic process	65	2403	44.6898	0.000903438	0.0546169	["ENSMUSG00000001029","ENSMUSG00000003283","ENSMUSG00000003444","ENSMUSG00000008398","ENSMUSG00000014303","ENSMUSG00000014763","ENSMUSG00000015839","ENSMUSG00000016087","ENSMUSG00000017386","ENSMUSG00000020230","ENSMUSG00000021264","ENSMUSG00000022469","ENSMUSG00000022724","ENSMUSG00000022760","ENSMUSG00000023800","ENSMUSG00000024926","ENSMUSG00000024968","ENSMUSG00000025138","ENSMUSG00000026872"…	["Cckbr","Cxcl12","Elk3","Ets1","Fam120b","Fli1","Gbp2","Glis2","Gnai2","Hck","Hic1","Htr1f","Icam2","Irf2","Irf8","Kat5","Klf3","Klhl5","Mafg","Med29","Mina","Mul1","Nfe2l2","Nos3","P2rx7","P2ry13","Prex1","Prmt2","Purg","Rapgef3","Rara","Rcor2","S1pr3","Sall1","Sfpq","Sirt7","Sox10","Sphk2","Tardbp","Tgfb1i1","Thap7","Tiam2","Traf4","Yap1","Yy1","Zbtb12","Zbtb40","Zeb2","Zfhx2","Zfp108","Zfp113…
