# Supplementary material for: A Neuroprotective Dose of Isatin Causes Multilevel Changes Involving the Brain Proteome: Prospects for Further Research
Source: Int J Mol Sci. 2020 Jun 11;21(11):4187. doi: 10.3390/ijms21114187 (PMC7313464; doi:10.3390/ijms21114187)
Supplement: Supplementary file 1 [file ijms-21-04187-s001.zip › manuscript_supplementary/S01_UpDownReg Ensembl genes GO.xlsx]

## Sheet: UpDownReg genes GO BP
ID	Level	Ontology	Title	Number of hits	Group size	Expected hits	P-value	Adjusted P-value	Hits	Hit names
GO:0008152	2	biological process	metabolic process	393	8683	301.739	1.06511e-11	1.10551e-09	ENSMUSG00000000530,ENSMUSG00000000682,ENSMUSG00000000787,ENSMUSG00000000861,ENSMUSG00000001156,ENSMUSG00000001924,ENSMUSG00000002797,ENSMUSG00000003283,ENSMUSG00000003382,ENSMUSG00000003444,ENSMUSG00000003477,ENSMUSG00000004364,ENSMUSG00000004642,ENSMUSG00000004996,ENSMUSG00000005846,ENSMUSG00000006205,ENSMUSG00000006464,ENSMUSG00000006585,ENSMUSG00000006728,ENSMUSG00000007836,ENSMUSG00000008226,…	AI462493,Aacs,Aasdh,Abca8b,Abi3,Acvrl1,Adam21,Adrm1,Afg3l1,Agk,Agpat4,Agpat5,Ahctf1,Akr1c14,Alkbh1,Aoc2,Ap5z1,Aplf,Apmap,Apold1,Aptx,Arih1,Arl4a,Atf4,Atrip,Atxn1l,Bad,Bag3,Bbs1,Bbs12,Bcl11a,Brms1l,Bzw1,Cbll1,Cbx2,Cbx4,Ccnd1,Ccnl1,Cd52,Cdk4,Cdkn1a,Cds2,Cdt1,Cers1,Chka,Cops2,Cops8,Cry2,Cryzl1,Csnk1d,Csnk2a1,Csnk2a2,Csrnp2,Cstf1,Ctdp1,Cul2,Cul3,Cyb5,Cyb561d1,Cyb561d2,Cyb5b,Dcaf10,Dcaf17,Dcaf8,Ddx20,…
GO:0009987	2	biological process	cellular process	538	13948	484.701	3.13036e-05	0.000864438	ENSMUSG00000000154,ENSMUSG00000000530,ENSMUSG00000000682,ENSMUSG00000000787,ENSMUSG00000000861,ENSMUSG00000000881,ENSMUSG00000001025,ENSMUSG00000001029,ENSMUSG00000001036,ENSMUSG00000001039,ENSMUSG00000001156,ENSMUSG00000001924,ENSMUSG00000002797,ENSMUSG00000002885,ENSMUSG00000002910,ENSMUSG00000003161,ENSMUSG00000003283,ENSMUSG00000003382,ENSMUSG00000003444,ENSMUSG00000004364,ENSMUSG00000004642,…	2510003E04Rik,9430020K01Rik,AI462493,Aacs,Aasdh,Abca8b,Abcb8,Abi3,Acvrl1,Adrm1,Afg3l1,Agk,Agpat4,Agpat5,Ahctf1,Aif1,Alkbh1,Amer2,Angptl6,Anxa3,Aoc2,Ap5z1,Apbb1ip,Aplf,Apold1,Aptx,Arhgap26,Arhgef2,Arhgef7,Arih1,Arl4a,Arrdc2,Atf4,Atrip,Atxn1l,Avpi1,B9d1,Bad,Bag3,Bbs1,Bbs12,Bbs7,Bcl11a,Bcl2a1a,Bcl2a1d,Bloc1s4,Brap,Brms1l,Bves,Bzw1,Cbll1,Cbx2,Cbx4,Cc2d2a,Ccdc103,Cckbr,Ccnd1,Ccnl1,Ccr7,Ccr8,Cd248,Cd52…
GO:0071840	2	biological process	cellular component organization or biogenesis	164	3900	135.527	0.0042153	0.0464764	ENSMUSG00000000530,ENSMUSG00000000787,ENSMUSG00000001025,ENSMUSG00000001039,ENSMUSG00000002797,ENSMUSG00000003283,ENSMUSG00000004364,ENSMUSG00000006313,ENSMUSG00000006464,ENSMUSG00000006728,ENSMUSG00000008301,ENSMUSG00000009731,ENSMUSG00000012429,ENSMUSG00000014867,ENSMUSG00000015126,ENSMUSG00000016510,ENSMUSG00000016921,ENSMUSG00000017188,ENSMUSG00000017428,ENSMUSG00000019774,ENSMUSG00000019813,…	Acvrl1,Adrm1,Afg3l1,Ahctf1,Aif1,Alkbh1,Arhgap26,Arhgef2,Arhgef7,B9d1,Bad,Bbs1,Bbs12,Bbs7,Bloc1s4,Brix1,Bves,Cbx2,Cbx4,Cc2d2a,Ccdc103,Ccr7,Cdc42ep2,Cdk4,Cep57l1,Cep68,Chrac1,Cntf,Coa3,Copb1,Csnk1d,Cstad,Ctdp1,Cul3,Cxcl12,Ddx20,Ddx3x,Dffb,Dnajb6,Edn1,Eif3c,Eif3e,Eny2,Epc1,Epc2,Etf1,Ets1,Fa2h,Fgfr1op,Fyn,Fzd4,Gch1,Gemin6,Ggct,Ggnbp1,Gjb1,Golga5,Grb2,Gtf2a2,Gtpbp8,H2afz,Hck,Hspa4,Ift122,Insc,Itga6,Ka…
GO:0065007	2	biological process	biological regulation	406	10631	369.433	0.00432248	0.0474842	ENSMUSG00000000530,ENSMUSG00000000682,ENSMUSG00000000787,ENSMUSG00000000861,ENSMUSG00000000881,ENSMUSG00000001025,ENSMUSG00000001029,ENSMUSG00000001036,ENSMUSG00000001039,ENSMUSG00000001156,ENSMUSG00000002617,ENSMUSG00000002885,ENSMUSG00000002910,ENSMUSG00000003161,ENSMUSG00000003283,ENSMUSG00000003382,ENSMUSG00000003444,ENSMUSG00000004364,ENSMUSG00000004642,ENSMUSG00000004837,ENSMUSG00000005312,…	Aacs,Abhd6,Abi3,Acvrl1,Adrm1,Agk,Ahctf1,Aif1,Alkbh1,Amer2,Anxa3,Apbb1ip,Apold1,Aptx,Arhgap26,Arhgef2,Arhgef7,Arih1,Arl4a,Arrdc2,Atf4,Atrip,Atxn1l,Avpi1,B9d1,Bad,Bag3,Bbs1,Bbs7,Bcl11a,Bcl2a1a,Bcl2a1d,Brap,Brms1l,Bves,Bzw1,Cbll1,Cbx2,Cbx4,Cc2d2a,Cckbr,Ccnd1,Ccnl1,Ccr7,Ccr8,Cd248,Cd52,Cd97,Cdc42ep2,Cdk4,Cdkn1a,Cds2,Cdt1,Cep57l1,Chka,Cnppd1,Cnpy2,Cntf,Coa3,Commd7,Cops2,Cry2,Csnk1d,Csnk2a1,Csnk2a2,Csr…
GO:0040007	2	biological process	growth	22	368	12.7882	0.0099879	0.0842117	ENSMUSG00000006464,ENSMUSG00000020230,ENSMUSG00000020923,ENSMUSG00000021367,ENSMUSG00000024811,ENSMUSG00000026048,ENSMUSG00000027878,ENSMUSG00000028224,ENSMUSG00000028646,ENSMUSG00000028707,ENSMUSG00000028991,ENSMUSG00000030413,ENSMUSG00000030779,ENSMUSG00000031665,ENSMUSG00000033006,ENSMUSG00000037992,ENSMUSG00000046223,ENSMUSG00000055694,ENSMUSG00000078302,ENSMUSG00000079036,ENSMUSG00000079415,…	Alkbh1,Bbs1,Cers1,Cntf,Dmbx1,Edn1,Ercc5,Foxd1,Gdf1,Mtor,Nbn,Notch2,Pglyrp1,Plaur,Prmt2,Rara,Rbbp6,Rragc,Sall1,Sox10,Tnks2,Ubtf
GO:0002376	2	biological process	immune system process	68	1506	52.3344	0.0160886	0.115652	ENSMUSG00000000787,ENSMUSG00000000861,ENSMUSG00000002885,ENSMUSG00000003283,ENSMUSG00000017428,ENSMUSG00000018286,ENSMUSG00000018932,ENSMUSG00000019843,ENSMUSG00000020230,ENSMUSG00000020720,ENSMUSG00000021025,ENSMUSG00000021367,ENSMUSG00000021737,ENSMUSG00000021871,ENSMUSG00000022885,ENSMUSG00000022969,ENSMUSG00000024300,ENSMUSG00000024349,ENSMUSG00000024397,ENSMUSG00000024539,ENSMUSG00000024959,…	Aif1,Anxa3,Bad,Bcl11a,Bcl2a1a,Bcl2a1d,Ccr7,Ccr8,Cd93,Cd97,Cx3cr1,Cxcl12,Ddx3x,Edn1,Ets1,Fyn,Gbp2,Gbp3,Grb14,Grb2,H2-DMb1,Hck,Ifi30,Il10rb,Irf8,Irs2,Itga6,Lime1,Lyl1,Map2k3,Mtor,Myo1f,Nbn,Nfam1,Nfkbia,Notch2,Otud5,P2rx7,Pglyrp1,Pi4k2a,Pnp,Prex1,Prmt2,Psmb6,Psmd11,Psmd12,Psmd14,Psmd6,Psme2,Ptpn2,Rnf125,Rnf19b,Sec24a,Slc40a1,Sox4,Sp110,Spns2,St6gal1,Tgfbr2,Tlr12,Tmem173,Tollip,Trib3,Txnip,Uba7,Ube2d…
GO:0022414	2	biological process	reproductive process	69	1598	55.5314	0.0361085	0.178658	ENSMUSG00000000787,ENSMUSG00000003283,ENSMUSG00000006464,ENSMUSG00000008438,ENSMUSG00000016619,ENSMUSG00000018286,ENSMUSG00000019843,ENSMUSG00000019970,ENSMUSG00000020027,ENSMUSG00000020059,ENSMUSG00000020150,ENSMUSG00000020530,ENSMUSG00000020923,ENSMUSG00000021025,ENSMUSG00000021264,ENSMUSG00000021367,ENSMUSG00000021395,ENSMUSG00000022797,ENSMUSG00000024218,ENSMUSG00000024231,ENSMUSG00000024360,…	Adam21,Adrm1,Bbs1,Cbx2,Ccdc86,Ccnd1,Cd93,Copb1,Ctdp1,Cul2,Cx3cr1,Cxcl12,Ddx3x,Edn1,Eif2s2,Etf1,Ets1,Fyn,Gal3st1,Gamt,Ggnbp1,Ggnbp2,Gnpda1,Grb2,Gtf2a2,Hck,Hpgd,Ipo5,Kat5,Klf9,Magoh,Mtor,Nfkbia,Nos3,Nrip1,Nup50,Nupl2,Osgin2,Paqr7,Pias1,Pla2g4a,Plaur,Ppat,Psip1,Psmb6,Qk,Rara,Sall1,Sf1,Sgk1,Smad1,Socs2,Sp110,Spata2,Spem1,Sphk2,Spin1,Sycp3,Taf11,Taf9 (ENSMUSG00000052293),Tdrd7,Tfrc,Tgfbr2,Thoc3,Tle3,U…
GO:0032502	2	biological process	developmental process	178	4534	157.559	0.0366163	0.178658	ENSMUSG00000000530,ENSMUSG00000000861,ENSMUSG00000000881,ENSMUSG00000001025,ENSMUSG00000001036,ENSMUSG00000001039,ENSMUSG00000001156,ENSMUSG00000003161,ENSMUSG00000003283,ENSMUSG00000004364,ENSMUSG00000006313,ENSMUSG00000006464,ENSMUSG00000006728,ENSMUSG00000008398,ENSMUSG00000014303,ENSMUSG00000014763,ENSMUSG00000015217,ENSMUSG00000016087,ENSMUSG00000016344,ENSMUSG00000016386,ENSMUSG00000016619,…	2510003E04Rik,Aacs,Acvrl1,Adrm1,Ahctf1,Akr1c14,Alkbh1,Amer2,Angptl6,Anxa3,Apold1,Arhgap26,Arhgef2,Arhgef7,Arl4a,B9d1,Bag3,Bbs1,Bbs7,Bcl11a,Bcl2a1d,Bves,Cbx2,Cc2d2a,Ccdc103,Cckbr,Ccnd1,Ccr7,Cd248,Cdk4,Cdkn1a,Cers1,Cntf,Colec11,Cops2,Cul3,Cxcl12,Dlg3,Dmbx1,Dnajb6,Dok4,Ebp,Ecscr,Edn1,Eif2s2,Eif4e2,Elk3,Epn2,Errfi1,Ets1,Fa2h,Fam120b,Fli1,Foxd1,Frat2,Fyn,Fzd4,Gamt,Gcnt1,Gdf1,Ggnbp1,Ggnbp2,Gjb1,Glis2,G…
GO:0044237	3	biological process	cellular metabolic process	363	7573	263.166	3.79164e-14	8.7791e-12	ENSMUSG00000000530,ENSMUSG00000000787,ENSMUSG00000000861,ENSMUSG00000001156,ENSMUSG00000001924,ENSMUSG00000002797,ENSMUSG00000003283,ENSMUSG00000003382,ENSMUSG00000003444,ENSMUSG00000004364,ENSMUSG00000004642,ENSMUSG00000004996,ENSMUSG00000005846,ENSMUSG00000006464,ENSMUSG00000006585,ENSMUSG00000006728,ENSMUSG00000007836,ENSMUSG00000008301,ENSMUSG00000008398,ENSMUSG00000010517,ENSMUSG00000012076,…	AI462493,Aacs,Aasdh,Abca8b,Abi3,Acvrl1,Adrm1,Afg3l1,Agk,Agpat4,Agpat5,Ahctf1,Alkbh1,Aoc2,Ap5z1,Aplf,Aptx,Arih1,Arl4a,Atf4,Atrip,Atxn1l,Bad,Bag3,Bbs1,Bbs12,Bcl11a,Brms1l,Bzw1,Cbll1,Cbx2,Cbx4,Ccnd1,Ccnl1,Cdk4,Cdkn1a,Cds2,Cdt1,Cers1,Chka,Cops2,Cops8,Cry2,Cryzl1,Csnk1d,Csnk2a1,Csnk2a2,Csrnp2,Cstf1,Ctdp1,Cul2,Cul3,Cyb5,Cyb561d1,Cyb561d2,Cyb5b,Dcaf10,Dcaf17,Dcaf8,Ddx20,Ddx3x,Dffb,Dhx38,Dido1,Dmbx1,Dnaj…
GO:0044238	3	biological process	primary metabolic process	361	7765	269.838	5.07626e-12	5.87674e-10	ENSMUSG00000000530,ENSMUSG00000000787,ENSMUSG00000000861,ENSMUSG00000001156,ENSMUSG00000001924,ENSMUSG00000002797,ENSMUSG00000003283,ENSMUSG00000003382,ENSMUSG00000003444,ENSMUSG00000004364,ENSMUSG00000004642,ENSMUSG00000004996,ENSMUSG00000005846,ENSMUSG00000006205,ENSMUSG00000006464,ENSMUSG00000006585,ENSMUSG00000006728,ENSMUSG00000007836,ENSMUSG00000008226,ENSMUSG00000008301,ENSMUSG00000008398,…	Aacs,Aasdh,Abca8b,Abi3,Acvrl1,Adam21,Adrm1,Afg3l1,Agk,Agpat4,Agpat5,Ahctf1,Akr1c14,Alkbh1,Ap5z1,Aplf,Apold1,Aptx,Arih1,Arl4a,Atf4,Atrip,Atxn1l,Bad,Bag3,Bbs1,Bbs12,Bcl11a,Brms1l,Bzw1,Cbll1,Cbx2,Cbx4,Ccnd1,Ccnl1,Cdk4,Cds2,Cdt1,Cers1,Chka,Cops2,Cops8,Cry2,Csnk1d,Csnk2a1,Csnk2a2,Csrnp2,Cstf1,Ctdp1,Cul2,Cul3,Cyb5,Dcaf10,Dcaf17,Dcaf8,Ddx20,Ddx3x,Dffb,Dhx38,Dido1,Dmbx1,Dnaja2,Dnajb6,Dnajb9,Dnttip2,Dpm3,…
GO:0071704	3	biological process	organic substance metabolic process	369	8013	278.456	8.93188e-12	9.60177e-10	ENSMUSG00000000530,ENSMUSG00000000787,ENSMUSG00000000861,ENSMUSG00000001156,ENSMUSG00000001924,ENSMUSG00000002797,ENSMUSG00000003283,ENSMUSG00000003382,ENSMUSG00000003444,ENSMUSG00000003477,ENSMUSG00000004364,ENSMUSG00000004642,ENSMUSG00000004996,ENSMUSG00000005846,ENSMUSG00000006205,ENSMUSG00000006464,ENSMUSG00000006585,ENSMUSG00000006728,ENSMUSG00000007836,ENSMUSG00000008226,ENSMUSG00000008301,…	Aacs,Aasdh,Abca8b,Abi3,Acvrl1,Adam21,Adrm1,Afg3l1,Agk,Agpat4,Agpat5,Ahctf1,Akr1c14,Alkbh1,Aoc2,Ap5z1,Aplf,Apold1,Aptx,Arih1,Arl4a,Atf4,Atrip,Atxn1l,Bad,Bag3,Bbs1,Bbs12,Bcl11a,Brms1l,Bzw1,Cbll1,Cbx2,Cbx4,Ccnd1,Ccnl1,Cdk4,Cds2,Cdt1,Cers1,Chka,Cops2,Cops8,Cry2,Csnk1d,Csnk2a1,Csnk2a2,Csrnp2,Cstf1,Ctdp1,Cul2,Cul3,Cyb5,Dcaf10,Dcaf17,Dcaf8,Ddx20,Ddx3x,Dffb,Dhx38,Dido1,Dmbx1,Dnaja2,Dnajb6,Dnajb9,Dnttip2,…
GO:0006807	3	biological process	nitrogen compound metabolic process	241	4698	163.258	1.94713e-11	1.8906e-09	ENSMUSG00000000787,ENSMUSG00000000861,ENSMUSG00000001156,ENSMUSG00000002797,ENSMUSG00000003382,ENSMUSG00000003444,ENSMUSG00000003477,ENSMUSG00000004642,ENSMUSG00000004996,ENSMUSG00000006585,ENSMUSG00000007836,ENSMUSG00000008301,ENSMUSG00000008398,ENSMUSG00000012076,ENSMUSG00000014303,ENSMUSG00000014763,ENSMUSG00000015126,ENSMUSG00000015217,ENSMUSG00000015839,ENSMUSG00000016087,ENSMUSG00000016921,…	Abca8b,Adrm1,Agk,Ahctf1,Alkbh1,Aoc2,Ap5z1,Aplf,Aptx,Arl4a,Atf4,Atrip,Atxn1l,Bad,Bcl11a,Brms1l,Bzw1,Cbx2,Cbx4,Ccnl1,Cdt1,Cers1,Chka,Cops2,Cry2,Csnk1d,Csnk2a1,Csnk2a2,Csrnp2,Cstf1,Ctdp1,Ddx20,Ddx3x,Dffb,Dhx38,Dido1,Dmbx1,Dnttip2,Eaf1,Eif3e,Eif4a3,Elk3,Eny2,Epc1,Epc2,Ercc5,Etf1,Ets1,Etv3,Fa2h,Fam120b,Fli1,Foxd1,Ftsj1,Gal3st1,Gamt,Gars,Gbp2,Gbp3,Gch1,Gemin6,Ggct,Glis2,Gmeb1,Gmeb2,Gmppb,Gna13,Gnai2,Gt…
GO:0009058	3	biological process	biosynthetic process	195	3713	129.029	5.79968e-10	3.96751e-08	ENSMUSG00000000787,ENSMUSG00000000861,ENSMUSG00000001156,ENSMUSG00000002797,ENSMUSG00000003382,ENSMUSG00000003444,ENSMUSG00000004642,ENSMUSG00000004996,ENSMUSG00000005846,ENSMUSG00000006585,ENSMUSG00000008398,ENSMUSG00000012076,ENSMUSG00000014303,ENSMUSG00000014763,ENSMUSG00000015839,ENSMUSG00000016087,ENSMUSG00000016510,ENSMUSG00000016921,ENSMUSG00000018143,ENSMUSG00000019774,ENSMUSG00000019837,…	Adrm1,Agk,Agpat4,Agpat5,Ahctf1,Apmap,Atf4,Atrip,Atxn1l,Bcl11a,Brms1l,Bzw1,Cbx2,Cbx4,Ccnl1,Cds2,Cdt1,Cers1,Chka,Cops2,Cry2,Csnk2a1,Csnk2a2,Csrnp2,Cstf1,Ctdp1,Ddx3x,Dhx38,Dido1,Dmbx1,Dnttip2,Dpm3,Eaf1,Ebp,Edn1,Eif1,Eif2s2,Eif3c,Eif3e,Eif4e2,Elk3,Eny2,Epc1,Epc2,Etf1,Ets1,Etv3,Fa2h,Fam120b,Fli1,Foxd1,Gal3st1,Gamt,Gars,Gch1,Ggct,Glis2,Gmeb1,Gmeb2,Gmppb,Gnpda1,Gtf2a2,Gtf3c6,Hic1,Hsf5,Ino80e,Ip6k1,Irf2,…
GO:0051236	3	biological process	establishment of RNA localization	18	130	4.51758	5.99423e-07	2.54121e-05	ENSMUSG00000004642,ENSMUSG00000008301,ENSMUSG00000016619,ENSMUSG00000016921,ENSMUSG00000019715,ENSMUSG00000022100,ENSMUSG00000022338,ENSMUSG00000022800,ENSMUSG00000025580,ENSMUSG00000025872,ENSMUSG00000026491,ENSMUSG00000028609,ENSMUSG00000034681,ENSMUSG00000037993,ENSMUSG00000038374,ENSMUSG00000038398,ENSMUSG00000048439,ENSMUSG00000062078	Ahctf1,Dhx38,Eif4a3,Eny2,Fyttd1,Gle1,Magoh,Nup50,Nupl2,Phax,Qk,Rbm8a,Rnps1,Slbp,Srsf6,Thoc3,Upf3a,Xpo7
GO:0006950	3	biological process	response to stress	134	2701	93.8613	1.16583e-05	0.000354459	ENSMUSG00000000787,ENSMUSG00000002885,ENSMUSG00000003283,ENSMUSG00000005312,ENSMUSG00000006728,ENSMUSG00000007836,ENSMUSG00000008398,ENSMUSG00000014905,ENSMUSG00000015839,ENSMUSG00000017428,ENSMUSG00000018286,ENSMUSG00000018932,ENSMUSG00000019843,ENSMUSG00000019970,ENSMUSG00000020230,ENSMUSG00000020361,ENSMUSG00000020409,ENSMUSG00000020720,ENSMUSG00000021025,ENSMUSG00000021264,ENSMUSG00000021367,…	Aacs,Aif1,Alkbh1,Anxa3,Ap5z1,Aplf,Apold1,Aptx,Arhgef2,Atf4,Atrip,Bad,Cckbr,Ccnd1,Ccr7,Cd97,Cdk4,Cdkn1a,Cry2,Csnk1d,Cul2,Cx3cr1,Cxcl12,Ddx3x,Dnaja2,Dnajb6,Dnajb9,Edn1,Eif1,Elk3,Epc2,Ercc5,Errfi1,Ets1,Faf2,Fyn,Gbp2,Gbp3,Gch1,Grb2,Hck,Hic1,Hnrnpa0,Hspa12b,Hspa4,Il10rb,Ino80e,Irf8,Irgm2,Irs2,Kat5,Lipa,Map2k3,Mrps26,Mthfr,Mtor,Myo1f,Nbn,Nfam1,Nfe2l2,Nfkbia,Nos3,Notch2,Nrf1,Nsmce2,Otud5,P2rx7,Pdcd6,Pgl…
GO:0016265	3	biological process	death	59	1037	36.0363	0.000145042	0.00341075	ENSMUSG00000000787,ENSMUSG00000001924,ENSMUSG00000005312,ENSMUSG00000010517,ENSMUSG00000017386,ENSMUSG00000017428,ENSMUSG00000018286,ENSMUSG00000019970,ENSMUSG00000020190,ENSMUSG00000020720,ENSMUSG00000021025,ENSMUSG00000021576,ENSMUSG00000021645,ENSMUSG00000021737,ENSMUSG00000023800,ENSMUSG00000024349,ENSMUSG00000024959,ENSMUSG00000025993,ENSMUSG00000026181,ENSMUSG00000026637,ENSMUSG00000026914,…	Ap5z1,Aptx,Arhgef2,Arhgef7,Bad,Bag3,Bcl2a1a,Cckbr,Csnk2a1,Csnk2a2,Csrnp2,Ddx3x,Dffb,Dido1,Fa2h,Faf1,Gars,Mcl1,Mknk2,Mul1,Nbn,Nfkbia,Noa1,P2rx7,Pdcd6,Pglyrp1,Phlda3,Pim3,Polg,Ppm1f,Psmb6,Psmd11,Psmd12,Psmd14,Psmd6,Psme2,Rragc,Sgk1,Sigmar1,Slc40a1,Smn1,Sp110,Tardbp,Tfdp1,Tgfbr2,Tiam2,Tjp1,Tmem173,Traf4,Traf5,Trex1,Triap1,Trib3,Trp53inp1,Uba1,Ube2d3,Ubqln1,Vav1,Zfp746
GO:0050789	3	biological process	regulation of biological process	396	10183	353.865	0.00119657	0.0179723	ENSMUSG00000000530,ENSMUSG00000000787,ENSMUSG00000000861,ENSMUSG00000000881,ENSMUSG00000001025,ENSMUSG00000001029,ENSMUSG00000001036,ENSMUSG00000001039,ENSMUSG00000001156,ENSMUSG00000002617,ENSMUSG00000002885,ENSMUSG00000002910,ENSMUSG00000003161,ENSMUSG00000003283,ENSMUSG00000003382,ENSMUSG00000003444,ENSMUSG00000004364,ENSMUSG00000004642,ENSMUSG00000004837,ENSMUSG00000005312,ENSMUSG00000005846,…	Aacs,Abhd6,Abi3,Acvrl1,Adrm1,Agk,Ahctf1,Aif1,Alkbh1,Amer2,Anxa3,Apbb1ip,Apold1,Aptx,Arhgap26,Arhgef2,Arhgef7,Arih1,Arl4a,Arrdc2,Atf4,Atrip,Atxn1l,Avpi1,B9d1,Bad,Bag3,Bbs1,Bbs7,Bcl11a,Bcl2a1a,Bcl2a1d,Brap,Brms1l,Bves,Bzw1,Cbll1,Cbx2,Cbx4,Cc2d2a,Cckbr,Ccnd1,Ccnl1,Ccr7,Ccr8,Cd248,Cd97,Cdc42ep2,Cdk4,Cdkn1a,Cds2,Cdt1,Chka,Cnppd1,Cnpy2,Cntf,Coa3,Commd7,Cops2,Cry2,Csnk1d,Csnk2a1,Csnk2a2,Csrnp2,Ctdp1,Ctl…
GO:0065009	3	biological process	regulation of molecular function	97	2177	75.652	0.00637785	0.0635674	ENSMUSG00000000787,ENSMUSG00000000881,ENSMUSG00000003161,ENSMUSG00000003283,ENSMUSG00000010517,ENSMUSG00000014303,ENSMUSG00000014905,ENSMUSG00000017386,ENSMUSG00000017428,ENSMUSG00000018286,ENSMUSG00000018821,ENSMUSG00000018932,ENSMUSG00000019876,ENSMUSG00000019907,ENSMUSG00000019970,ENSMUSG00000020230,ENSMUSG00000020349,ENSMUSG00000020361,ENSMUSG00000020495,ENSMUSG00000020611,ENSMUSG00000020720,…	Adrm1,Anxa3,Arhgap26,Arhgef2,Arhgef7,Atf4,Avpi1,Bad,Bcl2a1d,Bves,Ccnd1,Ccnl1,Ccr7,Cdc42ep2,Cdkn1a,Cnppd1,Commd7,Cry2,Csnk2a1,Csrnp2,Ctla2b,Cyb5b,Ddx3x,Dlg3,Dnajb6,Dnajb9,Edn1,Errfi1,Faf1,Fgfr1op,Foxd1,Fzd4,Gch1,Glis2,Gmfb,Gna13,Gnai2,Gtf2a2,Hck,Hspa4,Ica1,Irs2,Lime1,Map2k3,Map3k6,Mtor,Mul1,Nbn,Nfam1,Nfkbia,Nfkbil1,Nlgn2,Nos3,Nostrin,P2rx7,P2ry13,Pdcd6,Pdgfc,Pkib,Ppm1f,Ppp1r12a,Ppp2ca,Prex1,Prkab1…
GO:0051649	3	biological process	establishment of localization in cell	69	1478	51.3614	0.0076245	0.0706146	ENSMUSG00000003283,ENSMUSG00000004364,ENSMUSG00000004642,ENSMUSG00000006464,ENSMUSG00000008301,ENSMUSG00000014550,ENSMUSG00000014867,ENSMUSG00000016619,ENSMUSG00000016921,ENSMUSG00000019066,ENSMUSG00000019715,ENSMUSG00000020361,ENSMUSG00000020409,ENSMUSG00000021025,ENSMUSG00000021192,ENSMUSG00000021367,ENSMUSG00000021427,ENSMUSG00000021576,ENSMUSG00000021871,ENSMUSG00000022100,ENSMUSG00000022800,…	2510003E04Rik,Anxa3,Ap5z1,Arhgef2,Bbs1,Bbs7,Bloc1s4,Ccr7,Copb1,Cry2,Cul3,Dhx38,Dscr3,Edn1,Fyttd1,Fzd4,Gle1,Gnpda1,Golga5,Hck,Hspa4,Ift122,Insc,Ipo5,Klhl12,Magoh,Myo1f,Nfkbia,Nme4,Notch2,Nup50,Nupl2,P2rx7,P2ry6,Pdcd6,Phax,Pi4k2a,Pnp,Prkag2,Rab3d,Rab7,Rab8b,Rbm22,Rbm8a,Rnf19b,Rnps1,Rtp4,Scyl2,Sdcbp,Sec24a,Slbp,Slc22a2,Slu7,Snx16,Srp9,Srsf6,Ssr1,Stx4a,Surf4,Synj2bp,Thoc3,Timm10b,Tob1,Txnip,Unc13a,Un…
GO:0016043	3	biological process	cellular component organization	159	3841	133.477	0.00873777	0.077355	ENSMUSG00000000530,ENSMUSG00000000787,ENSMUSG00000001025,ENSMUSG00000001039,ENSMUSG00000002797,ENSMUSG00000003283,ENSMUSG00000004364,ENSMUSG00000006313,ENSMUSG00000006464,ENSMUSG00000006728,ENSMUSG00000008301,ENSMUSG00000009731,ENSMUSG00000012429,ENSMUSG00000014867,ENSMUSG00000016510,ENSMUSG00000016921,ENSMUSG00000017188,ENSMUSG00000017428,ENSMUSG00000019774,ENSMUSG00000019813,ENSMUSG00000019843,…	Acvrl1,Adrm1,Afg3l1,Ahctf1,Aif1,Alkbh1,Arhgap26,Arhgef2,Arhgef7,B9d1,Bad,Bbs1,Bbs12,Bbs7,Bloc1s4,Bves,Cbx2,Cbx4,Cc2d2a,Ccdc103,Ccr7,Cdc42ep2,Cdk4,Cep57l1,Cep68,Chrac1,Cntf,Coa3,Copb1,Csnk1d,Cstad,Ctdp1,Cul3,Cxcl12,Ddx20,Ddx3x,Dffb,Dnajb6,Edn1,Eif3c,Eif3e,Eny2,Epc1,Epc2,Etf1,Ets1,Fa2h,Fgfr1op,Fyn,Fzd4,Gch1,Gemin6,Ggct,Ggnbp1,Gjb1,Golga5,Grb2,Gtf2a2,Gtpbp8,H2afz,Hck,Hspa4,Ift122,Insc,Itga6,Kat5,Kat…
GO:0044419	3	biological process	interspecies interaction between organisms	24	435	15.1165	0.0181359	0.121579	ENSMUSG00000000787,ENSMUSG00000003283,ENSMUSG00000018286,ENSMUSG00000019843,ENSMUSG00000021025,ENSMUSG00000022797,ENSMUSG00000024218,ENSMUSG00000024231,ENSMUSG00000024360,ENSMUSG00000024732,ENSMUSG00000024926,ENSMUSG00000025872,ENSMUSG00000027435,ENSMUSG00000028268,ENSMUSG00000028270,ENSMUSG00000028484,ENSMUSG00000028978,ENSMUSG00000030662,ENSMUSG00000030754,ENSMUSG00000033543,ENSMUSG00000041459,…	Ccdc86,Cd93,Copb1,Cul2,Cx3cr1,Ddx3x,Etf1,Fyn,Gbp2,Gbp3,Grb2,Gtf2a2,Hck,Ipo5,Kat5,Nfkbia,Nos3,Psip1,Psmb6,Sp110,Taf11,Tardbp,Tfrc,Thoc3
GO:0044764	3	biological process	multi-organism cellular process	18	313	10.8769	0.0261144	0.152477	ENSMUSG00000003283,ENSMUSG00000016619,ENSMUSG00000017428,ENSMUSG00000018286,ENSMUSG00000019843,ENSMUSG00000020720,ENSMUSG00000021737,ENSMUSG00000024218,ENSMUSG00000026914,ENSMUSG00000028484,ENSMUSG00000029729,ENSMUSG00000033323,ENSMUSG00000033543,ENSMUSG00000048439,ENSMUSG00000049878,ENSMUSG00000052293,ENSMUSG00000054715,ENSMUSG00000079197	Ctdp1,Fyn,Gtf2a2,Hck,Nup50,Nupl2,Psip1,Psmb6,Psmd11,Psmd12,Psmd14,Psmd6,Psme2,Rlf,Taf11,Taf9 (ENSMUSG00000052293),Zkscan1,Zscan22
GO:0044085	3	biological process	cellular component biogenesis	9	122	4.23957	0.0265786	0.152477	ENSMUSG00000000787,ENSMUSG00000015126,ENSMUSG00000017188,ENSMUSG00000020430,ENSMUSG00000022247,ENSMUSG00000022724,ENSMUSG00000025464,ENSMUSG00000032215,ENSMUSG00000036285	Brix1,Coa3,Ddx3x,Mina,Noa1,Paox,Pes1,Rsl24d1,Tsr3
GO:0045321	3	biological process	leukocyte activation	21	385	13.379	0.028783	0.159062	ENSMUSG00000000861,ENSMUSG00000019843,ENSMUSG00000021367,ENSMUSG00000024300,ENSMUSG00000024397,ENSMUSG00000024539,ENSMUSG00000025139,ENSMUSG00000025178,ENSMUSG00000027435,ENSMUSG00000028224,ENSMUSG00000029468,ENSMUSG00000029484,ENSMUSG00000032440,ENSMUSG00000034041,ENSMUSG00000034116,ENSMUSG00000039621,ENSMUSG00000052336,ENSMUSG00000058099,ENSMUSG00000061353,ENSMUSG00000076431,ENSMUSG00000096581	Aif1,Anxa3,Bcl11a,Bcl2a1d,Cd93,Cx3cr1,Cxcl12,Edn1,Fyn,Lyl1,Myo1f,Nbn,Nfam1,P2rx7,Pi4k2a,Prex1,Ptpn2,Sox4,Tgfbr2,Tollip,Vav1
GO:0009653	3	biological process	anatomical structure morphogenesis	63	1435	49.8671	0.0331457	0.172909	ENSMUSG00000000530,ENSMUSG00000000881,ENSMUSG00000001025,ENSMUSG00000001039,ENSMUSG00000004364,ENSMUSG00000006464,ENSMUSG00000006728,ENSMUSG00000016087,ENSMUSG00000019843,ENSMUSG00000019970,ENSMUSG00000020150,ENSMUSG00000020611,ENSMUSG00000020895,ENSMUSG00000020930,ENSMUSG00000021264,ENSMUSG00000021367,ENSMUSG00000021645,ENSMUSG00000023067,ENSMUSG00000024781,ENSMUSG00000025993,ENSMUSG00000026872,…	Acvrl1,Anxa3,Arhgef2,B9d1,Bbs1,Bbs7,Bves,Cc2d2a,Ccdc103,Ccnd1,Cdk4,Cdkn1a,Cntf,Cul3,Cxcl12,Dlg3,Edn1,Errfi1,Fli1,Foxd1,Fyn,Fzd4,Gamt,Gcnt1,Gna13,Grb2,Hpgd,Ift122,Itga6,Lhx3,Lipa,Notch2,Nrf1,Ntn3,P2rx7,Pbx2,Pdgfc,Phlda3,Plaur,Ppat,Recql4,S100a6,S1pr3,Sall1,Sgk1,Slc40a1,Slitrk5,Smn1,Sox10,Sox4,Specc1l,Tbcc,Tdrd7,Tgfb1i1,Tgfbr2,Tle3,Tmem107,Ube4b,Wee1,Yap1,Ybx3,Yy1,Zeb2
GO:0009628	3	biological process	response to abiotic stimulus	50	1103	38.3299	0.0335625	0.174479	ENSMUSG00000000787,ENSMUSG00000005312,ENSMUSG00000006728,ENSMUSG00000019843,ENSMUSG00000019970,ENSMUSG00000020230,ENSMUSG00000020361,ENSMUSG00000021025,ENSMUSG00000021264,ENSMUSG00000021367,ENSMUSG00000021871,ENSMUSG00000022248,ENSMUSG00000022797,ENSMUSG00000023067,ENSMUSG00000024231,ENSMUSG00000024397,ENSMUSG00000024959,ENSMUSG00000026048,ENSMUSG00000027463,ENSMUSG00000028059,ENSMUSG00000028211,…	Aif1,Apold1,Arhgef2,Bad,Bag3,Ccnd1,Cdk4,Cdkn1a,Cds2,Cry2,Cul2,Cxcl12,Ddx3x,Dnaja2,Edn1,Ercc5,Ets1,Fyn,Grb2,Hspa4,Mthfr,Mtor,Nfkbia,Nos3,Nrf1,P2rx7,Pla2g4a,Plat,Pnp,Prmt2,Psip1,Rad1,Rbm4,Rcsd1,Sgk1,Slc52a3,Sox4,Tfrc,Tgfb1i1,Tgfbr2,Tjp1,Trp53inp1,Txnip,Ube2d3,Ube4b,Ubqln1,Yap1,Ybx3,Yy1,Zranb3
GO:0051825	3	biological process	adhesion to other organism involved in symbiotic interaction	2	10	0.347506	0.045104	0.200536	ENSMUSG00000028268,ENSMUSG00000028270	Gbp2,Gbp3
GO:0044260	4	biological process	cellular macromolecule metabolic process	301	5561	193.248	2.90806e-18	2.18832e-15	ENSMUSG00000000530,ENSMUSG00000000787,ENSMUSG00000000861,ENSMUSG00000001156,ENSMUSG00000001924,ENSMUSG00000003283,ENSMUSG00000003382,ENSMUSG00000003444,ENSMUSG00000004364,ENSMUSG00000004642,ENSMUSG00000005846,ENSMUSG00000006585,ENSMUSG00000006728,ENSMUSG00000007836,ENSMUSG00000008301,ENSMUSG00000008398,ENSMUSG00000010517,ENSMUSG00000012076,ENSMUSG00000014303,ENSMUSG00000014763,ENSMUSG00000014905,…	Abi3,Acvrl1,Adrm1,Afg3l1,Ahctf1,Alkbh1,Ap5z1,Aplf,Aptx,Arih1,Atf4,Atrip,Atxn1l,Bag3,Bbs12,Bcl11a,Brms1l,Bzw1,Cbll1,Cbx2,Cbx4,Ccnd1,Ccnl1,Cdk4,Cdt1,Cops2,Cops8,Cry2,Csnk1d,Csnk2a1,Csnk2a2,Csrnp2,Cstf1,Ctdp1,Cul2,Cul3,Dcaf10,Dcaf17,Dcaf8,Ddx20,Ddx3x,Dffb,Dhx38,Dido1,Dmbx1,Dnaja2,Dnajb6,Dnajb9,Dnttip2,Dpm3,Eaf1,Eif1,Eif2s2,Eif3c,Eif3e,Eif4a3,Eif4e2,Elk3,Eny2,Epc1,Epc2,Ercc5,Esco1,Etf1,Ets1,Etv3,Faf1…
GO:0006139	4	biological process	nucleobase-containing compound metabolic process	220	3899	135.492	1.61724e-14	4.42537e-12	ENSMUSG00000000787,ENSMUSG00000000861,ENSMUSG00000001156,ENSMUSG00000003382,ENSMUSG00000003444,ENSMUSG00000004642,ENSMUSG00000004996,ENSMUSG00000006585,ENSMUSG00000007836,ENSMUSG00000008301,ENSMUSG00000008398,ENSMUSG00000012076,ENSMUSG00000014303,ENSMUSG00000014763,ENSMUSG00000015126,ENSMUSG00000015217,ENSMUSG00000015839,ENSMUSG00000016087,ENSMUSG00000016921,ENSMUSG00000017428,ENSMUSG00000018143,…	Abca8b,Adrm1,Ahctf1,Alkbh1,Ap5z1,Aplf,Aptx,Arl4a,Atf4,Atrip,Atxn1l,Bad,Bcl11a,Brms1l,Bzw1,Cbx2,Cbx4,Ccnl1,Cdt1,Cops2,Cry2,Csnk1d,Csnk2a1,Csnk2a2,Csrnp2,Cstf1,Ctdp1,Ddx20,Ddx3x,Dffb,Dhx38,Dido1,Dmbx1,Dnttip2,Eaf1,Eif3e,Eif4a3,Elk3,Eny2,Epc1,Epc2,Ercc5,Etf1,Ets1,Etv3,Fam120b,Fli1,Foxd1,Ftsj1,Gamt,Gars,Gbp2,Gbp3,Gch1,Gemin6,Glis2,Gmeb1,Gmeb2,Gmppb,Gna13,Gnai2,Gtf2a2,Gtf3c6,Hic1,Hmgb3,Hnrnpa0,Hsf5,In…
GO:0043170	4	biological process	macromolecule metabolic process	315	6274	218.025	1.96071e-14	4.9181e-12	ENSMUSG00000000530,ENSMUSG00000000787,ENSMUSG00000000861,ENSMUSG00000001156,ENSMUSG00000001924,ENSMUSG00000003283,ENSMUSG00000003382,ENSMUSG00000003444,ENSMUSG00000004364,ENSMUSG00000004642,ENSMUSG00000004996,ENSMUSG00000005846,ENSMUSG00000006205,ENSMUSG00000006585,ENSMUSG00000006728,ENSMUSG00000007836,ENSMUSG00000008226,ENSMUSG00000008301,ENSMUSG00000008398,ENSMUSG00000008438,ENSMUSG00000010517,…	Abi3,Acvrl1,Adam21,Adrm1,Afg3l1,Ahctf1,Alkbh1,Ap5z1,Aplf,Apold1,Aptx,Arih1,Atf4,Atrip,Atxn1l,Bag3,Bbs12,Bcl11a,Brms1l,Bzw1,Cbll1,Cbx2,Cbx4,Ccnd1,Ccnl1,Cdk4,Cdt1,Cops2,Cops8,Cry2,Csnk1d,Csnk2a1,Csnk2a2,Csrnp2,Cstf1,Ctdp1,Cul2,Cul3,Dcaf10,Dcaf17,Dcaf8,Ddx20,Ddx3x,Dffb,Dhx38,Dido1,Dmbx1,Dnaja2,Dnajb6,Dnajb9,Dnttip2,Dpm3,Eaf1,Eif1,Eif2s2,Eif3c,Eif3e,Eif4a3,Eif4e2,Elk3,Eny2,Epc1,Epc2,Ercc5,Esco1,Etf1,…
GO:0046483	4	biological process	heterocycle metabolic process	221	4061	141.122	6.31741e-13	1.26769e-10	ENSMUSG00000000787,ENSMUSG00000000861,ENSMUSG00000001156,ENSMUSG00000003382,ENSMUSG00000003444,ENSMUSG00000004642,ENSMUSG00000004996,ENSMUSG00000006585,ENSMUSG00000007836,ENSMUSG00000008301,ENSMUSG00000008398,ENSMUSG00000012076,ENSMUSG00000014303,ENSMUSG00000014763,ENSMUSG00000015126,ENSMUSG00000015217,ENSMUSG00000015839,ENSMUSG00000016087,ENSMUSG00000016921,ENSMUSG00000017428,ENSMUSG00000018143,…	Abca8b,Adrm1,Ahctf1,Alkbh1,Ap5z1,Aplf,Aptx,Arl4a,Atf4,Atrip,Atxn1l,Bad,Bcl11a,Brms1l,Bzw1,Cbx2,Cbx4,Ccnl1,Cdt1,Cops2,Cry2,Csnk1d,Csnk2a1,Csnk2a2,Csrnp2,Cstf1,Ctdp1,Ddx20,Ddx3x,Dffb,Dhx38,Dido1,Dmbx1,Dnttip2,Eaf1,Eif3e,Eif4a3,Elk3,Eny2,Epc1,Epc2,Ercc5,Etf1,Ets1,Etv3,Fam120b,Fli1,Foxd1,Ftsj1,Gamt,Gars,Gbp2,Gbp3,Gch1,Gemin6,Glis2,Gmeb1,Gmeb2,Gmppb,Gna13,Gnai2,Gtf2a2,Gtf3c6,Hic1,Hmgb3,Hnrnpa0,Hsf5,In…
GO:0006725	4	biological process	cellular aromatic compound metabolic process	222	4099	142.443	8.94462e-13	1.68271e-10	ENSMUSG00000000787,ENSMUSG00000000861,ENSMUSG00000001156,ENSMUSG00000003382,ENSMUSG00000003444,ENSMUSG00000004642,ENSMUSG00000004996,ENSMUSG00000006585,ENSMUSG00000007836,ENSMUSG00000008301,ENSMUSG00000008398,ENSMUSG00000012076,ENSMUSG00000014303,ENSMUSG00000014763,ENSMUSG00000015126,ENSMUSG00000015217,ENSMUSG00000015839,ENSMUSG00000016087,ENSMUSG00000016921,ENSMUSG00000017428,ENSMUSG00000018143,…	Abca8b,Adrm1,Ahctf1,Alkbh1,Aoc2,Ap5z1,Aplf,Aptx,Arl4a,Atf4,Atrip,Atxn1l,Bad,Bcl11a,Brms1l,Bzw1,Cbx2,Cbx4,Ccnl1,Cdt1,Cops2,Cry2,Csnk1d,Csnk2a1,Csnk2a2,Csrnp2,Cstf1,Ctdp1,Ddx20,Ddx3x,Dffb,Dhx38,Dido1,Dmbx1,Dnttip2,Eaf1,Eif3e,Eif4a3,Elk3,Eny2,Epc1,Epc2,Ercc5,Etf1,Ets1,Etv3,Fam120b,Fli1,Foxd1,Ftsj1,Gamt,Gars,Gbp2,Gbp3,Gch1,Gemin6,Glis2,Gmeb1,Gmeb2,Gmppb,Gna13,Gnai2,Gtf2a2,Gtf3c6,Hic1,Hmgb3,Hnrnpa0,Hs…
GO:0034641	4	biological process	cellular nitrogen compound metabolic process	229	4283	148.837	1.24692e-12	2.09097e-10	ENSMUSG00000000787,ENSMUSG00000000861,ENSMUSG00000001156,ENSMUSG00000002797,ENSMUSG00000003382,ENSMUSG00000003444,ENSMUSG00000004642,ENSMUSG00000004996,ENSMUSG00000006585,ENSMUSG00000007836,ENSMUSG00000008301,ENSMUSG00000008398,ENSMUSG00000012076,ENSMUSG00000014303,ENSMUSG00000014763,ENSMUSG00000015126,ENSMUSG00000015217,ENSMUSG00000015839,ENSMUSG00000016087,ENSMUSG00000016921,ENSMUSG00000017428,…	Abca8b,Adrm1,Ahctf1,Alkbh1,Ap5z1,Aplf,Aptx,Arl4a,Atf4,Atrip,Atxn1l,Bad,Bcl11a,Brms1l,Bzw1,Cbx2,Cbx4,Ccnl1,Cdt1,Chka,Cops2,Cry2,Csnk1d,Csnk2a1,Csnk2a2,Csrnp2,Cstf1,Ctdp1,Ddx20,Ddx3x,Dffb,Dhx38,Dido1,Dmbx1,Dnttip2,Eaf1,Eif3e,Eif4a3,Elk3,Eny2,Epc1,Epc2,Ercc5,Etf1,Ets1,Etv3,Fam120b,Fli1,Foxd1,Ftsj1,Gamt,Gars,Gbp2,Gbp3,Gch1,Gemin6,Ggct,Glis2,Gmeb1,Gmeb2,Gmppb,Gna13,Gnai2,Gtf2a2,Gtf3c6,Hic1,Hmgb3,Hnrnp…
GO:1901360	4	biological process	organic cyclic compound metabolic process	227	4307	149.671	7.20585e-12	8.03319e-10	ENSMUSG00000000787,ENSMUSG00000000861,ENSMUSG00000001156,ENSMUSG00000003382,ENSMUSG00000003444,ENSMUSG00000004642,ENSMUSG00000004996,ENSMUSG00000006585,ENSMUSG00000007836,ENSMUSG00000008301,ENSMUSG00000008398,ENSMUSG00000012076,ENSMUSG00000014303,ENSMUSG00000014763,ENSMUSG00000015126,ENSMUSG00000015217,ENSMUSG00000015839,ENSMUSG00000016087,ENSMUSG00000016921,ENSMUSG00000017428,ENSMUSG00000018143,…	Abca8b,Adrm1,Ahctf1,Akr1c14,Alkbh1,Aoc2,Ap5z1,Aplf,Aptx,Arl4a,Atf4,Atrip,Atxn1l,Bad,Bcl11a,Brms1l,Bzw1,Cbx2,Cbx4,Ccnl1,Cdt1,Cops2,Cry2,Csnk1d,Csnk2a1,Csnk2a2,Csrnp2,Cstf1,Ctdp1,Ddx20,Ddx3x,Dffb,Dhx38,Dido1,Dmbx1,Dnttip2,Eaf1,Ebp,Ebpl,Eif3e,Eif4a3,Elk3,Eny2,Epc1,Epc2,Ercc5,Etf1,Ets1,Etv3,Fam120b,Fli1,Foxd1,Ftsj1,Gamt,Gars,Gbp2,Gbp3,Gch1,Gemin6,Glis2,Gmeb1,Gmeb2,Gmppb,Gna13,Gnai2,Gtf2a2,Gtf3c6,Hic1…
GO:0019222	4	biological process	regulation of metabolic process	263	5287	183.726	3.93505e-11	3.38414e-09	ENSMUSG00000000530,ENSMUSG00000000787,ENSMUSG00000000861,ENSMUSG00000000881,ENSMUSG00000001156,ENSMUSG00000002617,ENSMUSG00000003283,ENSMUSG00000003382,ENSMUSG00000003444,ENSMUSG00000005312,ENSMUSG00000006585,ENSMUSG00000006728,ENSMUSG00000007836,ENSMUSG00000008398,ENSMUSG00000010517,ENSMUSG00000012076,ENSMUSG00000014303,ENSMUSG00000014763,ENSMUSG00000014905,ENSMUSG00000015839,ENSMUSG00000016087,…	Acvrl1,Adrm1,Ahctf1,Aif1,Alkbh1,Anxa3,Aptx,Arhgap26,Arhgef2,Arhgef7,Atf4,Atxn1l,Avpi1,Bad,Bag3,Bcl11a,Bcl2a1d,Brms1l,Bves,Bzw1,Cbx2,Cbx4,Ccnd1,Ccnl1,Ccr7,Cdc42ep2,Cdk4,Cdkn1a,Cdt1,Cnppd1,Cnpy2,Cntf,Coa3,Commd7,Cops2,Cry2,Csnk1d,Csnk2a1,Csnk2a2,Csrnp2,Ctdp1,Ctla2a,Ctla2b,Cul2,Cyb5b,Ddx20,Ddx3x,Dlg3,Dmbx1,Dnajb6,Dnajb9,Dnttip2,Dpm3,Eaf1,Edn1,Eif1,Eif3c,Eif3e,Eif4a3,Eif4e2,Elk3,Eny2,Epc1,Epc2,Errfi1…
GO:0044249	4	biological process	cellular biosynthetic process	191	3539	122.982	9.52916e-11	7.13698e-09	ENSMUSG00000000787,ENSMUSG00000000861,ENSMUSG00000001156,ENSMUSG00000002797,ENSMUSG00000003382,ENSMUSG00000003444,ENSMUSG00000004642,ENSMUSG00000004996,ENSMUSG00000005846,ENSMUSG00000006585,ENSMUSG00000008398,ENSMUSG00000012076,ENSMUSG00000014303,ENSMUSG00000014763,ENSMUSG00000015839,ENSMUSG00000016087,ENSMUSG00000016510,ENSMUSG00000016921,ENSMUSG00000018143,ENSMUSG00000019774,ENSMUSG00000019837,…	Adrm1,Agk,Agpat4,Agpat5,Ahctf1,Atf4,Atrip,Atxn1l,Bcl11a,Brms1l,Bzw1,Cbx2,Cbx4,Ccnl1,Cds2,Cdt1,Cers1,Chka,Cops2,Cry2,Csnk2a1,Csnk2a2,Csrnp2,Cstf1,Ctdp1,Ddx3x,Dhx38,Dido1,Dmbx1,Dnttip2,Dpm3,Eaf1,Edn1,Eif1,Eif2s2,Eif3c,Eif3e,Eif4e2,Elk3,Eny2,Epc1,Epc2,Etf1,Ets1,Etv3,Fa2h,Fam120b,Fli1,Foxd1,Gal3st1,Gamt,Gars,Gch1,Ggct,Glis2,Gmeb1,Gmeb2,Gmppb,Gtf2a2,Gtf3c6,Hic1,Hsf5,Ino80e,Irf2,Irf8,Kat5,Kat7,Klf3,Klf…
GO:1901576	4	biological process	organic substance biosynthetic process	191	3643	126.596	1.08005e-09	7.06731e-08	ENSMUSG00000000787,ENSMUSG00000000861,ENSMUSG00000001156,ENSMUSG00000002797,ENSMUSG00000003382,ENSMUSG00000003444,ENSMUSG00000004642,ENSMUSG00000004996,ENSMUSG00000005846,ENSMUSG00000006585,ENSMUSG00000008398,ENSMUSG00000012076,ENSMUSG00000014303,ENSMUSG00000014763,ENSMUSG00000015839,ENSMUSG00000016087,ENSMUSG00000016510,ENSMUSG00000016921,ENSMUSG00000018143,ENSMUSG00000019774,ENSMUSG00000019837,…	Adrm1,Agk,Agpat4,Agpat5,Ahctf1,Atf4,Atrip,Atxn1l,Bcl11a,Brms1l,Bzw1,Cbx2,Cbx4,Ccnl1,Cds2,Cdt1,Cers1,Chka,Cops2,Cry2,Csnk2a1,Csnk2a2,Csrnp2,Cstf1,Ctdp1,Ddx3x,Dhx38,Dido1,Dmbx1,Dnttip2,Dpm3,Eaf1,Ebp,Edn1,Eif1,Eif2s2,Eif3c,Eif3e,Eif4e2,Elk3,Eny2,Epc1,Epc2,Etf1,Ets1,Etv3,Fa2h,Fam120b,Fli1,Foxd1,Gal3st1,Gamt,Gars,Gch1,Ggct,Glis2,Gmeb1,Gmeb2,Gmppb,Gnpda1,Gtf2a2,Gtf3c6,Hic1,Hsf5,Ino80e,Ip6k1,Irf2,Irf8,K…
GO:0048519	4	biological process	negative regulation of biological process	181	3612	125.519	9.93333e-08	4.90153e-06	ENSMUSG00000000530,ENSMUSG00000000787,ENSMUSG00000000861,ENSMUSG00000000881,ENSMUSG00000003161,ENSMUSG00000003283,ENSMUSG00000003382,ENSMUSG00000004364,ENSMUSG00000006205,ENSMUSG00000006585,ENSMUSG00000008398,ENSMUSG00000010517,ENSMUSG00000014303,ENSMUSG00000014905,ENSMUSG00000015217,ENSMUSG00000015839,ENSMUSG00000016921,ENSMUSG00000017428,ENSMUSG00000018286,ENSMUSG00000019843,ENSMUSG00000019876,…	Abhd6,Acvrl1,Aif1,Alkbh1,Amer2,Arhgef2,Arhgef7,Atf4,Atrip,Bag3,Bcl11a,Bcl2a1a,Brap,Cbll1,Cbx2,Cbx4,Ccnd1,Ccr7,Cdkn1a,Cdt1,Cnpy2,Cntf,Commd7,Cops2,Cry2,Csnk2a1,Csnk2a2,Ctla2a,Cul2,Cul3,Cx3cr1,Cxcl12,Ddx20,Ddx3x,Dlg3,Dmbx1,Dnajb6,Dnajb9,Edn1,Eif3e,Eif4a3,Eif4e2,Elk3,Epc1,Ercc5,Errfi1,Ets1,Etv3,Faf1,Fam89b,Fgfr1op,Foxd1,Fyn,Fzd4,Glis2,Gmfb,Gnai2,Grb14,Grb2,Hck,Hic1,Hmgb3,Hpgd,Hspa4,Htr1f,Htra1,Ifi30…
GO:0050658	4	biological process	RNA transport	18	130	4.51758	5.99423e-07	2.54121e-05	ENSMUSG00000004642,ENSMUSG00000008301,ENSMUSG00000016619,ENSMUSG00000016921,ENSMUSG00000019715,ENSMUSG00000022100,ENSMUSG00000022338,ENSMUSG00000022800,ENSMUSG00000025580,ENSMUSG00000025872,ENSMUSG00000026491,ENSMUSG00000028609,ENSMUSG00000034681,ENSMUSG00000037993,ENSMUSG00000038374,ENSMUSG00000038398,ENSMUSG00000048439,ENSMUSG00000062078	Ahctf1,Dhx38,Eif4a3,Eny2,Fyttd1,Gle1,Magoh,Nup50,Nupl2,Phax,Qk,Rbm8a,Rnps1,Slbp,Srsf6,Thoc3,Upf3a,Xpo7
GO:0033554	4	biological process	cellular response to stress	71	1150	39.9632	1.94446e-06	7.23664e-05	ENSMUSG00000000787,ENSMUSG00000005312,ENSMUSG00000014905,ENSMUSG00000015839,ENSMUSG00000017428,ENSMUSG00000018286,ENSMUSG00000018932,ENSMUSG00000019970,ENSMUSG00000020409,ENSMUSG00000020720,ENSMUSG00000021025,ENSMUSG00000021264,ENSMUSG00000021427,ENSMUSG00000021576,ENSMUSG00000021737,ENSMUSG00000022248,ENSMUSG00000023067,ENSMUSG00000024231,ENSMUSG00000024604,ENSMUSG00000024926,ENSMUSG00000024959,…	Alkbh1,Ap5z1,Aplf,Aptx,Arhgef2,Atf4,Atrip,Bad,Ccnd1,Cdkn1a,Cry2,Csnk1d,Cul2,Ddx3x,Dnajb9,Epc2,Ercc5,Errfi1,Ets1,Grb2,Hic1,Ino80e,Kat5,Map2k3,Mrps26,Mtor,Nbn,Nfe2l2,Nfkbia,Nos3,Nsmce2,Pdcd6,Phlda3,Psmb6,Psmd11,Psmd12,Psmd14,Psmd6,Psme2,Ptpn1,Rad1,Rad52,Rbbp8,Rbm22,Rbm4,Rcsd1,Recql4,Rfc3,Sesn1,Sfpq,Sgk1,Slc52a3,Slu7,Sox4,Ssr1,Taf9 (ENSMUSG00000052293),Tardbp,Tiprl,Trex1,Triap1,Trib3,Trp53inp1,Ube2d…
GO:0008219	4	biological process	cell death	59	1030	35.7931	0.000121099	0.00298776	ENSMUSG00000000787,ENSMUSG00000001924,ENSMUSG00000005312,ENSMUSG00000010517,ENSMUSG00000017386,ENSMUSG00000017428,ENSMUSG00000018286,ENSMUSG00000019970,ENSMUSG00000020190,ENSMUSG00000020720,ENSMUSG00000021025,ENSMUSG00000021576,ENSMUSG00000021645,ENSMUSG00000021737,ENSMUSG00000023800,ENSMUSG00000024349,ENSMUSG00000024959,ENSMUSG00000025993,ENSMUSG00000026181,ENSMUSG00000026637,ENSMUSG00000026914,…	Ap5z1,Aptx,Arhgef2,Arhgef7,Bad,Bag3,Bcl2a1a,Cckbr,Csnk2a1,Csnk2a2,Csrnp2,Ddx3x,Dffb,Dido1,Fa2h,Faf1,Gars,Mcl1,Mknk2,Mul1,Nbn,Nfkbia,Noa1,P2rx7,Pdcd6,Pglyrp1,Phlda3,Pim3,Polg,Ppm1f,Psmb6,Psmd11,Psmd12,Psmd14,Psmd6,Psme2,Rragc,Sgk1,Sigmar1,Slc40a1,Smn1,Sp110,Tardbp,Tfdp1,Tgfbr2,Tiam2,Tjp1,Tmem173,Traf4,Traf5,Trex1,Triap1,Trib3,Trp53inp1,Uba1,Ube2d3,Ubqln1,Vav1,Zfp746
GO:0022402	4	biological process	cell cycle process	57	989	34.3683	0.000134444	0.00323742	ENSMUSG00000004364,ENSMUSG00000004642,ENSMUSG00000006585,ENSMUSG00000006728,ENSMUSG00000012429,ENSMUSG00000017428,ENSMUSG00000018286,ENSMUSG00000019907,ENSMUSG00000020059,ENSMUSG00000020349,ENSMUSG00000020430,ENSMUSG00000020720,ENSMUSG00000021395,ENSMUSG00000021737,ENSMUSG00000022248,ENSMUSG00000022668,ENSMUSG00000022961,ENSMUSG00000023067,ENSMUSG00000024177,ENSMUSG00000024231,ENSMUSG00000024293,…	Ahctf1,Arhgef2,Ccnd1,Cdk4,Cdkn1a,Cdt1,Csnk1d,Csnk2a1,Csnk2a2,Ctdp1,Cul2,Cul3,Esco1,Fgfr1op,Gtpbp8,Insc,Lsm10,Mplkip,Mtor,Nbn,Nme4,Notch2,Nsmce2,Orc5,Orc6,Osgin2,Pes1,Ppat,Ppp1r12a,Ppp2ca,Ppp2r2d,Prkab1,Prkag2,Psmb6,Psmd11,Psmd12,Psmd14,Psmd6,Psme2,Rad1,Rad52,Rbbp8,Rfc3,Sesn1,Sf1,Sirt7,Slbp,Son,Sox4,Spin1,Sssca1,Sycp3,Tfdp1,Triap1,Trp53inp1,Tubgcp2,Wee1
GO:0019538	4	biological process	protein metabolic process	154	3486	121.141	0.000780749	0.0130559	ENSMUSG00000000530,ENSMUSG00000000861,ENSMUSG00000001924,ENSMUSG00000003283,ENSMUSG00000004364,ENSMUSG00000005846,ENSMUSG00000006205,ENSMUSG00000006728,ENSMUSG00000008226,ENSMUSG00000008438,ENSMUSG00000010517,ENSMUSG00000014905,ENSMUSG00000015839,ENSMUSG00000016510,ENSMUSG00000017386,ENSMUSG00000017428,ENSMUSG00000018286,ENSMUSG00000018381,ENSMUSG00000018932,ENSMUSG00000019066,ENSMUSG00000019774,…	Abi3,Acvrl1,Adam21,Afg3l1,Apold1,Arih1,Atf4,Bag3,Bbs12,Bcl11a,Cbll1,Cbx4,Ccnd1,Cdk4,Cops2,Cops8,Cry2,Csnk1d,Csnk2a1,Csnk2a2,Ctdp1,Cul2,Cul3,Dcaf10,Dcaf17,Dcaf8,Dnaja2,Dnajb6,Dnajb9,Dpm3,Eif1,Eif2s2,Eif3c,Eif3e,Eif4e2,Eny2,Epc1,Esco1,Etf1,Faf1,Fbxw2,Fyn,Gal3st1,Gars,Gcnt1,Gmfb,Gmppb,H2-DMb1,Hck,Htra1,Immp1l,Josd2,Kat5,Kat7,Kctd11,Klhl12,Klhl15,Lap3,Map2k3,Map3k6,Mapk6,March5,Mknk2,Mkrn1,Mrpl14,Mrp…
GO:0048518	4	biological process	positive regulation of biological process	171	3947	137.161	0.000931826	0.0149191	ENSMUSG00000000530,ENSMUSG00000000787,ENSMUSG00000000861,ENSMUSG00000001025,ENSMUSG00000003283,ENSMUSG00000004364,ENSMUSG00000006728,ENSMUSG00000010517,ENSMUSG00000014303,ENSMUSG00000014867,ENSMUSG00000014905,ENSMUSG00000015839,ENSMUSG00000017188,ENSMUSG00000017386,ENSMUSG00000017428,ENSMUSG00000018286,ENSMUSG00000018821,ENSMUSG00000018932,ENSMUSG00000019843,ENSMUSG00000019907,ENSMUSG00000019970,…	Aacs,Acvrl1,Adrm1,Ahctf1,Aif1,Anxa3,Arhgef7,Atf4,Avpi1,Bad,Bcl11a,Bcl2a1d,Bves,Cbll1,Cckbr,Ccnd1,Ccr7,Cd248,Cdc42ep2,Cdk4,Cdkn1a,Cnpy2,Cntf,Coa3,Csnk1d,Csnk2a1,Csrnp2,Ctdp1,Cul3,Cx3cr1,Cxcl12,Ddx20,Ddx3x,Dennd6a,Dffb,Dnaja2,Dnajb9,Eaf1,Edn1,Eif4a3,Eny2,Epc1,Ets1,Faf1,Fgfr1op,Foxd1,Fyn,Fzd4,Gch1,Glis2,Gnai2,Grb2,Gtf2a2,Hck,Hic1,Hspa4,Irf8,Irs2,Itga6,Kat5,Kctd11,Lhx3,Lime1,Lyl1,Map2k3,Map3k6,March5…
GO:0050794	4	biological process	regulation of cellular process	378	9652	335.413	0.00102636	0.016007	ENSMUSG00000000530,ENSMUSG00000000787,ENSMUSG00000000861,ENSMUSG00000000881,ENSMUSG00000001025,ENSMUSG00000001036,ENSMUSG00000001039,ENSMUSG00000001156,ENSMUSG00000002617,ENSMUSG00000002885,ENSMUSG00000002910,ENSMUSG00000003161,ENSMUSG00000003283,ENSMUSG00000003382,ENSMUSG00000003444,ENSMUSG00000004364,ENSMUSG00000004642,ENSMUSG00000004837,ENSMUSG00000005312,ENSMUSG00000006205,ENSMUSG00000006313,…	Aacs,Abhd6,Abi3,Acvrl1,Adrm1,Agk,Ahctf1,Aif1,Alkbh1,Amer2,Anxa3,Apbb1ip,Apold1,Arhgap26,Arhgef2,Arhgef7,Arih1,Arl4a,Arrdc2,Atf4,Atrip,Atxn1l,Avpi1,B9d1,Bad,Bag3,Bbs1,Bbs7,Bcl11a,Bcl2a1a,Bcl2a1d,Brap,Brms1l,Bves,Bzw1,Cbll1,Cbx2,Cbx4,Cc2d2a,Cckbr,Ccnd1,Ccnl1,Ccr7,Ccr8,Cd248,Cd97,Cdc42ep2,Cdk4,Cdkn1a,Cds2,Cdt1,Chka,Cnppd1,Cnpy2,Cntf,Coa3,Commd7,Cops2,Cry2,Csnk1d,Csnk2a1,Csnk2a2,Csrnp2,Ctdp1,Ctla2a,C…
GO:0071705	4	biological process	nitrogen compound transport	27	444	15.4293	0.00371407	0.042507	ENSMUSG00000004642,ENSMUSG00000008301,ENSMUSG00000016619,ENSMUSG00000016921,ENSMUSG00000019715,ENSMUSG00000021367,ENSMUSG00000022100,ENSMUSG00000022338,ENSMUSG00000022800,ENSMUSG00000025580,ENSMUSG00000025872,ENSMUSG00000026491,ENSMUSG00000027463,ENSMUSG00000028609,ENSMUSG00000028944,ENSMUSG00000029468,ENSMUSG00000030898,ENSMUSG00000031170,ENSMUSG00000034681,ENSMUSG00000037993,ENSMUSG00000038374,…	Ahctf1,Cckbr,Dhx38,Edn1,Eif4a3,Eny2,Fyttd1,Gjb1,Gle1,Magoh,Nup50,Nupl2,P2rx7,Phax,Prkag2,Qk,Rbm8a,Rnps1,Slbp,Slc19a2,Slc22a2,Slc38a5,Slc52a3,Srsf6,Thoc3,Upf3a,Xpo7
GO:0015893	4	biological process	drug transport	6	44	1.52903	0.00395507	0.044487	ENSMUSG00000000154,ENSMUSG00000021367,ENSMUSG00000030898,ENSMUSG00000031168,ENSMUSG00000040918,ENSMUSG00000040966	Cckbr,Ebp,Edn1,Slc19a2,Slc22a18,Slc22a2
GO:0035966	4	biological process	response to topologically incorrect protein	12	144	5.00408	0.00451282	0.0492159	ENSMUSG00000014905,ENSMUSG00000015839,ENSMUSG00000020361,ENSMUSG00000021427,ENSMUSG00000023286,ENSMUSG00000025873,ENSMUSG00000027540,ENSMUSG00000029131,ENSMUSG00000032437,ENSMUSG00000038398,ENSMUSG00000042406,ENSMUSG00000070348	Atf4,Ccnd1,Dnajb6,Dnajb9,Faf2,Hspa4,Nfe2l2,Ptpn1,Ssr1,Stt3b,Ube2j2,Upf3a
GO:0009408	4	biological process	response to heat	9	93	3.2318	0.00503836	0.0541624	ENSMUSG00000020361,ENSMUSG00000027463,ENSMUSG00000028211,ENSMUSG00000028484,ENSMUSG00000028978,ENSMUSG00000030782,ENSMUSG00000031701,ENSMUSG00000056220,ENSMUSG00000061353	Cxcl12,Dnaja2,Hspa4,Nos3,Pla2g4a,Psip1,Slc52a3,Tgfb1i1,Trp53inp1
GO:1901657	4	biological process	glycosyl compound metabolic process	30	522	18.1398	0.00518657	0.0555572	ENSMUSG00000000787,ENSMUSG00000004996,ENSMUSG00000019066,ENSMUSG00000019795,ENSMUSG00000020150,ENSMUSG00000020611,ENSMUSG00000020620,ENSMUSG00000020736,ENSMUSG00000021737,ENSMUSG00000021871,ENSMUSG00000024177,ENSMUSG00000024959,ENSMUSG00000025464,ENSMUSG00000028268,ENSMUSG00000028270,ENSMUSG00000028646,ENSMUSG00000028944,ENSMUSG00000029009,ENSMUSG00000029246,ENSMUSG00000032562,ENSMUSG00000033970,…	Abca8b,Arl4a,Bad,Ddx3x,Gamt,Gbp2,Gbp3,Gch1,Gna13,Gnai2,Irgm2,Mri1,Mthfr,Nme4,Noa1,Nt5c,Paox,Pcmt1,Pnp,Ppat,Prkag2,Psmd6,Rab3d,Rab7,Rab8b,Rasl10a,Rfc3,Rragc,Tbcc,Tyw5
GO:0043299	4	biological process	leukocyte degranulation	4	21	0.729762	0.0054022	0.0568334	ENSMUSG00000003283,ENSMUSG00000024300,ENSMUSG00000025178,ENSMUSG00000029484	Anxa3,Hck,Myo1f,Pi4k2a
GO:0050790	4	biological process	regulation of catalytic activity	82	1782	61.9255	0.00543788	0.0568334	ENSMUSG00000000787,ENSMUSG00000000881,ENSMUSG00000010517,ENSMUSG00000014905,ENSMUSG00000017386,ENSMUSG00000017428,ENSMUSG00000018286,ENSMUSG00000018821,ENSMUSG00000018932,ENSMUSG00000019876,ENSMUSG00000019907,ENSMUSG00000019970,ENSMUSG00000020349,ENSMUSG00000020495,ENSMUSG00000020611,ENSMUSG00000020720,ENSMUSG00000021367,ENSMUSG00000021427,ENSMUSG00000021576,ENSMUSG00000021737,ENSMUSG00000022469,…	Adrm1,Anxa3,Arhgap26,Arhgef2,Arhgef7,Atf4,Avpi1,Bad,Bcl2a1d,Bves,Ccnd1,Ccnl1,Ccr7,Cdc42ep2,Cdkn1a,Cnppd1,Cry2,Csnk2a1,Csrnp2,Ctla2b,Cyb5b,Ddx3x,Dlg3,Dnajb6,Dnajb9,Edn1,Errfi1,Faf1,Fgfr1op,Fzd4,Gch1,Gmfb,Gna13,Gnai2,Irs2,Lime1,Map2k3,Map3k6,Mtor,Mul1,Nbn,Nos3,Nostrin,P2rx7,P2ry13,Pdcd6,Pdgfc,Pkib,Ppm1f,Ppp1r12a,Ppp2ca,Prex1,Prkab1,Prkag2,Psmb6,Psmd11,Psmd12,Psmd14,Psmd6,Psme2,Rab3il1,Ralgapa2,Rapg…
GO:0007049	4	biological process	cell cycle	42	804	27.9395	0.00589855	0.0599819	ENSMUSG00000006585,ENSMUSG00000006728,ENSMUSG00000012429,ENSMUSG00000017428,ENSMUSG00000018286,ENSMUSG00000018821,ENSMUSG00000019907,ENSMUSG00000020059,ENSMUSG00000020349,ENSMUSG00000020720,ENSMUSG00000021395,ENSMUSG00000021737,ENSMUSG00000022961,ENSMUSG00000023067,ENSMUSG00000024293,ENSMUSG00000025162,ENSMUSG00000025474,ENSMUSG00000026491,ENSMUSG00000026914,ENSMUSG00000028059,ENSMUSG00000028224,…	Ahctf1,Arhgef2,Avpi1,Ccnd1,Cdk4,Cdkn1a,Cdt1,Csnk1d,Csnk2a1,Csnk2a2,Ctdp1,Esco1,Fgfr1op,Gnai2,Kctd11,Mapk6,Mplkip,Nbn,Nsmce2,Orc5,Orc6,Pim3,Ppp1r12a,Ppp2ca,Ppp2r2d,Psmb6,Psmd11,Psmd12,Psmd14,Psmd6,Psme2,Rbbp8,Rfc3,Son,Specc1l,Spin1,Sycp3,Tfdp1,Tubgcp2,Txnip,Wee1,Wtap
GO:0006909	4	biological process	phagocytosis	6	49	1.70278	0.00677087	0.0655795	ENSMUSG00000003283,ENSMUSG00000027435,ENSMUSG00000029484,ENSMUSG00000034116,ENSMUSG00000037992,ENSMUSG00000041515	Anxa3,Cd93,Hck,Irf8,Rara,Vav1
GO:0023051	4	biological process	regulation of signaling	98	2218	77.0768	0.00769434	0.0710428	ENSMUSG00000000530,ENSMUSG00000000787,ENSMUSG00000003161,ENSMUSG00000004364,ENSMUSG00000006205,ENSMUSG00000010517,ENSMUSG00000014303,ENSMUSG00000017386,ENSMUSG00000018008,ENSMUSG00000018821,ENSMUSG00000018932,ENSMUSG00000019843,ENSMUSG00000020027,ENSMUSG00000020230,ENSMUSG00000020349,ENSMUSG00000021025,ENSMUSG00000021367,ENSMUSG00000021986,ENSMUSG00000022469,ENSMUSG00000023800,ENSMUSG00000024539,…	Aacs,Abhd6,Acvrl1,Adrm1,Amer2,Arhgap26,Arhgef2,Arhgef7,Avpi1,Bad,Brap,Bves,Cckbr,Ccnd1,Ccr7,Cntf,Csnk1d,Csnk2a1,Cul3,Cxcl12,Cyth4,Ddx3x,Edn1,Errfi1,Faf1,Fam89b,Foxd1,Fyn,Fzd4,Glis2,Gnai2,Grb14,Grb2,Hic1,Htra1,Ica1,Ift122,Irs2,Kctd11,Lime1,Map2k3,Map3k6,Mcl1,Mtor,Mul1,Nfam1,Nfkbia,Nfkbil1,Nlgn2,Nmb,Notch2,P2rx7,Phlda3,Pias1,Pim3,Plat,Ppp2ca,Prex1,Prmt2,Ptpn1,Ptpn2,Rab7,Rab8b,Ralgapa2,Rap1gap2,Rapg…
GO:0044093	4	biological process	positive regulation of molecular function	58	1229	42.7085	0.0112641	0.0899332	ENSMUSG00000000787,ENSMUSG00000014905,ENSMUSG00000017386,ENSMUSG00000017428,ENSMUSG00000018286,ENSMUSG00000018821,ENSMUSG00000018932,ENSMUSG00000019970,ENSMUSG00000020349,ENSMUSG00000020361,ENSMUSG00000020611,ENSMUSG00000020720,ENSMUSG00000021025,ENSMUSG00000021367,ENSMUSG00000021427,ENSMUSG00000021576,ENSMUSG00000021737,ENSMUSG00000024349,ENSMUSG00000024695,ENSMUSG00000024959,ENSMUSG00000026181,…	Adrm1,Anxa3,Arhgap26,Arhgef2,Arhgef7,Atf4,Avpi1,Bad,Ccnd1,Ccr7,Cdc42ep2,Cyb5b,Ddx3x,Dnajb6,Dnajb9,Edn1,Errfi1,Fzd4,Gch1,Gmfb,Gna13,Gnai2,Gtf2a2,Hspa4,Map2k3,Map3k6,Mul1,Nbn,Nfam1,Nfkbia,Nos3,P2rx7,Pdcd6,Pdgfc,Ppm1f,Ppp2ca,Prex1,Prkag2,Psmb6,Psmd11,Psmd12,Psmd14,Psmd6,Psme2,Ralgapa2,Rara,Rasgrp3,Rgs12,Sgk1,Ssr1,Tgfbr2,Tmem173,Traf4,Traf5,Trib3,Zeb2,Zfp622,Zfp91
GO:0046907	4	biological process	intracellular transport	52	1081	37.5654	0.0113775	0.0905986	ENSMUSG00000004364,ENSMUSG00000004642,ENSMUSG00000006464,ENSMUSG00000008301,ENSMUSG00000014550,ENSMUSG00000014867,ENSMUSG00000016619,ENSMUSG00000016921,ENSMUSG00000019715,ENSMUSG00000020361,ENSMUSG00000020409,ENSMUSG00000021025,ENSMUSG00000021192,ENSMUSG00000021427,ENSMUSG00000021576,ENSMUSG00000022100,ENSMUSG00000022800,ENSMUSG00000022898,ENSMUSG00000024177,ENSMUSG00000024604,ENSMUSG00000025872,…	2510003E04Rik,Ap5z1,Arhgef2,Bbs1,Bloc1s4,Ccr7,Copb1,Cry2,Cul3,Dhx38,Dscr3,Fyttd1,Gle1,Golga5,Hspa4,Ift122,Ipo5,Klhl12,Magoh,Nfkbia,Nme4,Nup50,Nupl2,P2rx7,Pdcd6,Phax,Prkag2,Rab7,Rab8b,Rbm22,Rbm8a,Rnps1,Rtp4,Scyl2,Sdcbp,Sec24a,Slbp,Slu7,Snx16,Srp9,Srsf6,Ssr1,Stx4a,Surf4,Synj2bp,Thoc3,Timm10b,Tob1,Txnip,Upf3a,Xpo7,Zfyve20
GO:0030728	4	biological process	ovulation	4	26	0.903515	0.0117668	0.0922347	ENSMUSG00000028978,ENSMUSG00000031613,ENSMUSG00000048490,ENSMUSG00000056220	Hpgd,Nos3,Nrip1,Pla2g4a
GO:0071214	4	biological process	cellular response to abiotic stimulus	14	205	7.12387	0.0126897	0.0976883	ENSMUSG00000000787,ENSMUSG00000021264,ENSMUSG00000022248,ENSMUSG00000023067,ENSMUSG00000024959,ENSMUSG00000028059,ENSMUSG00000028211,ENSMUSG00000028978,ENSMUSG00000030189,ENSMUSG00000030847,ENSMUSG00000040723,ENSMUSG00000053110,ENSMUSG00000059923,ENSMUSG00000068742	Arhgef2,Bad,Bag3,Cdkn1a,Cry2,Ddx3x,Grb2,Nos3,Rad1,Rcsd1,Trp53inp1,Yap1,Ybx3,Yy1
GO:0002274	4	biological process	myeloid leukocyte activation	8	93	3.2318	0.0156453	0.11375	ENSMUSG00000024300,ENSMUSG00000024397,ENSMUSG00000025178,ENSMUSG00000027435,ENSMUSG00000029484,ENSMUSG00000032440,ENSMUSG00000039621,ENSMUSG00000052336	Aif1,Anxa3,Cd93,Cx3cr1,Myo1f,Pi4k2a,Prex1,Tgfbr2
GO:0001775	4	biological process	cell activation	31	592	20.5723	0.0159372	0.115592	ENSMUSG00000000530,ENSMUSG00000000861,ENSMUSG00000019843,ENSMUSG00000020611,ENSMUSG00000021367,ENSMUSG00000022469,ENSMUSG00000024300,ENSMUSG00000024397,ENSMUSG00000024539,ENSMUSG00000025139,ENSMUSG00000025178,ENSMUSG00000026786,ENSMUSG00000027435,ENSMUSG00000027540,ENSMUSG00000028224,ENSMUSG00000029468,ENSMUSG00000029484,ENSMUSG00000032440,ENSMUSG00000032562,ENSMUSG00000034041,ENSMUSG00000034116,…	Acvrl1,Aif1,Anxa3,Apbb1ip,Apold1,Bcl11a,Bcl2a1d,Cd93,Cntf,Cx3cr1,Cxcl12,Edn1,Fyn,Gna13,Gnai2,Grb2,Lyl1,Myo1f,Nbn,Nfam1,P2rx7,Pi4k2a,Pla2g4a,Prex1,Ptpn1,Ptpn2,Rapgef3,Sox4,Tgfbr2,Tollip,Vav1
GO:0030323	4	biological process	respiratory tube development	2	6	0.208503	0.0164833	0.115652	ENSMUSG00000017386,ENSMUSG00000039879	Heca,Traf4
GO:0009266	4	biological process	response to temperature stimulus	11	152	5.28209	0.0172922	0.118834	ENSMUSG00000020361,ENSMUSG00000021025,ENSMUSG00000027463,ENSMUSG00000028211,ENSMUSG00000028484,ENSMUSG00000028978,ENSMUSG00000030189,ENSMUSG00000030782,ENSMUSG00000031701,ENSMUSG00000056220,ENSMUSG00000061353	Cxcl12,Dnaja2,Hspa4,Nfkbia,Nos3,Pla2g4a,Psip1,Slc52a3,Tgfb1i1,Trp53inp1,Ybx3
GO:0022613	4	biological process	ribonucleoprotein complex biogenesis	8	95	3.3013	0.0175917	0.119717	ENSMUSG00000000787,ENSMUSG00000015126,ENSMUSG00000020430,ENSMUSG00000022247,ENSMUSG00000022724,ENSMUSG00000025464,ENSMUSG00000032215,ENSMUSG00000036285	Brix1,Ddx3x,Mina,Noa1,Paox,Pes1,Rsl24d1,Tsr3
GO:0001562	4	biological process	response to protozoan	4	30	1.04252	0.019344	0.125421	ENSMUSG00000028268,ENSMUSG00000028270,ENSMUSG00000041515,ENSMUSG00000069874	Gbp2,Gbp3,Irf8,Irgm2
GO:0034405	4	biological process	response to fluid shear stress	4	30	1.04252	0.019344	0.125421	ENSMUSG00000015839,ENSMUSG00000028978,ENSMUSG00000029468,ENSMUSG00000032035	Ets1,Nfe2l2,Nos3,P2rx7
GO:0043487	4	biological process	regulation of RNA stability	5	45	1.56378	0.0194058	0.125421	ENSMUSG00000007836,ENSMUSG00000030189,ENSMUSG00000040423,ENSMUSG00000041459,ENSMUSG00000044786	Hnrnpa0,Rc3h1,Tardbp,Ybx3,Zfp36
GO:0043933	4	biological process	macromolecular complex subunit organization	61	1342	46.6353	0.0194173	0.125421	ENSMUSG00000000530,ENSMUSG00000000787,ENSMUSG00000004364,ENSMUSG00000006313,ENSMUSG00000008301,ENSMUSG00000009731,ENSMUSG00000016510,ENSMUSG00000016921,ENSMUSG00000017188,ENSMUSG00000017428,ENSMUSG00000019774,ENSMUSG00000019970,ENSMUSG00000020059,ENSMUSG00000020349,ENSMUSG00000020361,ENSMUSG00000020409,ENSMUSG00000020930,ENSMUSG00000021645,ENSMUSG00000022336,ENSMUSG00000024217,ENSMUSG00000024360,…	Acvrl1,Adrm1,Ahctf1,Aif1,Arhgef2,Bad,Bbs12,Ccdc103,Cdc42ep2,Cntf,Coa3,Csnk1d,Cul3,Ddx20,Ddx3x,Dnajb6,Eif3c,Eif3e,Etf1,Gch1,Gemin6,Gjb1,Grb2,Gtf2a2,H2afz,Hspa4,Kcnd1,Kcns2,Kctd11,Kctd21,Klhl12,Mtif3,Mtrf1l,P2rx7,Pdgfc,Phax,Pias1,Ppat,Ppp2ca,Prex1,Prkab1,Psip1,Psmd11,Rad52,Rc3h1,Sec24a,Sf1,Sgk1,Slu7,Smad1,Smarce1,Smn1,Snrpc,Srsf6,Stx4a,Sycp3,Tspyl3,Tubgcp2,Unc13a,Unc13b,Upk1a
GO:0048583	4	biological process	regulation of response to stimulus	106	2524	87.7105	0.0221478	0.136843	ENSMUSG00000000530,ENSMUSG00000000787,ENSMUSG00000001029,ENSMUSG00000003283,ENSMUSG00000004364,ENSMUSG00000006205,ENSMUSG00000010517,ENSMUSG00000014303,ENSMUSG00000015839,ENSMUSG00000017386,ENSMUSG00000018008,ENSMUSG00000018821,ENSMUSG00000018932,ENSMUSG00000019843,ENSMUSG00000020027,ENSMUSG00000020230,ENSMUSG00000020349,ENSMUSG00000021025,ENSMUSG00000021367,ENSMUSG00000021871,ENSMUSG00000021986,…	Abhd6,Acvrl1,Adrm1,Aif1,Amer2,Arhgap26,Arhgef2,Arhgef7,Avpi1,Bad,Bcl2a1d,Brap,Ccnd1,Ccr7,Cntf,Csnk1d,Csnk2a1,Ctla2a,Cul3,Cxcl12,Cyth4,Ddx3x,Edn1,Errfi1,Faf1,Fam89b,Foxd1,Fyn,Fzd4,Glis2,Gnai2,Grb14,Grb2,Hck,Hic1,Htra1,Icam2,Ift122,Kctd11,Lime1,Map2k3,Map3k6,Mcl1,Mtor,Mul1,Myo1f,Nfam1,Nfe2l2,Nfkbia,Nfkbil1,Nlgn2,Nos3,Notch2,P2rx7,Pglyrp1,Phlda3,Pias1,Pim3,Pla2g4a,Plat,Plaur,Pnp,Ppm1f,Ppp2ca,Prex1,P…
GO:0001832	4	biological process	blastocyst growth	2	7	0.243254	0.0225496	0.136843	ENSMUSG00000020923,ENSMUSG00000028224	Nbn,Ubtf
GO:0006900	4	biological process	membrane budding	2	7	0.243254	0.0225496	0.136843	ENSMUSG00000025979,ENSMUSG00000029468	Mob4,P2rx7
GO:0071702	4	biological process	organic substance transport	73	1678	58.3115	0.0274816	0.154819	ENSMUSG00000000154,ENSMUSG00000004642,ENSMUSG00000006464,ENSMUSG00000008301,ENSMUSG00000014550,ENSMUSG00000014867,ENSMUSG00000016619,ENSMUSG00000016921,ENSMUSG00000019066,ENSMUSG00000019715,ENSMUSG00000020361,ENSMUSG00000020409,ENSMUSG00000021025,ENSMUSG00000021367,ENSMUSG00000021427,ENSMUSG00000021576,ENSMUSG00000021871,ENSMUSG00000021952,ENSMUSG00000022100,ENSMUSG00000022338,ENSMUSG00000022797,…	Ahctf1,Ap5z1,Apold1,Arhgef2,Bbs1,Cckbr,Ccr7,Chka,Copb1,Cry2,Dhx38,Edn1,Eif4a3,Eny2,Fyttd1,Fzd4,Gjb1,Gle1,Hspa4,Ipo5,Magoh,Nfkbia,Nmb,Notch2,Nup50,Nupl2,P2rx7,P2ry6,Pdcd6,Phax,Pla2g4a,Pnp,Prkag2,Qk,Rab3d,Rab3il1,Rab7,Rab8b,Rbm22,Rbm8a,Rnf19b,Rnps1,Rtp4,Sdcbp,Sec24a,Sigmar1,Slbp,Slc19a2,Slc22a18,Slc22a2,Slc2a6,Slc38a5,Slc52a3,Slu7,Snx16,Snx7,Spns2,Srp9,Srsf6,Ssr1,Stx4a,Surf4,Synj2bp,Tfrc,Thoc3,Timm…
GO:0031099	4	biological process	regeneration	11	164	5.69909	0.0284097	0.159062	ENSMUSG00000006728,ENSMUSG00000023067,ENSMUSG00000027878,ENSMUSG00000029246,ENSMUSG00000029484,ENSMUSG00000030189,ENSMUSG00000032440,ENSMUSG00000046223,ENSMUSG00000058440,ENSMUSG00000061353,ENSMUSG00000070348	Anxa3,Ccnd1,Cdk4,Cdkn1a,Cxcl12,Notch2,Nrf1,Plaur,Ppat,Tgfbr2,Ybx3
GO:0044092	4	biological process	negative regulation of molecular function	41	870	30.233	0.0304141	0.163476	ENSMUSG00000000787,ENSMUSG00000000881,ENSMUSG00000003161,ENSMUSG00000014303,ENSMUSG00000017428,ENSMUSG00000018286,ENSMUSG00000019876,ENSMUSG00000019907,ENSMUSG00000020230,ENSMUSG00000020349,ENSMUSG00000020361,ENSMUSG00000020720,ENSMUSG00000021025,ENSMUSG00000021737,ENSMUSG00000023067,ENSMUSG00000026181,ENSMUSG00000026914,ENSMUSG00000027582,ENSMUSG00000028944,ENSMUSG00000028967,ENSMUSG00000028978,…	Anxa3,Bcl2a1d,Cdkn1a,Commd7,Cry2,Csnk2a1,Csrnp2,Ctla2b,Ddx3x,Dlg3,Dnajb6,Errfi1,Fgfr1op,Glis2,Gmfb,Gnai2,Hspa4,Irs2,Nfkbia,Nfkbil1,Nos3,P2ry13,Pkib,Ppm1f,Ppp1r12a,Ppp2ca,Prkag2,Prmt2,Psmb6,Psmd11,Psmd12,Psmd14,Psmd6,Psme2,Socs4,Sri,Tiprl,Triap1,Trib3,Txnip,Zgpat
GO:0042769	4	biological process	DNA damage response, detection of DNA damage	2	9	0.312755	0.0369187	0.178658	ENSMUSG00000037740,ENSMUSG00000076431	Mrps26,Sox4
GO:0050878	4	biological process	regulation of body fluid levels	28	563	19.5646	0.0374858	0.181111	ENSMUSG00000014550,ENSMUSG00000016087,ENSMUSG00000018143,ENSMUSG00000019843,ENSMUSG00000020027,ENSMUSG00000020611,ENSMUSG00000021367,ENSMUSG00000022469,ENSMUSG00000022969,ENSMUSG00000023961,ENSMUSG00000026786,ENSMUSG00000026888,ENSMUSG00000027111,ENSMUSG00000027540,ENSMUSG00000028978,ENSMUSG00000029246,ENSMUSG00000031016,ENSMUSG00000031538,ENSMUSG00000031627,ENSMUSG00000032562,ENSMUSG00000034116,…	Apbb1ip,Ccnd1,Edn1,Enpp4,Fli1,Fyn,Gna13,Gnai2,Grb14,Grb2,Il10rb,Irf2,Itga6,Mafg,Mafk,Nos3,Pla2g4a,Plat,Plaur,Ppat,Ptpn1,Rapgef3,Slc22a2,Socs2,Usf2,Vav1,Wee1,Zfyve20
GO:0032535	4	biological process	regulation of cellular component size	10	153	5.31684	0.0413046	0.193655	ENSMUSG00000003283,ENSMUSG00000006728,ENSMUSG00000021367,ENSMUSG00000028991,ENSMUSG00000033444,ENSMUSG00000037944,ENSMUSG00000039621,ENSMUSG00000045664,ENSMUSG00000059923,ENSMUSG00000061353	Ccr7,Cdc42ep2,Cdk4,Cxcl12,Edn1,Grb2,Hck,Mtor,Prex1,Specc1l
GO:0048736	4	biological process	appendage development	3	23	0.799263	0.0441516	0.200536	ENSMUSG00000030323,ENSMUSG00000031665,ENSMUSG00000037325	Bbs7,Ift122,Sall1
GO:0016044	4	biological process	cellular membrane organization	23	452	15.7073	0.044917	0.200536	ENSMUSG00000019961,ENSMUSG00000020349,ENSMUSG00000020361,ENSMUSG00000022412,ENSMUSG00000024397,ENSMUSG00000024959,ENSMUSG00000025979,ENSMUSG00000026466,ENSMUSG00000028944,ENSMUSG00000029468,ENSMUSG00000029513,ENSMUSG00000030323,ENSMUSG00000030754,ENSMUSG00000030805,ENSMUSG00000031967,ENSMUSG00000033579,ENSMUSG00000036391,ENSMUSG00000037110,ENSMUSG00000047363,ENSMUSG00000047797,ENSMUSG00000051790,…	Afg3l1,Aif1,Bad,Bloc1s4,Copb1,Cstad,Fa2h,Gjb1,Hspa4,Ift122,Mob4,Nlgn2,P2rx7,Ppp2ca,Prkab1,Prkag2,Rab7,Ralgapa2,Sec24a,Smcr7l,Stx4a,Tmpo,Tor1aip1
GO:0016032	4	biological process	viral reproduction	17	311	10.8074	0.0449513	0.200536	ENSMUSG00000003283,ENSMUSG00000016619,ENSMUSG00000017428,ENSMUSG00000018286,ENSMUSG00000019843,ENSMUSG00000020720,ENSMUSG00000021737,ENSMUSG00000024218,ENSMUSG00000026914,ENSMUSG00000028484,ENSMUSG00000029729,ENSMUSG00000033323,ENSMUSG00000033543,ENSMUSG00000048439,ENSMUSG00000052293,ENSMUSG00000054715,ENSMUSG00000079197	Ctdp1,Fyn,Gtf2a2,Hck,Nup50,Nupl2,Psip1,Psmb6,Psmd11,Psmd12,Psmd14,Psmd6,Psme2,Taf11,Taf9 (ENSMUSG00000052293),Zkscan1,Zscan22
GO:0051856	4	biological process	adhesion to symbiont	2	10	0.347506	0.045104	0.200536	ENSMUSG00000028268,ENSMUSG00000028270	Gbp2,Gbp3
GO:0051702	4	biological process	interaction with symbiont	4	39	1.35527	0.0455416	0.201293	ENSMUSG00000024218,ENSMUSG00000028268,ENSMUSG00000028270,ENSMUSG00000041459	Gbp2,Gbp3,Taf11,Tardbp
GO:0048534	4	biological process	hematopoietic or lymphoid organ development	12	199	6.91536	0.0457839	0.201771	ENSMUSG00000000861,ENSMUSG00000020190,ENSMUSG00000025993,ENSMUSG00000026491,ENSMUSG00000027878,ENSMUSG00000031168,ENSMUSG00000032440,ENSMUSG00000034041,ENSMUSG00000036918,ENSMUSG00000037944,ENSMUSG00000039041,ENSMUSG00000056481	Adrm1,Ahctf1,Bcl11a,Ccr7,Cd248,Ebp,Lyl1,Mknk2,Notch2,Slc40a1,Tgfbr2,Ttc7
GO:0001666	4	biological process	response to hypoxia	17	312	10.8422	0.0460779	0.202542	ENSMUSG00000005312,ENSMUSG00000020230,ENSMUSG00000021367,ENSMUSG00000022797,ENSMUSG00000024231,ENSMUSG00000024959,ENSMUSG00000028978,ENSMUSG00000028991,ENSMUSG00000029009,ENSMUSG00000031538,ENSMUSG00000032035,ENSMUSG00000032440,ENSMUSG00000058440,ENSMUSG00000061353,ENSMUSG00000076431,ENSMUSG00000078578,ENSMUSG00000090698	Apold1,Bad,Cul2,Cxcl12,Edn1,Ets1,Mthfr,Mtor,Nos3,Nrf1,Plat,Prmt2,Sox4,Tfrc,Tgfbr2,Ube2d3,Ubqln1
GO:0022607	4	biological process	cellular component assembly	65	1521	52.8556	0.048847	0.210634	ENSMUSG00000000530,ENSMUSG00000000787,ENSMUSG00000001039,ENSMUSG00000004364,ENSMUSG00000006313,ENSMUSG00000006464,ENSMUSG00000008301,ENSMUSG00000009731,ENSMUSG00000016510,ENSMUSG00000016921,ENSMUSG00000017188,ENSMUSG00000017428,ENSMUSG00000020059,ENSMUSG00000020349,ENSMUSG00000020361,ENSMUSG00000020409,ENSMUSG00000020895,ENSMUSG00000020930,ENSMUSG00000021645,ENSMUSG00000022336,ENSMUSG00000022668,…	Acvrl1,Adrm1,Ahctf1,Aif1,Arhgap26,Arhgef7,B9d1,Bad,Bbs1,Bbs12,Cc2d2a,Ccdc103,Cntf,Coa3,Csnk1d,Cul3,Ddx20,Ddx3x,Eif3c,Eif3e,Gch1,Gemin6,Gjb1,Grb2,Gtf2a2,Gtpbp8,H2afz,Hspa4,Itga6,Kcnd1,Kcns2,Kctd11,Kctd21,Klhl12,Mtif3,Nlgn2,P2rx7,Pdgfc,Phax,Pias1,Ppat,Ppp2ca,Prex1,Prkab1,Psip1,Psmd11,Rad52,Rc3h1,Sdcbp,Sec24a,Sf1,Slu7,Smad1,Smn1,Snrpc,Srsf6,Stx4a,Sycp3,Tjp1,Tmem107,Tspyl3,Tubgcp2,Unc13a,Unc13b,Upk1a
GO:0001569	4	biological process	patterning of blood vessels	4	40	1.39002	0.0492646	0.210634	ENSMUSG00000020611,ENSMUSG00000021367,ENSMUSG00000032440,ENSMUSG00000061353	Cxcl12,Edn1,Gna13,Tgfbr2
GO:0006996	4	biological process	organelle organization	81	1945	67.5899	0.0499678	0.212734	ENSMUSG00000002797,ENSMUSG00000004364,ENSMUSG00000006464,ENSMUSG00000012429,ENSMUSG00000014867,ENSMUSG00000019813,ENSMUSG00000019907,ENSMUSG00000019970,ENSMUSG00000020059,ENSMUSG00000020230,ENSMUSG00000020361,ENSMUSG00000020430,ENSMUSG00000021192,ENSMUSG00000021264,ENSMUSG00000021645,ENSMUSG00000022338,ENSMUSG00000022412,ENSMUSG00000022961,ENSMUSG00000024240,ENSMUSG00000024811,ENSMUSG00000024926,…	Afg3l1,Ahctf1,Arhgap26,Arhgef2,Bad,Bbs1,Bloc1s4,Cbx2,Cbx4,Ccr7,Cdc42ep2,Cep57l1,Cep68,Chrac1,Copb1,Csnk1d,Cstad,Ctdp1,Cul3,Dffb,Dnajb6,Eny2,Epc1,Epc2,Ets1,Fgfr1op,Ggct,Ggnbp1,Golga5,H2afz,Hspa4,Insc,Kat5,Kat7,Klhl12,Mob4,Mplkip,Mrpl17,Mul1,Nbn,Noa1,Nos3,Nrf1,Nsmce2,P2rx7,Pes1,Pim3,Ppm1f,Ppp1r12a,Ppp2r2d,Prmt2,Ptpn1,Rab7,Rbbp8,Rfc3,Rlf,Sall1,Sdcbp,Sec24a,Sgk1,Sirt7,Smarce1,Smcr7l,Smn1,Son,Specc1l,…
GO:0090304	5	biological process	nucleic acid metabolic process	193	3242	112.661	7.76834e-15	2.58718e-12	ENSMUSG00000000787,ENSMUSG00000000861,ENSMUSG00000001156,ENSMUSG00000003382,ENSMUSG00000003444,ENSMUSG00000004642,ENSMUSG00000006585,ENSMUSG00000007836,ENSMUSG00000008301,ENSMUSG00000008398,ENSMUSG00000012076,ENSMUSG00000014303,ENSMUSG00000014763,ENSMUSG00000015126,ENSMUSG00000015217,ENSMUSG00000015839,ENSMUSG00000016087,ENSMUSG00000016921,ENSMUSG00000017428,ENSMUSG00000018143,ENSMUSG00000018286,…	Adrm1,Ahctf1,Alkbh1,Ap5z1,Aplf,Aptx,Atf4,Atrip,Atxn1l,Bcl11a,Brms1l,Bzw1,Cbx2,Cbx4,Ccnl1,Cdt1,Cops2,Cry2,Csnk1d,Csnk2a1,Csnk2a2,Csrnp2,Cstf1,Ctdp1,Ddx20,Ddx3x,Dffb,Dhx38,Dido1,Dmbx1,Dnttip2,Eaf1,Eif3e,Eif4a3,Elk3,Eny2,Epc1,Epc2,Ercc5,Etf1,Ets1,Etv3,Fam120b,Fli1,Foxd1,Ftsj1,Gars,Gemin6,Glis2,Gmeb1,Gmeb2,Gtf2a2,Gtf3c6,Hic1,Hmgb3,Hnrnpa0,Hsf5,Ino80e,Irf2,Irf8,Kat5,Kat7,Klf3,Klf9,Leng9,Lhx3,Lsm10,Lyl…
GO:0016070	5	biological process	RNA metabolic process	169	2771	96.2938	8.06305e-14	1.73356e-11	ENSMUSG00000000787,ENSMUSG00000000861,ENSMUSG00000001156,ENSMUSG00000003382,ENSMUSG00000003444,ENSMUSG00000004642,ENSMUSG00000007836,ENSMUSG00000008301,ENSMUSG00000008398,ENSMUSG00000012076,ENSMUSG00000014303,ENSMUSG00000014763,ENSMUSG00000015126,ENSMUSG00000015839,ENSMUSG00000016087,ENSMUSG00000016921,ENSMUSG00000017428,ENSMUSG00000018143,ENSMUSG00000018286,ENSMUSG00000019837,ENSMUSG00000020349,…	Adrm1,Ahctf1,Alkbh1,Atf4,Atxn1l,Bcl11a,Brms1l,Bzw1,Cbx2,Cbx4,Ccnl1,Cops2,Cry2,Csnk2a1,Csnk2a2,Csrnp2,Cstf1,Ctdp1,Ddx20,Ddx3x,Dhx38,Dido1,Dmbx1,Dnttip2,Eaf1,Eif3e,Eif4a3,Elk3,Eny2,Epc1,Epc2,Etf1,Ets1,Etv3,Fam120b,Fli1,Foxd1,Ftsj1,Gars,Gemin6,Glis2,Gmeb1,Gmeb2,Gtf2a2,Gtf3c6,Hic1,Hnrnpa0,Hsf5,Ino80e,Irf2,Irf8,Kat5,Kat7,Klf3,Klf9,Leng9,Lhx3,Lsm10,Lyl1,Mafg,Mafk,Magoh,Med20,Med26,Med29,Mier3,Mina,Mxd1…
GO:0060255	5	biological process	regulation of macromolecule metabolic process	234	4408	153.181	1.31988e-12	2.09097e-10	ENSMUSG00000000530,ENSMUSG00000000787,ENSMUSG00000000861,ENSMUSG00000001156,ENSMUSG00000002617,ENSMUSG00000003283,ENSMUSG00000003382,ENSMUSG00000003444,ENSMUSG00000005312,ENSMUSG00000006585,ENSMUSG00000006728,ENSMUSG00000007836,ENSMUSG00000008398,ENSMUSG00000010517,ENSMUSG00000012076,ENSMUSG00000014303,ENSMUSG00000014763,ENSMUSG00000014905,ENSMUSG00000015839,ENSMUSG00000016087,ENSMUSG00000016510,…	Acvrl1,Ahctf1,Aif1,Alkbh1,Anxa3,Aptx,Arhgef2,Atf4,Atxn1l,Avpi1,Bad,Bag3,Bcl11a,Brms1l,Bves,Bzw1,Cbx2,Cbx4,Ccnd1,Ccnl1,Ccr7,Cdk4,Cdkn1a,Cdt1,Cnppd1,Cnpy2,Cntf,Coa3,Commd7,Cops2,Cry2,Csnk1d,Csnk2a1,Csnk2a2,Csrnp2,Ctdp1,Ctla2a,Cul2,Ddx20,Ddx3x,Dmbx1,Dnajb6,Dnajb9,Dnttip2,Dpm3,Eaf1,Edn1,Eif1,Eif3c,Eif3e,Eif4a3,Eif4e2,Elk3,Eny2,Epc1,Epc2,Errfi1,Esco1,Etf1,Ets1,Etv3,Faf1,Fam120b,Fgfr1op,Fli1,Foxd1,Fyn,…
GO:0031323	5	biological process	regulation of cellular metabolic process	240	4573	158.914	1.9758e-12	2.79739e-10	ENSMUSG00000000530,ENSMUSG00000000787,ENSMUSG00000000861,ENSMUSG00000000881,ENSMUSG00000001156,ENSMUSG00000002617,ENSMUSG00000003283,ENSMUSG00000003382,ENSMUSG00000003444,ENSMUSG00000005312,ENSMUSG00000006585,ENSMUSG00000006728,ENSMUSG00000008398,ENSMUSG00000010517,ENSMUSG00000012076,ENSMUSG00000014303,ENSMUSG00000014763,ENSMUSG00000014905,ENSMUSG00000015839,ENSMUSG00000016087,ENSMUSG00000016510,…	Acvrl1,Ahctf1,Aif1,Anxa3,Arhgap26,Arhgef2,Arhgef7,Atf4,Atxn1l,Avpi1,Bad,Bcl11a,Brms1l,Bves,Bzw1,Cbx2,Cbx4,Ccnd1,Ccnl1,Ccr7,Cdc42ep2,Cdk4,Cdkn1a,Cdt1,Cnppd1,Cnpy2,Cntf,Coa3,Commd7,Cops2,Cry2,Csnk1d,Csnk2a1,Csnk2a2,Csrnp2,Ctdp1,Cul2,Ddx20,Ddx3x,Dlg3,Dmbx1,Dnajb6,Dnajb9,Dnttip2,Eaf1,Edn1,Eif1,Eif3c,Eif3e,Eif4a3,Eif4e2,Elk3,Eny2,Epc1,Epc2,Errfi1,Esco1,Etf1,Ets1,Etv3,Faf1,Fam120b,Fgfr1op,Fli1,Foxd1,Fz…
GO:0034645	5	biological process	cellular macromolecule biosynthetic process	153	2598	90.282	2.56099e-11	2.33593e-09	ENSMUSG00000000787,ENSMUSG00000000861,ENSMUSG00000001156,ENSMUSG00000003382,ENSMUSG00000003444,ENSMUSG00000004642,ENSMUSG00000005846,ENSMUSG00000006585,ENSMUSG00000008398,ENSMUSG00000012076,ENSMUSG00000014303,ENSMUSG00000014763,ENSMUSG00000015839,ENSMUSG00000016087,ENSMUSG00000016510,ENSMUSG00000016921,ENSMUSG00000018143,ENSMUSG00000019774,ENSMUSG00000019837,ENSMUSG00000020923,ENSMUSG00000021264,…	Ahctf1,Atf4,Atrip,Atxn1l,Bcl11a,Brms1l,Bzw1,Cbx2,Cbx4,Ccnl1,Cdt1,Cops2,Cry2,Csnk2a1,Csnk2a2,Csrnp2,Cstf1,Ctdp1,Ddx3x,Dhx38,Dido1,Dmbx1,Dnttip2,Eaf1,Eif1,Eif2s2,Eif3c,Eif3e,Eif4e2,Elk3,Eny2,Epc1,Epc2,Etf1,Ets1,Etv3,Fam120b,Fli1,Foxd1,Gars,Glis2,Gmeb1,Gmeb2,Gtf2a2,Gtf3c6,Hic1,Hsf5,Ino80e,Irf2,Irf8,Kat5,Kat7,Klf3,Klf9,Lhx3,Lsm10,Lyl1,Mafg,Mafk,Magoh,Med20,Med26,Med29,Mier3,Mina,Mrpl14,Mrpl17,Mrpl36,…
GO:0080090	5	biological process	regulation of primary metabolic process	233	4526	157.281	3.60373e-11	3.19036e-09	ENSMUSG00000000530,ENSMUSG00000000787,ENSMUSG00000000861,ENSMUSG00000001156,ENSMUSG00000002617,ENSMUSG00000003283,ENSMUSG00000003382,ENSMUSG00000003444,ENSMUSG00000005312,ENSMUSG00000006585,ENSMUSG00000006728,ENSMUSG00000008398,ENSMUSG00000010517,ENSMUSG00000012076,ENSMUSG00000014303,ENSMUSG00000014763,ENSMUSG00000014905,ENSMUSG00000015839,ENSMUSG00000016087,ENSMUSG00000016510,ENSMUSG00000016921,…	Acvrl1,Ahctf1,Aif1,Anxa3,Arhgap26,Arhgef2,Arhgef7,Atf4,Atxn1l,Avpi1,Bad,Bcl11a,Brms1l,Bves,Bzw1,Cbx2,Cbx4,Ccnd1,Ccnl1,Ccr7,Cdc42ep2,Cdk4,Cdkn1a,Cdt1,Cnppd1,Cntf,Coa3,Commd7,Cops2,Cry2,Csnk1d,Csnk2a1,Csnk2a2,Csrnp2,Ctdp1,Ctla2a,Cul2,Ddx20,Ddx3x,Dmbx1,Dnajb6,Dnajb9,Dnttip2,Eaf1,Edn1,Eif1,Eif3c,Eif3e,Eif4a3,Eif4e2,Elk3,Eny2,Epc1,Epc2,Errfi1,Esco1,Etf1,Ets1,Etv3,Faf1,Fam120b,Fgfr1op,Fli1,Foxd1,Fyn,Fz…
GO:0009889	5	biological process	regulation of biosynthetic process	188	3447	119.785	5.83021e-11	4.87471e-09	ENSMUSG00000000530,ENSMUSG00000000787,ENSMUSG00000000861,ENSMUSG00000001156,ENSMUSG00000002617,ENSMUSG00000003283,ENSMUSG00000003382,ENSMUSG00000003444,ENSMUSG00000006585,ENSMUSG00000006728,ENSMUSG00000008398,ENSMUSG00000012076,ENSMUSG00000014303,ENSMUSG00000014763,ENSMUSG00000015839,ENSMUSG00000016087,ENSMUSG00000016510,ENSMUSG00000017188,ENSMUSG00000018143,ENSMUSG00000018932,ENSMUSG00000019907,…	Acvrl1,Ahctf1,Aif1,Anxa3,Arhgef2,Atf4,Atxn1l,Bcl11a,Brms1l,Bzw1,Cbx2,Cbx4,Ccnl1,Ccr7,Cdk4,Cdkn1a,Cdt1,Cnpy2,Coa3,Commd7,Cops2,Cry2,Csnk2a1,Csnk2a2,Csrnp2,Ctdp1,Cul2,Ddx20,Ddx3x,Dmbx1,Dnajb6,Dnttip2,Eaf1,Edn1,Eif1,Eif3c,Eif3e,Eif4a3,Eif4e2,Elk3,Eny2,Epc1,Epc2,Esco1,Etf1,Ets1,Etv3,Fam120b,Fli1,Foxd1,Fzd4,Glis2,Gmeb1,Gmeb2,Gnai2,Gtf2a2,Hck,Hic1,Hsf5,Ino80e,Irf2,Irf8,Irs2,Itga6,Kat5,Kat7,Klf3,Klf9,Lh…
GO:0009059	5	biological process	macromolecule biosynthetic process	156	2714	94.3131	9.72147e-11	7.13698e-09	ENSMUSG00000000787,ENSMUSG00000000861,ENSMUSG00000001156,ENSMUSG00000003382,ENSMUSG00000003444,ENSMUSG00000004642,ENSMUSG00000005846,ENSMUSG00000006585,ENSMUSG00000008398,ENSMUSG00000012076,ENSMUSG00000014303,ENSMUSG00000014763,ENSMUSG00000015839,ENSMUSG00000016087,ENSMUSG00000016510,ENSMUSG00000016921,ENSMUSG00000018143,ENSMUSG00000019774,ENSMUSG00000019837,ENSMUSG00000020923,ENSMUSG00000021264,…	Adrm1,Ahctf1,Atf4,Atrip,Atxn1l,Bcl11a,Brms1l,Bzw1,Cbx2,Cbx4,Ccnl1,Cdt1,Cops2,Cry2,Csnk2a1,Csnk2a2,Csrnp2,Cstf1,Ctdp1,Ddx3x,Dhx38,Dido1,Dmbx1,Dnttip2,Eaf1,Eif1,Eif2s2,Eif3c,Eif3e,Eif4e2,Elk3,Eny2,Epc1,Epc2,Etf1,Ets1,Etv3,Fam120b,Fli1,Foxd1,Gars,Glis2,Gmeb1,Gmeb2,Gtf2a2,Gtf3c6,Hic1,Hsf5,Ino80e,Irf2,Irf8,Kat5,Kat7,Klf3,Klf9,Lhx3,Lsm10,Lyl1,Mafg,Mafk,Magoh,Med20,Med26,Med29,Mier3,Mina,Mrpl14,Mrpl17,M…
GO:0051171	5	biological process	regulation of nitrogen compound metabolic process	189	3581	124.442	7.98922e-10	5.3439e-08	ENSMUSG00000000530,ENSMUSG00000000787,ENSMUSG00000000861,ENSMUSG00000001156,ENSMUSG00000002617,ENSMUSG00000003283,ENSMUSG00000003382,ENSMUSG00000003444,ENSMUSG00000006585,ENSMUSG00000008398,ENSMUSG00000012076,ENSMUSG00000014303,ENSMUSG00000014763,ENSMUSG00000014905,ENSMUSG00000015839,ENSMUSG00000016087,ENSMUSG00000016921,ENSMUSG00000017428,ENSMUSG00000018143,ENSMUSG00000018286,ENSMUSG00000018932,…	Acvrl1,Ahctf1,Aif1,Anxa3,Arhgap26,Arhgef2,Arhgef7,Atf4,Atxn1l,Bcl11a,Brms1l,Bves,Bzw1,Cbx2,Cbx4,Ccnl1,Ccr7,Cdc42ep2,Cdkn1a,Cdt1,Commd7,Cops2,Cry2,Csnk2a1,Csnk2a2,Csrnp2,Ctdp1,Cul2,Ddx20,Ddx3x,Dmbx1,Dnajb6,Dnajb9,Dnttip2,Eaf1,Edn1,Eif4a3,Elk3,Eny2,Epc1,Epc2,Errfi1,Esco1,Ets1,Etv3,Fam120b,Fli1,Foxd1,Fzd4,Glis2,Gmeb1,Gmeb2,Gnai2,Gtf2a2,Hck,Hic1,Hsf5,Htr1f,Ino80e,Irf2,Irf8,Itga6,Kat5,Kat7,Klf3,Klf9,L…
GO:0044271	5	biological process	cellular nitrogen compound biosynthetic process	138	2458	85.4169	7.02996e-09	4.23204e-07	ENSMUSG00000000787,ENSMUSG00000000861,ENSMUSG00000001156,ENSMUSG00000002797,ENSMUSG00000003382,ENSMUSG00000003444,ENSMUSG00000004642,ENSMUSG00000008398,ENSMUSG00000012076,ENSMUSG00000014303,ENSMUSG00000014763,ENSMUSG00000015839,ENSMUSG00000016087,ENSMUSG00000016921,ENSMUSG00000018143,ENSMUSG00000019837,ENSMUSG00000020923,ENSMUSG00000021264,ENSMUSG00000021871,ENSMUSG00000021890,ENSMUSG00000022338,…	Adrm1,Ahctf1,Atf4,Atxn1l,Bcl11a,Brms1l,Bzw1,Cbx2,Cbx4,Ccnl1,Cops2,Cry2,Csnk2a1,Csnk2a2,Csrnp2,Cstf1,Ctdp1,Ddx3x,Dhx38,Dido1,Dmbx1,Dnttip2,Eaf1,Elk3,Eny2,Epc1,Epc2,Ets1,Etv3,Fam120b,Fli1,Foxd1,Gars,Gch1,Ggct,Glis2,Gmeb1,Gmeb2,Gmppb,Gtf2a2,Gtf3c6,Hic1,Hsf5,Ino80e,Irf2,Irf8,Kat5,Kat7,Klf3,Klf9,Lhx3,Lsm10,Lyl1,Mafg,Mafk,Magoh,Med20,Med26,Med29,Mier3,Mina,Mrps26,Mxd1,Nfe2l2,Nme4,Nos3,Notch2,Nrf1,Nrip1…
GO:0034654	5	biological process	nucleobase-containing compound biosynthetic process	132	2328	80.8993	8.86618e-09	5.03532e-07	ENSMUSG00000000787,ENSMUSG00000000861,ENSMUSG00000001156,ENSMUSG00000003382,ENSMUSG00000003444,ENSMUSG00000004642,ENSMUSG00000008398,ENSMUSG00000012076,ENSMUSG00000014303,ENSMUSG00000014763,ENSMUSG00000015839,ENSMUSG00000016087,ENSMUSG00000016921,ENSMUSG00000018143,ENSMUSG00000019837,ENSMUSG00000020923,ENSMUSG00000021264,ENSMUSG00000021871,ENSMUSG00000021890,ENSMUSG00000022338,ENSMUSG00000022724,…	Adrm1,Ahctf1,Atf4,Atxn1l,Bcl11a,Brms1l,Bzw1,Cbx2,Cbx4,Ccnl1,Cops2,Cry2,Csnk2a1,Csnk2a2,Csrnp2,Cstf1,Ctdp1,Ddx3x,Dhx38,Dido1,Dmbx1,Dnttip2,Eaf1,Elk3,Eny2,Epc1,Epc2,Ets1,Etv3,Fam120b,Fli1,Foxd1,Gars,Glis2,Gmeb1,Gmeb2,Gmppb,Gtf2a2,Gtf3c6,Hic1,Hsf5,Ino80e,Irf2,Irf8,Kat5,Kat7,Klf3,Klf9,Lhx3,Lsm10,Lyl1,Mafg,Mafk,Magoh,Med20,Med26,Med29,Mier3,Mina,Mxd1,Nfe2l2,Nme4,Notch2,Nrf1,Nrip1,Pbx2,Phf5a,Phtf2,Pias…
GO:0048523	5	biological process	negative regulation of cellular process	172	3313	115.129	2.01687e-08	1.10378e-06	ENSMUSG00000000530,ENSMUSG00000000787,ENSMUSG00000000861,ENSMUSG00000000881,ENSMUSG00000003283,ENSMUSG00000003382,ENSMUSG00000004364,ENSMUSG00000006205,ENSMUSG00000006585,ENSMUSG00000008398,ENSMUSG00000014303,ENSMUSG00000014905,ENSMUSG00000015217,ENSMUSG00000015839,ENSMUSG00000016921,ENSMUSG00000017428,ENSMUSG00000018286,ENSMUSG00000019843,ENSMUSG00000019876,ENSMUSG00000019970,ENSMUSG00000020027,…	Abhd6,Acvrl1,Aif1,Alkbh1,Amer2,Arhgef2,Arhgef7,Atrip,Bag3,Bcl11a,Bcl2a1a,Brap,Cbll1,Cbx2,Cbx4,Ccnd1,Ccr7,Cdkn1a,Cdt1,Cntf,Commd7,Cops2,Cry2,Csnk2a1,Csnk2a2,Cul2,Cul3,Cx3cr1,Cxcl12,Ddx20,Ddx3x,Dlg3,Dmbx1,Dnajb6,Dnajb9,Edn1,Eif3e,Eif4a3,Eif4e2,Elk3,Epc1,Ercc5,Errfi1,Ets1,Etv3,Fam89b,Fgfr1op,Foxd1,Fyn,Fzd4,Glis2,Gmfb,Gnai2,Grb14,Grb2,Hck,Hic1,Hmgb3,Hpgd,Hspa4,Htr1f,Htra1,Ifi30,Ift122,Irf2,Irf8,Irs2,…
GO:0018130	5	biological process	heterocycle biosynthetic process	133	2399	83.3666	2.99866e-08	1.5562e-06	ENSMUSG00000000787,ENSMUSG00000000861,ENSMUSG00000001156,ENSMUSG00000003382,ENSMUSG00000003444,ENSMUSG00000004642,ENSMUSG00000008398,ENSMUSG00000012076,ENSMUSG00000014303,ENSMUSG00000014763,ENSMUSG00000015839,ENSMUSG00000016087,ENSMUSG00000016921,ENSMUSG00000018143,ENSMUSG00000019837,ENSMUSG00000020923,ENSMUSG00000021264,ENSMUSG00000021871,ENSMUSG00000021890,ENSMUSG00000022338,ENSMUSG00000022724,…	Adrm1,Ahctf1,Atf4,Atxn1l,Bcl11a,Brms1l,Bzw1,Cbx2,Cbx4,Ccnl1,Cops2,Cry2,Csnk2a1,Csnk2a2,Csrnp2,Cstf1,Ctdp1,Ddx3x,Dhx38,Dido1,Dmbx1,Dnttip2,Eaf1,Elk3,Eny2,Epc1,Epc2,Ets1,Etv3,Fam120b,Fli1,Foxd1,Gars,Gch1,Glis2,Gmeb1,Gmeb2,Gmppb,Gtf2a2,Gtf3c6,Hic1,Hsf5,Ino80e,Irf2,Irf8,Kat5,Kat7,Klf3,Klf9,Lhx3,Lsm10,Lyl1,Mafg,Mafk,Magoh,Med20,Med26,Med29,Mier3,Mina,Mxd1,Nfe2l2,Nme4,Notch2,Nrf1,Nrip1,Pbx2,Phf5a,Phtf2…
GO:0019438	5	biological process	aromatic compound biosynthetic process	133	2402	83.4709	3.23003e-08	1.64786e-06	ENSMUSG00000000787,ENSMUSG00000000861,ENSMUSG00000001156,ENSMUSG00000003382,ENSMUSG00000003444,ENSMUSG00000004642,ENSMUSG00000008398,ENSMUSG00000012076,ENSMUSG00000014303,ENSMUSG00000014763,ENSMUSG00000015839,ENSMUSG00000016087,ENSMUSG00000016921,ENSMUSG00000018143,ENSMUSG00000019837,ENSMUSG00000020923,ENSMUSG00000021264,ENSMUSG00000021871,ENSMUSG00000021890,ENSMUSG00000022338,ENSMUSG00000022724,…	Adrm1,Ahctf1,Atf4,Atxn1l,Bcl11a,Brms1l,Bzw1,Cbx2,Cbx4,Ccnl1,Cops2,Cry2,Csnk2a1,Csnk2a2,Csrnp2,Cstf1,Ctdp1,Ddx3x,Dhx38,Dido1,Dmbx1,Dnttip2,Eaf1,Elk3,Eny2,Epc1,Epc2,Ets1,Etv3,Fam120b,Fli1,Foxd1,Gars,Gch1,Glis2,Gmeb1,Gmeb2,Gmppb,Gtf2a2,Gtf3c6,Hic1,Hsf5,Ino80e,Irf2,Irf8,Kat5,Kat7,Klf3,Klf9,Lhx3,Lsm10,Lyl1,Mafg,Mafk,Magoh,Med20,Med26,Med29,Mier3,Mina,Mxd1,Nfe2l2,Nme4,Notch2,Nrf1,Nrip1,Pbx2,Phf5a,Phtf2…
GO:1901362	5	biological process	organic cyclic compound biosynthetic process	135	2527	87.8147	2.03622e-07	9.57662e-06	ENSMUSG00000000787,ENSMUSG00000000861,ENSMUSG00000001156,ENSMUSG00000003382,ENSMUSG00000003444,ENSMUSG00000004642,ENSMUSG00000008398,ENSMUSG00000012076,ENSMUSG00000014303,ENSMUSG00000014763,ENSMUSG00000015839,ENSMUSG00000016087,ENSMUSG00000016921,ENSMUSG00000018143,ENSMUSG00000019837,ENSMUSG00000020923,ENSMUSG00000021264,ENSMUSG00000021871,ENSMUSG00000021890,ENSMUSG00000022338,ENSMUSG00000022724,…	Adrm1,Ahctf1,Atf4,Atxn1l,Bcl11a,Brms1l,Bzw1,Cbx2,Cbx4,Ccnl1,Cops2,Cry2,Csnk2a1,Csnk2a2,Csrnp2,Cstf1,Ctdp1,Ddx3x,Dhx38,Dido1,Dmbx1,Dnttip2,Eaf1,Ebp,Elk3,Eny2,Epc1,Epc2,Ets1,Etv3,Fam120b,Fli1,Foxd1,Gars,Gch1,Glis2,Gmeb1,Gmeb2,Gmppb,Gtf2a2,Gtf3c6,Hic1,Hsf5,Ino80e,Irf2,Irf8,Kat5,Kat7,Klf3,Klf9,Lhx3,Lsm10,Lyl1,Mafg,Mafk,Magoh,Med20,Med26,Med29,Mier3,Mina,Mxd1,Nfe2l2,Nme4,Notch2,Nrf1,Nrip1,Pbx2,Phf5a,P…
GO:0051028	5	biological process	mRNA transport	17	113	3.92682	3.69188e-07	1.68372e-05	ENSMUSG00000004642,ENSMUSG00000016619,ENSMUSG00000016921,ENSMUSG00000019715,ENSMUSG00000022100,ENSMUSG00000022338,ENSMUSG00000022800,ENSMUSG00000025580,ENSMUSG00000025872,ENSMUSG00000026491,ENSMUSG00000028609,ENSMUSG00000034681,ENSMUSG00000037993,ENSMUSG00000038374,ENSMUSG00000038398,ENSMUSG00000048439,ENSMUSG00000062078	Ahctf1,Dhx38,Eif4a3,Eny2,Fyttd1,Gle1,Magoh,Nup50,Nupl2,Qk,Rbm8a,Rnps1,Slbp,Srsf6,Thoc3,Upf3a,Xpo7
GO:0015931	5	biological process	nucleobase-containing compound transport	20	155	5.38634	4.60343e-07	2.06811e-05	ENSMUSG00000004642,ENSMUSG00000008301,ENSMUSG00000016619,ENSMUSG00000016921,ENSMUSG00000019715,ENSMUSG00000022100,ENSMUSG00000022338,ENSMUSG00000022800,ENSMUSG00000025580,ENSMUSG00000025872,ENSMUSG00000026491,ENSMUSG00000028609,ENSMUSG00000029468,ENSMUSG00000034681,ENSMUSG00000037993,ENSMUSG00000038374,ENSMUSG00000038398,ENSMUSG00000047797,ENSMUSG00000048439,ENSMUSG00000062078	Ahctf1,Dhx38,Eif4a3,Eny2,Fyttd1,Gjb1,Gle1,Magoh,Nup50,Nupl2,P2rx7,Phax,Qk,Rbm8a,Rnps1,Slbp,Srsf6,Thoc3,Upf3a,Xpo7
GO:0006974	5	biological process	response to DNA damage stimulus	45	609	21.1631	1.84401e-06	7.11597e-05	ENSMUSG00000017428,ENSMUSG00000018286,ENSMUSG00000019970,ENSMUSG00000020720,ENSMUSG00000021264,ENSMUSG00000021737,ENSMUSG00000022248,ENSMUSG00000023067,ENSMUSG00000024926,ENSMUSG00000024959,ENSMUSG00000025162,ENSMUSG00000025646,ENSMUSG00000026048,ENSMUSG00000026914,ENSMUSG00000028224,ENSMUSG00000028411,ENSMUSG00000028820,ENSMUSG00000029535,ENSMUSG00000030051,ENSMUSG00000030166,ENSMUSG00000030689,…	Alkbh1,Ap5z1,Aplf,Aptx,Atrip,Bad,Ccnd1,Cdkn1a,Cry2,Csnk1d,Epc2,Ercc5,Grb2,Hic1,Ino80e,Kat5,Mrps26,Nbn,Nsmce2,Phlda3,Psmb6,Psmd11,Psmd12,Psmd14,Psmd6,Psme2,Rad1,Rad52,Rbbp8,Recql4,Rfc3,Sesn1,Sfpq,Sgk1,Sox4,Taf9 (ENSMUSG00000052293),Tiprl,Trex1,Triap1,Ube2d3,Uvrag,Yap1,Yy1,Zbtb40,Zranb3
GO:0010941	5	biological process	regulation of cell death	82	1392	48.3728	1.9231e-06	7.23664e-05	ENSMUSG00000000787,ENSMUSG00000003283,ENSMUSG00000006673,ENSMUSG00000006728,ENSMUSG00000010517,ENSMUSG00000014905,ENSMUSG00000015839,ENSMUSG00000017386,ENSMUSG00000017428,ENSMUSG00000018286,ENSMUSG00000019843,ENSMUSG00000019970,ENSMUSG00000020027,ENSMUSG00000020059,ENSMUSG00000020230,ENSMUSG00000020349,ENSMUSG00000020361,ENSMUSG00000020720,ENSMUSG00000021025,ENSMUSG00000021367,ENSMUSG00000021576,…	Aif1,Alkbh1,Arhgef2,Arhgef7,Atf4,Bad,Bag3,Bcl2a1a,Bcl2a1d,Cbx4,Ccr7,Cd248,Cdk4,Cdkn1a,Cntf,Csnk2a1,Cx3cr1,Cxcl12,Ddx20,Ddx3x,Dffb,Dnajb6,Dnajb9,Edn1,Ercc5,Ets1,Faf1,Fyn,Gch1,Hck,Hspa4,Irs2,Itga6,Lhx3,Mcl1,Mul1,Nfe2l2,Nfkbia,Noa1,Nos3,Notch2,P2rx7,Pdcd6,Phlda3,Pim3,Pla2g4a,Plaur,Pnp,Ppm1f,Ppp2ca,Prmt2,Psmb6,Psmd11,Psmd12,Psmd14,Psmd6,Psme2,Qrich1,Rara,Sf1,Sgk1,Sigmar1,Slc35f6,Smad1,Socs2,Son,Sox10…
GO:0010467	5	biological process	gene expression	47	657	22.8311	2.64611e-06	9.37035e-05	ENSMUSG00000004642,ENSMUSG00000007836,ENSMUSG00000008301,ENSMUSG00000016921,ENSMUSG00000017428,ENSMUSG00000018286,ENSMUSG00000020349,ENSMUSG00000020495,ENSMUSG00000020720,ENSMUSG00000020923,ENSMUSG00000021427,ENSMUSG00000021645,ENSMUSG00000021737,ENSMUSG00000022336,ENSMUSG00000024218,ENSMUSG00000024360,ENSMUSG00000025580,ENSMUSG00000026511,ENSMUSG00000026914,ENSMUSG00000027498,ENSMUSG00000027878,…	Cstf1,Ctdp1,Ddx20,Dhx38,Eif2s2,Eif3c,Eif3e,Eif4a3,Etf1,Gars,Gemin6,Gtf2a2,Hnrnpa0,Lsm10,Magoh,Med20,Med26,Notch2,P2rx7,Phax,Phf5a,Ppp2ca,Psmb6,Psmd11,Psmd12,Psmd14,Psmd6,Psme2,Rara,Rbm8a,Rnps1,Sf3b4,Slbp,Smg8,Smn1,Snrnp40,Srp9,Srsf6,Ssr1,Taf11,Taf9 (ENSMUSG00000052293),Tfdp1,Ube2d3,Ubtf,Upf3a,Yap1,Zfp36
GO:0044267	5	biological process	cellular protein metabolic process	140	2797	97.1974	4.45402e-06	0.000150636	ENSMUSG00000000530,ENSMUSG00000000861,ENSMUSG00000001924,ENSMUSG00000003283,ENSMUSG00000004364,ENSMUSG00000005846,ENSMUSG00000006728,ENSMUSG00000014905,ENSMUSG00000015839,ENSMUSG00000016510,ENSMUSG00000017386,ENSMUSG00000017428,ENSMUSG00000018286,ENSMUSG00000018381,ENSMUSG00000018932,ENSMUSG00000019066,ENSMUSG00000019774,ENSMUSG00000019795,ENSMUSG00000019843,ENSMUSG00000019907,ENSMUSG00000019970,…	Abi3,Acvrl1,Afg3l1,Arih1,Atf4,Bag3,Bbs12,Bcl11a,Cbll1,Cbx4,Ccnd1,Cdk4,Cops2,Cops8,Cry2,Csnk1d,Csnk2a1,Csnk2a2,Ctdp1,Cul2,Cul3,Dcaf10,Dcaf17,Dcaf8,Dnaja2,Dnajb6,Dnajb9,Dpm3,Eif1,Eif2s2,Eif3c,Eif3e,Eif4e2,Eny2,Epc1,Esco1,Etf1,Fbxw2,Fyn,Gal3st1,Gars,Gcnt1,Gmfb,Gmppb,H2-DMb1,Hck,Immp1l,Josd2,Kat5,Kat7,Kctd11,Klhl12,Klhl15,Map2k3,Map3k6,Mapk6,March5,Mknk2,Mkrn1,Mrpl14,Mrpl17,Mrpl36,Mrpl51,Mrpl9,Mrps16…
GO:0034097	5	biological process	response to cytokine stimulus	42	586	20.3638	8.59107e-06	0.000269366	ENSMUSG00000003283,ENSMUSG00000015839,ENSMUSG00000016619,ENSMUSG00000020230,ENSMUSG00000021367,ENSMUSG00000022969,ENSMUSG00000024349,ENSMUSG00000024397,ENSMUSG00000024539,ENSMUSG00000024959,ENSMUSG00000025234,ENSMUSG00000025580,ENSMUSG00000026254,ENSMUSG00000027540,ENSMUSG00000028059,ENSMUSG00000028268,ENSMUSG00000028270,ENSMUSG00000028978,ENSMUSG00000029009,ENSMUSG00000030189,ENSMUSG00000031627,…	Aif1,Arhgef2,Arih1,Bad,Ccr7,Ccr8,Cntf,Commd7,Cx3cr1,Cxcl12,Edn1,Eif4a3,Eif4e2,Ets1,Gbp2,Gbp3,Gch1,Gm4951,Gpr17,Hck,Ifi30,Il10rb,Irf2,Irf8,Irgm2,Mcl1,Mthfr,Nfe2l2,Nos3,Nup50,Nupl2,Pias1,Prmt2,Ptpn1,Ptpn2,Rara,Taf9 (ENSMUSG00000052293),Tgtp1,Tmem173,Trex1,Uba7,Ybx3
GO:0044770	5	biological process	cell cycle phase transition	23	274	9.52166	9.49773e-05	0.00242273	ENSMUSG00000004364,ENSMUSG00000006585,ENSMUSG00000006728,ENSMUSG00000017428,ENSMUSG00000018286,ENSMUSG00000019907,ENSMUSG00000020720,ENSMUSG00000021737,ENSMUSG00000023067,ENSMUSG00000024231,ENSMUSG00000025162,ENSMUSG00000025474,ENSMUSG00000026914,ENSMUSG00000028991,ENSMUSG00000029012,ENSMUSG00000029246,ENSMUSG00000031016,ENSMUSG00000031697,ENSMUSG00000038482,ENSMUSG00000041238,ENSMUSG00000069135,…	Ccnd1,Cdk4,Cdkn1a,Cdt1,Csnk1d,Cul2,Cul3,Fgfr1op,Mtor,Orc5,Orc6,Ppat,Ppp1r12a,Psmb6,Psmd11,Psmd12,Psmd14,Psmd6,Psme2,Rbbp8,Tfdp1,Tubgcp2,Wee1
GO:0036211	5	biological process	protein modification process	107	2161	75.096	0.000109869	0.00273311	ENSMUSG00000000530,ENSMUSG00000000861,ENSMUSG00000001924,ENSMUSG00000003283,ENSMUSG00000004364,ENSMUSG00000006728,ENSMUSG00000015839,ENSMUSG00000017386,ENSMUSG00000017428,ENSMUSG00000018286,ENSMUSG00000018381,ENSMUSG00000018932,ENSMUSG00000019066,ENSMUSG00000019795,ENSMUSG00000019843,ENSMUSG00000019907,ENSMUSG00000019970,ENSMUSG00000020027,ENSMUSG00000020190,ENSMUSG00000020230,ENSMUSG00000020349,…	Abi3,Acvrl1,Arih1,Bcl11a,Cbll1,Cbx4,Ccnd1,Cdk4,Cops2,Cops8,Cry2,Csnk1d,Csnk2a1,Csnk2a2,Ctdp1,Cul2,Cul3,Dcaf10,Dcaf17,Dcaf8,Dpm3,Eny2,Epc1,Esco1,Etf1,Fbxw2,Fyn,Gal3st1,Gcnt1,Gmfb,Gmppb,Hck,Josd2,Kat5,Kat7,Kctd11,Klhl12,Klhl15,Map2k3,Map3k6,Mapk6,March5,Mknk2,Mkrn1,Mtor,Muc13,Mul1,Naa50,Nfe2l2,Nsmce2,Otub2,Otud5,P2rx7,Pcmt1,Pias1,Pim3,Plat,Plaur,Ppm1f,Ppp1r12a,Ppp2ca,Prkab1,Prkag2,Prmt2,Psmb6,Psmd1…
GO:0043412	5	biological process	macromolecule modification	111	2268	78.8143	0.000127849	0.00311139	ENSMUSG00000000530,ENSMUSG00000000861,ENSMUSG00000001924,ENSMUSG00000003283,ENSMUSG00000004364,ENSMUSG00000006728,ENSMUSG00000015839,ENSMUSG00000017386,ENSMUSG00000017428,ENSMUSG00000018286,ENSMUSG00000018381,ENSMUSG00000018932,ENSMUSG00000019066,ENSMUSG00000019795,ENSMUSG00000019843,ENSMUSG00000019907,ENSMUSG00000019970,ENSMUSG00000020027,ENSMUSG00000020190,ENSMUSG00000020230,ENSMUSG00000020349,…	Abi3,Acvrl1,Alkbh1,Arih1,Bcl11a,Cbll1,Cbx4,Ccnd1,Cdk4,Cops2,Cops8,Cry2,Csnk1d,Csnk2a1,Csnk2a2,Ctdp1,Cul2,Cul3,Dcaf10,Dcaf17,Dcaf8,Dpm3,Eny2,Epc1,Esco1,Etf1,Fbxw2,Ftsj1,Fyn,Gal3st1,Gcnt1,Gmfb,Gmppb,Hck,Josd2,Kat5,Kat7,Kctd11,Klhl12,Klhl15,Map2k3,Map3k6,Mapk6,March5,Mknk2,Mkrn1,Mtor,Muc13,Mul1,Naa50,Nfe2l2,Nsmce2,Otub2,Otud5,P2rx7,Pcmt1,Pias1,Pim3,Plat,Plaur,Ppm1f,Ppp1r12a,Ppp2ca,Prkab1,Prkag2,Prmt…
GO:0035556	5	biological process	intracellular signal transduction	76	1430	49.6933	0.000146484	0.00341796	ENSMUSG00000000787,ENSMUSG00000004364,ENSMUSG00000004837,ENSMUSG00000017428,ENSMUSG00000018286,ENSMUSG00000018932,ENSMUSG00000019066,ENSMUSG00000019843,ENSMUSG00000020027,ENSMUSG00000020190,ENSMUSG00000020349,ENSMUSG00000020611,ENSMUSG00000020720,ENSMUSG00000021025,ENSMUSG00000021367,ENSMUSG00000021737,ENSMUSG00000022469,ENSMUSG00000023067,ENSMUSG00000023800,ENSMUSG00000024231,ENSMUSG00000024397,…	Aif1,Arhgap26,Arhgef2,Arhgef7,Arl4a,Atf4,Bad,Brap,Cckbr,Cdkn1a,Cntf,Cul2,Cul3,Ddx3x,Dffb,Dok4,Edn1,Errfi1,Fyn,Gna13,Gnai2,Grap,Grb14,Grb2,Hic1,Irs2,Kat5,Map2k3,Mapk6,Mknk2,Mtor,Nbn,Nfam1,Nfkbia,Nfkbil1,Nos3,Phlda3,Pias1,Ppm1f,Ppp2ca,Prex1,Prkag2,Psmb6,Psmd11,Psmd12,Psmd14,Psmd6,Psme2,Ptpn1,Rab3d,Rab7,Rab8b,Ralgapa2,Rapgef3,Rasgrp3,Rasl10a,Rbm4,Rragc,Sdcbp,Smad1,Socs2,Socs4,Sox4,Stac3,Synj2bp,Tiam…
GO:0006405	5	biological process	RNA export from nucleus	10	72	2.50204	0.000185341	0.00404259	ENSMUSG00000004642,ENSMUSG00000008301,ENSMUSG00000016921,ENSMUSG00000019715,ENSMUSG00000022800,ENSMUSG00000025872,ENSMUSG00000028609,ENSMUSG00000034681,ENSMUSG00000037993,ENSMUSG00000038374	Dhx38,Fyttd1,Gle1,Magoh,Phax,Rbm8a,Rnps1,Slbp,Srsf6,Thoc3
GO:0071826	5	biological process	ribonucleoprotein complex subunit organization	14	133	4.62183	0.000223485	0.00470412	ENSMUSG00000000787,ENSMUSG00000008301,ENSMUSG00000016510,ENSMUSG00000016921,ENSMUSG00000020409,ENSMUSG00000021645,ENSMUSG00000022336,ENSMUSG00000024217,ENSMUSG00000024949,ENSMUSG00000027905,ENSMUSG00000028484,ENSMUSG00000030738,ENSMUSG00000040423,ENSMUSG00000055760	Ddx20,Ddx3x,Eif3c,Eif3e,Gemin6,Mtif3,Phax,Psip1,Rc3h1,Sf1,Slu7,Smn1,Snrpc,Srsf6
GO:0022403	5	biological process	cell cycle phase	25	331	11.5024	0.000253627	0.00520592	ENSMUSG00000004364,ENSMUSG00000006585,ENSMUSG00000006728,ENSMUSG00000017428,ENSMUSG00000018286,ENSMUSG00000020349,ENSMUSG00000020430,ENSMUSG00000020720,ENSMUSG00000021737,ENSMUSG00000022248,ENSMUSG00000023067,ENSMUSG00000024293,ENSMUSG00000026491,ENSMUSG00000026914,ENSMUSG00000029012,ENSMUSG00000031016,ENSMUSG00000031697,ENSMUSG00000033970,ENSMUSG00000038482,ENSMUSG00000041769,ENSMUSG00000046707,…	Ahctf1,Ccnd1,Cdk4,Cdkn1a,Cdt1,Csnk2a1,Csnk2a2,Cul3,Esco1,Lsm10,Orc5,Orc6,Pes1,Ppp2ca,Ppp2r2d,Psmb6,Psmd11,Psmd12,Psmd14,Psmd6,Psme2,Rad1,Rfc3,Tfdp1,Wee1
GO:0009893	5	biological process	positive regulation of metabolic process	109	2259	78.5016	0.000254242	0.00520592	ENSMUSG00000000530,ENSMUSG00000000787,ENSMUSG00000000861,ENSMUSG00000006728,ENSMUSG00000014303,ENSMUSG00000014905,ENSMUSG00000015839,ENSMUSG00000017188,ENSMUSG00000017386,ENSMUSG00000017428,ENSMUSG00000018286,ENSMUSG00000018821,ENSMUSG00000018932,ENSMUSG00000019907,ENSMUSG00000020230,ENSMUSG00000020349,ENSMUSG00000020361,ENSMUSG00000020463,ENSMUSG00000020720,ENSMUSG00000020923,ENSMUSG00000021025,…	Acvrl1,Ahctf1,Aif1,Anxa3,Atf4,Avpi1,Bad,Bcl11a,Bves,Ccnd1,Ccr7,Cdk4,Cdkn1a,Cnpy2,Cntf,Coa3,Csnk1d,Csnk2a1,Csrnp2,Ctdp1,Ddx3x,Dnajb9,Eaf1,Edn1,Eif4a3,Eny2,Epc1,Ets1,Foxd1,Fzd4,Glis2,Gnai2,Grb2,Gtf2a2,Hspa4,Irf8,Irs2,Itga6,Kat5,Lhx3,Lyl1,Map2k3,Map3k6,Mtor,Mul1,Nbn,Nfe2l2,Nfkbia,Nif3l1,Nrip1,P2rx7,Paox,Pbx2,Pdgfc,Phf5a,Pias1,Pla2g4a,Plaur,Pnp,Ppm1f,Ppp1r12a,Ppp2ca,Prkab1,Prkag2,Prmt2,Psip1,Psmb6,Ps…
GO:0051726	5	biological process	regulation of cell cycle	48	822	28.565	0.000336155	0.00657031	ENSMUSG00000000787,ENSMUSG00000004364,ENSMUSG00000004642,ENSMUSG00000006585,ENSMUSG00000006728,ENSMUSG00000017428,ENSMUSG00000018286,ENSMUSG00000019970,ENSMUSG00000020230,ENSMUSG00000020349,ENSMUSG00000020430,ENSMUSG00000020720,ENSMUSG00000021367,ENSMUSG00000021737,ENSMUSG00000022248,ENSMUSG00000022961,ENSMUSG00000023067,ENSMUSG00000024231,ENSMUSG00000024397,ENSMUSG00000024959,ENSMUSG00000025646,…	Aif1,Atrip,Bad,Ccnd1,Ccnl1,Cdk4,Cdkn1a,Cdt1,Cnppd1,Csnk2a1,Csnk2a2,Cul2,Cul3,Ddx3x,Edn1,Ets1,Hpgd,Nbn,Notch2,Nsmce2,Orc5,Orc6,Pes1,Pim3,Ppp2ca,Prkab1,Prkag2,Prmt2,Psmb6,Psmd11,Psmd12,Psmd14,Psmd6,Psme2,Rad1,Rara,Rbbp8,Recql4,Rfc3,Sesn1,Sgk1,Slbp,Son,Sox4,Tiprl,Triap1,Trp53inp1,Wee1
GO:0051169	5	biological process	nuclear transport	18	212	7.36712	0.000460484	0.00855592	ENSMUSG00000004642,ENSMUSG00000008301,ENSMUSG00000016619,ENSMUSG00000016921,ENSMUSG00000019715,ENSMUSG00000022100,ENSMUSG00000022800,ENSMUSG00000025872,ENSMUSG00000028609,ENSMUSG00000030662,ENSMUSG00000034681,ENSMUSG00000037573,ENSMUSG00000037993,ENSMUSG00000038374,ENSMUSG00000038393,ENSMUSG00000038398,ENSMUSG00000048439,ENSMUSG00000068742	Cry2,Dhx38,Fyttd1,Gle1,Ipo5,Magoh,Nup50,Nupl2,Phax,Rbm8a,Rnps1,Slbp,Srsf6,Thoc3,Tob1,Txnip,Upf3a,Xpo7
GO:0044265	5	biological process	cellular macromolecule catabolic process	38	620	21.5454	0.000558972	0.0100149	ENSMUSG00000004364,ENSMUSG00000010517,ENSMUSG00000014905,ENSMUSG00000015839,ENSMUSG00000017428,ENSMUSG00000018286,ENSMUSG00000020349,ENSMUSG00000020495,ENSMUSG00000020720,ENSMUSG00000021737,ENSMUSG00000022325,ENSMUSG00000022336,ENSMUSG00000024231,ENSMUSG00000024360,ENSMUSG00000025234,ENSMUSG00000025580,ENSMUSG00000026048,ENSMUSG00000026914,ENSMUSG00000028277,ENSMUSG00000028437,ENSMUSG00000028609,…	Arih1,Cul2,Cul3,Dffb,Dnajb9,Eif3e,Eif4a3,Ercc5,Etf1,Faf1,Magoh,Nfe2l2,Papd4,Pop1,Ppp2ca,Psmb6,Psmd11,Psmd12,Psmd14,Psmd6,Psme2,Rab7,Rbbp8,Rbm8a,Rc3h1,Rnps1,Smg8,Stt3b,Tgfb1i1,Uba7,Ubap1,Ube2d3,Ube2j1,Ube4b,Upf3a,Usp38,Usp53,Zfp36
GO:0072395	5	biological process	signal transduction involved in cell cycle checkpoint	9	70	2.43254	0.000688927	0.0116498	ENSMUSG00000017428,ENSMUSG00000018286,ENSMUSG00000020720,ENSMUSG00000021737,ENSMUSG00000023067,ENSMUSG00000026914,ENSMUSG00000029535,ENSMUSG00000076431,ENSMUSG00000079197	Cdkn1a,Psmb6,Psmd11,Psmd12,Psmd14,Psmd6,Psme2,Sox4,Triap1
GO:0009892	5	biological process	negative regulation of metabolic process	84	1706	59.2845	0.00074981	0.0126085	ENSMUSG00000000530,ENSMUSG00000000787,ENSMUSG00000000861,ENSMUSG00000003382,ENSMUSG00000008398,ENSMUSG00000014303,ENSMUSG00000016921,ENSMUSG00000017428,ENSMUSG00000018286,ENSMUSG00000019843,ENSMUSG00000019876,ENSMUSG00000020230,ENSMUSG00000020349,ENSMUSG00000020361,ENSMUSG00000020720,ENSMUSG00000020923,ENSMUSG00000021264,ENSMUSG00000021367,ENSMUSG00000021737,ENSMUSG00000022336,ENSMUSG00000022724,…	Acvrl1,Aif1,Bcl11a,Cbx2,Cbx4,Cdkn1a,Cnpy2,Commd7,Cops2,Cry2,Ctla2a,Ddx20,Ddx3x,Dmbx1,Dnajb6,Edn1,Eif3e,Eif4a3,Eif4e2,Elk3,Epc1,Errfi1,Etv3,Fgfr1op,Foxd1,Fyn,Glis2,Gmfb,Gnai2,Hic1,Hspa4,Htr1f,Irf2,Irf8,Kat5,Mina,Mtor,Nkx6-2,Nostrin,Nrip1,P2ry13,Pias1,Pkib,Plat,Ppm1f,Ppp2ca,Prkag2,Prmt2,Psmb6,Psmd11,Psmd12,Psmd14,Psmd6,Psme2,Rara,Rbbp8,Rbm4,Rcor2,Sall1,Sap30,Sfpq,Sirt7,Smarce1,Socs4,Sox10,Sox4,Srp9…
GO:0007005	5	biological process	mitochondrion organization	15	170	5.9076	0.000899972	0.0145641	ENSMUSG00000002797,ENSMUSG00000020361,ENSMUSG00000022412,ENSMUSG00000024959,ENSMUSG00000028978,ENSMUSG00000029468,ENSMUSG00000030879,ENSMUSG00000031967,ENSMUSG00000036285,ENSMUSG00000041241,ENSMUSG00000043284,ENSMUSG00000047363,ENSMUSG00000048731,ENSMUSG00000058440,ENSMUSG00000090935	Afg3l1,Bad,Cstad,Ggct,Ggnbp1,Hspa4,Mrpl17,Mul1,Noa1,Nos3,Nrf1,P2rx7,Smcr7l,Synj2bp,Tmem11
GO:0000278	5	biological process	mitotic cell cycle	25	364	12.6492	0.00101718	0.0159465	ENSMUSG00000006585,ENSMUSG00000006728,ENSMUSG00000017428,ENSMUSG00000018286,ENSMUSG00000019907,ENSMUSG00000020349,ENSMUSG00000020720,ENSMUSG00000021737,ENSMUSG00000023067,ENSMUSG00000024293,ENSMUSG00000025162,ENSMUSG00000025474,ENSMUSG00000026491,ENSMUSG00000026914,ENSMUSG00000029012,ENSMUSG00000031016,ENSMUSG00000031697,ENSMUSG00000033970,ENSMUSG00000038482,ENSMUSG00000041769,ENSMUSG00000046707,…	Ahctf1,Ccnd1,Cdk4,Cdkn1a,Cdt1,Csnk1d,Csnk2a1,Csnk2a2,Esco1,Fgfr1op,Orc5,Orc6,Ppp1r12a,Ppp2ca,Ppp2r2d,Psmb6,Psmd11,Psmd12,Psmd14,Psmd6,Psme2,Rfc3,Tfdp1,Tubgcp2,Wee1
GO:0048522	5	biological process	positive regulation of cellular process	156	3567	123.955	0.00110801	0.0169836	ENSMUSG00000000530,ENSMUSG00000000787,ENSMUSG00000000861,ENSMUSG00000001025,ENSMUSG00000003283,ENSMUSG00000004364,ENSMUSG00000006728,ENSMUSG00000010517,ENSMUSG00000014303,ENSMUSG00000014867,ENSMUSG00000014905,ENSMUSG00000015839,ENSMUSG00000017188,ENSMUSG00000017386,ENSMUSG00000017428,ENSMUSG00000018286,ENSMUSG00000018821,ENSMUSG00000018932,ENSMUSG00000019843,ENSMUSG00000019907,ENSMUSG00000019970,…	Aacs,Acvrl1,Adrm1,Ahctf1,Aif1,Anxa3,Arhgef7,Atf4,Avpi1,Bad,Bcl11a,Bves,Cbll1,Cckbr,Ccnd1,Ccr7,Cd248,Cdc42ep2,Cdk4,Cdkn1a,Cnpy2,Cntf,Coa3,Csnk1d,Csnk2a1,Csrnp2,Ctdp1,Cul3,Cxcl12,Ddx20,Ddx3x,Dennd6a,Dffb,Dnaja2,Dnajb9,Eaf1,Edn1,Eif4a3,Eny2,Epc1,Ets1,Faf1,Fgfr1op,Foxd1,Fyn,Fzd4,Gch1,Glis2,Gnai2,Grb2,Gtf2a2,Hck,Hic1,Irf8,Irs2,Itga6,Kat5,Kctd11,Lhx3,Lyl1,Map2k3,Map3k6,March5,Mtor,Mul1,Myo1f,Nbn,Nfam1,…
GO:0012501	5	biological process	programmed cell death	47	853	29.6422	0.00131454	0.0191584	ENSMUSG00000000787,ENSMUSG00000005312,ENSMUSG00000010517,ENSMUSG00000017386,ENSMUSG00000017428,ENSMUSG00000018286,ENSMUSG00000019970,ENSMUSG00000020190,ENSMUSG00000020720,ENSMUSG00000021025,ENSMUSG00000021576,ENSMUSG00000021737,ENSMUSG00000023800,ENSMUSG00000024349,ENSMUSG00000024959,ENSMUSG00000025993,ENSMUSG00000026181,ENSMUSG00000026637,ENSMUSG00000026914,ENSMUSG00000028059,ENSMUSG00000028211,…	Arhgef2,Arhgef7,Bad,Bag3,Bcl2a1a,Cckbr,Csnk2a1,Csnk2a2,Csrnp2,Ddx3x,Dffb,Dido1,Faf1,Mcl1,Mknk2,Mul1,Nbn,Nfkbia,Noa1,Pdcd6,Pglyrp1,Phlda3,Pim3,Ppm1f,Psmb6,Psmd11,Psmd12,Psmd14,Psmd6,Psme2,Rragc,Sgk1,Slc40a1,Sp110,Tfdp1,Tgfbr2,Tiam2,Tjp1,Tmem173,Traf4,Traf5,Triap1,Trib3,Trp53inp1,Ube2d3,Ubqln1,Vav1
GO:0046500	5	biological process	S-adenosylmethionine metabolic process	4	15	0.521259	0.00145393	0.0208396	ENSMUSG00000004996,ENSMUSG00000019795,ENSMUSG00000020150,ENSMUSG00000029009	Gamt,Mri1,Mthfr,Pcmt1
GO:0097190	5	biological process	apoptotic signaling pathway	20	274	9.52166	0.00152961	0.0217176	ENSMUSG00000000787,ENSMUSG00000004364,ENSMUSG00000021576,ENSMUSG00000023067,ENSMUSG00000023800,ENSMUSG00000024231,ENSMUSG00000024959,ENSMUSG00000026181,ENSMUSG00000028059,ENSMUSG00000028224,ENSMUSG00000028960,ENSMUSG00000030847,ENSMUSG00000031511,ENSMUSG00000032715,ENSMUSG00000034116,ENSMUSG00000038914,ENSMUSG00000041801,ENSMUSG00000042406,ENSMUSG00000043099,ENSMUSG00000052253	Arhgef2,Arhgef7,Atf4,Bad,Bag3,Cdkn1a,Cul2,Cul3,Ddx3x,Dido1,Hic1,Nbn,Pdcd6,Phlda3,Ppm1f,Tiam2,Trib3,Ube4b,Vav1,Zfp622
GO:0009057	5	biological process	macromolecule catabolic process	42	754	26.2019	0.00190487	0.0260621	ENSMUSG00000004364,ENSMUSG00000010517,ENSMUSG00000014905,ENSMUSG00000015839,ENSMUSG00000017428,ENSMUSG00000018286,ENSMUSG00000020349,ENSMUSG00000020495,ENSMUSG00000020720,ENSMUSG00000021737,ENSMUSG00000022325,ENSMUSG00000022336,ENSMUSG00000024231,ENSMUSG00000024360,ENSMUSG00000025234,ENSMUSG00000025580,ENSMUSG00000026048,ENSMUSG00000026914,ENSMUSG00000028277,ENSMUSG00000028437,ENSMUSG00000028609,…	Afg3l1,Arih1,Cul2,Cul3,Dffb,Dnajb9,Eif3e,Eif4a3,Ercc5,Etf1,Faf1,Magoh,Mtor,Nfe2l2,P2rx7,Papd4,Pglyrp1,Pop1,Ppp2ca,Psmb6,Psmd11,Psmd12,Psmd14,Psmd6,Psme2,Rab7,Rbbp8,Rbm8a,Rc3h1,Rnps1,Smg8,Stt3b,Tgfb1i1,Uba7,Ubap1,Ube2d3,Ube2j1,Ube4b,Upf3a,Usp38,Usp53,Zfp36
GO:0051338	5	biological process	regulation of transferase activity	40	712	24.7424	0.00207703	0.0279101	ENSMUSG00000010517,ENSMUSG00000014905,ENSMUSG00000017386,ENSMUSG00000018821,ENSMUSG00000018932,ENSMUSG00000019876,ENSMUSG00000020349,ENSMUSG00000020495,ENSMUSG00000021367,ENSMUSG00000021427,ENSMUSG00000023067,ENSMUSG00000024695,ENSMUSG00000024959,ENSMUSG00000026181,ENSMUSG00000026872,ENSMUSG00000027582,ENSMUSG00000027829,ENSMUSG00000028019,ENSMUSG00000028224,ENSMUSG00000028862,ENSMUSG00000028944,…	Atf4,Avpi1,Bad,Ccnd1,Ccnl1,Ccr7,Cdkn1a,Cnppd1,Dnajb9,Edn1,Errfi1,Faf1,Fgfr1op,Fzd4,Gmfb,Gnai2,Irs2,Lime1,Map2k3,Map3k6,Mtor,Mul1,Nbn,P2rx7,Pdgfc,Pkib,Ppm1f,Ppp2ca,Prkag2,Rara,Smg8,Socs4,Ssr1,Tgfbr2,Traf4,Trib3,Zeb2,Zfp622,Zfp91,Zgpat
GO:0045117	5	biological process	azole transport	4	17	0.59076	0.0023986	0.0311197	ENSMUSG00000021367,ENSMUSG00000030898,ENSMUSG00000040918,ENSMUSG00000040966	Cckbr,Edn1,Slc19a2,Slc22a2
GO:0030163	5	biological process	protein catabolic process	19	265	9.2089	0.00242334	0.0313058	ENSMUSG00000004364,ENSMUSG00000010517,ENSMUSG00000014905,ENSMUSG00000015839,ENSMUSG00000017428,ENSMUSG00000018286,ENSMUSG00000020720,ENSMUSG00000021737,ENSMUSG00000024231,ENSMUSG00000026914,ENSMUSG00000028277,ENSMUSG00000028960,ENSMUSG00000028991,ENSMUSG00000029468,ENSMUSG00000031967,ENSMUSG00000032437,ENSMUSG00000078578,ENSMUSG00000079197,ENSMUSG00000079477	Afg3l1,Cul2,Cul3,Dnajb9,Faf1,Mtor,Nfe2l2,P2rx7,Psmb6,Psmd11,Psmd12,Psmd14,Psmd6,Psme2,Rab7,Stt3b,Ube2d3,Ube2j1,Ube4b
GO:0006986	5	biological process	response to unfolded protein	12	137	4.76083	0.00301189	0.0371549	ENSMUSG00000014905,ENSMUSG00000015839,ENSMUSG00000020361,ENSMUSG00000021427,ENSMUSG00000023286,ENSMUSG00000025873,ENSMUSG00000027540,ENSMUSG00000029131,ENSMUSG00000032437,ENSMUSG00000038398,ENSMUSG00000042406,ENSMUSG00000070348	Atf4,Ccnd1,Dnajb6,Dnajb9,Faf2,Hspa4,Nfe2l2,Ptpn1,Ssr1,Stt3b,Ube2j2,Upf3a
GO:0009116	5	biological process	nucleoside metabolic process	30	507	17.6185	0.00343378	0.0409212	ENSMUSG00000000787,ENSMUSG00000004996,ENSMUSG00000019066,ENSMUSG00000019795,ENSMUSG00000020150,ENSMUSG00000020611,ENSMUSG00000020620,ENSMUSG00000020736,ENSMUSG00000021737,ENSMUSG00000021871,ENSMUSG00000024177,ENSMUSG00000024959,ENSMUSG00000025464,ENSMUSG00000028268,ENSMUSG00000028270,ENSMUSG00000028646,ENSMUSG00000028944,ENSMUSG00000029009,ENSMUSG00000029246,ENSMUSG00000032562,ENSMUSG00000033970,…	Abca8b,Arl4a,Bad,Ddx3x,Gamt,Gbp2,Gbp3,Gch1,Gna13,Gnai2,Irgm2,Mri1,Mthfr,Nme4,Noa1,Nt5c,Paox,Pcmt1,Pnp,Ppat,Prkag2,Psmd6,Rab3d,Rab7,Rab8b,Rasl10a,Rfc3,Rragc,Tbcc,Tyw5
GO:0042254	5	biological process	ribosome biogenesis	8	75	2.60629	0.00444813	0.0486868	ENSMUSG00000000787,ENSMUSG00000015126,ENSMUSG00000020430,ENSMUSG00000022247,ENSMUSG00000022724,ENSMUSG00000025464,ENSMUSG00000032215,ENSMUSG00000036285	Brix1,Ddx3x,Mina,Noa1,Paox,Pes1,Rsl24d1,Tsr3
GO:0031100	5	biological process	organ regeneration	9	92	3.19705	0.00469157	0.0509806	ENSMUSG00000006728,ENSMUSG00000023067,ENSMUSG00000029246,ENSMUSG00000029484,ENSMUSG00000030189,ENSMUSG00000032440,ENSMUSG00000058440,ENSMUSG00000061353,ENSMUSG00000070348	Anxa3,Ccnd1,Cdk4,Cdkn1a,Cxcl12,Nrf1,Ppat,Tgfbr2,Ybx3
GO:0065003	5	biological process	macromolecular complex assembly	53	1056	36.6966	0.00479868	0.0519569	ENSMUSG00000000530,ENSMUSG00000000787,ENSMUSG00000004364,ENSMUSG00000006313,ENSMUSG00000008301,ENSMUSG00000009731,ENSMUSG00000016510,ENSMUSG00000016921,ENSMUSG00000017188,ENSMUSG00000017428,ENSMUSG00000020349,ENSMUSG00000020361,ENSMUSG00000020409,ENSMUSG00000020930,ENSMUSG00000021645,ENSMUSG00000022336,ENSMUSG00000024217,ENSMUSG00000024397,ENSMUSG00000024949,ENSMUSG00000024959,ENSMUSG00000025162,…	Acvrl1,Adrm1,Ahctf1,Aif1,Bad,Bbs12,Ccdc103,Cntf,Coa3,Csnk1d,Cul3,Ddx20,Ddx3x,Eif3c,Eif3e,Gch1,Gemin6,Gjb1,Grb2,Gtf2a2,H2afz,Hspa4,Kcnd1,Kcns2,Kctd11,Kctd21,Klhl12,Mtif3,P2rx7,Pdgfc,Phax,Pias1,Ppat,Ppp2ca,Prex1,Prkab1,Psip1,Psmd11,Rad52,Rc3h1,Sec24a,Sf1,Slu7,Smad1,Smn1,Snrpc,Srsf6,Stx4a,Tspyl3,Tubgcp2,Unc13a,Unc13b,Upk1a
GO:0036230	5	biological process	granulocyte activation	4	21	0.729762	0.0054022	0.0568334	ENSMUSG00000024300,ENSMUSG00000025178,ENSMUSG00000029484,ENSMUSG00000039621	Anxa3,Myo1f,Pi4k2a,Prex1
GO:0023057	5	biological process	negative regulation of signaling	39	732	25.4374	0.00569916	0.0585477	ENSMUSG00000000787,ENSMUSG00000004364,ENSMUSG00000006205,ENSMUSG00000014303,ENSMUSG00000019843,ENSMUSG00000020027,ENSMUSG00000020349,ENSMUSG00000021025,ENSMUSG00000021986,ENSMUSG00000024539,ENSMUSG00000024939,ENSMUSG00000025277,ENSMUSG00000026888,ENSMUSG00000027540,ENSMUSG00000027582,ENSMUSG00000028967,ENSMUSG00000029101,ENSMUSG00000029458,ENSMUSG00000029468,ENSMUSG00000030323,ENSMUSG00000030782,…	Abhd6,Amer2,Arhgef7,Brap,Ccnd1,Cul3,Ddx3x,Errfi1,Fam89b,Fyn,Glis2,Gnai2,Grb14,Grb2,Hic1,Htra1,Ift122,Kctd11,Mcl1,Nfkbia,Nfkbil1,P2rx7,Phlda3,Ppp2ca,Ptpn1,Ptpn2,Rab7,Rgs12,Sall1,Scyl2,Socs2,Socs4,Sox10,Synj2bp,Tgfb1i1,Tgfbr2,Tob1,Trim59,Zgpat
GO:0016482	5	biological process	cytoplasmic transport	31	549	19.0781	0.0058309	0.059495	ENSMUSG00000004364,ENSMUSG00000004642,ENSMUSG00000006464,ENSMUSG00000008301,ENSMUSG00000014867,ENSMUSG00000016921,ENSMUSG00000019715,ENSMUSG00000020361,ENSMUSG00000021427,ENSMUSG00000022100,ENSMUSG00000022800,ENSMUSG00000025872,ENSMUSG00000026455,ENSMUSG00000026511,ENSMUSG00000027534,ENSMUSG00000028609,ENSMUSG00000029468,ENSMUSG00000030662,ENSMUSG00000034681,ENSMUSG00000036391,ENSMUSG00000036943,…	Bbs1,Ccr7,Cry2,Cul3,Dhx38,Fyttd1,Gle1,Hspa4,Ipo5,Klhl12,Magoh,Nupl2,P2rx7,Phax,Rab7,Rab8b,Rbm8a,Rnps1,Scyl2,Sec24a,Slbp,Snx16,Srp9,Srsf6,Ssr1,Surf4,Thoc3,Timm10b,Tob1,Txnip,Xpo7
GO:0034655	5	biological process	nucleobase-containing compound catabolic process	37	694	24.1169	0.00689795	0.0655795	ENSMUSG00000000787,ENSMUSG00000019066,ENSMUSG00000020349,ENSMUSG00000020495,ENSMUSG00000020611,ENSMUSG00000020620,ENSMUSG00000020736,ENSMUSG00000021737,ENSMUSG00000021871,ENSMUSG00000022325,ENSMUSG00000022336,ENSMUSG00000024360,ENSMUSG00000025464,ENSMUSG00000025580,ENSMUSG00000026048,ENSMUSG00000028268,ENSMUSG00000028270,ENSMUSG00000028609,ENSMUSG00000028646,ENSMUSG00000029027,ENSMUSG00000032562,…	Abca8b,Arl4a,Ddx3x,Dffb,Eif3e,Eif4a3,Ercc5,Etf1,Gbp2,Gbp3,Gch1,Gna13,Gnai2,Irgm2,Magoh,Noa1,Nt5c,Paox,Papd4,Pnp,Pop1,Ppp2ca,Psmd6,Rab3d,Rab7,Rab8b,Rasl10a,Rbbp8,Rbm8a,Rc3h1,Rfc3,Rnps1,Rragc,Smg8,Tbcc,Upf3a,Zfp36
GO:0072521	5	biological process	purine-containing compound metabolic process	31	562	19.5298	0.00805589	0.0732575	ENSMUSG00000000787,ENSMUSG00000004996,ENSMUSG00000019066,ENSMUSG00000019795,ENSMUSG00000020150,ENSMUSG00000020611,ENSMUSG00000020620,ENSMUSG00000020736,ENSMUSG00000021737,ENSMUSG00000021871,ENSMUSG00000024177,ENSMUSG00000024959,ENSMUSG00000025464,ENSMUSG00000028268,ENSMUSG00000028270,ENSMUSG00000028646,ENSMUSG00000028944,ENSMUSG00000029009,ENSMUSG00000029246,ENSMUSG00000032562,ENSMUSG00000033970,…	Abca8b,Arl4a,Bad,Ddx3x,Gamt,Gbp2,Gbp3,Gch1,Gna13,Gnai2,Irgm2,Mri1,Mthfr,Nme4,Noa1,Nt5c,Paox,Pcmt1,Pnp,Ppat,Prkag2,Psmd6,Pth2,Rab3d,Rab7,Rab8b,Rasl10a,Rfc3,Rragc,Tbcc,Tyw5
GO:0016050	5	biological process	vesicle organization	10	118	4.10057	0.00812785	0.0736893	ENSMUSG00000004364,ENSMUSG00000025979,ENSMUSG00000026455,ENSMUSG00000028456,ENSMUSG00000029468,ENSMUSG00000030754,ENSMUSG00000034799,ENSMUSG00000036391,ENSMUSG00000060708,ENSMUSG00000079477	Bloc1s4,Copb1,Cul3,Klhl12,Mob4,P2rx7,Rab7,Sec24a,Unc13a,Unc13b
GO:0034976	5	biological process	response to endoplasmic reticulum stress	10	122	4.23957	0.0101701	0.0855016	ENSMUSG00000005312,ENSMUSG00000014905,ENSMUSG00000015839,ENSMUSG00000021427,ENSMUSG00000027540,ENSMUSG00000028960,ENSMUSG00000032715,ENSMUSG00000041459,ENSMUSG00000042406,ENSMUSG00000070348	Atf4,Ccnd1,Dnajb9,Nfe2l2,Ptpn1,Ssr1,Tardbp,Trib3,Ube4b,Ubqln1
GO:0009966	5	biological process	regulation of signal transduction	84	1887	65.5743	0.0111365	0.0899332	ENSMUSG00000000530,ENSMUSG00000000787,ENSMUSG00000004364,ENSMUSG00000006205,ENSMUSG00000010517,ENSMUSG00000014303,ENSMUSG00000017386,ENSMUSG00000018008,ENSMUSG00000018821,ENSMUSG00000018932,ENSMUSG00000019843,ENSMUSG00000020027,ENSMUSG00000020230,ENSMUSG00000020349,ENSMUSG00000021025,ENSMUSG00000021367,ENSMUSG00000021986,ENSMUSG00000022469,ENSMUSG00000023800,ENSMUSG00000024539,ENSMUSG00000024695,…	Abhd6,Acvrl1,Adrm1,Amer2,Arhgap26,Arhgef2,Arhgef7,Avpi1,Bad,Brap,Ccnd1,Ccr7,Cntf,Csnk1d,Csnk2a1,Cul3,Cyth4,Ddx3x,Edn1,Errfi1,Faf1,Fam89b,Foxd1,Fyn,Fzd4,Glis2,Gnai2,Grb14,Grb2,Hic1,Htra1,Ift122,Kctd11,Lime1,Map2k3,Map3k6,Mcl1,Mtor,Mul1,Nfam1,Nfkbia,Nfkbil1,Nlgn2,Notch2,P2rx7,Phlda3,Pias1,Ppp2ca,Prex1,Prmt2,Ptpn1,Ptpn2,Rab7,Ralgapa2,Rap1gap2,Rapgef3,Rara,Rasgrp3,Rc3h1,Rgs12,Sall1,Scyl2,Sdcbp,Slc35f…
GO:0006259	5	biological process	DNA metabolic process	36	693	24.0821	0.0111599	0.0899332	ENSMUSG00000004642,ENSMUSG00000006585,ENSMUSG00000015217,ENSMUSG00000021264,ENSMUSG00000022248,ENSMUSG00000024811,ENSMUSG00000024926,ENSMUSG00000025162,ENSMUSG00000025646,ENSMUSG00000026048,ENSMUSG00000026914,ENSMUSG00000028224,ENSMUSG00000028411,ENSMUSG00000028820,ENSMUSG00000029012,ENSMUSG00000029027,ENSMUSG00000030051,ENSMUSG00000030166,ENSMUSG00000030689,ENSMUSG00000031697,ENSMUSG00000033762,…	Alkbh1,Ap5z1,Aplf,Aptx,Atrip,Cdt1,Cry2,Csnk1d,Dffb,Epc2,Ercc5,Hmgb3,Ino80e,Kat5,Kat7,Nbn,Nsmce2,Orc5,Orc6,Polg,Psmd14,Rad1,Rad52,Rbbp8,Recql4,Rfc3,Rlf,Rmi1,Sfpq,Slbp,Tnks2,Trex1,Ube2d3,Uvrag,Yy1,Zranb3
GO:0010646	5	biological process	regulation of cell communication	97	2228	77.4243	0.0117632	0.0922347	ENSMUSG00000000530,ENSMUSG00000000787,ENSMUSG00000003161,ENSMUSG00000004364,ENSMUSG00000006205,ENSMUSG00000010517,ENSMUSG00000014303,ENSMUSG00000017386,ENSMUSG00000018008,ENSMUSG00000018821,ENSMUSG00000018932,ENSMUSG00000019843,ENSMUSG00000020027,ENSMUSG00000020230,ENSMUSG00000020349,ENSMUSG00000021025,ENSMUSG00000021367,ENSMUSG00000021986,ENSMUSG00000022469,ENSMUSG00000023800,ENSMUSG00000024539,…	Aacs,Abhd6,Acvrl1,Adrm1,Amer2,Arhgap26,Arhgef2,Arhgef7,Avpi1,Bad,Brap,Cckbr,Ccnd1,Ccr7,Cntf,Csnk1d,Csnk2a1,Cul3,Cxcl12,Cyth4,Ddx3x,Edn1,Errfi1,Faf1,Fam89b,Foxd1,Fyn,Fzd4,Glis2,Gnai2,Grb14,Grb2,Hic1,Htra1,Ica1,Ift122,Irs2,Kctd11,Lime1,Map2k3,Map3k6,Mcl1,Mtor,Mul1,Nfam1,Nfkbia,Nfkbil1,Nlgn2,Nmb,Notch2,P2rx7,Phlda3,Pias1,Pim3,Plat,Ppp2ca,Prex1,Prmt2,Ptpn1,Ptpn2,Rab7,Rab8b,Ralgapa2,Rap1gap2,Rapgef3,R…
GO:0042832	5	biological process	defense response to protozoan	4	26	0.903515	0.0117668	0.0922347	ENSMUSG00000028268,ENSMUSG00000028270,ENSMUSG00000041515,ENSMUSG00000069874	Gbp2,Gbp3,Irf8,Irgm2
GO:0043488	5	biological process	regulation of mRNA stability	5	40	1.39002	0.0120346	0.0938448	ENSMUSG00000007836,ENSMUSG00000030189,ENSMUSG00000040423,ENSMUSG00000041459,ENSMUSG00000044786	Hnrnpa0,Rc3h1,Tardbp,Ybx3,Zfp36
GO:0009792	5	biological process	embryo development ending in birth or egg hatching	18	290	10.0777	0.0131433	0.100665	ENSMUSG00000000530,ENSMUSG00000001036,ENSMUSG00000001039,ENSMUSG00000004364,ENSMUSG00000020611,ENSMUSG00000021367,ENSMUSG00000026254,ENSMUSG00000027878,ENSMUSG00000028224,ENSMUSG00000028978,ENSMUSG00000030189,ENSMUSG00000030779,ENSMUSG00000032440,ENSMUSG00000033006,ENSMUSG00000051510,ENSMUSG00000055694,ENSMUSG00000074656,ENSMUSG00000079036	Acvrl1,Alkbh1,B9d1,Cul3,Edn1,Eif2s2,Eif4e2,Epn2,Gdf1,Gna13,Mafg,Nbn,Nos3,Notch2,Rbbp6,Sox10,Tgfbr2,Ybx3
GO:0042127	5	biological process	regulation of cell proliferation	62	1344	46.7048	0.0140322	0.104546	ENSMUSG00000000530,ENSMUSG00000000881,ENSMUSG00000001025,ENSMUSG00000003283,ENSMUSG00000004364,ENSMUSG00000006728,ENSMUSG00000019970,ENSMUSG00000021025,ENSMUSG00000021367,ENSMUSG00000021427,ENSMUSG00000021871,ENSMUSG00000022724,ENSMUSG00000023067,ENSMUSG00000024231,ENSMUSG00000024397,ENSMUSG00000024539,ENSMUSG00000024949,ENSMUSG00000024959,ENSMUSG00000025283,ENSMUSG00000025723,ENSMUSG00000026637,…	Acvrl1,Aif1,Arhgef2,Bad,Cckbr,Ccnd1,Ccr7,Cd248,Cdk4,Cdkn1a,Cntf,Csnk2a1,Cul2,Cul3,Cxcl12,Dlg3,Dnaja2,Edn1,Ets1,Fa2h,Fgfr1op,Gnai2,Hck,Ifi30,Irs2,Kctd11,Mafg,Mina,Mtor,Nbn,Nfkbia,Nmb,Nos3,Notch2,Pdgfc,Pias1,Pla2g4a,Pnp,Ptpn2,Rara,Rc3h1,Recql4,S100a6,S1pr3,Sall1,Sat1,Sesn1,Sf1,Sgk1,Slc35f6,Smad1,Sox10,Sox4,Sphk2,Ssr1,Tgfb1i1,Tgfbr2,Tob1,Traf5,Trp53inp1,Txnip,Yap1
GO:0044270	5	biological process	cellular nitrogen compound catabolic process	37	736	25.5764	0.0163155	0.115652	ENSMUSG00000000787,ENSMUSG00000019066,ENSMUSG00000020349,ENSMUSG00000020495,ENSMUSG00000020611,ENSMUSG00000020620,ENSMUSG00000020736,ENSMUSG00000021737,ENSMUSG00000021871,ENSMUSG00000022325,ENSMUSG00000022336,ENSMUSG00000024360,ENSMUSG00000025464,ENSMUSG00000025580,ENSMUSG00000026048,ENSMUSG00000028268,ENSMUSG00000028270,ENSMUSG00000028609,ENSMUSG00000028646,ENSMUSG00000029027,ENSMUSG00000032562,…	Abca8b,Arl4a,Ddx3x,Dffb,Eif3e,Eif4a3,Ercc5,Etf1,Gbp2,Gbp3,Gch1,Gna13,Gnai2,Irgm2,Magoh,Noa1,Nt5c,Paox,Papd4,Pnp,Pop1,Ppp2ca,Psmd6,Rab3d,Rab7,Rab8b,Rasl10a,Rbbp8,Rbm8a,Rc3h1,Rfc3,Rnps1,Rragc,Smg8,Tbcc,Upf3a,Zfp36
GO:0043312	5	biological process	neutrophil degranulation	2	6	0.208503	0.0164833	0.115652	ENSMUSG00000024300,ENSMUSG00000029484	Anxa3,Myo1f
GO:0043489	5	biological process	RNA stabilization	4	29	1.00777	0.0172266	0.118834	ENSMUSG00000007836,ENSMUSG00000030189,ENSMUSG00000041459,ENSMUSG00000044786	Hnrnpa0,Tardbp,Ybx3,Zfp36
GO:0046700	5	biological process	heterocycle catabolic process	37	739	25.6807	0.017266	0.118834	ENSMUSG00000000787,ENSMUSG00000019066,ENSMUSG00000020349,ENSMUSG00000020495,ENSMUSG00000020611,ENSMUSG00000020620,ENSMUSG00000020736,ENSMUSG00000021737,ENSMUSG00000021871,ENSMUSG00000022325,ENSMUSG00000022336,ENSMUSG00000024360,ENSMUSG00000025464,ENSMUSG00000025580,ENSMUSG00000026048,ENSMUSG00000028268,ENSMUSG00000028270,ENSMUSG00000028609,ENSMUSG00000028646,ENSMUSG00000029027,ENSMUSG00000032562,…	Abca8b,Arl4a,Ddx3x,Dffb,Eif3e,Eif4a3,Ercc5,Etf1,Gbp2,Gbp3,Gch1,Gna13,Gnai2,Irgm2,Magoh,Noa1,Nt5c,Paox,Papd4,Pnp,Pop1,Ppp2ca,Psmd6,Rab3d,Rab7,Rab8b,Rasl10a,Rbbp8,Rbm8a,Rc3h1,Rfc3,Rnps1,Rragc,Smg8,Tbcc,Upf3a,Zfp36
GO:0048585	5	biological process	negative regulation of response to stimulus	42	863	29.9897	0.018074	0.121435	ENSMUSG00000000787,ENSMUSG00000004364,ENSMUSG00000006205,ENSMUSG00000014303,ENSMUSG00000019843,ENSMUSG00000020027,ENSMUSG00000020349,ENSMUSG00000021025,ENSMUSG00000021986,ENSMUSG00000024397,ENSMUSG00000024539,ENSMUSG00000024939,ENSMUSG00000026888,ENSMUSG00000027540,ENSMUSG00000027582,ENSMUSG00000028967,ENSMUSG00000028991,ENSMUSG00000029101,ENSMUSG00000029458,ENSMUSG00000029468,ENSMUSG00000030323,…	Aif1,Amer2,Arhgef7,Brap,Ccnd1,Ctla2a,Cul3,Ddx3x,Errfi1,Fam89b,Fyn,Glis2,Grb14,Grb2,Hic1,Htra1,Ift122,Kctd11,Mcl1,Mtor,Nfkbia,Nfkbil1,P2rx7,Phlda3,Ppp2ca,Ptpn1,Ptpn2,Rab7,Rc3h1,Rgs12,Sall1,Scyl2,Socs2,Socs4,Sox10,Synj2bp,Tgfb1i1,Tgfbr2,Tob1,Trim59,Zfp36,Zgpat
GO:0019439	5	biological process	aromatic compound catabolic process	37	745	25.8892	0.0193004	0.125421	ENSMUSG00000000787,ENSMUSG00000019066,ENSMUSG00000020349,ENSMUSG00000020495,ENSMUSG00000020611,ENSMUSG00000020620,ENSMUSG00000020736,ENSMUSG00000021737,ENSMUSG00000021871,ENSMUSG00000022325,ENSMUSG00000022336,ENSMUSG00000024360,ENSMUSG00000025464,ENSMUSG00000025580,ENSMUSG00000026048,ENSMUSG00000028268,ENSMUSG00000028270,ENSMUSG00000028609,ENSMUSG00000028646,ENSMUSG00000029027,ENSMUSG00000032562,…	Abca8b,Arl4a,Ddx3x,Dffb,Eif3e,Eif4a3,Ercc5,Etf1,Gbp2,Gbp3,Gch1,Gna13,Gnai2,Irgm2,Magoh,Noa1,Nt5c,Paox,Papd4,Pnp,Pop1,Ppp2ca,Psmd6,Rab3d,Rab7,Rab8b,Rasl10a,Rbbp8,Rbm8a,Rc3h1,Rfc3,Rnps1,Rragc,Smg8,Tbcc,Upf3a,Zfp36
GO:0071470	5	biological process	cellular response to osmotic stress	4	30	1.04252	0.019344	0.125421	ENSMUSG00000000787,ENSMUSG00000028059,ENSMUSG00000030189,ENSMUSG00000040723	Arhgef2,Ddx3x,Rcsd1,Ybx3
GO:0043085	5	biological process	positive regulation of catalytic activity	48	1021	35.4803	0.0211962	0.133474	ENSMUSG00000000787,ENSMUSG00000014905,ENSMUSG00000017386,ENSMUSG00000017428,ENSMUSG00000018286,ENSMUSG00000018821,ENSMUSG00000018932,ENSMUSG00000020349,ENSMUSG00000020611,ENSMUSG00000020720,ENSMUSG00000021367,ENSMUSG00000021427,ENSMUSG00000021576,ENSMUSG00000021737,ENSMUSG00000024695,ENSMUSG00000024959,ENSMUSG00000026181,ENSMUSG00000026872,ENSMUSG00000026914,ENSMUSG00000028019,ENSMUSG00000028224,…	Adrm1,Arhgap26,Arhgef7,Atf4,Avpi1,Bad,Ccnd1,Ccr7,Cdc42ep2,Cyb5b,Ddx3x,Dnajb6,Dnajb9,Edn1,Errfi1,Fzd4,Gch1,Gmfb,Gna13,Gnai2,Map2k3,Map3k6,Mul1,Nbn,Nos3,P2rx7,Pdcd6,Pdgfc,Ppm1f,Ppp2ca,Prex1,Prkag2,Psmb6,Psmd11,Psmd12,Psmd14,Psmd6,Psme2,Ralgapa2,Rasgrp3,Rgs12,Ssr1,Tgfbr2,Traf4,Trib3,Zeb2,Zfp622,Zfp91
GO:0010458	5	biological process	exit from mitosis	2	7	0.243254	0.0225496	0.136843	ENSMUSG00000033323,ENSMUSG00000041769	Ctdp1,Ppp2r2d
GO:0042118	5	biological process	endothelial cell activation	2	7	0.243254	0.0225496	0.136843	ENSMUSG00000000530,ENSMUSG00000090698	Acvrl1,Apold1
GO:2000272	5	biological process	negative regulation of receptor activity	3	18	0.62551	0.0231073	0.138002	ENSMUSG00000027582,ENSMUSG00000028967,ENSMUSG00000048379	Errfi1,Socs4,Zgpat
GO:0002474	5	biological process	antigen processing and presentation of peptide antigen via MHC class I	8	100	3.47506	0.0232074	0.138326	ENSMUSG00000017428,ENSMUSG00000018286,ENSMUSG00000020720,ENSMUSG00000021737,ENSMUSG00000026914,ENSMUSG00000031838,ENSMUSG00000036391,ENSMUSG00000079197	Ifi30,Psmb6,Psmd11,Psmd12,Psmd14,Psmd6,Psme2,Sec24a
GO:1901658	5	biological process	glycosyl compound catabolic process	21	377	13.101	0.0235993	0.139831	ENSMUSG00000000787,ENSMUSG00000019066,ENSMUSG00000020611,ENSMUSG00000020620,ENSMUSG00000020736,ENSMUSG00000021737,ENSMUSG00000021871,ENSMUSG00000025464,ENSMUSG00000028268,ENSMUSG00000028270,ENSMUSG00000028646,ENSMUSG00000032562,ENSMUSG00000033970,ENSMUSG00000034209,ENSMUSG00000036285,ENSMUSG00000036430,ENSMUSG00000036943,ENSMUSG00000037580,ENSMUSG00000047446,ENSMUSG00000069874,ENSMUSG00000079477	Abca8b,Arl4a,Ddx3x,Gbp2,Gbp3,Gch1,Gna13,Gnai2,Irgm2,Noa1,Nt5c,Paox,Pnp,Psmd6,Rab3d,Rab7,Rab8b,Rasl10a,Rfc3,Rragc,Tbcc
GO:0045927	5	biological process	positive regulation of growth	12	183	6.35936	0.0265259	0.152477	ENSMUSG00000000787,ENSMUSG00000000861,ENSMUSG00000019970,ENSMUSG00000026181,ENSMUSG00000030189,ENSMUSG00000032440,ENSMUSG00000052293,ENSMUSG00000053110,ENSMUSG00000061353,ENSMUSG00000069135,ENSMUSG00000074698,ENSMUSG00000079415	Bcl11a,Cntf,Csnk2a1,Cxcl12,Ddx3x,Fgfr1op,Ppm1f,Sgk1,Taf9 (ENSMUSG00000052293),Tgfbr2,Yap1,Ybx3
GO:0031529	5	biological process	ruffle organization	3	19	0.660261	0.0267469	0.152477	ENSMUSG00000024397,ENSMUSG00000028991,ENSMUSG00000037944	Aif1,Ccr7,Mtor
GO:0071478	5	biological process	cellular response to radiation	7	84	2.91905	0.0268442	0.152743	ENSMUSG00000021264,ENSMUSG00000022248,ENSMUSG00000023067,ENSMUSG00000028211,ENSMUSG00000053110,ENSMUSG00000059923,ENSMUSG00000068742	Cdkn1a,Cry2,Grb2,Rad1,Trp53inp1,Yap1,Yy1
GO:0016188	5	biological process	synaptic vesicle maturation	2	8	0.278005	0.0293815	0.159062	ENSMUSG00000028456,ENSMUSG00000034799	Unc13a,Unc13b
GO:0006855	5	biological process	drug transmembrane transport	3	20	0.695012	0.0306736	0.163702	ENSMUSG00000000154,ENSMUSG00000031168,ENSMUSG00000040966	Ebp,Slc22a18,Slc22a2
GO:0043086	5	biological process	negative regulation of catalytic activity	34	699	24.2907	0.0312955	0.166136	ENSMUSG00000000787,ENSMUSG00000000881,ENSMUSG00000017428,ENSMUSG00000018286,ENSMUSG00000019876,ENSMUSG00000019907,ENSMUSG00000020349,ENSMUSG00000020720,ENSMUSG00000021737,ENSMUSG00000023067,ENSMUSG00000026181,ENSMUSG00000026914,ENSMUSG00000027582,ENSMUSG00000028944,ENSMUSG00000028967,ENSMUSG00000028978,ENSMUSG00000029131,ENSMUSG00000029484,ENSMUSG00000029535,ENSMUSG00000032562,ENSMUSG00000032715,…	Anxa3,Bcl2a1d,Cdkn1a,Cry2,Csnk2a1,Csrnp2,Ctla2b,Ddx3x,Dlg3,Dnajb6,Errfi1,Fgfr1op,Gmfb,Gnai2,Irs2,Nos3,P2ry13,Pkib,Ppm1f,Ppp1r12a,Ppp2ca,Prkag2,Psmb6,Psmd11,Psmd12,Psmd14,Psmd6,Psme2,Socs4,Tiprl,Triap1,Trib3,Txnip,Zgpat
GO:1901361	5	biological process	organic cyclic compound catabolic process	37	779	27.0707	0.0346998	0.178236	ENSMUSG00000000787,ENSMUSG00000019066,ENSMUSG00000020349,ENSMUSG00000020495,ENSMUSG00000020611,ENSMUSG00000020620,ENSMUSG00000020736,ENSMUSG00000021737,ENSMUSG00000021871,ENSMUSG00000022325,ENSMUSG00000022336,ENSMUSG00000024360,ENSMUSG00000025464,ENSMUSG00000025580,ENSMUSG00000026048,ENSMUSG00000028268,ENSMUSG00000028270,ENSMUSG00000028609,ENSMUSG00000028646,ENSMUSG00000029027,ENSMUSG00000032562,…	Abca8b,Arl4a,Ddx3x,Dffb,Eif3e,Eif4a3,Ercc5,Etf1,Gbp2,Gbp3,Gch1,Gna13,Gnai2,Irgm2,Magoh,Noa1,Nt5c,Paox,Papd4,Pnp,Pop1,Ppp2ca,Psmd6,Rab3d,Rab7,Rab8b,Rasl10a,Rbbp8,Rbm8a,Rc3h1,Rfc3,Rnps1,Rragc,Smg8,Tbcc,Upf3a,Zfp36
GO:0030832	5	biological process	regulation of actin filament length	8	110	3.82256	0.0379943	0.182688	ENSMUSG00000003283,ENSMUSG00000028991,ENSMUSG00000033444,ENSMUSG00000037944,ENSMUSG00000039621,ENSMUSG00000045664,ENSMUSG00000059923,ENSMUSG00000061353	Ccr7,Cdc42ep2,Cxcl12,Grb2,Hck,Mtor,Prex1,Specc1l
GO:0002275	5	biological process	myeloid cell activation involved in immune response	4	37	1.28577	0.0385852	0.185178	ENSMUSG00000024300,ENSMUSG00000025178,ENSMUSG00000029484,ENSMUSG00000052336	Anxa3,Cx3cr1,Myo1f,Pi4k2a
GO:0019048	5	biological process	virus-host interaction	19	355	12.3365	0.0424828	0.197946	ENSMUSG00000000787,ENSMUSG00000003283,ENSMUSG00000018286,ENSMUSG00000019843,ENSMUSG00000021025,ENSMUSG00000022797,ENSMUSG00000024231,ENSMUSG00000024360,ENSMUSG00000024732,ENSMUSG00000024926,ENSMUSG00000025872,ENSMUSG00000027435,ENSMUSG00000028484,ENSMUSG00000030662,ENSMUSG00000030754,ENSMUSG00000033543,ENSMUSG00000052336,ENSMUSG00000059923,ENSMUSG00000070034	Ccdc86,Cd93,Copb1,Cul2,Cx3cr1,Ddx3x,Etf1,Fyn,Grb2,Gtf2a2,Hck,Ipo5,Kat5,Nfkbia,Psip1,Psmb6,Sp110,Tfrc,Thoc3
GO:0071310	5	biological process	cellular response to organic substance	73	1720	59.771	0.0435627	0.200536	ENSMUSG00000000530,ENSMUSG00000003283,ENSMUSG00000014905,ENSMUSG00000015839,ENSMUSG00000016619,ENSMUSG00000019843,ENSMUSG00000019970,ENSMUSG00000020027,ENSMUSG00000020230,ENSMUSG00000020349,ENSMUSG00000021025,ENSMUSG00000021367,ENSMUSG00000021427,ENSMUSG00000022969,ENSMUSG00000023800,ENSMUSG00000024349,ENSMUSG00000024397,ENSMUSG00000024539,ENSMUSG00000024959,ENSMUSG00000025234,ENSMUSG00000025580,…	Aacs,Acvrl1,Aif1,Arhgef2,Arhgef7,Arih1,Atf4,Bad,Ccnd1,Ccr7,Ccr8,Cntf,Commd7,Cx3cr1,Cxcl12,Dnajb9,Edn1,Eif4a3,Eif4e2,Fyn,Fzd4,Gbp2,Gbp3,Gm4951,Gpr17,Grb14,Grb2,Hck,Hpgd,Ifi30,Il10rb,Irf2,Irf8,Irs2,Itga6,Klf3,Klf9,Mtor,Nfe2l2,Nfkbia,Nfkbil1,Nos3,Nup50,Nupl2,Pdgfc,Pias1,Ppat,Ppp2ca,Prkab1,Prkag2,Prmt2,Ptpn1,Ptpn2,Rara,Rragc,Sgk1,Smad1,Socs2,Sox4,Ssr1,Tfdp1,Tgfbr2,Tgtp1,Tiam2,Tjp1,Tmem173,Trex1,Trib3…
GO:0006595	5	biological process	polyamine metabolic process	3	23	0.799263	0.0441516	0.200536	ENSMUSG00000004996,ENSMUSG00000025283,ENSMUSG00000025464	Mri1,Paox,Sat1
GO:0060173	5	biological process	limb development	3	23	0.799263	0.0441516	0.200536	ENSMUSG00000030323,ENSMUSG00000031665,ENSMUSG00000037325	Bbs7,Ift122,Sall1
GO:0006623	5	biological process	protein targeting to vacuole	2	10	0.347506	0.045104	0.200536	ENSMUSG00000027534,ENSMUSG00000079477	Rab7,Snx16
GO:0071243	5	biological process	cellular response to arsenic-containing substance	2	10	0.347506	0.045104	0.200536	ENSMUSG00000000787,ENSMUSG00000020190	Ddx3x,Mknk2
GO:0072666	5	biological process	establishment of protein localization to vacuole	2	10	0.347506	0.045104	0.200536	ENSMUSG00000027534,ENSMUSG00000079477	Rab7,Snx16
GO:0032970	5	biological process	regulation of actin filament-based process	13	221	7.67988	0.0456934	0.201667	ENSMUSG00000003161,ENSMUSG00000003283,ENSMUSG00000021367,ENSMUSG00000024300,ENSMUSG00000026181,ENSMUSG00000028991,ENSMUSG00000033444,ENSMUSG00000037944,ENSMUSG00000039621,ENSMUSG00000042099,ENSMUSG00000045664,ENSMUSG00000059923,ENSMUSG00000061353	Ccr7,Cdc42ep2,Cxcl12,Edn1,Grb2,Hck,Kank3,Mtor,Myo1f,Ppm1f,Prex1,Specc1l,Sri
GO:0007176	5	biological process	regulation of epidermal growth factor-activated receptor activity	3	24	0.834014	0.049197	0.210634	ENSMUSG00000027582,ENSMUSG00000028967,ENSMUSG00000048379	Errfi1,Socs4,Zgpat
GO:0036293	5	biological process	response to decreased oxygen levels	17	315	10.9464	0.0495781	0.211374	ENSMUSG00000005312,ENSMUSG00000020230,ENSMUSG00000021367,ENSMUSG00000022797,ENSMUSG00000024231,ENSMUSG00000024959,ENSMUSG00000028978,ENSMUSG00000028991,ENSMUSG00000029009,ENSMUSG00000031538,ENSMUSG00000032035,ENSMUSG00000032440,ENSMUSG00000058440,ENSMUSG00000061353,ENSMUSG00000076431,ENSMUSG00000078578,ENSMUSG00000090698	Apold1,Bad,Cul2,Cxcl12,Edn1,Ets1,Mthfr,Mtor,Nos3,Nrf1,Plat,Prmt2,Sox4,Tfrc,Tgfbr2,Ube2d3,Ubqln1
GO:0010556	6	biological process	regulation of macromolecule biosynthetic process	181	3235	112.418	1.81175e-11	1.81779e-09	ENSMUSG00000000530,ENSMUSG00000000787,ENSMUSG00000000861,ENSMUSG00000001156,ENSMUSG00000002617,ENSMUSG00000003283,ENSMUSG00000003382,ENSMUSG00000003444,ENSMUSG00000006585,ENSMUSG00000006728,ENSMUSG00000008398,ENSMUSG00000012076,ENSMUSG00000014303,ENSMUSG00000014763,ENSMUSG00000015839,ENSMUSG00000016087,ENSMUSG00000016510,ENSMUSG00000017188,ENSMUSG00000018143,ENSMUSG00000018932,ENSMUSG00000019907,…	Acvrl1,Ahctf1,Anxa3,Arhgef2,Atf4,Atxn1l,Bcl11a,Brms1l,Bzw1,Cbx2,Cbx4,Ccnl1,Ccr7,Cdk4,Cdkn1a,Cdt1,Cnpy2,Coa3,Commd7,Cops2,Cry2,Csnk2a1,Csnk2a2,Csrnp2,Ctdp1,Cul2,Ddx20,Ddx3x,Dmbx1,Dnajb6,Dnttip2,Eaf1,Edn1,Eif1,Eif3c,Eif3e,Eif4a3,Eif4e2,Elk3,Eny2,Epc1,Epc2,Esco1,Etf1,Ets1,Etv3,Fam120b,Fli1,Foxd1,Fzd4,Glis2,Gmeb1,Gmeb2,Gtf2a2,Hck,Hic1,Hsf5,Ino80e,Irf2,Irf8,Irs2,Itga6,Kat5,Kat7,Klf3,Klf9,Lhx3,Lime1,Ly…
GO:0010468	6	biological process	regulation of gene expression	189	3474	120.724	6.28933e-11	5.11646e-09	ENSMUSG00000000530,ENSMUSG00000000787,ENSMUSG00000000861,ENSMUSG00000001156,ENSMUSG00000002617,ENSMUSG00000003283,ENSMUSG00000003382,ENSMUSG00000003444,ENSMUSG00000006585,ENSMUSG00000006728,ENSMUSG00000007836,ENSMUSG00000008398,ENSMUSG00000012076,ENSMUSG00000014303,ENSMUSG00000014763,ENSMUSG00000015839,ENSMUSG00000016087,ENSMUSG00000016510,ENSMUSG00000016921,ENSMUSG00000017188,ENSMUSG00000018143,…	Acvrl1,Ahctf1,Aif1,Alkbh1,Anxa3,Aptx,Arhgef2,Atf4,Atxn1l,Bag3,Bcl11a,Brms1l,Bzw1,Cbx2,Cbx4,Ccnl1,Cdk4,Cdkn1a,Cdt1,Cnpy2,Coa3,Commd7,Cops2,Cry2,Csnk1d,Csnk2a1,Csnk2a2,Csrnp2,Ctla2a,Cul2,Ddx20,Ddx3x,Dmbx1,Dnajb6,Dnttip2,Dpm3,Eaf1,Edn1,Eif1,Eif3c,Eif3e,Eif4a3,Eif4e2,Elk3,Eny2,Epc1,Epc2,Etf1,Ets1,Etv3,Fam120b,Fli1,Foxd1,Fyn,Fzd4,Glis2,Gmeb1,Gmeb2,Gtf2a2,Hck,Hic1,Hnrnpa0,Hsf5,Hspa4,Ifi30,Ino80e,Irf2,I…
GO:0031326	6	biological process	regulation of cellular biosynthetic process	186	3408	118.43	7.25828e-11	5.6019e-09	ENSMUSG00000000530,ENSMUSG00000000787,ENSMUSG00000000861,ENSMUSG00000001156,ENSMUSG00000002617,ENSMUSG00000003283,ENSMUSG00000003382,ENSMUSG00000003444,ENSMUSG00000006585,ENSMUSG00000006728,ENSMUSG00000008398,ENSMUSG00000012076,ENSMUSG00000014303,ENSMUSG00000014763,ENSMUSG00000015839,ENSMUSG00000016087,ENSMUSG00000016510,ENSMUSG00000017188,ENSMUSG00000018143,ENSMUSG00000018932,ENSMUSG00000019907,…	Acvrl1,Ahctf1,Aif1,Anxa3,Arhgef2,Atf4,Atxn1l,Bcl11a,Brms1l,Bzw1,Cbx2,Cbx4,Ccnl1,Ccr7,Cdk4,Cdkn1a,Cdt1,Coa3,Commd7,Cops2,Cry2,Csnk2a1,Csnk2a2,Csrnp2,Ctdp1,Cul2,Ddx20,Ddx3x,Dmbx1,Dnajb6,Dnttip2,Eaf1,Edn1,Eif1,Eif3c,Eif3e,Eif4a3,Eif4e2,Elk3,Eny2,Epc1,Epc2,Esco1,Etf1,Ets1,Etv3,Fam120b,Fli1,Foxd1,Fzd4,Glis2,Gmeb1,Gmeb2,Gnai2,Gtf2a2,Hck,Hic1,Hsf5,Ino80e,Irf2,Irf8,Irs2,Itga6,Kat5,Kat7,Klf3,Klf9,Lhx3,Lim…
GO:0006351	6	biological process	transcription, DNA-dependent	122	2003	69.6054	5.42889e-10	3.80022e-08	ENSMUSG00000000787,ENSMUSG00000000861,ENSMUSG00000001156,ENSMUSG00000003382,ENSMUSG00000003444,ENSMUSG00000004642,ENSMUSG00000008398,ENSMUSG00000012076,ENSMUSG00000014303,ENSMUSG00000014763,ENSMUSG00000015839,ENSMUSG00000016087,ENSMUSG00000016921,ENSMUSG00000018143,ENSMUSG00000019837,ENSMUSG00000020923,ENSMUSG00000021264,ENSMUSG00000021890,ENSMUSG00000022338,ENSMUSG00000022724,ENSMUSG00000022760,…	Ahctf1,Atf4,Atxn1l,Bcl11a,Brms1l,Bzw1,Cbx2,Cbx4,Ccnl1,Cops2,Cry2,Csnk2a1,Csnk2a2,Csrnp2,Cstf1,Ctdp1,Ddx3x,Dhx38,Dido1,Dmbx1,Dnttip2,Eaf1,Elk3,Eny2,Epc1,Epc2,Ets1,Etv3,Fam120b,Fli1,Foxd1,Glis2,Gmeb1,Gmeb2,Gtf2a2,Gtf3c6,Hic1,Hsf5,Ino80e,Irf2,Irf8,Kat5,Kat7,Klf3,Klf9,Lhx3,Lsm10,Lyl1,Mafg,Mafk,Magoh,Med20,Med26,Med29,Mier3,Mina,Mxd1,Nfe2l2,Notch2,Nrf1,Nrip1,Pbx2,Phf5a,Phtf2,Pias1,Pnrc1,Psip1,Rara,Rbm…
GO:0032774	6	biological process	RNA biosynthetic process	123	2100	72.9762	4.85525e-09	2.98251e-07	ENSMUSG00000000787,ENSMUSG00000000861,ENSMUSG00000001156,ENSMUSG00000003382,ENSMUSG00000003444,ENSMUSG00000004642,ENSMUSG00000008398,ENSMUSG00000012076,ENSMUSG00000014303,ENSMUSG00000014763,ENSMUSG00000015839,ENSMUSG00000016087,ENSMUSG00000016921,ENSMUSG00000018143,ENSMUSG00000019837,ENSMUSG00000020923,ENSMUSG00000021264,ENSMUSG00000021890,ENSMUSG00000022338,ENSMUSG00000022724,ENSMUSG00000022760,…	Adrm1,Ahctf1,Atf4,Atxn1l,Bcl11a,Brms1l,Bzw1,Cbx2,Cbx4,Ccnl1,Cops2,Cry2,Csnk2a1,Csnk2a2,Csrnp2,Cstf1,Ctdp1,Ddx3x,Dhx38,Dido1,Dmbx1,Dnttip2,Eaf1,Elk3,Eny2,Epc1,Epc2,Ets1,Etv3,Fam120b,Fli1,Foxd1,Glis2,Gmeb1,Gmeb2,Gtf2a2,Gtf3c6,Hic1,Hsf5,Ino80e,Irf2,Irf8,Kat5,Kat7,Klf3,Klf9,Lhx3,Lsm10,Lyl1,Mafg,Mafk,Magoh,Med20,Med26,Med29,Mier3,Mina,Mxd1,Nfe2l2,Notch2,Nrf1,Nrip1,Pbx2,Phf5a,Phtf2,Pias1,Pnrc1,Psip1,Ra…
GO:0019219	6	biological process	regulation of nucleobase-containing compound metabolic process	181	3489	121.245	7.87555e-09	4.64812e-07	ENSMUSG00000000530,ENSMUSG00000000787,ENSMUSG00000000861,ENSMUSG00000001156,ENSMUSG00000002617,ENSMUSG00000003283,ENSMUSG00000003382,ENSMUSG00000003444,ENSMUSG00000006585,ENSMUSG00000008398,ENSMUSG00000012076,ENSMUSG00000014303,ENSMUSG00000014763,ENSMUSG00000014905,ENSMUSG00000015839,ENSMUSG00000016087,ENSMUSG00000016921,ENSMUSG00000018143,ENSMUSG00000018932,ENSMUSG00000019907,ENSMUSG00000019961,…	Acvrl1,Ahctf1,Anxa3,Arhgap26,Arhgef2,Arhgef7,Atf4,Atxn1l,Bcl11a,Brms1l,Bves,Bzw1,Cbx2,Cbx4,Ccnl1,Ccr7,Cdc42ep2,Cdkn1a,Cdt1,Commd7,Cops2,Cry2,Csnk2a1,Csnk2a2,Csrnp2,Ctdp1,Cul2,Ddx20,Ddx3x,Dmbx1,Dnajb6,Dnajb9,Dnttip2,Eaf1,Edn1,Eif4a3,Elk3,Eny2,Epc1,Epc2,Errfi1,Esco1,Ets1,Etv3,Fam120b,Fli1,Foxd1,Fzd4,Glis2,Gmeb1,Gmeb2,Gnai2,Gtf2a2,Hck,Hic1,Hsf5,Htr1f,Ino80e,Irf2,Irf8,Itga6,Kat5,Kat7,Klf3,Klf9,Lhx3,L…
GO:0051252	6	biological process	regulation of RNA metabolic process	158	2949	102.479	1.12764e-08	6.28557e-07	ENSMUSG00000000530,ENSMUSG00000000787,ENSMUSG00000000861,ENSMUSG00000001156,ENSMUSG00000002617,ENSMUSG00000003283,ENSMUSG00000003382,ENSMUSG00000003444,ENSMUSG00000006585,ENSMUSG00000008398,ENSMUSG00000012076,ENSMUSG00000014303,ENSMUSG00000014763,ENSMUSG00000015839,ENSMUSG00000016087,ENSMUSG00000016921,ENSMUSG00000018143,ENSMUSG00000018932,ENSMUSG00000019907,ENSMUSG00000019961,ENSMUSG00000019970,…	Acvrl1,Ahctf1,Anxa3,Arhgef2,Atf4,Atxn1l,Bcl11a,Brms1l,Bzw1,Cbx2,Cbx4,Ccnl1,Cdt1,Commd7,Cops2,Cry2,Csnk2a1,Csnk2a2,Csrnp2,Ctdp1,Cul2,Ddx20,Ddx3x,Dmbx1,Dnajb6,Dnttip2,Eaf1,Edn1,Eif4a3,Elk3,Eny2,Epc1,Epc2,Ets1,Etv3,Fam120b,Fli1,Foxd1,Fzd4,Glis2,Gmeb1,Gmeb2,Gtf2a2,Hck,Hic1,Hsf5,Ino80e,Irf2,Irf8,Itga6,Kat5,Kat7,Klf3,Klf9,Lhx3,Lime1,Lyl1,Mafg,Mafk,Map2k3,Med20,Med26,Med29,Mier3,Mina,Mrps17,Mtor,Mxd1,Nf…
GO:0016071	6	biological process	mRNA metabolic process	46	603	20.9546	5.87915e-07	2.54121e-05	ENSMUSG00000004642,ENSMUSG00000007836,ENSMUSG00000016921,ENSMUSG00000017428,ENSMUSG00000018286,ENSMUSG00000020349,ENSMUSG00000020409,ENSMUSG00000020495,ENSMUSG00000020720,ENSMUSG00000021431,ENSMUSG00000021645,ENSMUSG00000021716,ENSMUSG00000021737,ENSMUSG00000021876,ENSMUSG00000022336,ENSMUSG00000022961,ENSMUSG00000024217,ENSMUSG00000024360,ENSMUSG00000024604,ENSMUSG00000024949,ENSMUSG00000025580,…	Cstf1,Ddx20,Dhx38,Eif3e,Eif4a3,Etf1,Gemin6,Hnrnpa0,Lsm10,Magoh,Papd4,Phf5a,Pop4,Ppp2ca,Psmb6,Psmd11,Psmd12,Psmd14,Psmd6,Psme2,Qk,Rbm22,Rbm4,Rbm8a,Rc3h1,Rnase4,Rnps1,Sf1,Sf3b4,Sfpq,Slbp,Slu7,Smg8,Smn1,Snrnp40,Snrnp48,Snrpc,Son,Srek1ip1,Srsf6,Tardbp,Thoc3,Upf3a,Wbp11,Wtap,Zfp36
GO:0050657	6	biological process	nucleic acid transport	18	130	4.51758	5.99423e-07	2.54121e-05	ENSMUSG00000004642,ENSMUSG00000008301,ENSMUSG00000016619,ENSMUSG00000016921,ENSMUSG00000019715,ENSMUSG00000022100,ENSMUSG00000022338,ENSMUSG00000022800,ENSMUSG00000025580,ENSMUSG00000025872,ENSMUSG00000026491,ENSMUSG00000028609,ENSMUSG00000034681,ENSMUSG00000037993,ENSMUSG00000038374,ENSMUSG00000038398,ENSMUSG00000048439,ENSMUSG00000062078	Ahctf1,Dhx38,Eif4a3,Eny2,Fyttd1,Gle1,Magoh,Nup50,Nupl2,Phax,Qk,Rbm8a,Rnps1,Slbp,Srsf6,Thoc3,Upf3a,Xpo7
GO:0043067	6	biological process	regulation of programmed cell death	80	1339	46.531	1.51105e-06	5.98455e-05	ENSMUSG00000000787,ENSMUSG00000003283,ENSMUSG00000006673,ENSMUSG00000006728,ENSMUSG00000010517,ENSMUSG00000014905,ENSMUSG00000015839,ENSMUSG00000017386,ENSMUSG00000017428,ENSMUSG00000018286,ENSMUSG00000019843,ENSMUSG00000019970,ENSMUSG00000020027,ENSMUSG00000020059,ENSMUSG00000020230,ENSMUSG00000020349,ENSMUSG00000020361,ENSMUSG00000020720,ENSMUSG00000021025,ENSMUSG00000021367,ENSMUSG00000021576,…	Aif1,Alkbh1,Arhgef2,Arhgef7,Atf4,Bad,Bag3,Bcl2a1a,Bcl2a1d,Cbx4,Ccr7,Cd248,Cdk4,Cdkn1a,Cntf,Csnk2a1,Cx3cr1,Cxcl12,Ddx20,Ddx3x,Dffb,Dnajb6,Dnajb9,Edn1,Ercc5,Ets1,Faf1,Fyn,Gch1,Hck,Hspa4,Irs2,Itga6,Lhx3,Mcl1,Mul1,Nfe2l2,Nfkbia,Nos3,Notch2,P2rx7,Pdcd6,Phlda3,Pim3,Pla2g4a,Plaur,Pnp,Ppm1f,Ppp2ca,Prmt2,Psmb6,Psmd11,Psmd12,Psmd14,Psmd6,Psme2,Qrich1,Rara,Sf1,Sgk1,Sigmar1,Slc35f6,Smad1,Socs2,Son,Sox10,Sox4…
GO:0006396	6	biological process	RNA processing	47	655	22.7616	2.43621e-06	8.72976e-05	ENSMUSG00000004642,ENSMUSG00000007836,ENSMUSG00000015126,ENSMUSG00000016921,ENSMUSG00000020349,ENSMUSG00000020409,ENSMUSG00000020430,ENSMUSG00000021431,ENSMUSG00000021645,ENSMUSG00000021716,ENSMUSG00000021876,ENSMUSG00000022325,ENSMUSG00000022961,ENSMUSG00000024037,ENSMUSG00000024217,ENSMUSG00000024604,ENSMUSG00000024949,ENSMUSG00000025580,ENSMUSG00000025872,ENSMUSG00000027498,ENSMUSG00000027829,…	Ccnl1,Cstf1,Ddx20,Dhx38,Eif4a3,Ftsj1,Gemin6,Hnrnpa0,Lsm10,Magoh,Papd4,Pes1,Phf5a,Pop1,Pop4,Ppp2ca,Qk,Rbm22,Rbm4,Rbm8a,Rnase4,Rnps1,Rnu7,Rragc,Sf1,Sf3b4,Sfpq,Slbp,Slu7,Smad1,Smn1,Snrnp40,Snrnp48,Snrpc,Son,Srek1ip1,Srsf6,Tardbp,Thoc3,Trmt12,Tsr3,Tyw5,Utp15,Wbp11,Wdr4,Wtap,Zfp36
GO:0051320	6	biological process	S phase	16	126	4.37857	7.858e-06	0.000249485	ENSMUSG00000006585,ENSMUSG00000006728,ENSMUSG00000017428,ENSMUSG00000018286,ENSMUSG00000020720,ENSMUSG00000021737,ENSMUSG00000023067,ENSMUSG00000024293,ENSMUSG00000026914,ENSMUSG00000029012,ENSMUSG00000031016,ENSMUSG00000031697,ENSMUSG00000033970,ENSMUSG00000050188,ENSMUSG00000070348,ENSMUSG00000079197	Ccnd1,Cdk4,Cdkn1a,Cdt1,Esco1,Lsm10,Orc5,Orc6,Psmb6,Psmd11,Psmd12,Psmd14,Psmd6,Psme2,Rfc3,Wee1
GO:0071345	6	biological process	cellular response to cytokine stimulus	34	453	15.742	2.41881e-05	0.00068685	ENSMUSG00000003283,ENSMUSG00000015839,ENSMUSG00000016619,ENSMUSG00000020230,ENSMUSG00000021367,ENSMUSG00000022969,ENSMUSG00000024349,ENSMUSG00000024397,ENSMUSG00000024539,ENSMUSG00000024959,ENSMUSG00000025234,ENSMUSG00000025580,ENSMUSG00000026254,ENSMUSG00000027540,ENSMUSG00000028059,ENSMUSG00000028268,ENSMUSG00000028270,ENSMUSG00000030189,ENSMUSG00000031627,ENSMUSG00000031838,ENSMUSG00000032405,…	Aif1,Arhgef2,Arih1,Bad,Ccr7,Ccr8,Cntf,Commd7,Cx3cr1,Cxcl12,Edn1,Eif4a3,Eif4e2,Gbp2,Gbp3,Gm4951,Gpr17,Hck,Ifi30,Il10rb,Irf2,Irf8,Nfe2l2,Nup50,Nupl2,Pias1,Prmt2,Ptpn1,Ptpn2,Tgtp1,Tmem173,Trex1,Uba7,Ybx3
GO:0032268	6	biological process	regulation of cellular protein metabolic process	78	1434	49.8323	5.64469e-05	0.0014904	ENSMUSG00000000530,ENSMUSG00000000787,ENSMUSG00000005312,ENSMUSG00000006728,ENSMUSG00000010517,ENSMUSG00000014905,ENSMUSG00000016510,ENSMUSG00000017188,ENSMUSG00000017386,ENSMUSG00000017428,ENSMUSG00000018286,ENSMUSG00000018821,ENSMUSG00000018932,ENSMUSG00000019876,ENSMUSG00000020190,ENSMUSG00000020230,ENSMUSG00000020349,ENSMUSG00000020361,ENSMUSG00000020495,ENSMUSG00000020720,ENSMUSG00000021025,…	Acvrl1,Aif1,Atf4,Avpi1,Bad,Ccnd1,Ccnl1,Ccr7,Cdk4,Cdkn1a,Cnppd1,Cntf,Coa3,Csnk1d,Ddx3x,Dnajb9,Edn1,Eif1,Eif3c,Eif3e,Eif4a3,Eif4e2,Errfi1,Etf1,Faf1,Fgfr1op,Fzd4,Gmfb,Gnai2,Hspa4,Lime1,Magoh,Map2k3,Map3k6,Mknk2,Mtif3,Mtor,Mul1,Nbn,Nfkbia,P2rx7,Pdgfc,Pias1,Pkib,Plat,Ppm1f,Ppp2ca,Prkag2,Prmt2,Psmb6,Psmd11,Psmd12,Psmd14,Psmd6,Psme2,Qk,Rapgef3,Rara,Rbm4,Rbm8a,Smg8,Socs4,Sox4,Srp9,Ssr1,Taf9 (ENSMUSG00000…
GO:0034341	6	biological process	response to interferon-gamma	13	103	3.57931	5.8531e-05	0.00153198	ENSMUSG00000003283,ENSMUSG00000024397,ENSMUSG00000024539,ENSMUSG00000027540,ENSMUSG00000028268,ENSMUSG00000028270,ENSMUSG00000031627,ENSMUSG00000031838,ENSMUSG00000032405,ENSMUSG00000037580,ENSMUSG00000041515,ENSMUSG00000069874,ENSMUSG00000078922	Aif1,Gbp2,Gbp3,Gch1,Hck,Ifi30,Irf2,Irf8,Irgm2,Pias1,Ptpn1,Ptpn2,Tgtp1
GO:0044772	6	biological process	mitotic cell cycle phase transition	23	274	9.52166	9.49773e-05	0.00242273	ENSMUSG00000004364,ENSMUSG00000006585,ENSMUSG00000006728,ENSMUSG00000017428,ENSMUSG00000018286,ENSMUSG00000019907,ENSMUSG00000020720,ENSMUSG00000021737,ENSMUSG00000023067,ENSMUSG00000024231,ENSMUSG00000025162,ENSMUSG00000025474,ENSMUSG00000026914,ENSMUSG00000028991,ENSMUSG00000029012,ENSMUSG00000029246,ENSMUSG00000031016,ENSMUSG00000031697,ENSMUSG00000038482,ENSMUSG00000041238,ENSMUSG00000069135,…	Ccnd1,Cdk4,Cdkn1a,Cdt1,Csnk1d,Cul2,Cul3,Fgfr1op,Mtor,Orc5,Orc6,Ppat,Ppp1r12a,Psmb6,Psmd11,Psmd12,Psmd14,Psmd6,Psme2,Rbbp8,Tfdp1,Tubgcp2,Wee1
GO:0006464	6	biological process	cellular protein modification process	107	2161	75.096	0.000109869	0.00273311	ENSMUSG00000000530,ENSMUSG00000000861,ENSMUSG00000001924,ENSMUSG00000003283,ENSMUSG00000004364,ENSMUSG00000006728,ENSMUSG00000015839,ENSMUSG00000017386,ENSMUSG00000017428,ENSMUSG00000018286,ENSMUSG00000018381,ENSMUSG00000018932,ENSMUSG00000019066,ENSMUSG00000019795,ENSMUSG00000019843,ENSMUSG00000019907,ENSMUSG00000019970,ENSMUSG00000020027,ENSMUSG00000020190,ENSMUSG00000020230,ENSMUSG00000020349,…	Abi3,Acvrl1,Arih1,Bcl11a,Cbll1,Cbx4,Ccnd1,Cdk4,Cops2,Cops8,Cry2,Csnk1d,Csnk2a1,Csnk2a2,Ctdp1,Cul2,Cul3,Dcaf10,Dcaf17,Dcaf8,Dpm3,Eny2,Epc1,Esco1,Etf1,Fbxw2,Fyn,Gal3st1,Gcnt1,Gmfb,Gmppb,Hck,Josd2,Kat5,Kat7,Kctd11,Klhl12,Klhl15,Map2k3,Map3k6,Mapk6,March5,Mknk2,Mkrn1,Mtor,Muc13,Mul1,Naa50,Nfe2l2,Nsmce2,Otub2,Otud5,P2rx7,Pcmt1,Pias1,Pim3,Plat,Plaur,Ppm1f,Ppp1r12a,Ppp2ca,Prkab1,Prkag2,Prmt2,Psmb6,Psmd1…
GO:0019221	6	biological process	cytokine-mediated signaling pathway	24	298	10.3557	0.000128177	0.00311139	ENSMUSG00000003283,ENSMUSG00000016619,ENSMUSG00000020230,ENSMUSG00000022969,ENSMUSG00000024539,ENSMUSG00000024959,ENSMUSG00000025234,ENSMUSG00000025580,ENSMUSG00000026254,ENSMUSG00000027540,ENSMUSG00000028270,ENSMUSG00000031627,ENSMUSG00000031838,ENSMUSG00000032405,ENSMUSG00000032596,ENSMUSG00000037944,ENSMUSG00000041515,ENSMUSG00000042262,ENSMUSG00000048439,ENSMUSG00000052229,ENSMUSG00000052336,…	Arih1,Bad,Ccr7,Ccr8,Cntf,Commd7,Cx3cr1,Cxcl12,Eif4a3,Eif4e2,Gbp2,Gpr17,Hck,Ifi30,Il10rb,Irf2,Irf8,Nup50,Nupl2,Pias1,Prmt2,Ptpn1,Ptpn2,Uba7
GO:0022618	6	biological process	ribonucleoprotein complex assembly	14	127	4.41332	0.000136919	0.00327084	ENSMUSG00000000787,ENSMUSG00000008301,ENSMUSG00000016510,ENSMUSG00000016921,ENSMUSG00000020409,ENSMUSG00000021645,ENSMUSG00000022336,ENSMUSG00000024217,ENSMUSG00000024949,ENSMUSG00000027905,ENSMUSG00000028484,ENSMUSG00000030738,ENSMUSG00000040423,ENSMUSG00000055760	Ddx20,Ddx3x,Eif3c,Eif3e,Gemin6,Mtif3,Phax,Psip1,Rc3h1,Sf1,Slu7,Smn1,Snrpc,Srsf6
GO:0010604	6	biological process	positive regulation of macromolecule metabolic process	103	2089	72.594	0.000175027	0.00387376	ENSMUSG00000000530,ENSMUSG00000000787,ENSMUSG00000000861,ENSMUSG00000006728,ENSMUSG00000014303,ENSMUSG00000014905,ENSMUSG00000015839,ENSMUSG00000017188,ENSMUSG00000017386,ENSMUSG00000017428,ENSMUSG00000018286,ENSMUSG00000018821,ENSMUSG00000018932,ENSMUSG00000019907,ENSMUSG00000020230,ENSMUSG00000020349,ENSMUSG00000020361,ENSMUSG00000020720,ENSMUSG00000020923,ENSMUSG00000021025,ENSMUSG00000021367,…	Acvrl1,Ahctf1,Aif1,Anxa3,Atf4,Avpi1,Bad,Bcl11a,Bves,Ccnd1,Ccr7,Cdk4,Cnpy2,Cntf,Coa3,Csnk1d,Csnk2a1,Csrnp2,Ctdp1,Ddx3x,Dnajb9,Eaf1,Edn1,Eif4a3,Eny2,Epc1,Ets1,Foxd1,Fzd4,Glis2,Gnai2,Gtf2a2,Hspa4,Irf8,Irs2,Itga6,Kat5,Lhx3,Lyl1,Map2k3,Map3k6,Mtor,Mul1,Nbn,Nfe2l2,Nfkbia,Nif3l1,Nrip1,P2rx7,Paox,Pbx2,Pdgfc,Phf5a,Pias1,Plaur,Pnp,Ppm1f,Ppp1r12a,Ppp2ca,Prkab1,Prkag2,Prmt2,Psip1,Psmb6,Psmd11,Psmd12,Psmd14,P…
GO:0042770	6	biological process	signal transduction in response to DNA damage	12	101	3.50981	0.000200013	0.00430029	ENSMUSG00000017428,ENSMUSG00000018286,ENSMUSG00000020720,ENSMUSG00000021737,ENSMUSG00000023067,ENSMUSG00000024926,ENSMUSG00000026914,ENSMUSG00000028224,ENSMUSG00000029535,ENSMUSG00000059923,ENSMUSG00000076431,ENSMUSG00000079197	Cdkn1a,Grb2,Kat5,Nbn,Psmb6,Psmd11,Psmd12,Psmd14,Psmd6,Psme2,Sox4,Triap1
GO:0051168	6	biological process	nuclear export	12	103	3.57931	0.000240888	0.00503523	ENSMUSG00000004642,ENSMUSG00000008301,ENSMUSG00000016921,ENSMUSG00000019715,ENSMUSG00000022100,ENSMUSG00000022800,ENSMUSG00000025872,ENSMUSG00000028609,ENSMUSG00000034681,ENSMUSG00000037993,ENSMUSG00000038374,ENSMUSG00000048439	Dhx38,Fyttd1,Gle1,Magoh,Nupl2,Phax,Rbm8a,Rnps1,Slbp,Srsf6,Thoc3,Xpo7
GO:0031324	6	biological process	negative regulation of cellular metabolic process	79	1535	53.3421	0.000295363	0.00584897	ENSMUSG00000000530,ENSMUSG00000000787,ENSMUSG00000003382,ENSMUSG00000008398,ENSMUSG00000014303,ENSMUSG00000016921,ENSMUSG00000017428,ENSMUSG00000018286,ENSMUSG00000019876,ENSMUSG00000020230,ENSMUSG00000020349,ENSMUSG00000020361,ENSMUSG00000020720,ENSMUSG00000020923,ENSMUSG00000021264,ENSMUSG00000021367,ENSMUSG00000021737,ENSMUSG00000022336,ENSMUSG00000022724,ENSMUSG00000022760,ENSMUSG00000023067,…	Acvrl1,Cbx2,Cbx4,Cdkn1a,Commd7,Cops2,Cry2,Ddx20,Ddx3x,Dmbx1,Dnajb6,Edn1,Eif3e,Eif4a3,Eif4e2,Elk3,Epc1,Errfi1,Etv3,Fgfr1op,Foxd1,Glis2,Gmfb,Gnai2,Hic1,Hspa4,Htr1f,Irf2,Irf8,Kat5,Mina,Mtor,Nkx6-2,Nostrin,Nrip1,P2ry13,Pias1,Pkib,Plat,Ppm1f,Ppp2ca,Prkag2,Prmt2,Psmb6,Psmd11,Psmd12,Psmd14,Psmd6,Psme2,Rara,Rbbp8,Rbm4,Rcor2,Sall1,Sap30,Sfpq,Sirt7,Smarce1,Socs4,Sox10,Sox4,Srp9,Srsf6,Taf9 (ENSMUSG000000522…
GO:0006406	6	biological process	mRNA export from nucleus	9	63	2.18929	0.000311077	0.00611987	ENSMUSG00000004642,ENSMUSG00000016921,ENSMUSG00000019715,ENSMUSG00000022800,ENSMUSG00000025872,ENSMUSG00000028609,ENSMUSG00000034681,ENSMUSG00000037993,ENSMUSG00000038374	Dhx38,Fyttd1,Gle1,Magoh,Rbm8a,Rnps1,Slbp,Srsf6,Thoc3
GO:0006913	6	biological process	nucleocytoplasmic transport	18	207	7.19337	0.000345506	0.00670951	ENSMUSG00000004642,ENSMUSG00000008301,ENSMUSG00000016619,ENSMUSG00000016921,ENSMUSG00000019715,ENSMUSG00000022100,ENSMUSG00000022800,ENSMUSG00000025872,ENSMUSG00000028609,ENSMUSG00000030662,ENSMUSG00000034681,ENSMUSG00000037573,ENSMUSG00000037993,ENSMUSG00000038374,ENSMUSG00000038393,ENSMUSG00000038398,ENSMUSG00000048439,ENSMUSG00000068742	Cry2,Dhx38,Fyttd1,Gle1,Ipo5,Magoh,Nup50,Nupl2,Phax,Rbm8a,Rnps1,Slbp,Srsf6,Thoc3,Tob1,Txnip,Upf3a,Xpo7
GO:0034622	6	biological process	cellular macromolecular complex assembly	32	483	16.7845	0.000406255	0.00769075	ENSMUSG00000000787,ENSMUSG00000008301,ENSMUSG00000016510,ENSMUSG00000016921,ENSMUSG00000017188,ENSMUSG00000017428,ENSMUSG00000020361,ENSMUSG00000020409,ENSMUSG00000020930,ENSMUSG00000021645,ENSMUSG00000022336,ENSMUSG00000024217,ENSMUSG00000024397,ENSMUSG00000024949,ENSMUSG00000026491,ENSMUSG00000027905,ENSMUSG00000028019,ENSMUSG00000028456,ENSMUSG00000028484,ENSMUSG00000030166,ENSMUSG00000030738,…	Adrm1,Ahctf1,Aif1,Bbs12,Ccdc103,Coa3,Ddx20,Ddx3x,Eif3c,Eif3e,Gemin6,Gtf2a2,H2afz,Hspa4,Mtif3,Pdgfc,Phax,Pias1,Prex1,Psip1,Psmd11,Rad52,Rc3h1,Sf1,Slu7,Smad1,Smn1,Snrpc,Srsf6,Tspyl3,Unc13a,Unc13b
GO:0010605	6	biological process	negative regulation of macromolecule metabolic process	80	1576	54.7669	0.00041124	0.00773645	ENSMUSG00000000530,ENSMUSG00000000787,ENSMUSG00000000861,ENSMUSG00000003382,ENSMUSG00000008398,ENSMUSG00000014303,ENSMUSG00000016921,ENSMUSG00000017428,ENSMUSG00000018286,ENSMUSG00000019843,ENSMUSG00000019876,ENSMUSG00000020230,ENSMUSG00000020349,ENSMUSG00000020361,ENSMUSG00000020720,ENSMUSG00000020923,ENSMUSG00000021264,ENSMUSG00000021367,ENSMUSG00000021737,ENSMUSG00000022336,ENSMUSG00000022724,…	Acvrl1,Aif1,Bcl11a,Cbx2,Cbx4,Cdkn1a,Cnpy2,Commd7,Cops2,Cry2,Ctla2a,Ddx20,Ddx3x,Dmbx1,Dnajb6,Edn1,Eif3e,Eif4a3,Eif4e2,Elk3,Epc1,Errfi1,Etv3,Fgfr1op,Foxd1,Fyn,Glis2,Gmfb,Hic1,Hspa4,Irf2,Irf8,Kat5,Mina,Nkx6-2,Nostrin,Nrip1,Pias1,Pkib,Plat,Ppm1f,Ppp2ca,Prkag2,Prmt2,Psmb6,Psmd11,Psmd12,Psmd14,Psmd6,Psme2,Rara,Rbbp8,Rbm4,Rcor2,Sall1,Sap30,Sfpq,Sirt7,Smarce1,Socs4,Sox10,Sox4,Srp9,Srsf6,Taf9 (ENSMUSG0000…
GO:0031325	6	biological process	positive regulation of cellular metabolic process	102	2118	73.6017	0.000437192	0.0081736	ENSMUSG00000000530,ENSMUSG00000000787,ENSMUSG00000000861,ENSMUSG00000006728,ENSMUSG00000014303,ENSMUSG00000014905,ENSMUSG00000015839,ENSMUSG00000017188,ENSMUSG00000017386,ENSMUSG00000017428,ENSMUSG00000018286,ENSMUSG00000018821,ENSMUSG00000018932,ENSMUSG00000019907,ENSMUSG00000020230,ENSMUSG00000020349,ENSMUSG00000020463,ENSMUSG00000020720,ENSMUSG00000020923,ENSMUSG00000021025,ENSMUSG00000021367,…	Acvrl1,Ahctf1,Aif1,Anxa3,Atf4,Avpi1,Bad,Bcl11a,Bves,Ccnd1,Ccr7,Cdk4,Cdkn1a,Cnpy2,Cntf,Coa3,Csnk1d,Csrnp2,Ctdp1,Ddx3x,Dnajb9,Eaf1,Edn1,Eif4a3,Eny2,Epc1,Ets1,Foxd1,Fzd4,Glis2,Gnai2,Grb2,Gtf2a2,Irf8,Irs2,Itga6,Kat5,Lhx3,Lyl1,Map2k3,Map3k6,Mtor,Mul1,Nbn,Nfe2l2,Nfkbia,Nif3l1,Nrip1,P2rx7,Paox,Pbx2,Pdgfc,Phf5a,Pias1,Pla2g4a,Pnp,Ppp1r12a,Ppp2ca,Prkag2,Prmt2,Psip1,Psmb6,Psmd11,Psmd12,Psmd14,Psmd6,Psme2,Ra…
GO:0072413	6	biological process	signal transduction involved in mitotic cell cycle checkpoint	9	68	2.36304	0.000555194	0.0100068	ENSMUSG00000017428,ENSMUSG00000018286,ENSMUSG00000020720,ENSMUSG00000021737,ENSMUSG00000023067,ENSMUSG00000026914,ENSMUSG00000029535,ENSMUSG00000076431,ENSMUSG00000079197	Cdkn1a,Psmb6,Psmd11,Psmd12,Psmd14,Psmd6,Psme2,Sox4,Triap1
GO:0035456	6	biological process	response to interferon-beta	6	31	1.07727	0.000604503	0.0107033	ENSMUSG00000024349,ENSMUSG00000028268,ENSMUSG00000028270,ENSMUSG00000049734,ENSMUSG00000073555,ENSMUSG00000078922	Gbp2,Gbp3,Gm4951,Tgtp1,Tmem173,Trex1
GO:0072401	6	biological process	signal transduction involved in DNA integrity checkpoint	9	69	2.39779	0.000619114	0.0107719	ENSMUSG00000017428,ENSMUSG00000018286,ENSMUSG00000020720,ENSMUSG00000021737,ENSMUSG00000023067,ENSMUSG00000026914,ENSMUSG00000029535,ENSMUSG00000076431,ENSMUSG00000079197	Cdkn1a,Psmb6,Psmd11,Psmd12,Psmd14,Psmd6,Psme2,Sox4,Triap1
GO:0051246	6	biological process	regulation of protein metabolic process	82	1651	57.3732	0.00067229	0.0114327	ENSMUSG00000000530,ENSMUSG00000000787,ENSMUSG00000005312,ENSMUSG00000006728,ENSMUSG00000010517,ENSMUSG00000014905,ENSMUSG00000016510,ENSMUSG00000017188,ENSMUSG00000017386,ENSMUSG00000017428,ENSMUSG00000018286,ENSMUSG00000018821,ENSMUSG00000018932,ENSMUSG00000019843,ENSMUSG00000019876,ENSMUSG00000020190,ENSMUSG00000020230,ENSMUSG00000020349,ENSMUSG00000020361,ENSMUSG00000020495,ENSMUSG00000020720,…	Acvrl1,Aif1,Atf4,Avpi1,Bad,Ccnd1,Ccnl1,Ccr7,Cdk4,Cdkn1a,Cnppd1,Cntf,Coa3,Csnk1d,Csnk2a1,Ctla2a,Ddx3x,Dnajb9,Edn1,Eif1,Eif3c,Eif3e,Eif4a3,Eif4e2,Errfi1,Etf1,Faf1,Fgfr1op,Fyn,Fzd4,Gmfb,Gnai2,Hspa4,Lime1,Magoh,Map2k3,Map3k6,Mknk2,Mtif3,Mtor,Mul1,Nbn,Nfkbia,P2rx7,Pdgfc,Pias1,Pkib,Plat,Plaur,Ppm1f,Ppp2ca,Prkag2,Prmt2,Psmb6,Psmd11,Psmd12,Psmd14,Psmd6,Psme2,Qk,Rapgef3,Rara,Rbm4,Rbm8a,Smg8,Socs4,Sox4,Srp…
GO:0010948	6	biological process	negative regulation of cell cycle process	22	300	10.4252	0.000859525	0.0140607	ENSMUSG00000006585,ENSMUSG00000017428,ENSMUSG00000018286,ENSMUSG00000020230,ENSMUSG00000020720,ENSMUSG00000021737,ENSMUSG00000022248,ENSMUSG00000023067,ENSMUSG00000025646,ENSMUSG00000026914,ENSMUSG00000028224,ENSMUSG00000029012,ENSMUSG00000031016,ENSMUSG00000031697,ENSMUSG00000033762,ENSMUSG00000033970,ENSMUSG00000040843,ENSMUSG00000041238,ENSMUSG00000046707,ENSMUSG00000070348,ENSMUSG00000074698,…	Atrip,Ccnd1,Cdkn1a,Cdt1,Csnk2a1,Csnk2a2,Nbn,Orc5,Orc6,Prmt2,Psmb6,Psmd11,Psmd12,Psmd14,Psmd6,Psme2,Rad1,Rbbp8,Recql4,Rfc3,Tiprl,Wee1
GO:0006915	6	biological process	apoptotic process	47	837	29.0862	0.000891254	0.0145009	ENSMUSG00000000787,ENSMUSG00000005312,ENSMUSG00000010517,ENSMUSG00000017386,ENSMUSG00000017428,ENSMUSG00000018286,ENSMUSG00000019970,ENSMUSG00000020190,ENSMUSG00000020720,ENSMUSG00000021025,ENSMUSG00000021576,ENSMUSG00000021737,ENSMUSG00000023800,ENSMUSG00000024349,ENSMUSG00000024959,ENSMUSG00000025993,ENSMUSG00000026181,ENSMUSG00000026637,ENSMUSG00000026914,ENSMUSG00000028059,ENSMUSG00000028211,…	Arhgef2,Arhgef7,Bad,Bag3,Bcl2a1a,Cckbr,Csnk2a1,Csnk2a2,Csrnp2,Ddx3x,Dffb,Dido1,Faf1,Mcl1,Mknk2,Mul1,Nbn,Nfkbia,Noa1,Pdcd6,Pglyrp1,Phlda3,Pim3,Ppm1f,Psmb6,Psmd11,Psmd12,Psmd14,Psmd6,Psme2,Rragc,Sgk1,Slc40a1,Sp110,Tfdp1,Tgfbr2,Tiam2,Tjp1,Tmem173,Traf4,Traf5,Triap1,Trib3,Trp53inp1,Ube2d3,Ubqln1,Vav1
GO:0043549	6	biological process	regulation of kinase activity	40	689	23.9431	0.00114364	0.0173857	ENSMUSG00000010517,ENSMUSG00000014905,ENSMUSG00000017386,ENSMUSG00000018821,ENSMUSG00000018932,ENSMUSG00000019876,ENSMUSG00000020349,ENSMUSG00000020495,ENSMUSG00000021367,ENSMUSG00000021427,ENSMUSG00000023067,ENSMUSG00000024695,ENSMUSG00000024959,ENSMUSG00000026181,ENSMUSG00000026872,ENSMUSG00000027582,ENSMUSG00000027829,ENSMUSG00000028019,ENSMUSG00000028224,ENSMUSG00000028862,ENSMUSG00000028944,…	Atf4,Avpi1,Bad,Ccnd1,Ccnl1,Ccr7,Cdkn1a,Cnppd1,Dnajb9,Edn1,Errfi1,Faf1,Fgfr1op,Fzd4,Gmfb,Gnai2,Irs2,Lime1,Map2k3,Map3k6,Mtor,Mul1,Nbn,P2rx7,Pdgfc,Pkib,Ppm1f,Ppp2ca,Prkag2,Rara,Smg8,Socs4,Ssr1,Tgfbr2,Traf4,Trib3,Zeb2,Zfp622,Zfp91,Zgpat
GO:0002649	6	biological process	regulation of tolerance induction to self antigen	2	2	0.0695012	0.00120611	0.0179723	ENSMUSG00000032440,ENSMUSG00000037944	Ccr7,Tgfbr2
GO:0050663	6	biological process	cytokine secretion	5	24	0.834014	0.00122674	0.0181896	ENSMUSG00000021871,ENSMUSG00000027878,ENSMUSG00000028793,ENSMUSG00000037944,ENSMUSG00000048779	Ccr7,Notch2,P2ry6,Pnp,Rnf19b
GO:0072331	6	biological process	signal transduction by p53 class mediator	12	124	4.30907	0.00129608	0.0190303	ENSMUSG00000017428,ENSMUSG00000018286,ENSMUSG00000020720,ENSMUSG00000021737,ENSMUSG00000023067,ENSMUSG00000024926,ENSMUSG00000026914,ENSMUSG00000028224,ENSMUSG00000029535,ENSMUSG00000041801,ENSMUSG00000076431,ENSMUSG00000079197	Cdkn1a,Kat5,Nbn,Phlda3,Psmb6,Psmd11,Psmd12,Psmd14,Psmd6,Psme2,Sox4,Triap1
GO:0046887	6	biological process	positive regulation of hormone secretion	10	96	3.33606	0.0018512	0.0255601	ENSMUSG00000021367,ENSMUSG00000024959,ENSMUSG00000025723,ENSMUSG00000029482,ENSMUSG00000030898,ENSMUSG00000036943,ENSMUSG00000038894,ENSMUSG00000041459,ENSMUSG00000076431,ENSMUSG00000079415	Aacs,Bad,Cckbr,Cntf,Edn1,Irs2,Nmb,Rab8b,Sox4,Tardbp
GO:0006281	6	biological process	DNA repair	25	387	13.4485	0.00234882	0.0308731	ENSMUSG00000021264,ENSMUSG00000022248,ENSMUSG00000024926,ENSMUSG00000025162,ENSMUSG00000025646,ENSMUSG00000026048,ENSMUSG00000026914,ENSMUSG00000028224,ENSMUSG00000028411,ENSMUSG00000028820,ENSMUSG00000030051,ENSMUSG00000030166,ENSMUSG00000030689,ENSMUSG00000033762,ENSMUSG00000033970,ENSMUSG00000035354,ENSMUSG00000036086,ENSMUSG00000039623,ENSMUSG00000041238,ENSMUSG00000049734,ENSMUSG00000059586,…	Alkbh1,Ap5z1,Aplf,Aptx,Atrip,Cry2,Csnk1d,Epc2,Ercc5,Ino80e,Kat5,Nbn,Nsmce2,Psmd14,Rad1,Rad52,Rbbp8,Recql4,Rfc3,Sfpq,Trex1,Ube2d3,Uvrag,Yy1,Zranb3
GO:0009890	6	biological process	negative regulation of biosynthetic process	58	1144	39.7547	0.00261361	0.0333346	ENSMUSG00000000530,ENSMUSG00000000787,ENSMUSG00000003382,ENSMUSG00000008398,ENSMUSG00000014303,ENSMUSG00000020230,ENSMUSG00000020923,ENSMUSG00000021264,ENSMUSG00000021367,ENSMUSG00000022336,ENSMUSG00000022724,ENSMUSG00000022760,ENSMUSG00000024240,ENSMUSG00000024926,ENSMUSG00000024968,ENSMUSG00000025138,ENSMUSG00000025577,ENSMUSG00000025580,ENSMUSG00000026181,ENSMUSG00000026254,ENSMUSG00000026511,…	Acvrl1,Cbx2,Cbx4,Commd7,Cops2,Cry2,Ddx20,Ddx3x,Dmbx1,Dnajb6,Edn1,Eif3e,Eif4a3,Eif4e2,Elk3,Epc1,Etv3,Foxd1,Glis2,Gnai2,Hic1,Irf2,Irf8,Kat5,Mina,Nkx6-2,Nostrin,Nrip1,P2ry13,Pias1,Ppm1f,Prmt2,Rara,Rbbp8,Rbm4,Rcor2,Sall1,Sap30,Sfpq,Sirt7,Smarce1,Sox10,Srp9,Tardbp,Thap7,Tob1,Trib3,Txnip,Ube2d3,Ubtf,Ybx3,Yy1,Zfp217,Zfp36,Zfp746,Zfp748,Zgpat,Zranb3
GO:0007175	6	biological process	negative regulation of epidermal growth factor-activated receptor activity	3	9	0.312755	0.00300127	0.0371549	ENSMUSG00000027582,ENSMUSG00000028967,ENSMUSG00000048379	Errfi1,Socs4,Zgpat
GO:0010564	6	biological process	regulation of cell cycle process	30	503	17.4795	0.00306225	0.0376219	ENSMUSG00000000787,ENSMUSG00000004364,ENSMUSG00000004642,ENSMUSG00000006585,ENSMUSG00000017428,ENSMUSG00000018286,ENSMUSG00000020230,ENSMUSG00000020720,ENSMUSG00000021367,ENSMUSG00000021737,ENSMUSG00000022248,ENSMUSG00000023067,ENSMUSG00000024397,ENSMUSG00000025646,ENSMUSG00000026914,ENSMUSG00000028224,ENSMUSG00000029012,ENSMUSG00000029535,ENSMUSG00000031016,ENSMUSG00000031697,ENSMUSG00000033762,…	Aif1,Atrip,Ccnd1,Cdkn1a,Cdt1,Csnk2a1,Csnk2a2,Cul3,Ddx3x,Edn1,Nbn,Nsmce2,Orc5,Orc6,Prmt2,Psmb6,Psmd11,Psmd12,Psmd14,Psmd6,Psme2,Rad1,Rbbp8,Recql4,Rfc3,Slbp,Sox4,Tiprl,Triap1,Wee1
GO:0010648	6	biological process	negative regulation of cell communication	40	736	25.5764	0.00369615	0.0424634	ENSMUSG00000000787,ENSMUSG00000004364,ENSMUSG00000006205,ENSMUSG00000014303,ENSMUSG00000019843,ENSMUSG00000020027,ENSMUSG00000020349,ENSMUSG00000021025,ENSMUSG00000021986,ENSMUSG00000024539,ENSMUSG00000024939,ENSMUSG00000025277,ENSMUSG00000026888,ENSMUSG00000027540,ENSMUSG00000027582,ENSMUSG00000028967,ENSMUSG00000028991,ENSMUSG00000029101,ENSMUSG00000029458,ENSMUSG00000029468,ENSMUSG00000030323,…	Abhd6,Amer2,Arhgef7,Brap,Ccnd1,Cul3,Ddx3x,Errfi1,Fam89b,Fyn,Glis2,Gnai2,Grb14,Grb2,Hic1,Htra1,Ift122,Kctd11,Mcl1,Mtor,Nfkbia,Nfkbil1,P2rx7,Phlda3,Ppp2ca,Ptpn1,Ptpn2,Rab7,Rgs12,Sall1,Scyl2,Socs2,Socs4,Sox10,Synj2bp,Tgfb1i1,Tgfbr2,Tob1,Trim59,Zgpat
GO:0042278	6	biological process	purine nucleoside metabolic process	28	467	16.2285	0.00384781	0.0437054	ENSMUSG00000000787,ENSMUSG00000004996,ENSMUSG00000019066,ENSMUSG00000019795,ENSMUSG00000020150,ENSMUSG00000020611,ENSMUSG00000020620,ENSMUSG00000021737,ENSMUSG00000021871,ENSMUSG00000024177,ENSMUSG00000024959,ENSMUSG00000025464,ENSMUSG00000028268,ENSMUSG00000028270,ENSMUSG00000028646,ENSMUSG00000028944,ENSMUSG00000029009,ENSMUSG00000032562,ENSMUSG00000033970,ENSMUSG00000034209,ENSMUSG00000036285,…	Abca8b,Arl4a,Bad,Ddx3x,Gamt,Gbp2,Gbp3,Gch1,Gna13,Gnai2,Irgm2,Mri1,Mthfr,Nme4,Noa1,Paox,Pcmt1,Pnp,Prkag2,Psmd6,Rab3d,Rab7,Rab8b,Rasl10a,Rfc3,Rragc,Tbcc,Tyw5
GO:0051172	6	biological process	negative regulation of nitrogen compound metabolic process	54	1069	37.1484	0.0038997	0.0441281	ENSMUSG00000000530,ENSMUSG00000003382,ENSMUSG00000008398,ENSMUSG00000014303,ENSMUSG00000016921,ENSMUSG00000020230,ENSMUSG00000020923,ENSMUSG00000021264,ENSMUSG00000021367,ENSMUSG00000022724,ENSMUSG00000022760,ENSMUSG00000024240,ENSMUSG00000024926,ENSMUSG00000024968,ENSMUSG00000025138,ENSMUSG00000025577,ENSMUSG00000026181,ENSMUSG00000027206,ENSMUSG00000027582,ENSMUSG00000027905,ENSMUSG00000028707,…	Acvrl1,Cbx2,Cbx4,Commd7,Cops2,Cry2,Ddx20,Dmbx1,Dnajb6,Edn1,Elk3,Epc1,Etv3,Foxd1,Glis2,Gnai2,Hic1,Htr1f,Irf2,Irf8,Kat5,Mina,Nkx6-2,Nostrin,Nrip1,P2ry13,Pias1,Ppm1f,Prmt2,Rara,Rbbp8,Rcor2,Sall1,Sap30,Sfpq,Sirt7,Smarce1,Sox10,Srsf6,Tardbp,Thap7,Tob1,Trib3,Txnip,Ube2d3,Ubtf,Ybx3,Yy1,Zfp217,Zfp36,Zfp746,Zfp748,Zgpat,Zranb3
GO:0097193	6	biological process	intrinsic apoptotic signaling pathway	12	142	4.93458	0.00403344	0.0451326	ENSMUSG00000000787,ENSMUSG00000004364,ENSMUSG00000023067,ENSMUSG00000024231,ENSMUSG00000024959,ENSMUSG00000026181,ENSMUSG00000028224,ENSMUSG00000032715,ENSMUSG00000041801,ENSMUSG00000042406,ENSMUSG00000043099,ENSMUSG00000052253	Atf4,Bad,Cdkn1a,Cul2,Cul3,Ddx3x,Hic1,Nbn,Phlda3,Ppm1f,Trib3,Zfp622
GO:0045619	6	biological process	regulation of lymphocyte differentiation	11	129	4.48282	0.00539863	0.0568334	ENSMUSG00000015217,ENSMUSG00000021871,ENSMUSG00000024959,ENSMUSG00000030413,ENSMUSG00000032440,ENSMUSG00000037944,ENSMUSG00000037992,ENSMUSG00000039041,ENSMUSG00000040423,ENSMUSG00000044258,ENSMUSG00000058099	Adrm1,Bad,Ccr7,Ctla2a,Hmgb3,Nfam1,Pglyrp1,Pnp,Rara,Rc3h1,Tgfbr2
GO:0007243	6	biological process	intracellular protein kinase cascade	23	371	12.8925	0.0056338	0.0580744	ENSMUSG00000000787,ENSMUSG00000018932,ENSMUSG00000019843,ENSMUSG00000020027,ENSMUSG00000020190,ENSMUSG00000020611,ENSMUSG00000021367,ENSMUSG00000027540,ENSMUSG00000028944,ENSMUSG00000028967,ENSMUSG00000029458,ENSMUSG00000030898,ENSMUSG00000031681,ENSMUSG00000032405,ENSMUSG00000032562,ENSMUSG00000038894,ENSMUSG00000040631,ENSMUSG00000042419,ENSMUSG00000042688,ENSMUSG00000044786,ENSMUSG00000071042,…	Brap,Cckbr,Cntf,Ddx3x,Dok4,Edn1,Errfi1,Fyn,Gna13,Gnai2,Irs2,Map2k3,Mapk6,Mknk2,Nfkbil1,Pias1,Prkag2,Ptpn1,Rasgrp3,Rbm4,Smad1,Socs2,Zfp36
GO:0043632	6	biological process	modification-dependent macromolecule catabolic process	21	330	11.4677	0.00595641	0.0603663	ENSMUSG00000004364,ENSMUSG00000010517,ENSMUSG00000014905,ENSMUSG00000015839,ENSMUSG00000017428,ENSMUSG00000018286,ENSMUSG00000020720,ENSMUSG00000021737,ENSMUSG00000024231,ENSMUSG00000025234,ENSMUSG00000026914,ENSMUSG00000028277,ENSMUSG00000028437,ENSMUSG00000028960,ENSMUSG00000030782,ENSMUSG00000032437,ENSMUSG00000032596,ENSMUSG00000038250,ENSMUSG00000039701,ENSMUSG00000078578,ENSMUSG00000079197	Arih1,Cul2,Cul3,Dnajb9,Faf1,Nfe2l2,Psmb6,Psmd11,Psmd12,Psmd14,Psmd6,Psme2,Stt3b,Tgfb1i1,Uba7,Ubap1,Ube2d3,Ube2j1,Ube4b,Usp38,Usp53
GO:0009968	6	biological process	negative regulation of signal transduction	37	688	23.9084	0.00603322	0.0607357	ENSMUSG00000000787,ENSMUSG00000004364,ENSMUSG00000006205,ENSMUSG00000014303,ENSMUSG00000019843,ENSMUSG00000020027,ENSMUSG00000020349,ENSMUSG00000021025,ENSMUSG00000021986,ENSMUSG00000024539,ENSMUSG00000024939,ENSMUSG00000026888,ENSMUSG00000027540,ENSMUSG00000027582,ENSMUSG00000028967,ENSMUSG00000029101,ENSMUSG00000029458,ENSMUSG00000029468,ENSMUSG00000030323,ENSMUSG00000030782,ENSMUSG00000031511,…	Amer2,Arhgef7,Brap,Ccnd1,Cul3,Ddx3x,Errfi1,Fam89b,Fyn,Glis2,Grb14,Grb2,Hic1,Htra1,Ift122,Kctd11,Mcl1,Nfkbia,Nfkbil1,P2rx7,Phlda3,Ppp2ca,Ptpn1,Ptpn2,Rab7,Rgs12,Sall1,Scyl2,Socs2,Socs4,Sox10,Synj2bp,Tgfb1i1,Tgfbr2,Tob1,Trim59,Zgpat
GO:0009119	6	biological process	ribonucleoside metabolic process	28	486	16.8888	0.00655767	0.0647167	ENSMUSG00000000787,ENSMUSG00000004996,ENSMUSG00000019066,ENSMUSG00000019795,ENSMUSG00000020150,ENSMUSG00000020611,ENSMUSG00000020620,ENSMUSG00000021737,ENSMUSG00000021871,ENSMUSG00000024177,ENSMUSG00000024959,ENSMUSG00000025464,ENSMUSG00000028268,ENSMUSG00000028270,ENSMUSG00000028646,ENSMUSG00000028944,ENSMUSG00000029009,ENSMUSG00000032562,ENSMUSG00000033970,ENSMUSG00000034209,ENSMUSG00000036285,…	Abca8b,Arl4a,Bad,Ddx3x,Gamt,Gbp2,Gbp3,Gch1,Gna13,Gnai2,Irgm2,Mri1,Mthfr,Nme4,Noa1,Paox,Pcmt1,Pnp,Prkag2,Psmd6,Rab3d,Rab7,Rab8b,Rasl10a,Rfc3,Rragc,Tbcc,Tyw5
GO:0051174	6	biological process	regulation of phosphorus metabolic process	67	1419	49.3111	0.00665554	0.0652547	ENSMUSG00000000530,ENSMUSG00000000881,ENSMUSG00000010517,ENSMUSG00000014905,ENSMUSG00000017386,ENSMUSG00000018821,ENSMUSG00000018932,ENSMUSG00000019876,ENSMUSG00000019907,ENSMUSG00000020230,ENSMUSG00000020349,ENSMUSG00000020361,ENSMUSG00000020495,ENSMUSG00000021367,ENSMUSG00000021427,ENSMUSG00000022469,ENSMUSG00000023067,ENSMUSG00000024397,ENSMUSG00000024695,ENSMUSG00000024959,ENSMUSG00000025162,…	Acvrl1,Aif1,Arhgap26,Arhgef7,Atf4,Avpi1,Bad,Bves,Ccnd1,Ccnl1,Ccr7,Cdc42ep2,Cdkn1a,Cnppd1,Cntf,Cry2,Csnk1d,Csrnp2,Dlg3,Dnajb6,Dnajb9,Edn1,Errfi1,Faf1,Fgfr1op,Fzd4,Gmfb,Gnai2,Hspa4,Htr1f,Irs2,Itga6,Lime1,Map2k3,Map3k6,Mtor,Mul1,Nbn,Nos3,P2rx7,P2ry13,Pdgfc,Pkib,Ppm1f,Ppp1r12a,Ppp2ca,Prex1,Prkag2,Prmt2,Ralgapa2,Rapgef3,Rara,Rasgrp3,Rgs12,Sdcbp,Smg8,Socs4,Ssr1,Tgfbr2,Tiprl,Traf4,Trib3,Vav1,Zeb2,Zfp622…
GO:0060548	6	biological process	negative regulation of cell death	40	763	26.5147	0.00670711	0.0655468	ENSMUSG00000000787,ENSMUSG00000003283,ENSMUSG00000014905,ENSMUSG00000015839,ENSMUSG00000019970,ENSMUSG00000020027,ENSMUSG00000020059,ENSMUSG00000020361,ENSMUSG00000021025,ENSMUSG00000021367,ENSMUSG00000021871,ENSMUSG00000022961,ENSMUSG00000023067,ENSMUSG00000024397,ENSMUSG00000026048,ENSMUSG00000026934,ENSMUSG00000027111,ENSMUSG00000027878,ENSMUSG00000028059,ENSMUSG00000028978,ENSMUSG00000029535,…	Aif1,Alkbh1,Arhgef2,Bag3,Bcl2a1a,Cbx4,Ccr7,Cdkn1a,Cntf,Cx3cr1,Cxcl12,Ddx3x,Dnajb9,Edn1,Ercc5,Hck,Hspa4,Irs2,Itga6,Lhx3,Mcl1,Nfe2l2,Nfkbia,Nos3,Notch2,Pim3,Plaur,Pnp,Sgk1,Smad1,Socs2,Son,Sox10,Sox4,Sphk2,Sycp3,Taf9 (ENSMUSG00000052293),Triap1,Yap1,Ybx3
GO:0090141	6	biological process	positive regulation of mitochondrial fission	2	4	0.139002	0.00690655	0.0655795	ENSMUSG00000023307,ENSMUSG00000041241	March5,Mul1
GO:0050830	6	biological process	defense response to Gram-positive bacterium	6	52	1.80703	0.00903344	0.0792731	ENSMUSG00000003283,ENSMUSG00000024300,ENSMUSG00000028268,ENSMUSG00000028270,ENSMUSG00000029468,ENSMUSG00000030413	Gbp2,Gbp3,Hck,Myo1f,P2rx7,Pglyrp1
GO:0051608	6	biological process	histamine transport	3	13	0.451758	0.00921097	0.0796696	ENSMUSG00000021367,ENSMUSG00000030898,ENSMUSG00000040966	Cckbr,Edn1,Slc22a2
GO:0006310	6	biological process	DNA recombination	13	179	6.22035	0.00993049	0.0842117	ENSMUSG00000015217,ENSMUSG00000021264,ENSMUSG00000026914,ENSMUSG00000028224,ENSMUSG00000028820,ENSMUSG00000030166,ENSMUSG00000030689,ENSMUSG00000033762,ENSMUSG00000033970,ENSMUSG00000039623,ENSMUSG00000041238,ENSMUSG00000049734,ENSMUSG00000059586	Ap5z1,Hmgb3,Ino80e,Nbn,Nsmce2,Psmd14,Rad52,Rbbp8,Recql4,Rfc3,Sfpq,Trex1,Yy1
GO:0051603	6	biological process	proteolysis involved in cellular protein catabolic process	21	347	12.0585	0.010249	0.0856931	ENSMUSG00000004364,ENSMUSG00000010517,ENSMUSG00000014905,ENSMUSG00000015839,ENSMUSG00000017428,ENSMUSG00000018286,ENSMUSG00000020720,ENSMUSG00000021737,ENSMUSG00000024231,ENSMUSG00000025234,ENSMUSG00000026914,ENSMUSG00000028277,ENSMUSG00000028437,ENSMUSG00000028960,ENSMUSG00000030782,ENSMUSG00000032437,ENSMUSG00000032596,ENSMUSG00000038250,ENSMUSG00000039701,ENSMUSG00000078578,ENSMUSG00000079197	Arih1,Cul2,Cul3,Dnajb9,Faf1,Nfe2l2,Psmb6,Psmd11,Psmd12,Psmd14,Psmd6,Psme2,Stt3b,Tgfb1i1,Uba7,Ubap1,Ube2d3,Ube2j1,Ube4b,Usp38,Usp53
GO:0043009	6	biological process	chordate embryonic development	18	283	9.83441	0.0104296	0.0867215	ENSMUSG00000000530,ENSMUSG00000001036,ENSMUSG00000001039,ENSMUSG00000004364,ENSMUSG00000020611,ENSMUSG00000021367,ENSMUSG00000026254,ENSMUSG00000027878,ENSMUSG00000028224,ENSMUSG00000028978,ENSMUSG00000030189,ENSMUSG00000030779,ENSMUSG00000032440,ENSMUSG00000033006,ENSMUSG00000051510,ENSMUSG00000055694,ENSMUSG00000074656,ENSMUSG00000079036	Acvrl1,Alkbh1,B9d1,Cul3,Edn1,Eif2s2,Eif4e2,Epn2,Gdf1,Gna13,Mafg,Nbn,Nos3,Notch2,Rbbp6,Sox10,Tgfbr2,Ybx3
GO:1901184	6	biological process	regulation of ERBB signaling pathway	7	70	2.43254	0.0107225	0.0889115	ENSMUSG00000024539,ENSMUSG00000027582,ENSMUSG00000028967,ENSMUSG00000031511,ENSMUSG00000048379,ENSMUSG00000059923,ENSMUSG00000079477	Arhgef7,Errfi1,Grb2,Ptpn2,Rab7,Socs4,Zgpat
GO:0006598	6	biological process	polyamine catabolic process	2	5	0.173753	0.0112465	0.0899332	ENSMUSG00000025283,ENSMUSG00000025464	Paox,Sat1
GO:0009445	6	biological process	putrescine metabolic process	2	5	0.173753	0.0112465	0.0899332	ENSMUSG00000025283,ENSMUSG00000025464	Paox,Sat1
GO:0090068	6	biological process	positive regulation of cell cycle process	14	202	7.01962	0.0112611	0.0899332	ENSMUSG00000000787,ENSMUSG00000004364,ENSMUSG00000017428,ENSMUSG00000018286,ENSMUSG00000020720,ENSMUSG00000021367,ENSMUSG00000021737,ENSMUSG00000023067,ENSMUSG00000024397,ENSMUSG00000026914,ENSMUSG00000029535,ENSMUSG00000059586,ENSMUSG00000076431,ENSMUSG00000079197	Aif1,Cdkn1a,Cul3,Ddx3x,Edn1,Nsmce2,Psmb6,Psmd11,Psmd12,Psmd14,Psmd6,Psme2,Sox4,Triap1
GO:0032479	6	biological process	regulation of type I interferon production	7	71	2.46729	0.0115491	0.0912412	ENSMUSG00000000787,ENSMUSG00000021025,ENSMUSG00000024349,ENSMUSG00000031154,ENSMUSG00000032596,ENSMUSG00000033107,ENSMUSG00000078578	Ddx3x,Nfkbia,Otud5,Rnf125,Tmem173,Uba7,Ube2d3
GO:0009891	6	biological process	positive regulation of biosynthetic process	67	1465	50.9096	0.0130262	0.100023	ENSMUSG00000000530,ENSMUSG00000000787,ENSMUSG00000000861,ENSMUSG00000006728,ENSMUSG00000014303,ENSMUSG00000015839,ENSMUSG00000017188,ENSMUSG00000018932,ENSMUSG00000019907,ENSMUSG00000020230,ENSMUSG00000020463,ENSMUSG00000020923,ENSMUSG00000021025,ENSMUSG00000021367,ENSMUSG00000021890,ENSMUSG00000022338,ENSMUSG00000024218,ENSMUSG00000024240,ENSMUSG00000024349,ENSMUSG00000024397,ENSMUSG00000024811,…	Acvrl1,Ahctf1,Aif1,Atf4,Bcl11a,Ccr7,Cdk4,Cnpy2,Coa3,Csrnp2,Ctdp1,Ddx3x,Eaf1,Edn1,Eif4a3,Eny2,Epc1,Ets1,Foxd1,Fzd4,Glis2,Gtf2a2,Irf8,Irs2,Itga6,Kat5,Lhx3,Lyl1,Map2k3,Mtor,Nfe2l2,Nfkbia,Nif3l1,Nrip1,Paox,Pbx2,Pdgfc,Phf5a,Pias1,Pla2g4a,Ppp1r12a,Prmt2,Psip1,Rara,Rbm4,Rfxap,Rlf,Sall1,Sirt7,Smad1,Smek2,Sox10,Sox4,Suco,Taf11,Taf9 (ENSMUSG00000052293),Tfdp1,Tgfb1i1,Tmem173,Tnks2,Trp53inp1,Ubtf,Upf3a,Usf2…
GO:0008284	6	biological process	positive regulation of cell proliferation	38	750	26.0629	0.0134696	0.102124	ENSMUSG00000000530,ENSMUSG00000001025,ENSMUSG00000003283,ENSMUSG00000004364,ENSMUSG00000006728,ENSMUSG00000021367,ENSMUSG00000021427,ENSMUSG00000021871,ENSMUSG00000023067,ENSMUSG00000024397,ENSMUSG00000024959,ENSMUSG00000025723,ENSMUSG00000026637,ENSMUSG00000028019,ENSMUSG00000028224,ENSMUSG00000028991,ENSMUSG00000029175,ENSMUSG00000030898,ENSMUSG00000031701,ENSMUSG00000032035,ENSMUSG00000032440,…	Acvrl1,Aif1,Bad,Cckbr,Ccnd1,Ccr7,Cd248,Cdk4,Cdkn1a,Cntf,Csnk2a1,Cul3,Cxcl12,Dnaja2,Edn1,Ets1,Fgfr1op,Gnai2,Hck,Irs2,Mtor,Nbn,Nmb,Pdgfc,Pla2g4a,Pnp,Rara,Recql4,S100a6,S1pr3,Slc35f6,Sox10,Sox4,Sphk2,Ssr1,Tgfbr2,Traf5,Yap1
GO:0010565	6	biological process	regulation of cellular ketone metabolic process	12	167	5.80335	0.0139768	0.104393	ENSMUSG00000017428,ENSMUSG00000018286,ENSMUSG00000020463,ENSMUSG00000020720,ENSMUSG00000021737,ENSMUSG00000026914,ENSMUSG00000028944,ENSMUSG00000028991,ENSMUSG00000032715,ENSMUSG00000038894,ENSMUSG00000056220,ENSMUSG00000079197	Irs2,Mtor,Pla2g4a,Prkag2,Psmb6,Psmd11,Psmd12,Psmd14,Psmd6,Psme2,Smek2,Trib3
GO:0042590	6	biological process	antigen processing and presentation of exogenous peptide antigen via MHC class I	7	74	2.57154	0.0143047	0.106052	ENSMUSG00000017428,ENSMUSG00000018286,ENSMUSG00000020720,ENSMUSG00000021737,ENSMUSG00000026914,ENSMUSG00000031838,ENSMUSG00000079197	Ifi30,Psmb6,Psmd11,Psmd12,Psmd14,Psmd6,Psme2
GO:0006412	6	biological process	translation	21	359	12.4755	0.0145651	0.107191	ENSMUSG00000005846,ENSMUSG00000016510,ENSMUSG00000019774,ENSMUSG00000021427,ENSMUSG00000021607,ENSMUSG00000022336,ENSMUSG00000023939,ENSMUSG00000024360,ENSMUSG00000026254,ENSMUSG00000026511,ENSMUSG00000028140,ENSMUSG00000029777,ENSMUSG00000030335,ENSMUSG00000030738,ENSMUSG00000030879,ENSMUSG00000034211,ENSMUSG00000035530,ENSMUSG00000036285,ENSMUSG00000039221,ENSMUSG00000049960,ENSMUSG00000074656	Eif1,Eif2s2,Eif3c,Eif3e,Eif4e2,Etf1,Gars,Mrpl14,Mrpl17,Mrpl36,Mrpl51,Mrpl9,Mrps16,Mrps17,Mtif3,Mtrf1l,Noa1,Rpl22l1,Rsl1d1,Srp9,Ssr1
GO:0006521	6	biological process	regulation of cellular amino acid metabolic process	6	59	2.05028	0.0163222	0.115652	ENSMUSG00000017428,ENSMUSG00000018286,ENSMUSG00000020720,ENSMUSG00000021737,ENSMUSG00000026914,ENSMUSG00000079197	Psmb6,Psmd11,Psmd12,Psmd14,Psmd6,Psme2
GO:0010498	6	biological process	proteasomal protein catabolic process	13	191	6.63736	0.016353	0.115652	ENSMUSG00000004364,ENSMUSG00000010517,ENSMUSG00000014905,ENSMUSG00000015839,ENSMUSG00000017428,ENSMUSG00000018286,ENSMUSG00000020720,ENSMUSG00000021737,ENSMUSG00000026914,ENSMUSG00000028277,ENSMUSG00000032437,ENSMUSG00000078578,ENSMUSG00000079197	Cul3,Dnajb9,Faf1,Nfe2l2,Psmb6,Psmd11,Psmd12,Psmd14,Psmd6,Psme2,Stt3b,Ube2d3,Ube2j1
GO:0008215	6	biological process	spermine metabolic process	2	6	0.208503	0.0164833	0.115652	ENSMUSG00000025283,ENSMUSG00000025464	Paox,Sat1
GO:0090140	6	biological process	regulation of mitochondrial fission	2	6	0.208503	0.0164833	0.115652	ENSMUSG00000023307,ENSMUSG00000041241	March5,Mul1
GO:0048255	6	biological process	mRNA stabilization	4	29	1.00777	0.0172266	0.118834	ENSMUSG00000007836,ENSMUSG00000030189,ENSMUSG00000041459,ENSMUSG00000044786	Hnrnpa0,Tardbp,Ybx3,Zfp36
GO:0006672	6	biological process	ceramide metabolic process	6	60	2.08503	0.0176195	0.119717	ENSMUSG00000020349,ENSMUSG00000029468,ENSMUSG00000029916,ENSMUSG00000040710,ENSMUSG00000049721,ENSMUSG00000087408	Agk,Cers1,Gal3st1,P2rx7,Ppp2ca,St8sia4
GO:0009141	6	biological process	nucleoside triphosphate metabolic process	23	413	14.352	0.0185203	0.123881	ENSMUSG00000000787,ENSMUSG00000019066,ENSMUSG00000020611,ENSMUSG00000020620,ENSMUSG00000021737,ENSMUSG00000021871,ENSMUSG00000024177,ENSMUSG00000024959,ENSMUSG00000025464,ENSMUSG00000028268,ENSMUSG00000028270,ENSMUSG00000028646,ENSMUSG00000028944,ENSMUSG00000032562,ENSMUSG00000033970,ENSMUSG00000034209,ENSMUSG00000036285,ENSMUSG00000036430,ENSMUSG00000036943,ENSMUSG00000037580,ENSMUSG00000047446,…	Abca8b,Arl4a,Bad,Ddx3x,Gbp2,Gbp3,Gch1,Gna13,Gnai2,Irgm2,Nme4,Noa1,Paox,Pnp,Prkag2,Psmd6,Rab3d,Rab7,Rab8b,Rasl10a,Rfc3,Rragc,Tbcc
GO:0006260	6	biological process	DNA replication	13	195	6.77636	0.0190766	0.125421	ENSMUSG00000004642,ENSMUSG00000006585,ENSMUSG00000022248,ENSMUSG00000025646,ENSMUSG00000029012,ENSMUSG00000030689,ENSMUSG00000031697,ENSMUSG00000033762,ENSMUSG00000033970,ENSMUSG00000035367,ENSMUSG00000038909,ENSMUSG00000039176,ENSMUSG00000049734	Atrip,Cdt1,Ino80e,Kat7,Orc5,Orc6,Polg,Rad1,Recql4,Rfc3,Rmi1,Slbp,Trex1
GO:0045055	6	biological process	regulated secretory pathway	4	30	1.04252	0.019344	0.125421	ENSMUSG00000003283,ENSMUSG00000024300,ENSMUSG00000025178,ENSMUSG00000029484	Anxa3,Hck,Myo1f,Pi4k2a
GO:0010942	6	biological process	positive regulation of cell death	28	531	18.4526	0.0195598	0.125801	ENSMUSG00000000787,ENSMUSG00000006728,ENSMUSG00000010517,ENSMUSG00000020230,ENSMUSG00000020349,ENSMUSG00000023067,ENSMUSG00000024949,ENSMUSG00000024959,ENSMUSG00000027111,ENSMUSG00000027878,ENSMUSG00000027905,ENSMUSG00000028211,ENSMUSG00000028456,ENSMUSG00000028978,ENSMUSG00000029027,ENSMUSG00000029468,ENSMUSG00000031511,ENSMUSG00000032035,ENSMUSG00000037580,ENSMUSG00000038393,ENSMUSG00000041241,…	Arhgef7,Atf4,Bad,Cd248,Cdk4,Cdkn1a,Ddx20,Ddx3x,Dffb,Ets1,Faf1,Gch1,Itga6,Mul1,Nos3,Notch2,P2rx7,Phlda3,Pla2g4a,Ppp2ca,Prmt2,Sf1,Sox4,Sp110,Trp53inp1,Txnip,Unc13b,Zfp622
GO:0030111	6	biological process	regulation of Wnt receptor signaling pathway	13	196	6.81111	0.0198079	0.126317	ENSMUSG00000020349,ENSMUSG00000021986,ENSMUSG00000024811,ENSMUSG00000025162,ENSMUSG00000026872,ENSMUSG00000031665,ENSMUSG00000033006,ENSMUSG00000043099,ENSMUSG00000053110,ENSMUSG00000069539,ENSMUSG00000070348,ENSMUSG00000074698,ENSMUSG00000076431	Amer2,Ccnd1,Csnk1d,Csnk2a1,Hic1,Ppp2ca,Sall1,Scyl2,Sox10,Sox4,Tnks2,Yap1,Zeb2
GO:0030148	6	biological process	sphingolipid biosynthetic process	6	62	2.15454	0.0204226	0.129688	ENSMUSG00000029468,ENSMUSG00000029916,ENSMUSG00000040710,ENSMUSG00000049721,ENSMUSG00000057342,ENSMUSG00000087408	Agk,Cers1,Gal3st1,P2rx7,Sphk2,St8sia4
GO:0009164	6	biological process	nucleoside catabolic process	21	372	12.9272	0.0207442	0.131177	ENSMUSG00000000787,ENSMUSG00000019066,ENSMUSG00000020611,ENSMUSG00000020620,ENSMUSG00000020736,ENSMUSG00000021737,ENSMUSG00000021871,ENSMUSG00000025464,ENSMUSG00000028268,ENSMUSG00000028270,ENSMUSG00000028646,ENSMUSG00000032562,ENSMUSG00000033970,ENSMUSG00000034209,ENSMUSG00000036285,ENSMUSG00000036430,ENSMUSG00000036943,ENSMUSG00000037580,ENSMUSG00000047446,ENSMUSG00000069874,ENSMUSG00000079477	Abca8b,Arl4a,Ddx3x,Gbp2,Gbp3,Gch1,Gna13,Gnai2,Irgm2,Noa1,Nt5c,Paox,Pnp,Psmd6,Rab3d,Rab7,Rab8b,Rasl10a,Rfc3,Rragc,Tbcc
GO:0033238	6	biological process	regulation of cellular amine metabolic process	7	80	2.78005	0.0211679	0.133474	ENSMUSG00000017428,ENSMUSG00000018286,ENSMUSG00000020720,ENSMUSG00000021737,ENSMUSG00000025464,ENSMUSG00000026914,ENSMUSG00000079197	Paox,Psmb6,Psmd11,Psmd12,Psmd14,Psmd6,Psme2
GO:0034201	6	biological process	response to oleic acid	2	7	0.243254	0.0225496	0.136843	ENSMUSG00000024959,ENSMUSG00000029482	Aacs,Bad
GO:0042119	6	biological process	neutrophil activation	3	19	0.660261	0.0267469	0.152477	ENSMUSG00000024300,ENSMUSG00000029484,ENSMUSG00000039621	Anxa3,Myo1f,Prex1
GO:0051436	6	biological process	negative regulation of ubiquitin-protein ligase activity involved in mitotic cell cycle	6	67	2.32829	0.0287137	0.159062	ENSMUSG00000017428,ENSMUSG00000018286,ENSMUSG00000020720,ENSMUSG00000021737,ENSMUSG00000026914,ENSMUSG00000079197	Psmb6,Psmd11,Psmd12,Psmd14,Psmd6,Psme2
GO:0000733	6	biological process	DNA strand renaturation	2	8	0.278005	0.0293815	0.159062	ENSMUSG00000033762,ENSMUSG00000036086	Recql4,Zranb3
GO:0001955	6	biological process	blood vessel maturation	2	8	0.278005	0.0293815	0.159062	ENSMUSG00000000530,ENSMUSG00000034041	Acvrl1,Lyl1
GO:0034982	6	biological process	mitochondrial protein processing	2	8	0.278005	0.0293815	0.159062	ENSMUSG00000031967,ENSMUSG00000042670	Afg3l1,Immp1l
GO:0051351	6	biological process	positive regulation of ligase activity	7	86	2.98855	0.0300372	0.162029	ENSMUSG00000017428,ENSMUSG00000018286,ENSMUSG00000020720,ENSMUSG00000021737,ENSMUSG00000026914,ENSMUSG00000032715,ENSMUSG00000079197	Psmb6,Psmd11,Psmd12,Psmd14,Psmd6,Psme2,Trib3
GO:0072523	6	biological process	purine-containing compound catabolic process	21	388	13.4832	0.0309343	0.164509	ENSMUSG00000000787,ENSMUSG00000019066,ENSMUSG00000020611,ENSMUSG00000020620,ENSMUSG00000020736,ENSMUSG00000021737,ENSMUSG00000021871,ENSMUSG00000025464,ENSMUSG00000028268,ENSMUSG00000028270,ENSMUSG00000028646,ENSMUSG00000032562,ENSMUSG00000033970,ENSMUSG00000034209,ENSMUSG00000036285,ENSMUSG00000036430,ENSMUSG00000036943,ENSMUSG00000037580,ENSMUSG00000047446,ENSMUSG00000069874,ENSMUSG00000079477	Abca8b,Arl4a,Ddx3x,Gbp2,Gbp3,Gch1,Gna13,Gnai2,Irgm2,Noa1,Nt5c,Paox,Pnp,Psmd6,Rab3d,Rab7,Rab8b,Rasl10a,Rfc3,Rragc,Tbcc
GO:0051249	6	biological process	regulation of lymphocyte activation	18	320	11.1202	0.0315334	0.166811	ENSMUSG00000015217,ENSMUSG00000019843,ENSMUSG00000021871,ENSMUSG00000023067,ENSMUSG00000024397,ENSMUSG00000024959,ENSMUSG00000028991,ENSMUSG00000030413,ENSMUSG00000032440,ENSMUSG00000034116,ENSMUSG00000037944,ENSMUSG00000037992,ENSMUSG00000038894,ENSMUSG00000039041,ENSMUSG00000040423,ENSMUSG00000044258,ENSMUSG00000058099,ENSMUSG00000059923	Adrm1,Aif1,Bad,Ccr7,Cdkn1a,Ctla2a,Fyn,Grb2,Hmgb3,Irs2,Mtor,Nfam1,Pglyrp1,Pnp,Rara,Rc3h1,Tgfbr2,Vav1
GO:0060271	6	biological process	cilium morphogenesis	5	51	1.77228	0.0315334	0.166811	ENSMUSG00000001039,ENSMUSG00000006464,ENSMUSG00000030323,ENSMUSG00000037325,ENSMUSG00000039765	B9d1,Bbs1,Bbs7,Cc2d2a,Ift122
GO:0006401	6	biological process	RNA catabolic process	13	210	7.29762	0.0323838	0.170114	ENSMUSG00000020349,ENSMUSG00000020495,ENSMUSG00000022325,ENSMUSG00000022336,ENSMUSG00000024360,ENSMUSG00000025580,ENSMUSG00000028609,ENSMUSG00000034681,ENSMUSG00000038374,ENSMUSG00000038398,ENSMUSG00000040423,ENSMUSG00000042167,ENSMUSG00000044786	Eif3e,Eif4a3,Etf1,Magoh,Papd4,Pop1,Ppp2ca,Rbm8a,Rc3h1,Rnps1,Smg8,Upf3a,Zfp36
GO:0035587	6	biological process	purinergic receptor signaling pathway	3	21	0.729762	0.0348855	0.178278	ENSMUSG00000029468,ENSMUSG00000032562,ENSMUSG00000033446	Gnai2,Lpar6,P2rx7
GO:0071474	6	biological process	cellular hyperosmotic response	3	21	0.729762	0.0348855	0.178278	ENSMUSG00000028059,ENSMUSG00000030189,ENSMUSG00000040723	Arhgef2,Rcsd1,Ybx3
GO:0051348	6	biological process	negative regulation of transferase activity	12	191	6.63736	0.0352267	0.178658	ENSMUSG00000019876,ENSMUSG00000020349,ENSMUSG00000023067,ENSMUSG00000026181,ENSMUSG00000027582,ENSMUSG00000028944,ENSMUSG00000028967,ENSMUSG00000032715,ENSMUSG00000038894,ENSMUSG00000048379,ENSMUSG00000062014,ENSMUSG00000069135	Cdkn1a,Errfi1,Fgfr1op,Gmfb,Irs2,Pkib,Ppm1f,Ppp2ca,Prkag2,Socs4,Trib3,Zgpat
GO:0071479	6	biological process	cellular response to ionizing radiation	4	36	1.25102	0.0353522	0.178658	ENSMUSG00000022248,ENSMUSG00000023067,ENSMUSG00000053110,ENSMUSG00000059923	Cdkn1a,Grb2,Rad1,Yap1
GO:1900047	6	biological process	negative regulation of hemostasis	4	36	1.25102	0.0353522	0.178658	ENSMUSG00000021367,ENSMUSG00000028978,ENSMUSG00000031538,ENSMUSG00000046223	Edn1,Nos3,Plat,Plaur
GO:0008064	6	biological process	regulation of actin polymerization or depolymerization	8	109	3.78781	0.0362872	0.178658	ENSMUSG00000003283,ENSMUSG00000028991,ENSMUSG00000033444,ENSMUSG00000037944,ENSMUSG00000039621,ENSMUSG00000045664,ENSMUSG00000059923,ENSMUSG00000061353	Ccr7,Cdc42ep2,Cxcl12,Grb2,Hck,Mtor,Prex1,Specc1l
GO:0051437	6	biological process	positive regulation of ubiquitin-protein ligase activity involved in mitotic cell cycle	6	71	2.46729	0.0367477	0.178658	ENSMUSG00000017428,ENSMUSG00000018286,ENSMUSG00000020720,ENSMUSG00000021737,ENSMUSG00000026914,ENSMUSG00000079197	Psmb6,Psmd11,Psmd12,Psmd14,Psmd6,Psme2
GO:0006163	6	biological process	purine nucleotide metabolic process	26	514	17.8618	0.0368787	0.178658	ENSMUSG00000000787,ENSMUSG00000019066,ENSMUSG00000020611,ENSMUSG00000020620,ENSMUSG00000020736,ENSMUSG00000021737,ENSMUSG00000021871,ENSMUSG00000024177,ENSMUSG00000024959,ENSMUSG00000025464,ENSMUSG00000028268,ENSMUSG00000028270,ENSMUSG00000028646,ENSMUSG00000028944,ENSMUSG00000029246,ENSMUSG00000032562,ENSMUSG00000033970,ENSMUSG00000034209,ENSMUSG00000036285,ENSMUSG00000036430,ENSMUSG00000036943,…	Abca8b,Arl4a,Bad,Ddx3x,Gbp2,Gbp3,Gch1,Gna13,Gnai2,Irgm2,Nme4,Noa1,Nt5c,Paox,Pnp,Ppat,Prkag2,Psmd6,Pth2,Rab3d,Rab7,Rab8b,Rasl10a,Rfc3,Rragc,Tbcc
GO:0002283	6	biological process	neutrophil activation involved in immune response	2	9	0.312755	0.0369187	0.178658	ENSMUSG00000024300,ENSMUSG00000029484	Anxa3,Myo1f
GO:0031468	6	biological process	nuclear envelope reassembly	2	9	0.312755	0.0369187	0.178658	ENSMUSG00000019961,ENSMUSG00000020349	Ppp2ca,Tmpo
GO:0034755	6	biological process	iron ion transmembrane transport	2	9	0.312755	0.0369187	0.178658	ENSMUSG00000022797,ENSMUSG00000025993	Slc40a1,Tfrc
GO:0048172	6	biological process	regulation of short-term neuronal synaptic plasticity	2	9	0.312755	0.0369187	0.178658	ENSMUSG00000028456,ENSMUSG00000034799	Unc13a,Unc13b
GO:0030518	6	biological process	intracellular steroid hormone receptor signaling pathway	6	72	2.50204	0.0389592	0.186118	ENSMUSG00000024926,ENSMUSG00000030782,ENSMUSG00000032405,ENSMUSG00000033863,ENSMUSG00000037992,ENSMUSG00000048490	Kat5,Klf9,Nrip1,Pias1,Rara,Tgfb1i1
GO:0006692	6	biological process	prostanoid metabolic process	3	22	0.764513	0.0393795	0.186118	ENSMUSG00000021367,ENSMUSG00000029925,ENSMUSG00000031613	Edn1,Hpgd,Tbxas1
GO:0007264	6	biological process	small GTPase mediated signal transduction	22	422	14.6647	0.0393878	0.186118	ENSMUSG00000004837,ENSMUSG00000019066,ENSMUSG00000020611,ENSMUSG00000022469,ENSMUSG00000023067,ENSMUSG00000023800,ENSMUSG00000024397,ENSMUSG00000028059,ENSMUSG00000028249,ENSMUSG00000028646,ENSMUSG00000029458,ENSMUSG00000031511,ENSMUSG00000034116,ENSMUSG00000034209,ENSMUSG00000036452,ENSMUSG00000036943,ENSMUSG00000037110,ENSMUSG00000047446,ENSMUSG00000059923,ENSMUSG00000071042,ENSMUSG00000079477,…	Aif1,Arhgap26,Arhgef2,Arhgef7,Arl4a,Brap,Cdkn1a,Gna13,Grap,Grb2,Rab3d,Rab7,Rab8b,Ralgapa2,Rapgef3,Rasgrp3,Rasl10a,Rragc,Sdcbp,Synj2bp,Tiam2,Vav1
GO:0051352	6	biological process	negative regulation of ligase activity	6	73	2.53679	0.0412536	0.193655	ENSMUSG00000017428,ENSMUSG00000018286,ENSMUSG00000020720,ENSMUSG00000021737,ENSMUSG00000026914,ENSMUSG00000079197	Psmb6,Psmd11,Psmd12,Psmd14,Psmd6,Psme2
GO:0051220	6	biological process	cytoplasmic sequestering of protein	3	23	0.799263	0.0441516	0.200536	ENSMUSG00000010517,ENSMUSG00000021025,ENSMUSG00000042419	Faf1,Nfkbia,Nfkbil1
GO:0034660	6	biological process	ncRNA metabolic process	17	311	10.8074	0.0449513	0.200536	ENSMUSG00000008301,ENSMUSG00000015126,ENSMUSG00000020430,ENSMUSG00000021645,ENSMUSG00000022325,ENSMUSG00000024037,ENSMUSG00000025580,ENSMUSG00000027905,ENSMUSG00000029777,ENSMUSG00000030216,ENSMUSG00000030423,ENSMUSG00000031171,ENSMUSG00000031681,ENSMUSG00000037085,ENSMUSG00000041747,ENSMUSG00000048495,ENSMUSG00000055760	Ddx20,Eif4a3,Ftsj1,Gars,Gemin6,Pes1,Phax,Pop1,Pop4,Smad1,Smn1,Trmt12,Tsr3,Tyw5,Utp15,Wbp11,Wdr4
GO:0006622	6	biological process	protein targeting to lysosome	2	10	0.347506	0.045104	0.200536	ENSMUSG00000027534,ENSMUSG00000079477	Rab7,Snx16
GO:0045793	6	biological process	positive regulation of cell size	2	10	0.347506	0.045104	0.200536	ENSMUSG00000006728,ENSMUSG00000021367	Cdk4,Edn1
GO:0050819	6	biological process	negative regulation of coagulation	4	39	1.35527	0.0455416	0.201293	ENSMUSG00000021367,ENSMUSG00000028978,ENSMUSG00000031538,ENSMUSG00000046223	Edn1,Nos3,Plat,Plaur
GO:0048145	6	biological process	regulation of fibroblast proliferation	6	76	2.64104	0.0486399	0.210634	ENSMUSG00000001025,ENSMUSG00000006728,ENSMUSG00000023067,ENSMUSG00000028019,ENSMUSG00000028224,ENSMUSG00000031838	Cdk4,Cdkn1a,Ifi30,Nbn,Pdgfc,S100a6
GO:0051318	6	biological process	G1 phase	4	40	1.39002	0.0492646	0.210634	ENSMUSG00000006728,ENSMUSG00000023067,ENSMUSG00000038482,ENSMUSG00000070348	Ccnd1,Cdk4,Cdkn1a,Tfdp1
GO:2000112	7	biological process	regulation of cellular macromolecule biosynthetic process	177	3146	109.325	2.07546e-11	1.95223e-09	ENSMUSG00000000530,ENSMUSG00000000787,ENSMUSG00000000861,ENSMUSG00000001156,ENSMUSG00000002617,ENSMUSG00000003283,ENSMUSG00000003382,ENSMUSG00000003444,ENSMUSG00000006585,ENSMUSG00000006728,ENSMUSG00000008398,ENSMUSG00000012076,ENSMUSG00000014303,ENSMUSG00000014763,ENSMUSG00000015839,ENSMUSG00000016087,ENSMUSG00000016510,ENSMUSG00000017188,ENSMUSG00000018143,ENSMUSG00000018932,ENSMUSG00000019907,…	Acvrl1,Ahctf1,Anxa3,Arhgef2,Atf4,Atxn1l,Bcl11a,Brms1l,Bzw1,Cbx2,Cbx4,Ccnl1,Ccr7,Cdk4,Cdkn1a,Cdt1,Coa3,Commd7,Cops2,Cry2,Csnk2a1,Csnk2a2,Csrnp2,Cul2,Ddx20,Ddx3x,Dmbx1,Dnajb6,Dnttip2,Eaf1,Edn1,Eif1,Eif3c,Eif3e,Eif4a3,Eif4e2,Elk3,Eny2,Epc1,Epc2,Esco1,Etf1,Ets1,Etv3,Fam120b,Fli1,Foxd1,Fzd4,Glis2,Gmeb1,Gmeb2,Gtf2a2,Hck,Hic1,Hsf5,Ino80e,Irf2,Irf8,Irs2,Itga6,Kat5,Kat7,Klf3,Klf9,Lhx3,Lime1,Lyl1,Mafg,Mafk…
GO:2001141	7	biological process	regulation of RNA biosynthetic process	154	2884	100.221	2.28372e-08	1.2275e-06	ENSMUSG00000000530,ENSMUSG00000000787,ENSMUSG00000000861,ENSMUSG00000001156,ENSMUSG00000002617,ENSMUSG00000003283,ENSMUSG00000003382,ENSMUSG00000003444,ENSMUSG00000006585,ENSMUSG00000008398,ENSMUSG00000012076,ENSMUSG00000014303,ENSMUSG00000014763,ENSMUSG00000015839,ENSMUSG00000016087,ENSMUSG00000018143,ENSMUSG00000018932,ENSMUSG00000019907,ENSMUSG00000019961,ENSMUSG00000019970,ENSMUSG00000020230,…	Acvrl1,Ahctf1,Anxa3,Arhgef2,Atf4,Atxn1l,Bcl11a,Brms1l,Bzw1,Cbx2,Cbx4,Ccnl1,Cdt1,Commd7,Cops2,Cry2,Csnk2a1,Csnk2a2,Csrnp2,Ctdp1,Cul2,Ddx20,Ddx3x,Dmbx1,Dnajb6,Dnttip2,Eaf1,Edn1,Eif4a3,Elk3,Eny2,Epc1,Epc2,Ets1,Etv3,Fam120b,Fli1,Foxd1,Fzd4,Glis2,Gmeb1,Gmeb2,Gtf2a2,Hck,Hic1,Hsf5,Ino80e,Irf2,Irf8,Itga6,Kat5,Kat7,Klf3,Klf9,Lhx3,Lime1,Lyl1,Mafg,Mafk,Map2k3,Med20,Med26,Med29,Mier3,Mina,Mrps17,Mtor,Mxd1,Nf…
GO:0006355	7	biological process	regulation of transcription, DNA-dependent	153	2868	99.6647	2.73678e-08	1.44521e-06	ENSMUSG00000000530,ENSMUSG00000000787,ENSMUSG00000000861,ENSMUSG00000001156,ENSMUSG00000002617,ENSMUSG00000003283,ENSMUSG00000003382,ENSMUSG00000003444,ENSMUSG00000006585,ENSMUSG00000008398,ENSMUSG00000012076,ENSMUSG00000014303,ENSMUSG00000014763,ENSMUSG00000015839,ENSMUSG00000016087,ENSMUSG00000018143,ENSMUSG00000018932,ENSMUSG00000019907,ENSMUSG00000019961,ENSMUSG00000019970,ENSMUSG00000020230,…	Acvrl1,Ahctf1,Anxa3,Arhgef2,Atf4,Atxn1l,Bcl11a,Brms1l,Bzw1,Cbx2,Cbx4,Ccnl1,Cdt1,Commd7,Cops2,Cry2,Csnk2a1,Csnk2a2,Csrnp2,Cul2,Ddx20,Ddx3x,Dmbx1,Dnajb6,Dnttip2,Eaf1,Edn1,Eif4a3,Elk3,Eny2,Epc1,Epc2,Ets1,Etv3,Fam120b,Fli1,Foxd1,Fzd4,Glis2,Gmeb1,Gmeb2,Gtf2a2,Hck,Hic1,Hsf5,Ino80e,Irf2,Irf8,Itga6,Kat5,Kat7,Klf3,Klf9,Lhx3,Lime1,Lyl1,Mafg,Mafk,Map2k3,Med20,Med26,Med29,Mier3,Mina,Mrps17,Mtor,Mxd1,Nfam1,Nf…
GO:0008380	7	biological process	RNA splicing	31	305	10.5989	1.02904e-07	4.99585e-06	ENSMUSG00000007836,ENSMUSG00000016921,ENSMUSG00000020349,ENSMUSG00000020409,ENSMUSG00000021431,ENSMUSG00000021645,ENSMUSG00000021716,ENSMUSG00000022961,ENSMUSG00000024217,ENSMUSG00000024604,ENSMUSG00000024949,ENSMUSG00000025580,ENSMUSG00000025872,ENSMUSG00000027498,ENSMUSG00000027905,ENSMUSG00000028609,ENSMUSG00000028646,ENSMUSG00000028820,ENSMUSG00000030216,ENSMUSG00000034681,ENSMUSG00000037993,…	Cstf1,Ddx20,Dhx38,Eif4a3,Gemin6,Hnrnpa0,Lsm10,Magoh,Phf5a,Ppp2ca,Qk,Rbm22,Rbm4,Rbm8a,Rnps1,Rragc,Sf1,Sf3b4,Sfpq,Slu7,Smn1,Snrnp40,Snrnp48,Snrpc,Son,Srek1ip1,Srsf6,Tardbp,Thoc3,Wbp11,Wtap
GO:0070647	7	biological process	protein modification by small protein conjugation or removal	46	586	20.3638	2.62135e-07	1.21389e-05	ENSMUSG00000000861,ENSMUSG00000001924,ENSMUSG00000004364,ENSMUSG00000015839,ENSMUSG00000017386,ENSMUSG00000017428,ENSMUSG00000018286,ENSMUSG00000020027,ENSMUSG00000020659,ENSMUSG00000020720,ENSMUSG00000021203,ENSMUSG00000021737,ENSMUSG00000022338,ENSMUSG00000023286,ENSMUSG00000023307,ENSMUSG00000024231,ENSMUSG00000024695,ENSMUSG00000024811,ENSMUSG00000025234,ENSMUSG00000026455,ENSMUSG00000026554,…	Arih1,Bcl11a,Cbll1,Cbx4,Cops2,Cops8,Cul2,Cul3,Dcaf10,Dcaf17,Dcaf8,Eny2,Fbxw2,Josd2,Kctd11,Klhl12,Klhl15,March5,Mkrn1,Mul1,Nfe2l2,Nsmce2,Otub2,Otud5,Pias1,Psmb6,Psmd11,Psmd12,Psmd14,Psmd6,Psme2,Rbbp6,Rnf19b,Socs2,Socs4,Tnks2,Traf4,Traf5,Uba1,Uba7,Ube2d2a,Ube2d3,Ube2j1,Ube2j2,Ube4b,Zfp91
GO:0042981	7	biological process	regulation of apoptotic process	80	1326	46.0793	1.03551e-06	4.26972e-05	ENSMUSG00000000787,ENSMUSG00000003283,ENSMUSG00000006673,ENSMUSG00000006728,ENSMUSG00000010517,ENSMUSG00000014905,ENSMUSG00000015839,ENSMUSG00000017386,ENSMUSG00000017428,ENSMUSG00000018286,ENSMUSG00000019843,ENSMUSG00000019970,ENSMUSG00000020027,ENSMUSG00000020059,ENSMUSG00000020230,ENSMUSG00000020349,ENSMUSG00000020361,ENSMUSG00000020720,ENSMUSG00000021025,ENSMUSG00000021367,ENSMUSG00000021576,…	Aif1,Alkbh1,Arhgef2,Arhgef7,Atf4,Bad,Bag3,Bcl2a1a,Bcl2a1d,Cbx4,Ccr7,Cd248,Cdk4,Cdkn1a,Cntf,Csnk2a1,Cx3cr1,Cxcl12,Ddx20,Ddx3x,Dffb,Dnajb6,Dnajb9,Edn1,Ercc5,Ets1,Faf1,Fyn,Gch1,Hck,Hspa4,Irs2,Itga6,Lhx3,Mcl1,Mul1,Nfe2l2,Nfkbia,Nos3,Notch2,P2rx7,Pdcd6,Phlda3,Pim3,Pla2g4a,Plaur,Pnp,Ppm1f,Ppp2ca,Prmt2,Psmb6,Psmd11,Psmd12,Psmd14,Psmd6,Psme2,Qrich1,Rara,Sf1,Sgk1,Sigmar1,Slc35f6,Smad1,Socs2,Son,Sox10,Sox4…
GO:0006397	7	biological process	mRNA processing	34	395	13.7265	1.27485e-06	5.1164e-05	ENSMUSG00000004642,ENSMUSG00000007836,ENSMUSG00000016921,ENSMUSG00000020409,ENSMUSG00000021431,ENSMUSG00000021645,ENSMUSG00000021716,ENSMUSG00000021876,ENSMUSG00000022961,ENSMUSG00000024217,ENSMUSG00000024604,ENSMUSG00000024949,ENSMUSG00000025580,ENSMUSG00000025872,ENSMUSG00000027498,ENSMUSG00000027905,ENSMUSG00000028609,ENSMUSG00000028820,ENSMUSG00000030216,ENSMUSG00000030423,ENSMUSG00000034681,…	Cstf1,Ddx20,Dhx38,Eif4a3,Gemin6,Hnrnpa0,Lsm10,Magoh,Papd4,Phf5a,Pop4,Qk,Rbm22,Rbm4,Rbm8a,Rnase4,Rnps1,Sf1,Sf3b4,Sfpq,Slbp,Slu7,Smn1,Snrnp40,Snrnp48,Snrpc,Son,Srek1ip1,Srsf6,Tardbp,Thoc3,Wbp11,Wtap,Zfp36
GO:0000082	7	biological process	G1/S transition of mitotic cell cycle	19	155	5.38634	1.9474e-06	7.23664e-05	ENSMUSG00000004364,ENSMUSG00000006585,ENSMUSG00000006728,ENSMUSG00000017428,ENSMUSG00000018286,ENSMUSG00000020720,ENSMUSG00000021737,ENSMUSG00000023067,ENSMUSG00000024231,ENSMUSG00000026914,ENSMUSG00000028991,ENSMUSG00000029012,ENSMUSG00000029246,ENSMUSG00000031016,ENSMUSG00000031697,ENSMUSG00000038482,ENSMUSG00000041238,ENSMUSG00000070348,ENSMUSG00000079197	Ccnd1,Cdk4,Cdkn1a,Cdt1,Cul2,Cul3,Mtor,Orc5,Orc6,Ppat,Psmb6,Psmd11,Psmd12,Psmd14,Psmd6,Psme2,Rbbp8,Tfdp1,Wee1
GO:0000084	7	biological process	S phase of mitotic cell cycle	16	125	4.34382	7.08486e-06	0.000231798	ENSMUSG00000006585,ENSMUSG00000006728,ENSMUSG00000017428,ENSMUSG00000018286,ENSMUSG00000020720,ENSMUSG00000021737,ENSMUSG00000023067,ENSMUSG00000024293,ENSMUSG00000026914,ENSMUSG00000029012,ENSMUSG00000031016,ENSMUSG00000031697,ENSMUSG00000033970,ENSMUSG00000050188,ENSMUSG00000070348,ENSMUSG00000079197	Ccnd1,Cdk4,Cdkn1a,Cdt1,Esco1,Lsm10,Orc5,Orc6,Psmb6,Psmd11,Psmd12,Psmd14,Psmd6,Psme2,Rfc3,Wee1
GO:0006417	7	biological process	regulation of translation	23	251	8.72239	2.44433e-05	0.00068761	ENSMUSG00000000787,ENSMUSG00000006728,ENSMUSG00000016510,ENSMUSG00000017188,ENSMUSG00000020190,ENSMUSG00000022336,ENSMUSG00000024360,ENSMUSG00000025580,ENSMUSG00000026254,ENSMUSG00000026511,ENSMUSG00000028609,ENSMUSG00000028991,ENSMUSG00000030189,ENSMUSG00000030738,ENSMUSG00000035530,ENSMUSG00000037573,ENSMUSG00000037992,ENSMUSG00000038374,ENSMUSG00000038398,ENSMUSG00000044786,ENSMUSG00000062078,…	Cdk4,Coa3,Ddx3x,Eif1,Eif3c,Eif3e,Eif4a3,Eif4e2,Etf1,Magoh,Mknk2,Mtif3,Mtor,Qk,Rara,Rbm4,Rbm8a,Sox4,Srp9,Tob1,Upf3a,Ybx3,Zfp36
GO:0010608	7	biological process	posttranscriptional regulation of gene expression	32	426	14.8037	4.09714e-05	0.00109136	ENSMUSG00000000787,ENSMUSG00000006728,ENSMUSG00000007836,ENSMUSG00000016510,ENSMUSG00000017188,ENSMUSG00000020190,ENSMUSG00000022336,ENSMUSG00000024360,ENSMUSG00000025580,ENSMUSG00000026254,ENSMUSG00000026511,ENSMUSG00000028411,ENSMUSG00000028609,ENSMUSG00000028991,ENSMUSG00000030189,ENSMUSG00000030738,ENSMUSG00000030847,ENSMUSG00000031838,ENSMUSG00000035517,ENSMUSG00000035530,ENSMUSG00000037573,…	Aptx,Bag3,Cdk4,Coa3,Ddx3x,Dpm3,Eif1,Eif3c,Eif3e,Eif4a3,Eif4e2,Etf1,Hnrnpa0,Ifi30,Magoh,Mknk2,Mtif3,Mtor,Mul1,Qk,Rara,Rbm4,Rbm8a,Rc3h1,Sox4,Srp9,Tardbp,Tdrd7,Tob1,Upf3a,Ybx3,Zfp36
GO:0060333	7	biological process	interferon-gamma-mediated signaling pathway	8	42	1.45952	8.48958e-05	0.0022029	ENSMUSG00000003283,ENSMUSG00000024539,ENSMUSG00000027540,ENSMUSG00000028270,ENSMUSG00000031627,ENSMUSG00000031838,ENSMUSG00000032405,ENSMUSG00000041515	Gbp2,Hck,Ifi30,Irf2,Irf8,Pias1,Ptpn1,Ptpn2
GO:0035458	7	biological process	cellular response to interferon-beta	6	25	0.868764	0.000173657	0.00387191	ENSMUSG00000024349,ENSMUSG00000028268,ENSMUSG00000028270,ENSMUSG00000049734,ENSMUSG00000073555,ENSMUSG00000078922	Gbp2,Gbp3,Gm4951,Tgtp1,Tmem173,Trex1
GO:1901987	7	biological process	regulation of cell cycle phase transition	24	308	10.7032	0.000210984	0.00450398	ENSMUSG00000000787,ENSMUSG00000006585,ENSMUSG00000017428,ENSMUSG00000018286,ENSMUSG00000020230,ENSMUSG00000020720,ENSMUSG00000021737,ENSMUSG00000022248,ENSMUSG00000023067,ENSMUSG00000024397,ENSMUSG00000025646,ENSMUSG00000026914,ENSMUSG00000028224,ENSMUSG00000029012,ENSMUSG00000031016,ENSMUSG00000031697,ENSMUSG00000033970,ENSMUSG00000040843,ENSMUSG00000041238,ENSMUSG00000046707,ENSMUSG00000059586,…	Aif1,Atrip,Ccnd1,Cdkn1a,Cdt1,Csnk2a1,Csnk2a2,Ddx3x,Nbn,Nsmce2,Orc5,Orc6,Prmt2,Psmb6,Psmd11,Psmd12,Psmd14,Psmd6,Psme2,Rad1,Rbbp8,Rfc3,Tiprl,Wee1
GO:0030330	7	biological process	DNA damage response, signal transduction by p53 class mediator	11	90	3.12755	0.00028449	0.00567096	ENSMUSG00000017428,ENSMUSG00000018286,ENSMUSG00000020720,ENSMUSG00000021737,ENSMUSG00000023067,ENSMUSG00000024926,ENSMUSG00000026914,ENSMUSG00000028224,ENSMUSG00000029535,ENSMUSG00000076431,ENSMUSG00000079197	Cdkn1a,Kat5,Nbn,Psmb6,Psmd11,Psmd12,Psmd14,Psmd6,Psme2,Sox4,Triap1
GO:1901988	7	biological process	negative regulation of cell cycle phase transition	21	262	9.10465	0.000352444	0.00680036	ENSMUSG00000006585,ENSMUSG00000017428,ENSMUSG00000018286,ENSMUSG00000020230,ENSMUSG00000020720,ENSMUSG00000021737,ENSMUSG00000022248,ENSMUSG00000023067,ENSMUSG00000025646,ENSMUSG00000026914,ENSMUSG00000028224,ENSMUSG00000029012,ENSMUSG00000031016,ENSMUSG00000031697,ENSMUSG00000033970,ENSMUSG00000040843,ENSMUSG00000041238,ENSMUSG00000046707,ENSMUSG00000070348,ENSMUSG00000074698,ENSMUSG00000079197	Atrip,Ccnd1,Cdkn1a,Cdt1,Csnk2a1,Csnk2a2,Nbn,Orc5,Orc6,Prmt2,Psmb6,Psmd11,Psmd12,Psmd14,Psmd6,Psme2,Rad1,Rbbp8,Rfc3,Tiprl,Wee1
GO:0071346	7	biological process	cellular response to interferon-gamma	10	78	2.71055	0.000360827	0.00691777	ENSMUSG00000003283,ENSMUSG00000024397,ENSMUSG00000024539,ENSMUSG00000027540,ENSMUSG00000028268,ENSMUSG00000028270,ENSMUSG00000031627,ENSMUSG00000031838,ENSMUSG00000032405,ENSMUSG00000041515	Aif1,Gbp2,Gbp3,Hck,Ifi30,Irf2,Irf8,Pias1,Ptpn1,Ptpn2
GO:0072431	7	biological process	signal transduction involved in mitotic G1 DNA damage checkpoint	9	68	2.36304	0.000555194	0.0100068	ENSMUSG00000017428,ENSMUSG00000018286,ENSMUSG00000020720,ENSMUSG00000021737,ENSMUSG00000023067,ENSMUSG00000026914,ENSMUSG00000029535,ENSMUSG00000076431,ENSMUSG00000079197	Cdkn1a,Psmb6,Psmd11,Psmd12,Psmd14,Psmd6,Psme2,Sox4,Triap1
GO:0070935	7	biological process	3'-UTR-mediated mRNA stabilization	4	12	0.417007	0.000573023	0.0102059	ENSMUSG00000007836,ENSMUSG00000030189,ENSMUSG00000041459,ENSMUSG00000044786	Hnrnpa0,Tardbp,Ybx3,Zfp36
GO:0072422	7	biological process	signal transduction involved in DNA damage checkpoint	9	69	2.39779	0.000619114	0.0107719	ENSMUSG00000017428,ENSMUSG00000018286,ENSMUSG00000020720,ENSMUSG00000021737,ENSMUSG00000023067,ENSMUSG00000026914,ENSMUSG00000029535,ENSMUSG00000076431,ENSMUSG00000079197	Cdkn1a,Psmb6,Psmd11,Psmd12,Psmd14,Psmd6,Psme2,Sox4,Triap1
GO:0006376	7	biological process	mRNA splice site selection	5	21	0.729762	0.000640258	0.0110226	ENSMUSG00000016921,ENSMUSG00000020409,ENSMUSG00000024217,ENSMUSG00000024949,ENSMUSG00000028484	Psip1,Sf1,Slu7,Snrpc,Srsf6
GO:1901185	7	biological process	negative regulation of ERBB signaling pathway	7	43	1.49427	0.000644513	0.0110226	ENSMUSG00000024539,ENSMUSG00000027582,ENSMUSG00000028967,ENSMUSG00000031511,ENSMUSG00000048379,ENSMUSG00000059923,ENSMUSG00000079477	Arhgef7,Errfi1,Grb2,Ptpn2,Rab7,Socs4,Zgpat
GO:0031123	7	biological process	RNA 3'-end processing	11	103	3.57931	0.000908182	0.0146183	ENSMUSG00000004642,ENSMUSG00000016921,ENSMUSG00000025580,ENSMUSG00000027498,ENSMUSG00000028609,ENSMUSG00000034681,ENSMUSG00000037993,ENSMUSG00000038374,ENSMUSG00000042167,ENSMUSG00000044786,ENSMUSG00000050188	Cstf1,Dhx38,Eif4a3,Lsm10,Magoh,Papd4,Rbm8a,Rnps1,Slbp,Srsf6,Zfp36
GO:0032269	7	biological process	negative regulation of cellular protein metabolic process	31	487	16.9235	0.000958275	0.0151811	ENSMUSG00000000787,ENSMUSG00000017428,ENSMUSG00000018286,ENSMUSG00000019876,ENSMUSG00000020349,ENSMUSG00000020361,ENSMUSG00000020720,ENSMUSG00000021367,ENSMUSG00000021737,ENSMUSG00000022336,ENSMUSG00000023067,ENSMUSG00000025580,ENSMUSG00000026181,ENSMUSG00000026254,ENSMUSG00000026511,ENSMUSG00000026914,ENSMUSG00000027582,ENSMUSG00000028944,ENSMUSG00000028967,ENSMUSG00000031538,ENSMUSG00000032715,…	Cdkn1a,Ddx3x,Edn1,Eif3e,Eif4a3,Eif4e2,Errfi1,Fgfr1op,Gmfb,Hspa4,Pkib,Plat,Ppm1f,Ppp2ca,Prkag2,Psmb6,Psmd11,Psmd12,Psmd14,Psmd6,Psme2,Rara,Rbm4,Socs4,Sox4,Srp9,Taf9 (ENSMUSG00000052293),Tob1,Trib3,Zfp36,Zgpat
GO:0000725	7	biological process	recombinational repair	7	49	1.70278	0.00143508	0.0206679	ENSMUSG00000021264,ENSMUSG00000026914,ENSMUSG00000028224,ENSMUSG00000030166,ENSMUSG00000039623,ENSMUSG00000041238,ENSMUSG00000059586	Ap5z1,Nbn,Nsmce2,Psmd14,Rad52,Rbbp8,Yy1
GO:0010558	7	biological process	negative regulation of macromolecule biosynthetic process	56	1074	37.3221	0.00167983	0.0237385	ENSMUSG00000000530,ENSMUSG00000000787,ENSMUSG00000003382,ENSMUSG00000008398,ENSMUSG00000014303,ENSMUSG00000020230,ENSMUSG00000020923,ENSMUSG00000021264,ENSMUSG00000021367,ENSMUSG00000022336,ENSMUSG00000022724,ENSMUSG00000022760,ENSMUSG00000024240,ENSMUSG00000024926,ENSMUSG00000024968,ENSMUSG00000025138,ENSMUSG00000025577,ENSMUSG00000025580,ENSMUSG00000026181,ENSMUSG00000026254,ENSMUSG00000026511,…	Acvrl1,Cbx2,Cbx4,Commd7,Cops2,Cry2,Ddx20,Ddx3x,Dmbx1,Dnajb6,Edn1,Eif3e,Eif4a3,Eif4e2,Elk3,Epc1,Etv3,Foxd1,Glis2,Hic1,Irf2,Irf8,Kat5,Mina,Nkx6-2,Nostrin,Nrip1,Pias1,Ppm1f,Prmt2,Rara,Rbbp8,Rbm4,Rcor2,Sall1,Sap30,Sfpq,Sirt7,Smarce1,Sox10,Srp9,Tardbp,Thap7,Tob1,Trib3,Txnip,Ube2d3,Ubtf,Ybx3,Yy1,Zfp217,Zfp36,Zfp746,Zfp748,Zgpat,Zranb3
GO:0000387	7	biological process	spliceosomal snRNP assembly	5	26	0.903515	0.0017926	0.0250963	ENSMUSG00000008301,ENSMUSG00000021645,ENSMUSG00000024217,ENSMUSG00000027905,ENSMUSG00000055760	Ddx20,Gemin6,Phax,Smn1,Snrpc
GO:0031327	7	biological process	negative regulation of cellular biosynthetic process	58	1126	39.1291	0.0018409	0.0255351	ENSMUSG00000000530,ENSMUSG00000000787,ENSMUSG00000003382,ENSMUSG00000008398,ENSMUSG00000014303,ENSMUSG00000020230,ENSMUSG00000020923,ENSMUSG00000021264,ENSMUSG00000021367,ENSMUSG00000022336,ENSMUSG00000022724,ENSMUSG00000022760,ENSMUSG00000024240,ENSMUSG00000024926,ENSMUSG00000024968,ENSMUSG00000025138,ENSMUSG00000025577,ENSMUSG00000025580,ENSMUSG00000026181,ENSMUSG00000026254,ENSMUSG00000026511,…	Acvrl1,Cbx2,Cbx4,Commd7,Cops2,Cry2,Ddx20,Ddx3x,Dmbx1,Dnajb6,Edn1,Eif3e,Eif4a3,Eif4e2,Elk3,Epc1,Etv3,Foxd1,Glis2,Gnai2,Hic1,Irf2,Irf8,Kat5,Mina,Nkx6-2,Nostrin,Nrip1,P2ry13,Pias1,Ppm1f,Prmt2,Rara,Rbbp8,Rbm4,Rcor2,Sall1,Sap30,Sfpq,Sirt7,Smarce1,Sox10,Srp9,Tardbp,Thap7,Tob1,Trib3,Txnip,Ube2d3,Ubtf,Ybx3,Yy1,Zfp217,Zfp36,Zfp746,Zfp748,Zgpat,Zranb3
GO:0051248	7	biological process	negative regulation of protein metabolic process	33	552	19.1823	0.00188256	0.0258745	ENSMUSG00000000787,ENSMUSG00000017428,ENSMUSG00000018286,ENSMUSG00000019843,ENSMUSG00000019876,ENSMUSG00000020349,ENSMUSG00000020361,ENSMUSG00000020720,ENSMUSG00000021367,ENSMUSG00000021737,ENSMUSG00000022336,ENSMUSG00000023067,ENSMUSG00000025580,ENSMUSG00000026181,ENSMUSG00000026254,ENSMUSG00000026511,ENSMUSG00000026914,ENSMUSG00000027582,ENSMUSG00000028944,ENSMUSG00000028967,ENSMUSG00000031538,…	Cdkn1a,Ctla2a,Ddx3x,Edn1,Eif3e,Eif4a3,Eif4e2,Errfi1,Fgfr1op,Fyn,Gmfb,Hspa4,Pkib,Plat,Ppm1f,Ppp2ca,Prkag2,Psmb6,Psmd11,Psmd12,Psmd14,Psmd6,Psme2,Rara,Rbm4,Socs4,Sox4,Srp9,Taf9 (ENSMUSG00000052293),Tob1,Trib3,Zfp36,Zgpat
GO:0046513	7	biological process	ceramide biosynthetic process	5	27	0.938266	0.00213783	0.0285995	ENSMUSG00000029468,ENSMUSG00000029916,ENSMUSG00000040710,ENSMUSG00000049721,ENSMUSG00000087408	Agk,Cers1,Gal3st1,P2rx7,St8sia4
GO:0006302	7	biological process	double-strand break repair	10	99	3.44031	0.00233054	0.0308467	ENSMUSG00000021264,ENSMUSG00000024926,ENSMUSG00000026914,ENSMUSG00000028224,ENSMUSG00000028411,ENSMUSG00000030051,ENSMUSG00000030166,ENSMUSG00000039623,ENSMUSG00000041238,ENSMUSG00000059586	Ap5z1,Aplf,Aptx,Kat5,Nbn,Nsmce2,Psmd14,Rad52,Rbbp8,Yy1
GO:0006353	7	biological process	DNA-dependent transcription, termination	9	83	2.8843	0.00233656	0.0308467	ENSMUSG00000004642,ENSMUSG00000016921,ENSMUSG00000020923,ENSMUSG00000027498,ENSMUSG00000028609,ENSMUSG00000034681,ENSMUSG00000037993,ENSMUSG00000038374,ENSMUSG00000050188	Cstf1,Dhx38,Lsm10,Magoh,Rbm8a,Rnps1,Slbp,Srsf6,Ubtf
GO:0043069	7	biological process	negative regulation of programmed cell death	40	720	25.0204	0.00252982	0.0325092	ENSMUSG00000000787,ENSMUSG00000003283,ENSMUSG00000014905,ENSMUSG00000015839,ENSMUSG00000019970,ENSMUSG00000020027,ENSMUSG00000020059,ENSMUSG00000020361,ENSMUSG00000021025,ENSMUSG00000021367,ENSMUSG00000021871,ENSMUSG00000022961,ENSMUSG00000023067,ENSMUSG00000024397,ENSMUSG00000026048,ENSMUSG00000026934,ENSMUSG00000027111,ENSMUSG00000027878,ENSMUSG00000028059,ENSMUSG00000028978,ENSMUSG00000029535,…	Aif1,Alkbh1,Arhgef2,Bag3,Bcl2a1a,Cbx4,Ccr7,Cdkn1a,Cntf,Cx3cr1,Cxcl12,Ddx3x,Dnajb9,Edn1,Ercc5,Hck,Hspa4,Irs2,Itga6,Lhx3,Mcl1,Nfe2l2,Nfkbia,Nos3,Notch2,Pim3,Plaur,Pnp,Sgk1,Smad1,Socs2,Son,Sox10,Sox4,Sphk2,Sycp3,Taf9 (ENSMUSG00000052293),Triap1,Yap1,Ybx3
GO:0071158	7	biological process	positive regulation of cell cycle arrest	9	84	2.91905	0.0025381	0.0325092	ENSMUSG00000017428,ENSMUSG00000018286,ENSMUSG00000020720,ENSMUSG00000021737,ENSMUSG00000023067,ENSMUSG00000026914,ENSMUSG00000029535,ENSMUSG00000076431,ENSMUSG00000079197	Cdkn1a,Psmb6,Psmd11,Psmd12,Psmd14,Psmd6,Psme2,Sox4,Triap1
GO:0045934	7	biological process	negative regulation of nucleobase-containing compound metabolic process	54	1053	36.5924	0.00286426	0.0361275	ENSMUSG00000000530,ENSMUSG00000003382,ENSMUSG00000008398,ENSMUSG00000014303,ENSMUSG00000016921,ENSMUSG00000020230,ENSMUSG00000020923,ENSMUSG00000021264,ENSMUSG00000021367,ENSMUSG00000022724,ENSMUSG00000022760,ENSMUSG00000024240,ENSMUSG00000024926,ENSMUSG00000024968,ENSMUSG00000025138,ENSMUSG00000025577,ENSMUSG00000026181,ENSMUSG00000027206,ENSMUSG00000027582,ENSMUSG00000027905,ENSMUSG00000028707,…	Acvrl1,Cbx2,Cbx4,Commd7,Cops2,Cry2,Ddx20,Dmbx1,Dnajb6,Edn1,Elk3,Epc1,Etv3,Foxd1,Glis2,Gnai2,Hic1,Htr1f,Irf2,Irf8,Kat5,Mina,Nkx6-2,Nostrin,Nrip1,P2ry13,Pias1,Ppm1f,Prmt2,Rara,Rbbp8,Rcor2,Sall1,Sap30,Sfpq,Sirt7,Smarce1,Sox10,Srsf6,Tardbp,Thap7,Tob1,Trib3,Txnip,Ube2d3,Ubtf,Ybx3,Yy1,Zfp217,Zfp36,Zfp746,Zfp748,Zgpat,Zranb3
GO:0016081	7	biological process	synaptic vesicle docking involved in exocytosis	3	9	0.312755	0.00300127	0.0371549	ENSMUSG00000028456,ENSMUSG00000030805,ENSMUSG00000034799	Stx4a,Unc13a,Unc13b
GO:0046128	7	biological process	purine ribonucleoside metabolic process	28	464	16.1243	0.00352201	0.0409212	ENSMUSG00000000787,ENSMUSG00000004996,ENSMUSG00000019066,ENSMUSG00000019795,ENSMUSG00000020150,ENSMUSG00000020611,ENSMUSG00000020620,ENSMUSG00000021737,ENSMUSG00000021871,ENSMUSG00000024177,ENSMUSG00000024959,ENSMUSG00000025464,ENSMUSG00000028268,ENSMUSG00000028270,ENSMUSG00000028646,ENSMUSG00000028944,ENSMUSG00000029009,ENSMUSG00000032562,ENSMUSG00000033970,ENSMUSG00000034209,ENSMUSG00000036285,…	Abca8b,Arl4a,Bad,Ddx3x,Gamt,Gbp2,Gbp3,Gch1,Gna13,Gnai2,Irgm2,Mri1,Mthfr,Nme4,Noa1,Paox,Pcmt1,Pnp,Prkag2,Psmd6,Rab3d,Rab7,Rab8b,Rasl10a,Rfc3,Rragc,Tbcc,Tyw5
GO:0009447	7	biological process	putrescine catabolic process	2	3	0.104252	0.00353472	0.0409212	ENSMUSG00000025283,ENSMUSG00000025464	Paox,Sat1
GO:0046208	7	biological process	spermine catabolic process	2	3	0.104252	0.00353472	0.0409212	ENSMUSG00000025283,ENSMUSG00000025464	Paox,Sat1
GO:0051253	7	biological process	negative regulation of RNA metabolic process	49	948	32.9435	0.00378449	0.0431489	ENSMUSG00000003382,ENSMUSG00000008398,ENSMUSG00000014303,ENSMUSG00000016921,ENSMUSG00000020230,ENSMUSG00000020923,ENSMUSG00000021264,ENSMUSG00000021367,ENSMUSG00000022724,ENSMUSG00000022760,ENSMUSG00000024240,ENSMUSG00000024926,ENSMUSG00000024968,ENSMUSG00000025138,ENSMUSG00000025577,ENSMUSG00000026181,ENSMUSG00000027206,ENSMUSG00000027582,ENSMUSG00000027905,ENSMUSG00000028707,ENSMUSG00000028820,…	Cbx2,Cbx4,Commd7,Cops2,Cry2,Ddx20,Dmbx1,Dnajb6,Edn1,Elk3,Epc1,Etv3,Foxd1,Glis2,Hic1,Irf2,Irf8,Kat5,Mina,Nkx6-2,Nostrin,Nrip1,Pias1,Ppm1f,Prmt2,Rara,Rbbp8,Rcor2,Sall1,Sap30,Sfpq,Sirt7,Smarce1,Sox10,Srsf6,Tardbp,Thap7,Tob1,Trib3,Txnip,Ube2d3,Ubtf,Ybx3,Yy1,Zfp217,Zfp36,Zfp746,Zfp748,Zgpat
GO:0046931	7	biological process	pore complex assembly	3	10	0.347506	0.00417738	0.0462277	ENSMUSG00000024959,ENSMUSG00000026491,ENSMUSG00000029468	Ahctf1,Bad,P2rx7
GO:0010557	7	biological process	positive regulation of macromolecule biosynthetic process	64	1325	46.0445	0.00486487	0.0524848	ENSMUSG00000000530,ENSMUSG00000000787,ENSMUSG00000000861,ENSMUSG00000006728,ENSMUSG00000014303,ENSMUSG00000015839,ENSMUSG00000017188,ENSMUSG00000018932,ENSMUSG00000019907,ENSMUSG00000020230,ENSMUSG00000020923,ENSMUSG00000021025,ENSMUSG00000021367,ENSMUSG00000021890,ENSMUSG00000022338,ENSMUSG00000024218,ENSMUSG00000024240,ENSMUSG00000024349,ENSMUSG00000024811,ENSMUSG00000024926,ENSMUSG00000025138,…	Acvrl1,Ahctf1,Atf4,Bcl11a,Ccr7,Cdk4,Cnpy2,Coa3,Csrnp2,Ctdp1,Ddx3x,Eaf1,Edn1,Eif4a3,Eny2,Epc1,Ets1,Foxd1,Fzd4,Glis2,Gtf2a2,Irf8,Irs2,Itga6,Kat5,Lhx3,Lyl1,Map2k3,Mtor,Nfe2l2,Nfkbia,Nif3l1,Nrip1,Paox,Pbx2,Pdgfc,Phf5a,Pias1,Ppp1r12a,Prmt2,Psip1,Rara,Rbm4,Rfxap,Rlf,Sall1,Sirt7,Smad1,Sox10,Sox4,Suco,Taf11,Taf9 (ENSMUSG00000052293),Tfdp1,Tgfb1i1,Tmem173,Tnks2,Trp53inp1,Ubtf,Upf3a,Usf2,Yap1,Ybx3,Zfp36
GO:0070098	7	biological process	chemokine-mediated signaling pathway	5	33	1.14677	0.00529488	0.0565163	ENSMUSG00000037944,ENSMUSG00000042262,ENSMUSG00000052229,ENSMUSG00000052336,ENSMUSG00000061353	Ccr7,Ccr8,Cx3cr1,Cxcl12,Gpr17
GO:0019941	7	biological process	modification-dependent protein catabolic process	21	327	11.3634	0.00538092	0.0568334	ENSMUSG00000004364,ENSMUSG00000010517,ENSMUSG00000014905,ENSMUSG00000015839,ENSMUSG00000017428,ENSMUSG00000018286,ENSMUSG00000020720,ENSMUSG00000021737,ENSMUSG00000024231,ENSMUSG00000025234,ENSMUSG00000026914,ENSMUSG00000028277,ENSMUSG00000028437,ENSMUSG00000028960,ENSMUSG00000030782,ENSMUSG00000032437,ENSMUSG00000032596,ENSMUSG00000038250,ENSMUSG00000039701,ENSMUSG00000078578,ENSMUSG00000079197	Arih1,Cul2,Cul3,Dnajb9,Faf1,Nfe2l2,Psmb6,Psmd11,Psmd12,Psmd14,Psmd6,Psme2,Stt3b,Tgfb1i1,Uba7,Ubap1,Ube2d3,Ube2j1,Ube4b,Usp38,Usp53
GO:0019220	7	biological process	regulation of phosphate metabolic process	67	1406	48.8593	0.00543388	0.0568334	ENSMUSG00000000530,ENSMUSG00000000881,ENSMUSG00000010517,ENSMUSG00000014905,ENSMUSG00000017386,ENSMUSG00000018821,ENSMUSG00000018932,ENSMUSG00000019876,ENSMUSG00000019907,ENSMUSG00000020230,ENSMUSG00000020349,ENSMUSG00000020361,ENSMUSG00000020495,ENSMUSG00000021367,ENSMUSG00000021427,ENSMUSG00000022469,ENSMUSG00000023067,ENSMUSG00000024397,ENSMUSG00000024695,ENSMUSG00000024959,ENSMUSG00000025162,…	Acvrl1,Aif1,Arhgap26,Arhgef7,Atf4,Avpi1,Bad,Bves,Ccnd1,Ccnl1,Ccr7,Cdc42ep2,Cdkn1a,Cnppd1,Cntf,Cry2,Csnk1d,Csrnp2,Dlg3,Dnajb6,Dnajb9,Edn1,Errfi1,Faf1,Fgfr1op,Fzd4,Gmfb,Gnai2,Hspa4,Htr1f,Irs2,Itga6,Lime1,Map2k3,Map3k6,Mtor,Mul1,Nbn,Nos3,P2rx7,P2ry13,Pdgfc,Pkib,Ppm1f,Ppp1r12a,Ppp2ca,Prex1,Prkag2,Prmt2,Ralgapa2,Rapgef3,Rara,Rasgrp3,Rgs12,Sdcbp,Smg8,Socs4,Ssr1,Tgfbr2,Tiprl,Traf4,Trib3,Vav1,Zeb2,Zfp622…
GO:0071156	7	biological process	regulation of cell cycle arrest	9	97	3.37081	0.00662823	0.0651992	ENSMUSG00000017428,ENSMUSG00000018286,ENSMUSG00000020720,ENSMUSG00000021737,ENSMUSG00000023067,ENSMUSG00000026914,ENSMUSG00000029535,ENSMUSG00000076431,ENSMUSG00000079197	Cdkn1a,Psmb6,Psmd11,Psmd12,Psmd14,Psmd6,Psme2,Sox4,Triap1
GO:0016024	7	biological process	CDP-diacylglycerol biosynthetic process	3	12	0.417007	0.00727113	0.068181	ENSMUSG00000023827,ENSMUSG00000031467,ENSMUSG00000058793	Agpat4,Agpat5,Cds2
GO:0045879	7	biological process	negative regulation of smoothened signaling pathway	4	23	0.799263	0.00756575	0.0702955	ENSMUSG00000014303,ENSMUSG00000030323,ENSMUSG00000031665,ENSMUSG00000046731	Glis2,Ift122,Kctd11,Sall1
GO:0010629	7	biological process	negative regulation of gene expression	52	1060	36.8356	0.007976	0.0729091	ENSMUSG00000000861,ENSMUSG00000003382,ENSMUSG00000008398,ENSMUSG00000014303,ENSMUSG00000019843,ENSMUSG00000020230,ENSMUSG00000020361,ENSMUSG00000020923,ENSMUSG00000021264,ENSMUSG00000021367,ENSMUSG00000022724,ENSMUSG00000022760,ENSMUSG00000023067,ENSMUSG00000024240,ENSMUSG00000024397,ENSMUSG00000024926,ENSMUSG00000024968,ENSMUSG00000025138,ENSMUSG00000025381,ENSMUSG00000025577,ENSMUSG00000026181,…	Aif1,Bcl11a,Cbx2,Cbx4,Cdkn1a,Cnpy2,Commd7,Cops2,Cry2,Ddx20,Dmbx1,Dnajb6,Edn1,Elk3,Epc1,Etv3,Foxd1,Fyn,Glis2,Hic1,Hspa4,Irf2,Irf8,Kat5,Mina,Nkx6-2,Nostrin,Nrip1,Pias1,Ppm1f,Prmt2,Rara,Rbbp8,Rcor2,Sall1,Sap30,Sfpq,Sirt7,Smarce1,Sox10,Thap7,Trib3,Txnip,Ube2d3,Ubtf,Ybx3,Yy1,Zfp217,Zfp36,Zfp746,Zfp748,Zgpat
GO:0045859	7	biological process	regulation of protein kinase activity	35	654	22.7269	0.00798734	0.0729091	ENSMUSG00000010517,ENSMUSG00000014905,ENSMUSG00000017386,ENSMUSG00000018821,ENSMUSG00000018932,ENSMUSG00000019876,ENSMUSG00000020349,ENSMUSG00000020495,ENSMUSG00000021367,ENSMUSG00000021427,ENSMUSG00000023067,ENSMUSG00000024695,ENSMUSG00000026181,ENSMUSG00000026872,ENSMUSG00000027582,ENSMUSG00000027829,ENSMUSG00000028019,ENSMUSG00000028862,ENSMUSG00000028944,ENSMUSG00000028967,ENSMUSG00000028991,…	Atf4,Avpi1,Ccnd1,Ccnl1,Ccr7,Cdkn1a,Cnppd1,Dnajb9,Edn1,Errfi1,Faf1,Fgfr1op,Fzd4,Gmfb,Gnai2,Lime1,Map2k3,Map3k6,Mtor,Mul1,P2rx7,Pdgfc,Pkib,Ppm1f,Ppp2ca,Prkag2,Smg8,Socs4,Ssr1,Tgfbr2,Traf4,Trib3,Zeb2,Zfp91,Zgpat
GO:0006366	7	biological process	transcription from RNA polymerase II promoter	21	339	11.7804	0.00799336	0.0729091	ENSMUSG00000004642,ENSMUSG00000015839,ENSMUSG00000016921,ENSMUSG00000024218,ENSMUSG00000027206,ENSMUSG00000027498,ENSMUSG00000028609,ENSMUSG00000030782,ENSMUSG00000032035,ENSMUSG00000033323,ENSMUSG00000033543,ENSMUSG00000034681,ENSMUSG00000037993,ENSMUSG00000038374,ENSMUSG00000038697,ENSMUSG00000038705,ENSMUSG00000041459,ENSMUSG00000042406,ENSMUSG00000050188,ENSMUSG00000052293,ENSMUSG00000092558	Atf4,Cops2,Cstf1,Ctdp1,Dhx38,Ets1,Gmeb2,Gtf2a2,Lsm10,Magoh,Med20,Nfe2l2,Rbm8a,Rnps1,Slbp,Srsf6,Taf11,Taf5l,Taf9 (ENSMUSG00000052293),Tardbp,Tgfb1i1
GO:0090277	7	biological process	positive regulation of peptide hormone secretion	7	67	2.32829	0.00850034	0.0760486	ENSMUSG00000024959,ENSMUSG00000029482,ENSMUSG00000030898,ENSMUSG00000036943,ENSMUSG00000038894,ENSMUSG00000041459,ENSMUSG00000076431	Aacs,Bad,Cckbr,Irs2,Rab8b,Sox4,Tardbp
GO:0032270	7	biological process	positive regulation of cellular protein metabolic process	45	894	31.067	0.00851441	0.0760486	ENSMUSG00000000530,ENSMUSG00000000787,ENSMUSG00000006728,ENSMUSG00000014905,ENSMUSG00000017188,ENSMUSG00000017386,ENSMUSG00000017428,ENSMUSG00000018286,ENSMUSG00000018821,ENSMUSG00000018932,ENSMUSG00000020349,ENSMUSG00000020720,ENSMUSG00000021025,ENSMUSG00000021367,ENSMUSG00000021427,ENSMUSG00000021737,ENSMUSG00000024397,ENSMUSG00000024695,ENSMUSG00000024959,ENSMUSG00000025139,ENSMUSG00000025162,…	Acvrl1,Aif1,Atf4,Avpi1,Bad,Ccnd1,Ccr7,Cdk4,Cntf,Coa3,Csnk1d,Ddx3x,Dnajb9,Edn1,Eif4a3,Fzd4,Gnai2,Map2k3,Map3k6,Mtor,Mul1,Nbn,Nfkbia,P2rx7,Pdgfc,Pias1,Ppp2ca,Prkag2,Psmb6,Psmd11,Psmd12,Psmd14,Psmd6,Psme2,Rbm4,Sox4,Ssr1,Tgfbr2,Tollip,Traf4,Trib3,Upf3a,Ybx3,Zeb2,Zfp91
GO:0001701	7	biological process	in utero embryonic development	18	279	9.69541	0.00909224	0.0793265	ENSMUSG00000000530,ENSMUSG00000001036,ENSMUSG00000001039,ENSMUSG00000004364,ENSMUSG00000020611,ENSMUSG00000021367,ENSMUSG00000026254,ENSMUSG00000027878,ENSMUSG00000028224,ENSMUSG00000028978,ENSMUSG00000030189,ENSMUSG00000030779,ENSMUSG00000032440,ENSMUSG00000033006,ENSMUSG00000051510,ENSMUSG00000055694,ENSMUSG00000074656,ENSMUSG00000079036	Acvrl1,Alkbh1,B9d1,Cul3,Edn1,Eif2s2,Eif4e2,Epn2,Gdf1,Gna13,Mafg,Nbn,Nos3,Notch2,Rbbp6,Sox10,Tgfbr2,Ybx3
GO:0046341	7	biological process	CDP-diacylglycerol metabolic process	3	13	0.451758	0.00921097	0.0796696	ENSMUSG00000023827,ENSMUSG00000031467,ENSMUSG00000058793	Agpat4,Agpat5,Cds2
GO:0002793	7	biological process	positive regulation of peptide secretion	7	69	2.39779	0.00993976	0.0842117	ENSMUSG00000024959,ENSMUSG00000029482,ENSMUSG00000030898,ENSMUSG00000036943,ENSMUSG00000038894,ENSMUSG00000041459,ENSMUSG00000076431	Aacs,Bad,Cckbr,Irs2,Rab8b,Sox4,Tardbp
GO:0042058	7	biological process	regulation of epidermal growth factor receptor signaling pathway	7	69	2.39779	0.00993976	0.0842117	ENSMUSG00000024539,ENSMUSG00000027582,ENSMUSG00000028967,ENSMUSG00000031511,ENSMUSG00000048379,ENSMUSG00000059923,ENSMUSG00000079477	Arhgef7,Errfi1,Grb2,Ptpn2,Rab7,Socs4,Zgpat
GO:0003100	7	biological process	regulation of systemic arterial blood pressure by endothelin	2	5	0.173753	0.0112465	0.0899332	ENSMUSG00000021367,ENSMUSG00000028978	Edn1,Nos3
GO:0009144	7	biological process	purine nucleoside triphosphate metabolic process	23	395	13.7265	0.0114954	0.0910553	ENSMUSG00000000787,ENSMUSG00000019066,ENSMUSG00000020611,ENSMUSG00000020620,ENSMUSG00000021737,ENSMUSG00000021871,ENSMUSG00000024177,ENSMUSG00000024959,ENSMUSG00000025464,ENSMUSG00000028268,ENSMUSG00000028270,ENSMUSG00000028646,ENSMUSG00000028944,ENSMUSG00000032562,ENSMUSG00000033970,ENSMUSG00000034209,ENSMUSG00000036285,ENSMUSG00000036430,ENSMUSG00000036943,ENSMUSG00000037580,ENSMUSG00000047446,…	Abca8b,Arl4a,Bad,Ddx3x,Gbp2,Gbp3,Gch1,Gna13,Gnai2,Irgm2,Nme4,Noa1,Paox,Pnp,Prkag2,Psmd6,Rab3d,Rab7,Rab8b,Rasl10a,Rfc3,Rragc,Tbcc
GO:0043068	7	biological process	positive regulation of programmed cell death	28	510	17.7228	0.0120778	0.0939383	ENSMUSG00000000787,ENSMUSG00000006728,ENSMUSG00000010517,ENSMUSG00000020230,ENSMUSG00000020349,ENSMUSG00000023067,ENSMUSG00000024949,ENSMUSG00000024959,ENSMUSG00000027111,ENSMUSG00000027878,ENSMUSG00000027905,ENSMUSG00000028211,ENSMUSG00000028456,ENSMUSG00000028978,ENSMUSG00000029027,ENSMUSG00000029468,ENSMUSG00000031511,ENSMUSG00000032035,ENSMUSG00000037580,ENSMUSG00000038393,ENSMUSG00000041241,…	Arhgef7,Atf4,Bad,Cd248,Cdk4,Cdkn1a,Ddx20,Ddx3x,Dffb,Ets1,Faf1,Gch1,Itga6,Mul1,Nos3,Notch2,P2rx7,Phlda3,Pla2g4a,Ppp2ca,Prmt2,Sf1,Sox4,Sp110,Trp53inp1,Txnip,Unc13b,Zfp622
GO:0009199	7	biological process	ribonucleoside triphosphate metabolic process	23	398	13.8307	0.0124873	0.096376	ENSMUSG00000000787,ENSMUSG00000019066,ENSMUSG00000020611,ENSMUSG00000020620,ENSMUSG00000021737,ENSMUSG00000021871,ENSMUSG00000024177,ENSMUSG00000024959,ENSMUSG00000025464,ENSMUSG00000028268,ENSMUSG00000028270,ENSMUSG00000028646,ENSMUSG00000028944,ENSMUSG00000032562,ENSMUSG00000033970,ENSMUSG00000034209,ENSMUSG00000036285,ENSMUSG00000036430,ENSMUSG00000036943,ENSMUSG00000037580,ENSMUSG00000047446,…	Abca8b,Arl4a,Bad,Ddx3x,Gbp2,Gbp3,Gch1,Gna13,Gnai2,Irgm2,Nme4,Noa1,Paox,Pnp,Prkag2,Psmd6,Rab3d,Rab7,Rab8b,Rasl10a,Rfc3,Rragc,Tbcc
GO:0043161	7	biological process	proteasomal ubiquitin-dependent protein catabolic process	13	186	6.46361	0.0133763	0.102124	ENSMUSG00000004364,ENSMUSG00000010517,ENSMUSG00000014905,ENSMUSG00000015839,ENSMUSG00000017428,ENSMUSG00000018286,ENSMUSG00000020720,ENSMUSG00000021737,ENSMUSG00000026914,ENSMUSG00000028277,ENSMUSG00000032437,ENSMUSG00000078578,ENSMUSG00000079197	Cul3,Dnajb9,Faf1,Nfe2l2,Psmb6,Psmd11,Psmd12,Psmd14,Psmd6,Psme2,Stt3b,Ube2d3,Ube2j1
GO:0045577	7	biological process	regulation of B cell differentiation	4	27	0.938266	0.0134414	0.102124	ENSMUSG00000015217,ENSMUSG00000021871,ENSMUSG00000024959,ENSMUSG00000058099	Bad,Hmgb3,Nfam1,Pnp
GO:0048208	7	biological process	COPII vesicle coating	3	15	0.521259	0.0139166	0.104202	ENSMUSG00000004364,ENSMUSG00000026455,ENSMUSG00000036391	Cul3,Klhl12,Sec24a
GO:0046823	7	biological process	negative regulation of nucleocytoplasmic transport	6	58	2.01553	0.0150923	0.11053	ENSMUSG00000010517,ENSMUSG00000021025,ENSMUSG00000024939,ENSMUSG00000028991,ENSMUSG00000042419,ENSMUSG00000076431	Faf1,Fam89b,Mtor,Nfkbia,Nfkbil1,Sox4
GO:0030177	7	biological process	positive regulation of Wnt receptor signaling pathway	7	77	2.67579	0.0175002	0.119717	ENSMUSG00000024811,ENSMUSG00000025162,ENSMUSG00000026872,ENSMUSG00000031665,ENSMUSG00000053110,ENSMUSG00000074698,ENSMUSG00000076431	Csnk1d,Csnk2a1,Sall1,Sox4,Tnks2,Yap1,Zeb2
GO:0031328	7	biological process	positive regulation of cellular biosynthetic process	65	1436	49.9018	0.0175157	0.119717	ENSMUSG00000000530,ENSMUSG00000000787,ENSMUSG00000000861,ENSMUSG00000006728,ENSMUSG00000014303,ENSMUSG00000015839,ENSMUSG00000017188,ENSMUSG00000018932,ENSMUSG00000019907,ENSMUSG00000020230,ENSMUSG00000020463,ENSMUSG00000020923,ENSMUSG00000021025,ENSMUSG00000021367,ENSMUSG00000021890,ENSMUSG00000022338,ENSMUSG00000024218,ENSMUSG00000024240,ENSMUSG00000024349,ENSMUSG00000024397,ENSMUSG00000024811,…	Acvrl1,Ahctf1,Aif1,Atf4,Bcl11a,Ccr7,Cdk4,Coa3,Csrnp2,Ctdp1,Ddx3x,Eaf1,Edn1,Eif4a3,Eny2,Epc1,Ets1,Foxd1,Fzd4,Glis2,Gtf2a2,Irf8,Irs2,Itga6,Kat5,Lhx3,Lyl1,Map2k3,Mtor,Nfe2l2,Nfkbia,Nif3l1,Nrip1,Paox,Pbx2,Pdgfc,Phf5a,Pias1,Pla2g4a,Ppp1r12a,Prmt2,Psip1,Rara,Rbm4,Rfxap,Rlf,Sall1,Sirt7,Smad1,Smek2,Sox10,Sox4,Taf11,Taf9 (ENSMUSG00000052293),Tfdp1,Tgfb1i1,Tmem173,Tnks2,Trp53inp1,Ubtf,Upf3a,Usf2,Yap1,Ybx3,…
GO:0031399	7	biological process	regulation of protein modification process	53	1134	39.4072	0.0177148	0.119739	ENSMUSG00000000530,ENSMUSG00000005312,ENSMUSG00000010517,ENSMUSG00000014905,ENSMUSG00000017386,ENSMUSG00000017428,ENSMUSG00000018286,ENSMUSG00000018821,ENSMUSG00000018932,ENSMUSG00000019876,ENSMUSG00000020230,ENSMUSG00000020349,ENSMUSG00000020361,ENSMUSG00000020495,ENSMUSG00000020720,ENSMUSG00000021367,ENSMUSG00000021427,ENSMUSG00000021737,ENSMUSG00000022469,ENSMUSG00000023067,ENSMUSG00000024397,…	Acvrl1,Aif1,Atf4,Avpi1,Ccnd1,Ccnl1,Ccr7,Cdkn1a,Cnppd1,Cntf,Csnk1d,Dnajb9,Edn1,Errfi1,Faf1,Fgfr1op,Fzd4,Gmfb,Gnai2,Hspa4,Lime1,Map2k3,Map3k6,Mtor,Mul1,Nbn,P2rx7,Pdgfc,Pias1,Pkib,Ppm1f,Ppp2ca,Prkag2,Prmt2,Psmb6,Psmd11,Psmd12,Psmd14,Psmd6,Psme2,Rapgef3,Smg8,Socs4,Sox4,Ssr1,Tgfbr2,Tollip,Traf4,Trib3,Ubqln1,Zeb2,Zfp91,Zgpat
GO:0007259	7	biological process	JAK-STAT cascade	5	44	1.52903	0.017742	0.119739	ENSMUSG00000020027,ENSMUSG00000027540,ENSMUSG00000032405,ENSMUSG00000038894,ENSMUSG00000079415	Cntf,Irs2,Pias1,Ptpn1,Socs2
GO:0031111	7	biological process	negative regulation of microtubule polymerization or depolymerization	4	31	1.07727	0.0216153	0.135546	ENSMUSG00000019970,ENSMUSG00000028059,ENSMUSG00000033444,ENSMUSG00000055407	Arhgef2,Map6,Sgk1,Specc1l
GO:0046822	7	biological process	regulation of nucleocytoplasmic transport	12	178	6.1856	0.0219541	0.136815	ENSMUSG00000010517,ENSMUSG00000019907,ENSMUSG00000021025,ENSMUSG00000021952,ENSMUSG00000023067,ENSMUSG00000024349,ENSMUSG00000024939,ENSMUSG00000028991,ENSMUSG00000042419,ENSMUSG00000076431,ENSMUSG00000090077,ENSMUSG00000094936	Cdkn1a,Faf1,Fam89b,Lime1,Mtor,Nfkbia,Nfkbil1,Ppp1r12a,Rbm4,Sox4,Tmem173,Xpo4
GO:0006152	7	biological process	purine nucleoside catabolic process	20	353	12.267	0.0228103	0.13764	ENSMUSG00000000787,ENSMUSG00000019066,ENSMUSG00000020611,ENSMUSG00000020620,ENSMUSG00000021737,ENSMUSG00000021871,ENSMUSG00000025464,ENSMUSG00000028268,ENSMUSG00000028270,ENSMUSG00000028646,ENSMUSG00000032562,ENSMUSG00000033970,ENSMUSG00000034209,ENSMUSG00000036285,ENSMUSG00000036430,ENSMUSG00000036943,ENSMUSG00000037580,ENSMUSG00000047446,ENSMUSG00000069874,ENSMUSG00000079477	Abca8b,Arl4a,Ddx3x,Gbp2,Gbp3,Gch1,Gna13,Gnai2,Irgm2,Noa1,Paox,Pnp,Psmd6,Rab3d,Rab7,Rab8b,Rasl10a,Rfc3,Rragc,Tbcc
GO:0033673	7	biological process	negative regulation of kinase activity	12	179	6.22035	0.0228181	0.13764	ENSMUSG00000019876,ENSMUSG00000020349,ENSMUSG00000023067,ENSMUSG00000026181,ENSMUSG00000027582,ENSMUSG00000028944,ENSMUSG00000028967,ENSMUSG00000032715,ENSMUSG00000038894,ENSMUSG00000048379,ENSMUSG00000062014,ENSMUSG00000069135	Cdkn1a,Errfi1,Fgfr1op,Gmfb,Irs2,Pkib,Ppm1f,Ppp2ca,Prkag2,Socs4,Trib3,Zgpat
GO:0006379	7	biological process	mRNA cleavage	3	18	0.62551	0.0231073	0.138002	ENSMUSG00000021876,ENSMUSG00000027498,ENSMUSG00000030423	Cstf1,Pop4,Rnase4
GO:0042994	7	biological process	cytoplasmic sequestering of transcription factor	3	18	0.62551	0.0231073	0.138002	ENSMUSG00000010517,ENSMUSG00000021025,ENSMUSG00000042419	Faf1,Nfkbia,Nfkbil1
GO:0010638	7	biological process	positive regulation of organelle organization	16	265	9.2089	0.0234358	0.139135	ENSMUSG00000003283,ENSMUSG00000014867,ENSMUSG00000017188,ENSMUSG00000021367,ENSMUSG00000023307,ENSMUSG00000024811,ENSMUSG00000024959,ENSMUSG00000026181,ENSMUSG00000028991,ENSMUSG00000029468,ENSMUSG00000037944,ENSMUSG00000041241,ENSMUSG00000045664,ENSMUSG00000056220,ENSMUSG00000059586,ENSMUSG00000059923	Bad,Ccr7,Cdc42ep2,Coa3,Edn1,Grb2,Hck,March5,Mtor,Mul1,Nsmce2,P2rx7,Pla2g4a,Ppm1f,Surf4,Tnks2
GO:0051443	7	biological process	positive regulation of ubiquitin-protein ligase activity	7	82	2.84955	0.0238903	0.141	ENSMUSG00000017428,ENSMUSG00000018286,ENSMUSG00000020720,ENSMUSG00000021737,ENSMUSG00000026914,ENSMUSG00000032715,ENSMUSG00000079197	Psmb6,Psmd11,Psmd12,Psmd14,Psmd6,Psme2,Trib3
GO:0045580	7	biological process	regulation of T cell differentiation	8	101	3.50981	0.024466	0.144115	ENSMUSG00000021871,ENSMUSG00000024959,ENSMUSG00000032440,ENSMUSG00000037944,ENSMUSG00000037992,ENSMUSG00000039041,ENSMUSG00000040423,ENSMUSG00000044258	Adrm1,Bad,Ccr7,Ctla2a,Pnp,Rara,Rc3h1,Tgfbr2
GO:0051247	7	biological process	positive regulation of protein metabolic process	46	984	34.1946	0.025813	0.151161	ENSMUSG00000000530,ENSMUSG00000000787,ENSMUSG00000006728,ENSMUSG00000014905,ENSMUSG00000017188,ENSMUSG00000017386,ENSMUSG00000017428,ENSMUSG00000018286,ENSMUSG00000018821,ENSMUSG00000018932,ENSMUSG00000020349,ENSMUSG00000020720,ENSMUSG00000021025,ENSMUSG00000021367,ENSMUSG00000021427,ENSMUSG00000021737,ENSMUSG00000024397,ENSMUSG00000024695,ENSMUSG00000024959,ENSMUSG00000025139,ENSMUSG00000025162,…	Acvrl1,Aif1,Atf4,Avpi1,Bad,Ccnd1,Ccr7,Cdk4,Cntf,Coa3,Csnk1d,Csnk2a1,Ddx3x,Dnajb9,Edn1,Eif4a3,Fzd4,Gnai2,Map2k3,Map3k6,Mtor,Mul1,Nbn,Nfkbia,P2rx7,Pdgfc,Pias1,Ppp2ca,Prkag2,Psmb6,Psmd11,Psmd12,Psmd14,Psmd6,Psme2,Rbm4,Sox4,Ssr1,Tgfbr2,Tollip,Traf4,Trib3,Upf3a,Ybx3,Zeb2,Zfp91
GO:0042454	7	biological process	ribonucleoside catabolic process	20	359	12.4755	0.0266611	0.152477	ENSMUSG00000000787,ENSMUSG00000019066,ENSMUSG00000020611,ENSMUSG00000020620,ENSMUSG00000021737,ENSMUSG00000021871,ENSMUSG00000025464,ENSMUSG00000028268,ENSMUSG00000028270,ENSMUSG00000028646,ENSMUSG00000032562,ENSMUSG00000033970,ENSMUSG00000034209,ENSMUSG00000036285,ENSMUSG00000036430,ENSMUSG00000036943,ENSMUSG00000037580,ENSMUSG00000047446,ENSMUSG00000069874,ENSMUSG00000079477	Abca8b,Arl4a,Ddx3x,Gbp2,Gbp3,Gch1,Gna13,Gnai2,Irgm2,Noa1,Paox,Pnp,Psmd6,Rab3d,Rab7,Rab8b,Rasl10a,Rfc3,Rragc,Tbcc
GO:0000245	7	biological process	spliceosomal complex assembly	3	19	0.660261	0.0267469	0.152477	ENSMUSG00000021645,ENSMUSG00000024949,ENSMUSG00000055760	Gemin6,Sf1,Smn1
GO:0006195	7	biological process	purine nucleotide catabolic process	21	383	13.3095	0.0274131	0.154819	ENSMUSG00000000787,ENSMUSG00000019066,ENSMUSG00000020611,ENSMUSG00000020620,ENSMUSG00000020736,ENSMUSG00000021737,ENSMUSG00000021871,ENSMUSG00000025464,ENSMUSG00000028268,ENSMUSG00000028270,ENSMUSG00000028646,ENSMUSG00000032562,ENSMUSG00000033970,ENSMUSG00000034209,ENSMUSG00000036285,ENSMUSG00000036430,ENSMUSG00000036943,ENSMUSG00000037580,ENSMUSG00000047446,ENSMUSG00000069874,ENSMUSG00000079477	Abca8b,Arl4a,Ddx3x,Gbp2,Gbp3,Gch1,Gna13,Gnai2,Irgm2,Noa1,Nt5c,Paox,Pnp,Psmd6,Rab3d,Rab7,Rab8b,Rasl10a,Rfc3,Rragc,Tbcc
GO:0006402	7	biological process	mRNA catabolic process	12	185	6.42886	0.0285362	0.159062	ENSMUSG00000020349,ENSMUSG00000020495,ENSMUSG00000022336,ENSMUSG00000024360,ENSMUSG00000025580,ENSMUSG00000028609,ENSMUSG00000034681,ENSMUSG00000038374,ENSMUSG00000038398,ENSMUSG00000040423,ENSMUSG00000042167,ENSMUSG00000044786	Eif3e,Eif4a3,Etf1,Magoh,Papd4,Ppp2ca,Rbm8a,Rc3h1,Rnps1,Smg8,Upf3a,Zfp36
GO:0002479	7	biological process	antigen processing and presentation of exogenous peptide antigen via MHC class I, TAP-dependent	6	67	2.32829	0.0287137	0.159062	ENSMUSG00000017428,ENSMUSG00000018286,ENSMUSG00000020720,ENSMUSG00000021737,ENSMUSG00000026914,ENSMUSG00000079197	Psmb6,Psmd11,Psmd12,Psmd14,Psmd6,Psme2
GO:0032480	7	biological process	negative regulation of type I interferon production	4	34	1.18152	0.0293747	0.159062	ENSMUSG00000031154,ENSMUSG00000032596,ENSMUSG00000033107,ENSMUSG00000078578	Otud5,Rnf125,Uba7,Ube2d3
GO:0000012	7	biological process	single strand break repair	2	8	0.278005	0.0293815	0.159062	ENSMUSG00000028411,ENSMUSG00000030051	Aplf,Aptx
GO:0090317	7	biological process	negative regulation of intracellular protein transport	6	68	2.36304	0.0306022	0.163702	ENSMUSG00000010517,ENSMUSG00000021025,ENSMUSG00000024939,ENSMUSG00000028991,ENSMUSG00000042419,ENSMUSG00000076431	Faf1,Fam89b,Mtor,Nfkbia,Nfkbil1,Sox4
GO:0030195	7	biological process	negative regulation of blood coagulation	4	36	1.25102	0.0353522	0.178658	ENSMUSG00000021367,ENSMUSG00000028978,ENSMUSG00000031538,ENSMUSG00000046223	Edn1,Nos3,Plat,Plaur
GO:0060563	7	biological process	neuroepithelial cell differentiation	4	36	1.25102	0.0353522	0.178658	ENSMUSG00000001039,ENSMUSG00000033006,ENSMUSG00000076431,ENSMUSG00000078302	B9d1,Foxd1,Sox10,Sox4
GO:0007265	7	biological process	Ras protein signal transduction	10	150	5.21259	0.0368646	0.178658	ENSMUSG00000004837,ENSMUSG00000020611,ENSMUSG00000023067,ENSMUSG00000024397,ENSMUSG00000028249,ENSMUSG00000029458,ENSMUSG00000037110,ENSMUSG00000059923,ENSMUSG00000071042,ENSMUSG00000090935	Aif1,Brap,Cdkn1a,Gna13,Grap,Grb2,Ralgapa2,Rasgrp3,Sdcbp,Synj2bp
GO:0007019	7	biological process	microtubule depolymerization	2	9	0.312755	0.0369187	0.178658	ENSMUSG00000019970,ENSMUSG00000021645	Sgk1,Smn1
GO:0009143	7	biological process	nucleoside triphosphate catabolic process	19	351	12.1975	0.0386352	0.185178	ENSMUSG00000000787,ENSMUSG00000019066,ENSMUSG00000020611,ENSMUSG00000020620,ENSMUSG00000021737,ENSMUSG00000025464,ENSMUSG00000028268,ENSMUSG00000028270,ENSMUSG00000028646,ENSMUSG00000032562,ENSMUSG00000033970,ENSMUSG00000034209,ENSMUSG00000036285,ENSMUSG00000036430,ENSMUSG00000036943,ENSMUSG00000037580,ENSMUSG00000047446,ENSMUSG00000069874,ENSMUSG00000079477	Abca8b,Arl4a,Ddx3x,Gbp2,Gbp3,Gch1,Gna13,Gnai2,Irgm2,Noa1,Paox,Psmd6,Rab3d,Rab7,Rab8b,Rasl10a,Rfc3,Rragc,Tbcc
GO:0006693	7	biological process	prostaglandin metabolic process	3	22	0.764513	0.0393795	0.186118	ENSMUSG00000021367,ENSMUSG00000029925,ENSMUSG00000031613	Edn1,Hpgd,Tbxas1
GO:0007026	7	biological process	negative regulation of microtubule depolymerization	3	22	0.764513	0.0393795	0.186118	ENSMUSG00000028059,ENSMUSG00000033444,ENSMUSG00000055407	Arhgef2,Map6,Specc1l
GO:0006275	7	biological process	regulation of DNA replication	8	111	3.85731	0.0397543	0.187411	ENSMUSG00000000530,ENSMUSG00000006585,ENSMUSG00000020349,ENSMUSG00000024293,ENSMUSG00000024811,ENSMUSG00000028019,ENSMUSG00000028224,ENSMUSG00000036086	Acvrl1,Cdt1,Esco1,Nbn,Pdgfc,Ppp2ca,Tnks2,Zranb3
GO:0051444	7	biological process	negative regulation of ubiquitin-protein ligase activity	6	73	2.53679	0.0412536	0.193655	ENSMUSG00000017428,ENSMUSG00000018286,ENSMUSG00000020720,ENSMUSG00000021737,ENSMUSG00000026914,ENSMUSG00000079197	Psmb6,Psmd11,Psmd12,Psmd14,Psmd6,Psme2
GO:0009150	7	biological process	purine ribonucleotide metabolic process	25	496	17.2363	0.0415211	0.194368	ENSMUSG00000000787,ENSMUSG00000019066,ENSMUSG00000020611,ENSMUSG00000020620,ENSMUSG00000021737,ENSMUSG00000021871,ENSMUSG00000024177,ENSMUSG00000024959,ENSMUSG00000025464,ENSMUSG00000028268,ENSMUSG00000028270,ENSMUSG00000028646,ENSMUSG00000028944,ENSMUSG00000029246,ENSMUSG00000032562,ENSMUSG00000033970,ENSMUSG00000034209,ENSMUSG00000036285,ENSMUSG00000036430,ENSMUSG00000036943,ENSMUSG00000037580,…	Abca8b,Arl4a,Bad,Ddx3x,Gbp2,Gbp3,Gch1,Gna13,Gnai2,Irgm2,Nme4,Noa1,Paox,Pnp,Ppat,Prkag2,Psmd6,Pth2,Rab3d,Rab7,Rab8b,Rasl10a,Rfc3,Rragc,Tbcc
GO:2000379	7	biological process	positive regulation of reactive oxygen species metabolic process	4	38	1.32052	0.0419817	0.195915	ENSMUSG00000015839,ENSMUSG00000023067,ENSMUSG00000032440,ENSMUSG00000059923	Cdkn1a,Grb2,Nfe2l2,Tgfbr2
GO:2000278	7	biological process	regulation of DNA biosynthetic process	3	23	0.799263	0.0441516	0.200536	ENSMUSG00000000530,ENSMUSG00000023067,ENSMUSG00000038482	Acvrl1,Cdkn1a,Tfdp1
GO:0009166	7	biological process	nucleotide catabolic process	21	404	14.0392	0.0444965	0.200536	ENSMUSG00000000787,ENSMUSG00000019066,ENSMUSG00000020611,ENSMUSG00000020620,ENSMUSG00000020736,ENSMUSG00000021737,ENSMUSG00000021871,ENSMUSG00000025464,ENSMUSG00000028268,ENSMUSG00000028270,ENSMUSG00000028646,ENSMUSG00000032562,ENSMUSG00000033970,ENSMUSG00000034209,ENSMUSG00000036285,ENSMUSG00000036430,ENSMUSG00000036943,ENSMUSG00000037580,ENSMUSG00000047446,ENSMUSG00000069874,ENSMUSG00000079477	Abca8b,Arl4a,Ddx3x,Gbp2,Gbp3,Gch1,Gna13,Gnai2,Irgm2,Noa1,Nt5c,Paox,Pnp,Psmd6,Rab3d,Rab7,Rab8b,Rasl10a,Rfc3,Rragc,Tbcc
GO:0031272	7	biological process	regulation of pseudopodium assembly	2	10	0.347506	0.045104	0.200536	ENSMUSG00000037944,ENSMUSG00000045664	Ccr7,Cdc42ep2
GO:0033261	7	biological process	regulation of S phase	2	10	0.347506	0.045104	0.200536	ENSMUSG00000004642,ENSMUSG00000006585	Cdt1,Slbp
GO:1901099	7	biological process	negative regulation of signal transduction in absence of ligand	2	10	0.347506	0.045104	0.200536	ENSMUSG00000019843,ENSMUSG00000038612	Fyn,Mcl1
GO:0000080	7	biological process	G1 phase of mitotic cell cycle	4	39	1.35527	0.0455416	0.201293	ENSMUSG00000006728,ENSMUSG00000023067,ENSMUSG00000038482,ENSMUSG00000070348	Ccnd1,Cdk4,Cdkn1a,Tfdp1
GO:0051254	7	biological process	positive regulation of RNA metabolic process	52	1181	41.0404	0.0475474	0.207718	ENSMUSG00000000530,ENSMUSG00000000787,ENSMUSG00000000861,ENSMUSG00000014303,ENSMUSG00000015839,ENSMUSG00000018932,ENSMUSG00000019907,ENSMUSG00000020230,ENSMUSG00000020923,ENSMUSG00000021025,ENSMUSG00000021890,ENSMUSG00000022338,ENSMUSG00000024218,ENSMUSG00000024240,ENSMUSG00000024349,ENSMUSG00000024604,ENSMUSG00000024926,ENSMUSG00000025138,ENSMUSG00000025580,ENSMUSG00000026036,ENSMUSG00000026491,…	Acvrl1,Ahctf1,Atf4,Bcl11a,Csrnp2,Ctdp1,Ddx3x,Eaf1,Eif4a3,Eny2,Epc1,Ets1,Foxd1,Fzd4,Glis2,Gtf2a2,Irf8,Itga6,Kat5,Lhx3,Lyl1,Map2k3,Mtor,Nfe2l2,Nfkbia,Nif3l1,Nrip1,Pbx2,Phf5a,Pias1,Ppp1r12a,Prmt2,Psip1,Rara,Rbm22,Rfxap,Rlf,Sall1,Sirt7,Smad1,Sox10,Sox4,Taf11,Taf9 (ENSMUSG00000052293),Tfdp1,Tgfb1i1,Tmem173,Trp53inp1,Ubtf,Usf2,Yap1,Zfp36
GO:0008625	7	biological process	extrinsic apoptotic signaling pathway via death domain receptors	3	24	0.834014	0.049197	0.210634	ENSMUSG00000000787,ENSMUSG00000024959,ENSMUSG00000030847	Bad,Bag3,Ddx3x
GO:0060334	7	biological process	regulation of interferon-gamma-mediated signaling pathway	3	24	0.834014	0.049197	0.210634	ENSMUSG00000024539,ENSMUSG00000027540,ENSMUSG00000032405	Pias1,Ptpn1,Ptpn2
GO:0010628	7	biological process	positive regulation of gene expression	54	1236	42.9517	0.0495358	0.211374	ENSMUSG00000000530,ENSMUSG00000000787,ENSMUSG00000000861,ENSMUSG00000014303,ENSMUSG00000015839,ENSMUSG00000018932,ENSMUSG00000019907,ENSMUSG00000020230,ENSMUSG00000020361,ENSMUSG00000020923,ENSMUSG00000021025,ENSMUSG00000021890,ENSMUSG00000022338,ENSMUSG00000024240,ENSMUSG00000024349,ENSMUSG00000024926,ENSMUSG00000025138,ENSMUSG00000025580,ENSMUSG00000026036,ENSMUSG00000026181,ENSMUSG00000026491,…	Acvrl1,Ahctf1,Atf4,Bcl11a,Csrnp2,Ddx3x,Eaf1,Eif4a3,Eny2,Epc1,Ets1,Foxd1,Fzd4,Glis2,Gtf2a2,Hspa4,Irf8,Itga6,Kat5,Lhx3,Lyl1,Map2k3,Mtor,Nfe2l2,Nfkbia,Nif3l1,Nrip1,Pbx2,Phf5a,Pias1,Plaur,Ppm1f,Ppp1r12a,Prkab1,Prmt2,Psip1,Qk,Rara,Rfxap,Rlf,Sall1,Sirt7,Smad1,Sox10,Sox4,Taf9 (ENSMUSG00000052293),Tfdp1,Tgfb1i1,Tmem173,Trp53inp1,Ubtf,Usf2,Yap1,Zfp36
GO:0032446	8	biological process	protein modification by small protein conjugation	40	511	17.7575	1.6996e-06	6.6439e-05	ENSMUSG00000000861,ENSMUSG00000001924,ENSMUSG00000004364,ENSMUSG00000015839,ENSMUSG00000017386,ENSMUSG00000017428,ENSMUSG00000018286,ENSMUSG00000020027,ENSMUSG00000020659,ENSMUSG00000020720,ENSMUSG00000021737,ENSMUSG00000023286,ENSMUSG00000023307,ENSMUSG00000024231,ENSMUSG00000024695,ENSMUSG00000024811,ENSMUSG00000025234,ENSMUSG00000026455,ENSMUSG00000026554,ENSMUSG00000026637,ENSMUSG00000026914,…	Arih1,Bcl11a,Cbll1,Cbx4,Cul2,Cul3,Dcaf10,Dcaf17,Dcaf8,Fbxw2,Kctd11,Klhl12,Klhl15,March5,Mkrn1,Mul1,Nfe2l2,Nsmce2,Pias1,Psmb6,Psmd11,Psmd12,Psmd14,Psmd6,Psme2,Rbbp6,Rnf19b,Socs2,Socs4,Tnks2,Traf4,Traf5,Uba1,Uba7,Ube2d2a,Ube2d3,Ube2j1,Ube2j2,Ube4b,Zfp91
GO:0006369	8	biological process	termination of RNA polymerase II transcription	8	45	1.56378	0.00014143	0.003352	ENSMUSG00000004642,ENSMUSG00000016921,ENSMUSG00000027498,ENSMUSG00000028609,ENSMUSG00000034681,ENSMUSG00000037993,ENSMUSG00000038374,ENSMUSG00000050188	Cstf1,Dhx38,Lsm10,Magoh,Rbm8a,Rnps1,Slbp,Srsf6
GO:0000398	8	biological process	mRNA splicing, via spliceosome	17	178	6.1856	0.000165292	0.00371291	ENSMUSG00000007836,ENSMUSG00000016921,ENSMUSG00000020409,ENSMUSG00000024217,ENSMUSG00000024604,ENSMUSG00000024949,ENSMUSG00000025580,ENSMUSG00000027498,ENSMUSG00000028609,ENSMUSG00000028820,ENSMUSG00000034681,ENSMUSG00000037993,ENSMUSG00000038374,ENSMUSG00000055760,ENSMUSG00000061360,ENSMUSG00000068856,ENSMUSG00000074088	Cstf1,Dhx38,Eif4a3,Gemin6,Hnrnpa0,Magoh,Phf5a,Rbm22,Rbm8a,Rnps1,Sf1,Sf3b4,Sfpq,Slu7,Snrnp40,Snrpc,Srsf6
GO:0045727	8	biological process	positive regulation of translation	9	59	2.05028	0.000186871	0.00404664	ENSMUSG00000000787,ENSMUSG00000006728,ENSMUSG00000017188,ENSMUSG00000025580,ENSMUSG00000028991,ENSMUSG00000030189,ENSMUSG00000038398,ENSMUSG00000076431,ENSMUSG00000094936	Cdk4,Coa3,Ddx3x,Eif4a3,Mtor,Rbm4,Sox4,Upf3a,Ybx3
GO:0000075	8	biological process	cell cycle checkpoint	20	237	8.23589	0.000247366	0.00513498	ENSMUSG00000006585,ENSMUSG00000017428,ENSMUSG00000018286,ENSMUSG00000020720,ENSMUSG00000021737,ENSMUSG00000022248,ENSMUSG00000023067,ENSMUSG00000025646,ENSMUSG00000026914,ENSMUSG00000028224,ENSMUSG00000029012,ENSMUSG00000031016,ENSMUSG00000031697,ENSMUSG00000033970,ENSMUSG00000040843,ENSMUSG00000041238,ENSMUSG00000046707,ENSMUSG00000070348,ENSMUSG00000074698,ENSMUSG00000079197	Atrip,Ccnd1,Cdkn1a,Cdt1,Csnk2a1,Csnk2a2,Nbn,Orc5,Orc6,Psmb6,Psmd11,Psmd12,Psmd14,Psmd6,Psme2,Rad1,Rbbp8,Rfc3,Tiprl,Wee1
GO:0000375	8	biological process	RNA splicing, via transesterification reactions	17	185	6.42886	0.000262252	0.00526253	ENSMUSG00000007836,ENSMUSG00000016921,ENSMUSG00000020409,ENSMUSG00000024217,ENSMUSG00000024604,ENSMUSG00000024949,ENSMUSG00000025580,ENSMUSG00000027498,ENSMUSG00000028609,ENSMUSG00000028820,ENSMUSG00000034681,ENSMUSG00000037993,ENSMUSG00000038374,ENSMUSG00000055760,ENSMUSG00000061360,ENSMUSG00000068856,ENSMUSG00000074088	Cstf1,Dhx38,Eif4a3,Gemin6,Hnrnpa0,Magoh,Phf5a,Rbm22,Rbm8a,Rnps1,Sf1,Sf3b4,Sfpq,Slu7,Snrnp40,Snrpc,Srsf6
GO:0006977	8	biological process	DNA damage response, signal transduction by p53 class mediator resulting in cell cycle arrest	9	68	2.36304	0.000555194	0.0100068	ENSMUSG00000017428,ENSMUSG00000018286,ENSMUSG00000020720,ENSMUSG00000021737,ENSMUSG00000023067,ENSMUSG00000026914,ENSMUSG00000029535,ENSMUSG00000076431,ENSMUSG00000079197	Cdkn1a,Psmb6,Psmd11,Psmd12,Psmd14,Psmd6,Psme2,Sox4,Triap1
GO:0042059	8	biological process	negative regulation of epidermal growth factor receptor signaling pathway	7	43	1.49427	0.000644513	0.0110226	ENSMUSG00000024539,ENSMUSG00000027582,ENSMUSG00000028967,ENSMUSG00000031511,ENSMUSG00000048379,ENSMUSG00000059923,ENSMUSG00000079477	Arhgef7,Errfi1,Grb2,Ptpn2,Rab7,Socs4,Zgpat
GO:0031124	8	biological process	mRNA 3'-end processing	10	89	3.0928	0.00103635	0.0160794	ENSMUSG00000004642,ENSMUSG00000016921,ENSMUSG00000025580,ENSMUSG00000027498,ENSMUSG00000028609,ENSMUSG00000034681,ENSMUSG00000037993,ENSMUSG00000038374,ENSMUSG00000044786,ENSMUSG00000050188	Cstf1,Dhx38,Eif4a3,Lsm10,Magoh,Rbm8a,Rnps1,Slbp,Srsf6,Zfp36
GO:2000113	8	biological process	negative regulation of cellular macromolecule biosynthetic process	55	1031	35.8278	0.00111155	0.0169836	ENSMUSG00000000530,ENSMUSG00000000787,ENSMUSG00000003382,ENSMUSG00000008398,ENSMUSG00000014303,ENSMUSG00000020230,ENSMUSG00000020923,ENSMUSG00000021264,ENSMUSG00000021367,ENSMUSG00000022336,ENSMUSG00000022724,ENSMUSG00000022760,ENSMUSG00000024240,ENSMUSG00000024926,ENSMUSG00000024968,ENSMUSG00000025138,ENSMUSG00000025577,ENSMUSG00000025580,ENSMUSG00000026181,ENSMUSG00000026254,ENSMUSG00000026511,…	Acvrl1,Cbx2,Cbx4,Commd7,Cops2,Cry2,Ddx20,Ddx3x,Dmbx1,Dnajb6,Edn1,Eif3e,Eif4a3,Eif4e2,Elk3,Epc1,Etv3,Foxd1,Glis2,Hic1,Irf2,Irf8,Kat5,Mina,Nkx6-2,Nostrin,Nrip1,Pias1,Ppm1f,Prmt2,Rara,Rbbp8,Rbm4,Rcor2,Sall1,Sap30,Sfpq,Sirt7,Smarce1,Sox10,Srp9,Thap7,Tob1,Trib3,Txnip,Ube2d3,Ubtf,Ybx3,Yy1,Zfp217,Zfp36,Zfp746,Zfp748,Zgpat,Zranb3
GO:1901068	8	biological process	guanosine-containing compound metabolic process	18	230	7.99263	0.00118898	0.0179723	ENSMUSG00000019066,ENSMUSG00000020611,ENSMUSG00000021871,ENSMUSG00000024177,ENSMUSG00000025464,ENSMUSG00000028268,ENSMUSG00000028270,ENSMUSG00000028646,ENSMUSG00000032562,ENSMUSG00000034209,ENSMUSG00000036285,ENSMUSG00000036430,ENSMUSG00000036943,ENSMUSG00000037580,ENSMUSG00000047446,ENSMUSG00000048495,ENSMUSG00000069874,ENSMUSG00000079477	Arl4a,Gbp2,Gbp3,Gch1,Gna13,Gnai2,Irgm2,Nme4,Noa1,Paox,Pnp,Rab3d,Rab7,Rab8b,Rasl10a,Rragc,Tbcc,Tyw5
GO:0000724	8	biological process	double-strand break repair via homologous recombination	7	48	1.66803	0.00126747	0.0187014	ENSMUSG00000021264,ENSMUSG00000026914,ENSMUSG00000028224,ENSMUSG00000030166,ENSMUSG00000039623,ENSMUSG00000041238,ENSMUSG00000059586	Ap5z1,Nbn,Nsmce2,Psmd14,Rad52,Rbbp8,Yy1
GO:0046039	8	biological process	GTP metabolic process	17	219	7.61038	0.00175334	0.0246615	ENSMUSG00000019066,ENSMUSG00000020611,ENSMUSG00000021871,ENSMUSG00000024177,ENSMUSG00000025464,ENSMUSG00000028268,ENSMUSG00000028270,ENSMUSG00000028646,ENSMUSG00000032562,ENSMUSG00000034209,ENSMUSG00000036285,ENSMUSG00000036430,ENSMUSG00000036943,ENSMUSG00000037580,ENSMUSG00000047446,ENSMUSG00000069874,ENSMUSG00000079477	Arl4a,Gbp2,Gbp3,Gch1,Gna13,Gnai2,Irgm2,Nme4,Noa1,Paox,Pnp,Rab3d,Rab7,Rab8b,Rasl10a,Rragc,Tbcc
GO:0017148	8	biological process	negative regulation of translation	9	81	2.8148	0.00197165	0.0267328	ENSMUSG00000000787,ENSMUSG00000022336,ENSMUSG00000025580,ENSMUSG00000026254,ENSMUSG00000026511,ENSMUSG00000037573,ENSMUSG00000037992,ENSMUSG00000044786,ENSMUSG00000094936	Ddx3x,Eif3e,Eif4a3,Eif4e2,Rara,Rbm4,Srp9,Tob1,Zfp36
GO:0043066	8	biological process	negative regulation of apoptotic process	40	711	24.7077	0.00202571	0.0273426	ENSMUSG00000000787,ENSMUSG00000003283,ENSMUSG00000014905,ENSMUSG00000015839,ENSMUSG00000019970,ENSMUSG00000020027,ENSMUSG00000020059,ENSMUSG00000020361,ENSMUSG00000021025,ENSMUSG00000021367,ENSMUSG00000021871,ENSMUSG00000022961,ENSMUSG00000023067,ENSMUSG00000024397,ENSMUSG00000026048,ENSMUSG00000026934,ENSMUSG00000027111,ENSMUSG00000027878,ENSMUSG00000028059,ENSMUSG00000028978,ENSMUSG00000029535,…	Aif1,Alkbh1,Arhgef2,Bag3,Bcl2a1a,Cbx4,Ccr7,Cdkn1a,Cntf,Cx3cr1,Cxcl12,Ddx3x,Dnajb9,Edn1,Ercc5,Hck,Hspa4,Irs2,Itga6,Lhx3,Mcl1,Nfe2l2,Nfkbia,Nos3,Notch2,Pim3,Plaur,Pnp,Sgk1,Smad1,Socs2,Son,Sox10,Sox4,Sphk2,Sycp3,Taf9 (ENSMUSG00000052293),Triap1,Yap1,Ybx3
GO:0014738	8	biological process	regulation of muscle hyperplasia	2	3	0.104252	0.00353472	0.0409212	ENSMUSG00000024397,ENSMUSG00000028978	Aif1,Nos3
GO:0042325	8	biological process	regulation of phosphorylation	49	968	33.6386	0.00560163	0.0579412	ENSMUSG00000000530,ENSMUSG00000010517,ENSMUSG00000014905,ENSMUSG00000017386,ENSMUSG00000018821,ENSMUSG00000018932,ENSMUSG00000019876,ENSMUSG00000020230,ENSMUSG00000020349,ENSMUSG00000020361,ENSMUSG00000020495,ENSMUSG00000021367,ENSMUSG00000021427,ENSMUSG00000022469,ENSMUSG00000023067,ENSMUSG00000024397,ENSMUSG00000024695,ENSMUSG00000024959,ENSMUSG00000025162,ENSMUSG00000026181,ENSMUSG00000026872,…	Acvrl1,Aif1,Atf4,Avpi1,Bad,Ccnd1,Ccnl1,Ccr7,Cdkn1a,Cnppd1,Cntf,Csnk1d,Dnajb9,Edn1,Errfi1,Faf1,Fgfr1op,Fzd4,Gmfb,Gnai2,Hspa4,Irs2,Itga6,Lime1,Map2k3,Map3k6,Mtor,Mul1,Nbn,P2rx7,Pdgfc,Pkib,Ppm1f,Ppp2ca,Prkag2,Prmt2,Rapgef3,Rara,Sdcbp,Smg8,Socs4,Ssr1,Tgfbr2,Traf4,Trib3,Zeb2,Zfp622,Zfp91,Zgpat
GO:0006184	8	biological process	GTP catabolic process	15	207	7.19337	0.0060043	0.0606474	ENSMUSG00000019066,ENSMUSG00000020611,ENSMUSG00000025464,ENSMUSG00000028268,ENSMUSG00000028270,ENSMUSG00000028646,ENSMUSG00000032562,ENSMUSG00000034209,ENSMUSG00000036285,ENSMUSG00000036430,ENSMUSG00000036943,ENSMUSG00000037580,ENSMUSG00000047446,ENSMUSG00000069874,ENSMUSG00000079477	Arl4a,Gbp2,Gbp3,Gch1,Gna13,Gnai2,Irgm2,Noa1,Paox,Rab3d,Rab7,Rab8b,Rasl10a,Rragc,Tbcc
GO:0006446	8	biological process	regulation of translational initiation	7	63	2.18929	0.00608875	0.0609426	ENSMUSG00000000787,ENSMUSG00000016510,ENSMUSG00000022336,ENSMUSG00000030738,ENSMUSG00000035530,ENSMUSG00000037992,ENSMUSG00000094936	Ddx3x,Eif1,Eif3c,Eif3e,Mtif3,Rara,Rbm4
GO:0000395	8	biological process	mRNA 5'-splice site recognition	2	4	0.139002	0.00690655	0.0655795	ENSMUSG00000024217,ENSMUSG00000028484	Psip1,Snrpc
GO:0060075	8	biological process	regulation of resting membrane potential	2	4	0.139002	0.00690655	0.0655795	ENSMUSG00000046410,ENSMUSG00000079415	Cntf,Kcnk6
GO:0045892	8	biological process	negative regulation of transcription, DNA-dependent	46	909	31.5883	0.00717543	0.0679184	ENSMUSG00000003382,ENSMUSG00000008398,ENSMUSG00000014303,ENSMUSG00000020230,ENSMUSG00000020923,ENSMUSG00000021264,ENSMUSG00000021367,ENSMUSG00000022724,ENSMUSG00000022760,ENSMUSG00000024240,ENSMUSG00000024926,ENSMUSG00000024968,ENSMUSG00000025138,ENSMUSG00000025577,ENSMUSG00000026181,ENSMUSG00000027206,ENSMUSG00000027582,ENSMUSG00000027905,ENSMUSG00000028707,ENSMUSG00000028820,ENSMUSG00000029131,…	Cbx2,Cbx4,Commd7,Cops2,Cry2,Ddx20,Dmbx1,Dnajb6,Edn1,Elk3,Epc1,Etv3,Foxd1,Glis2,Hic1,Irf2,Irf8,Kat5,Mina,Nkx6-2,Nostrin,Nrip1,Pias1,Ppm1f,Prmt2,Rara,Rbbp8,Rcor2,Sall1,Sap30,Sfpq,Sirt7,Smarce1,Sox10,Thap7,Trib3,Txnip,Ube2d3,Ubtf,Ybx3,Yy1,Zfp217,Zfp36,Zfp746,Zfp748,Zgpat
GO:0006511	8	biological process	ubiquitin-dependent protein catabolic process	20	321	11.1549	0.00893722	0.078658	ENSMUSG00000004364,ENSMUSG00000010517,ENSMUSG00000014905,ENSMUSG00000015839,ENSMUSG00000017428,ENSMUSG00000018286,ENSMUSG00000020720,ENSMUSG00000021737,ENSMUSG00000024231,ENSMUSG00000025234,ENSMUSG00000026914,ENSMUSG00000028277,ENSMUSG00000028437,ENSMUSG00000028960,ENSMUSG00000030782,ENSMUSG00000032437,ENSMUSG00000038250,ENSMUSG00000039701,ENSMUSG00000078578,ENSMUSG00000079197	Arih1,Cul2,Cul3,Dnajb9,Faf1,Nfe2l2,Psmb6,Psmd11,Psmd12,Psmd14,Psmd6,Psme2,Stt3b,Tgfb1i1,Ubap1,Ube2d3,Ube2j1,Ube4b,Usp38,Usp53
GO:0009205	8	biological process	purine ribonucleoside triphosphate metabolic process	23	390	13.5527	0.00998377	0.0842117	ENSMUSG00000000787,ENSMUSG00000019066,ENSMUSG00000020611,ENSMUSG00000020620,ENSMUSG00000021737,ENSMUSG00000021871,ENSMUSG00000024177,ENSMUSG00000024959,ENSMUSG00000025464,ENSMUSG00000028268,ENSMUSG00000028270,ENSMUSG00000028646,ENSMUSG00000028944,ENSMUSG00000032562,ENSMUSG00000033970,ENSMUSG00000034209,ENSMUSG00000036285,ENSMUSG00000036430,ENSMUSG00000036943,ENSMUSG00000037580,ENSMUSG00000047446,…	Abca8b,Arl4a,Bad,Ddx3x,Gbp2,Gbp3,Gch1,Gna13,Gnai2,Irgm2,Nme4,Noa1,Paox,Pnp,Prkag2,Psmd6,Rab3d,Rab7,Rab8b,Rasl10a,Rfc3,Rragc,Tbcc
GO:0000389	8	biological process	mRNA 3'-splice site recognition	2	5	0.173753	0.0112465	0.0899332	ENSMUSG00000020409,ENSMUSG00000024949	Sf1,Slu7
GO:0016082	8	biological process	synaptic vesicle priming	2	5	0.173753	0.0112465	0.0899332	ENSMUSG00000028456,ENSMUSG00000034799	Unc13a,Unc13b
GO:0007253	8	biological process	cytoplasmic sequestering of NF-kappaB	2	6	0.208503	0.0164833	0.115652	ENSMUSG00000010517,ENSMUSG00000021025	Faf1,Nfkbia
GO:0033233	8	biological process	regulation of protein sumoylation	3	16	0.556009	0.016693	0.116042	ENSMUSG00000025139,ENSMUSG00000032405,ENSMUSG00000041241	Mul1,Pias1,Tollip
GO:0030838	8	biological process	positive regulation of actin filament polymerization	5	44	1.52903	0.017742	0.119739	ENSMUSG00000003283,ENSMUSG00000028991,ENSMUSG00000037944,ENSMUSG00000045664,ENSMUSG00000059923	Ccr7,Cdc42ep2,Grb2,Hck,Mtor
GO:0043065	8	biological process	positive regulation of apoptotic process	27	504	17.5143	0.0180311	0.121418	ENSMUSG00000000787,ENSMUSG00000006728,ENSMUSG00000010517,ENSMUSG00000020230,ENSMUSG00000020349,ENSMUSG00000024949,ENSMUSG00000024959,ENSMUSG00000027111,ENSMUSG00000027878,ENSMUSG00000027905,ENSMUSG00000028211,ENSMUSG00000028456,ENSMUSG00000028978,ENSMUSG00000029027,ENSMUSG00000029468,ENSMUSG00000031511,ENSMUSG00000032035,ENSMUSG00000037580,ENSMUSG00000038393,ENSMUSG00000041241,ENSMUSG00000041801,…	Arhgef7,Atf4,Bad,Cd248,Cdk4,Ddx20,Ddx3x,Dffb,Ets1,Faf1,Gch1,Itga6,Mul1,Nos3,Notch2,P2rx7,Phlda3,Pla2g4a,Ppp2ca,Prmt2,Sf1,Sox4,Sp110,Trp53inp1,Txnip,Unc13b,Zfp622
GO:0000956	8	biological process	nuclear-transcribed mRNA catabolic process	12	174	6.0466	0.0187387	0.124786	ENSMUSG00000020349,ENSMUSG00000020495,ENSMUSG00000022336,ENSMUSG00000024360,ENSMUSG00000025580,ENSMUSG00000028609,ENSMUSG00000034681,ENSMUSG00000038374,ENSMUSG00000038398,ENSMUSG00000040423,ENSMUSG00000042167,ENSMUSG00000044786	Eif3e,Eif4a3,Etf1,Magoh,Papd4,Ppp2ca,Rbm8a,Rc3h1,Rnps1,Smg8,Upf3a,Zfp36
GO:0006357	8	biological process	regulation of transcription from RNA polymerase II promoter	65	1442	50.1103	0.0189684	0.125421	ENSMUSG00000000530,ENSMUSG00000000787,ENSMUSG00000000861,ENSMUSG00000003382,ENSMUSG00000006585,ENSMUSG00000014303,ENSMUSG00000015839,ENSMUSG00000019907,ENSMUSG00000021025,ENSMUSG00000021264,ENSMUSG00000021367,ENSMUSG00000021890,ENSMUSG00000022724,ENSMUSG00000024231,ENSMUSG00000024240,ENSMUSG00000024349,ENSMUSG00000024926,ENSMUSG00000025138,ENSMUSG00000025577,ENSMUSG00000025580,ENSMUSG00000026934,…	Acvrl1,Atf4,Bcl11a,Cbx2,Cbx4,Cdt1,Cops2,Cry2,Csrnp2,Cul2,Ddx20,Ddx3x,Dmbx1,Eaf1,Edn1,Eif4a3,Epc1,Ets1,Etv3,Foxd1,Fzd4,Glis2,Gtf2a2,Hic1,Irf2,Irf8,Itga6,Kat5,Klf9,Lhx3,Lime1,Med20,Med26,Mina,Nfe2l2,Nfkbia,Nkx6-2,Nrf1,Nrip1,Pbx2,Pias1,Ppp1r12a,Psip1,Rara,Rbbp8,Rlf,Sall1,Sap30,Sfpq,Sirt7,Smad1,Smarce1,Sox10,Sox4,Taf9 (ENSMUSG00000052293),Tfdp1,Tmem173,Txnip,Ube2d3,Usf2,Yap1,Ybx3,Yy1,Zfp36,Zfp748
GO:0070646	8	biological process	protein modification by small protein removal	7	79	2.7453	0.0198909	0.126579	ENSMUSG00000021203,ENSMUSG00000022338,ENSMUSG00000026914,ENSMUSG00000027206,ENSMUSG00000031154,ENSMUSG00000034432,ENSMUSG00000038695	Cops2,Cops8,Eny2,Josd2,Otub2,Otud5,Psmd14
GO:0001932	8	biological process	regulation of protein phosphorylation	43	899	31.2408	0.0218874	0.136682	ENSMUSG00000000530,ENSMUSG00000010517,ENSMUSG00000014905,ENSMUSG00000017386,ENSMUSG00000018821,ENSMUSG00000018932,ENSMUSG00000019876,ENSMUSG00000020230,ENSMUSG00000020349,ENSMUSG00000020361,ENSMUSG00000020495,ENSMUSG00000021367,ENSMUSG00000021427,ENSMUSG00000022469,ENSMUSG00000023067,ENSMUSG00000024397,ENSMUSG00000024695,ENSMUSG00000025162,ENSMUSG00000026181,ENSMUSG00000026872,ENSMUSG00000027582,…	Acvrl1,Aif1,Atf4,Avpi1,Ccnd1,Ccnl1,Ccr7,Cdkn1a,Cnppd1,Cntf,Csnk1d,Dnajb9,Edn1,Errfi1,Faf1,Fgfr1op,Fzd4,Gmfb,Gnai2,Hspa4,Lime1,Map2k3,Map3k6,Mtor,Mul1,Nbn,P2rx7,Pdgfc,Pkib,Ppm1f,Ppp2ca,Prkag2,Prmt2,Rapgef3,Smg8,Socs4,Ssr1,Tgfbr2,Traf4,Trib3,Zeb2,Zfp91,Zgpat
GO:0046130	8	biological process	purine ribonucleoside catabolic process	20	353	12.267	0.0228103	0.13764	ENSMUSG00000000787,ENSMUSG00000019066,ENSMUSG00000020611,ENSMUSG00000020620,ENSMUSG00000021737,ENSMUSG00000021871,ENSMUSG00000025464,ENSMUSG00000028268,ENSMUSG00000028270,ENSMUSG00000028646,ENSMUSG00000032562,ENSMUSG00000033970,ENSMUSG00000034209,ENSMUSG00000036285,ENSMUSG00000036430,ENSMUSG00000036943,ENSMUSG00000037580,ENSMUSG00000047446,ENSMUSG00000069874,ENSMUSG00000079477	Abca8b,Arl4a,Ddx3x,Gbp2,Gbp3,Gch1,Gna13,Gnai2,Irgm2,Noa1,Paox,Pnp,Psmd6,Rab3d,Rab7,Rab8b,Rasl10a,Rfc3,Rragc,Tbcc
GO:0042308	8	biological process	negative regulation of protein import into nucleus	5	50	1.73753	0.0292485	0.159062	ENSMUSG00000010517,ENSMUSG00000021025,ENSMUSG00000024939,ENSMUSG00000028991,ENSMUSG00000042419	Faf1,Fam89b,Mtor,Nfkbia,Nfkbil1
GO:0046637	8	biological process	regulation of alpha-beta T cell differentiation	5	50	1.73753	0.0292485	0.159062	ENSMUSG00000021871,ENSMUSG00000032440,ENSMUSG00000037944,ENSMUSG00000037992,ENSMUSG00000040423	Ccr7,Pnp,Rara,Rc3h1,Tgfbr2
GO:0009203	8	biological process	ribonucleoside triphosphate catabolic process	19	343	11.9194	0.0317148	0.167477	ENSMUSG00000000787,ENSMUSG00000019066,ENSMUSG00000020611,ENSMUSG00000020620,ENSMUSG00000021737,ENSMUSG00000025464,ENSMUSG00000028268,ENSMUSG00000028270,ENSMUSG00000028646,ENSMUSG00000032562,ENSMUSG00000033970,ENSMUSG00000034209,ENSMUSG00000036285,ENSMUSG00000036430,ENSMUSG00000036943,ENSMUSG00000037580,ENSMUSG00000047446,ENSMUSG00000069874,ENSMUSG00000079477	Abca8b,Arl4a,Ddx3x,Gbp2,Gbp3,Gch1,Gna13,Gnai2,Irgm2,Noa1,Paox,Psmd6,Rab3d,Rab7,Rab8b,Rasl10a,Rfc3,Rragc,Tbcc
GO:0009146	8	biological process	purine nucleoside triphosphate catabolic process	19	344	11.9542	0.0325253	0.170263	ENSMUSG00000000787,ENSMUSG00000019066,ENSMUSG00000020611,ENSMUSG00000020620,ENSMUSG00000021737,ENSMUSG00000025464,ENSMUSG00000028268,ENSMUSG00000028270,ENSMUSG00000028646,ENSMUSG00000032562,ENSMUSG00000033970,ENSMUSG00000034209,ENSMUSG00000036285,ENSMUSG00000036430,ENSMUSG00000036943,ENSMUSG00000037580,ENSMUSG00000047446,ENSMUSG00000069874,ENSMUSG00000079477	Abca8b,Arl4a,Ddx3x,Gbp2,Gbp3,Gch1,Gna13,Gnai2,Irgm2,Noa1,Paox,Psmd6,Rab3d,Rab7,Rab8b,Rasl10a,Rfc3,Rragc,Tbcc
GO:0006469	8	biological process	negative regulation of protein kinase activity	11	168	5.8381	0.0330562	0.172741	ENSMUSG00000019876,ENSMUSG00000020349,ENSMUSG00000023067,ENSMUSG00000026181,ENSMUSG00000027582,ENSMUSG00000028944,ENSMUSG00000028967,ENSMUSG00000032715,ENSMUSG00000048379,ENSMUSG00000062014,ENSMUSG00000069135	Cdkn1a,Errfi1,Fgfr1op,Gmfb,Pkib,Ppm1f,Ppp2ca,Prkag2,Socs4,Trib3,Zgpat
GO:0032024	8	biological process	positive regulation of insulin secretion	5	52	1.80703	0.033927	0.175465	ENSMUSG00000024959,ENSMUSG00000029482,ENSMUSG00000038894,ENSMUSG00000041459,ENSMUSG00000076431	Aacs,Bad,Irs2,Sox4,Tardbp
GO:0060397	8	biological process	JAK-STAT cascade involved in growth hormone signaling pathway	3	21	0.729762	0.0348855	0.178278	ENSMUSG00000020027,ENSMUSG00000027540,ENSMUSG00000038894	Irs2,Ptpn1,Socs2
GO:0031274	8	biological process	positive regulation of pseudopodium assembly	2	9	0.312755	0.0369187	0.178658	ENSMUSG00000037944,ENSMUSG00000045664	Ccr7,Cdc42ep2
GO:0032515	8	biological process	negative regulation of phosphoprotein phosphatase activity	2	9	0.312755	0.0369187	0.178658	ENSMUSG00000040843,ENSMUSG00000068742	Cry2,Tiprl
GO:0043248	8	biological process	proteasome assembly	2	9	0.312755	0.0369187	0.178658	ENSMUSG00000017428,ENSMUSG00000039041	Adrm1,Psmd11
GO:0012502	8	biological process	induction of programmed cell death	13	218	7.57563	0.0417394	0.195086	ENSMUSG00000020230,ENSMUSG00000020349,ENSMUSG00000024949,ENSMUSG00000024959,ENSMUSG00000027878,ENSMUSG00000027905,ENSMUSG00000028456,ENSMUSG00000029027,ENSMUSG00000032035,ENSMUSG00000037580,ENSMUSG00000041241,ENSMUSG00000041801,ENSMUSG00000070034	Bad,Ddx20,Dffb,Ets1,Gch1,Mul1,Notch2,Phlda3,Ppp2ca,Prmt2,Sf1,Sp110,Unc13b
GO:1900151	8	biological process	regulation of nuclear-transcribed mRNA catabolic process, deadenylation-dependent decay	2	10	0.347506	0.045104	0.200536	ENSMUSG00000037573,ENSMUSG00000044786	Tob1,Zfp36
GO:2001240	8	biological process	negative regulation of extrinsic apoptotic signaling pathway in absence of ligand	2	10	0.347506	0.045104	0.200536	ENSMUSG00000019843,ENSMUSG00000038612	Fyn,Mcl1
GO:0042990	8	biological process	regulation of transcription factor import into nucleus	6	75	2.60629	0.0460934	0.202542	ENSMUSG00000010517,ENSMUSG00000021025,ENSMUSG00000024349,ENSMUSG00000028991,ENSMUSG00000042419,ENSMUSG00000090077	Faf1,Lime1,Mtor,Nfkbia,Nfkbil1,Tmem173
GO:0051495	8	biological process	positive regulation of cytoskeleton organization	8	115	3.99632	0.0473346	0.207089	ENSMUSG00000003283,ENSMUSG00000021367,ENSMUSG00000026181,ENSMUSG00000028991,ENSMUSG00000029468,ENSMUSG00000037944,ENSMUSG00000045664,ENSMUSG00000059923	Ccr7,Cdc42ep2,Edn1,Grb2,Hck,Mtor,P2rx7,Ppm1f
GO:0046320	8	biological process	regulation of fatty acid oxidation	3	24	0.834014	0.049197	0.210634	ENSMUSG00000028944,ENSMUSG00000028991,ENSMUSG00000038894	Irs2,Mtor,Prkag2
GO:0016567	9	biological process	protein ubiquitination	36	483	16.7845	1.63274e-05	0.000477141	ENSMUSG00000001924,ENSMUSG00000004364,ENSMUSG00000015839,ENSMUSG00000017386,ENSMUSG00000017428,ENSMUSG00000018286,ENSMUSG00000020027,ENSMUSG00000020659,ENSMUSG00000020720,ENSMUSG00000021737,ENSMUSG00000023286,ENSMUSG00000023307,ENSMUSG00000024231,ENSMUSG00000024695,ENSMUSG00000024811,ENSMUSG00000025234,ENSMUSG00000026455,ENSMUSG00000026554,ENSMUSG00000026637,ENSMUSG00000026914,ENSMUSG00000028277,…	Arih1,Cbll1,Cul2,Cul3,Dcaf10,Dcaf17,Dcaf8,Fbxw2,Kctd11,Klhl12,Klhl15,March5,Mkrn1,Mul1,Nfe2l2,Psmb6,Psmd11,Psmd12,Psmd14,Psmd6,Psme2,Rbbp6,Rnf19b,Socs2,Socs4,Tnks2,Traf4,Traf5,Uba1,Uba7,Ube2d2a,Ube2d3,Ube2j1,Ube2j2,Ube4b,Zfp91
GO:0000377	9	biological process	RNA splicing, via transesterification reactions with bulged adenosine as nucleophile	17	178	6.1856	0.000165292	0.00371291	ENSMUSG00000007836,ENSMUSG00000016921,ENSMUSG00000020409,ENSMUSG00000024217,ENSMUSG00000024604,ENSMUSG00000024949,ENSMUSG00000025580,ENSMUSG00000027498,ENSMUSG00000028609,ENSMUSG00000028820,ENSMUSG00000034681,ENSMUSG00000037993,ENSMUSG00000038374,ENSMUSG00000055760,ENSMUSG00000061360,ENSMUSG00000068856,ENSMUSG00000074088	Cstf1,Dhx38,Eif4a3,Gemin6,Hnrnpa0,Magoh,Phf5a,Rbm22,Rbm8a,Rnps1,Sf1,Sf3b4,Sfpq,Slu7,Snrnp40,Snrpc,Srsf6
GO:0016925	9	biological process	protein sumoylation	5	23	0.799263	0.000999494	0.0157512	ENSMUSG00000000861,ENSMUSG00000032405,ENSMUSG00000039989,ENSMUSG00000041241,ENSMUSG00000059586	Bcl11a,Cbx4,Mul1,Nsmce2,Pias1
GO:0061099	9	biological process	negative regulation of protein tyrosine kinase activity	4	17	0.59076	0.0023986	0.0311197	ENSMUSG00000027582,ENSMUSG00000028967,ENSMUSG00000048379,ENSMUSG00000069135	Errfi1,Fgfr1op,Socs4,Zgpat
GO:1901069	9	biological process	guanosine-containing compound catabolic process	16	211	7.33237	0.00298147	0.0371549	ENSMUSG00000019066,ENSMUSG00000020611,ENSMUSG00000021871,ENSMUSG00000025464,ENSMUSG00000028268,ENSMUSG00000028270,ENSMUSG00000028646,ENSMUSG00000032562,ENSMUSG00000034209,ENSMUSG00000036285,ENSMUSG00000036430,ENSMUSG00000036943,ENSMUSG00000037580,ENSMUSG00000047446,ENSMUSG00000069874,ENSMUSG00000079477	Arl4a,Gbp2,Gbp3,Gch1,Gna13,Gnai2,Irgm2,Noa1,Paox,Pnp,Rab3d,Rab7,Rab8b,Rasl10a,Rragc,Tbcc
GO:0008617	9	biological process	guanosine metabolic process	2	3	0.104252	0.00353472	0.0409212	ENSMUSG00000021871,ENSMUSG00000048495	Pnp,Tyw5
GO:0033235	9	biological process	positive regulation of protein sumoylation	3	11	0.382256	0.00559661	0.0579412	ENSMUSG00000025139,ENSMUSG00000032405,ENSMUSG00000041241	Mul1,Pias1,Tollip
GO:0030174	9	biological process	regulation of DNA-dependent DNA replication initiation	2	6	0.208503	0.0164833	0.115652	ENSMUSG00000006585,ENSMUSG00000028224	Cdt1,Nbn
GO:1901070	9	biological process	guanosine-containing compound biosynthetic process	3	16	0.556009	0.016693	0.116042	ENSMUSG00000021871,ENSMUSG00000024177,ENSMUSG00000048495	Nme4,Pnp,Tyw5
GO:0000184	9	biological process	nuclear-transcribed mRNA catabolic process, nonsense-mediated decay	9	115	3.99632	0.0189145	0.125421	ENSMUSG00000020349,ENSMUSG00000020495,ENSMUSG00000022336,ENSMUSG00000024360,ENSMUSG00000025580,ENSMUSG00000028609,ENSMUSG00000034681,ENSMUSG00000038374,ENSMUSG00000038398	Eif3e,Eif4a3,Etf1,Magoh,Ppp2ca,Rbm8a,Rnps1,Smg8,Upf3a
GO:0042992	9	biological process	negative regulation of transcription factor import into nucleus	4	33	1.14677	0.0266287	0.152477	ENSMUSG00000010517,ENSMUSG00000021025,ENSMUSG00000028991,ENSMUSG00000042419	Faf1,Mtor,Nfkbia,Nfkbil1
GO:0045947	9	biological process	negative regulation of translational initiation	3	19	0.660261	0.0267469	0.152477	ENSMUSG00000022336,ENSMUSG00000037992,ENSMUSG00000094936	Eif3e,Rara,Rbm4
GO:0000122	9	biological process	negative regulation of transcription from RNA polymerase II promoter	31	619	21.5106	0.0274718	0.154819	ENSMUSG00000003382,ENSMUSG00000014303,ENSMUSG00000021264,ENSMUSG00000021367,ENSMUSG00000022724,ENSMUSG00000024240,ENSMUSG00000024926,ENSMUSG00000025138,ENSMUSG00000025577,ENSMUSG00000027206,ENSMUSG00000027905,ENSMUSG00000028707,ENSMUSG00000028820,ENSMUSG00000030189,ENSMUSG00000031609,ENSMUSG00000031627,ENSMUSG00000031665,ENSMUSG00000032405,ENSMUSG00000037992,ENSMUSG00000038393,ENSMUSG00000039989,…	Cbx2,Cbx4,Cops2,Cry2,Ddx20,Dmbx1,Edn1,Epc1,Etv3,Foxd1,Glis2,Hic1,Irf2,Irf8,Kat5,Mina,Nkx6-2,Nrip1,Pias1,Rara,Rbbp8,Sall1,Sap30,Sfpq,Sirt7,Txnip,Ube2d3,Ybx3,Yy1,Zfp36,Zfp748
GO:0000380	9	biological process	alternative mRNA splicing, via spliceosome	2	8	0.278005	0.0293815	0.159062	ENSMUSG00000020409,ENSMUSG00000028820	Sfpq,Slu7
GO:0031570	9	biological process	DNA integrity checkpoint	7	86	2.98855	0.0300372	0.162029	ENSMUSG00000006585,ENSMUSG00000022248,ENSMUSG00000025646,ENSMUSG00000028224,ENSMUSG00000040843,ENSMUSG00000041238,ENSMUSG00000070348	Atrip,Ccnd1,Cdt1,Nbn,Rad1,Rbbp8,Tiprl
GO:0009207	9	biological process	purine ribonucleoside triphosphate catabolic process	19	342	11.8847	0.0309196	0.164509	ENSMUSG00000000787,ENSMUSG00000019066,ENSMUSG00000020611,ENSMUSG00000020620,ENSMUSG00000021737,ENSMUSG00000025464,ENSMUSG00000028268,ENSMUSG00000028270,ENSMUSG00000028646,ENSMUSG00000032562,ENSMUSG00000033970,ENSMUSG00000034209,ENSMUSG00000036285,ENSMUSG00000036430,ENSMUSG00000036943,ENSMUSG00000037580,ENSMUSG00000047446,ENSMUSG00000069874,ENSMUSG00000079477	Abca8b,Arl4a,Ddx3x,Gbp2,Gbp3,Gch1,Gna13,Gnai2,Irgm2,Noa1,Paox,Psmd6,Rab3d,Rab7,Rab8b,Rasl10a,Rfc3,Rragc,Tbcc
GO:0046638	9	biological process	positive regulation of alpha-beta T cell differentiation	4	36	1.25102	0.0353522	0.178658	ENSMUSG00000021871,ENSMUSG00000032440,ENSMUSG00000037944,ENSMUSG00000037992	Ccr7,Pnp,Rara,Tgfbr2
GO:0000338	9	biological process	protein deneddylation	2	9	0.312755	0.0369187	0.178658	ENSMUSG00000027206,ENSMUSG00000034432	Cops2,Cops8
GO:0006917	9	biological process	induction of apoptosis	13	216	7.50612	0.039241	0.186118	ENSMUSG00000020230,ENSMUSG00000020349,ENSMUSG00000024949,ENSMUSG00000024959,ENSMUSG00000027878,ENSMUSG00000027905,ENSMUSG00000028456,ENSMUSG00000029027,ENSMUSG00000032035,ENSMUSG00000037580,ENSMUSG00000041241,ENSMUSG00000041801,ENSMUSG00000070034	Bad,Ddx20,Dffb,Ets1,Gch1,Mul1,Notch2,Phlda3,Ppp2ca,Prmt2,Sf1,Sp110,Unc13b
GO:0006183	9	biological process	GTP biosynthetic process	2	10	0.347506	0.045104	0.200536	ENSMUSG00000021871,ENSMUSG00000024177	Nme4,Pnp
GO:0060211	9	biological process	regulation of nuclear-transcribed mRNA poly(A) tail shortening	2	10	0.347506	0.045104	0.200536	ENSMUSG00000037573,ENSMUSG00000044786	Tob1,Zfp36
GO:0000209	10	biological process	protein polyubiquitination	13	173	6.01185	0.00756669	0.0702955	ENSMUSG00000004364,ENSMUSG00000017428,ENSMUSG00000018286,ENSMUSG00000020720,ENSMUSG00000021737,ENSMUSG00000023307,ENSMUSG00000024695,ENSMUSG00000024811,ENSMUSG00000026914,ENSMUSG00000028960,ENSMUSG00000078578,ENSMUSG00000079197,ENSMUSG00000091896	Cul3,March5,Psmb6,Psmd11,Psmd12,Psmd14,Psmd6,Psme2,Tnks2,Ube2d2a,Ube2d3,Ube4b,Zfp91
GO:0050732	10	biological process	negative regulation of peptidyl-tyrosine phosphorylation	5	37	1.28577	0.00867943	0.0770651	ENSMUSG00000020349,ENSMUSG00000027582,ENSMUSG00000028967,ENSMUSG00000048379,ENSMUSG00000069135	Errfi1,Fgfr1op,Ppp2ca,Socs4,Zgpat
GO:0070536	10	biological process	protein K63-linked deubiquitination	3	17	0.59076	0.0197561	0.126255	ENSMUSG00000021203,ENSMUSG00000026914,ENSMUSG00000031154	Otub2,Otud5,Psmd14
GO:0043507	10	biological process	positive regulation of JUN kinase activity	6	71	2.46729	0.0367477	0.178658	ENSMUSG00000021367,ENSMUSG00000026872,ENSMUSG00000028862,ENSMUSG00000037944,ENSMUSG00000041241,ENSMUSG00000049791	Ccr7,Edn1,Fzd4,Map3k6,Mul1,Zeb2
GO:0010388	10	biological process	cullin deneddylation	2	9	0.312755	0.0369187	0.178658	ENSMUSG00000027206,ENSMUSG00000034432	Cops2,Cops8
GO:0035278	10	biological process	negative regulation of translation involved in gene silencing by miRNA	2	10	0.347506	0.045104	0.200536	ENSMUSG00000044786,ENSMUSG00000094936	Rbm4,Zfp36

## Sheet: Лист1
GO:0044260	4	biological process	cellular macromolecule metabolic process	301	5561	193.248	2.90806e-18	2.18832e-15	"ENSMUSG00000000530","ENSMUSG00000000787","ENSMUSG00000000861","ENSMUSG00000001156","ENSMUSG00000001924","ENSMUSG00000003283","ENSMUSG00000003382","ENSMUSG00000003444","ENSMUSG00000004364","ENSMUSG00000004642","ENSMUSG00000005846","ENSMUSG00000006585","ENSMUSG00000006728","ENSMUSG00000007836","ENSMUSG00000008301","ENSMUSG00000008398","ENSMUSG00000010517","ENSMUSG00000012076","ENSMUSG00000014303",…	"Abi3","Acvrl1","Adrm1","Afg3l1","Ahctf1","Alkbh1","Ap5z1","Aplf","Aptx","Arih1","Atf4","Atrip","Atxn1l","Bag3","Bbs12","Bcl11a","Brms1l","Bzw1","Cbll1","Cbx2","Cbx4","Ccnd1","Ccnl1","Cdk4","Cdt1","Cops2","Cops8","Cry2","Csnk1d","Csnk2a1","Csnk2a2","Csrnp2","Cstf1","Ctdp1","Cul2","Cul3","Dcaf10","Dcaf17","Dcaf8","Ddx20","Ddx3x","Dffb","Dhx38","Dido1","Dmbx1","Dnaja2","Dnajb6","Dnajb9","Dnttip2","…
GO:0006139	4	biological process	nucleobase-containing compound metabolic process	220	3899	135.492	1.61724e-14	4.42537e-12	"ENSMUSG00000000787","ENSMUSG00000000861","ENSMUSG00000001156","ENSMUSG00000003382","ENSMUSG00000003444","ENSMUSG00000004642","ENSMUSG00000004996","ENSMUSG00000006585","ENSMUSG00000007836","ENSMUSG00000008301","ENSMUSG00000008398","ENSMUSG00000012076","ENSMUSG00000014303","ENSMUSG00000014763","ENSMUSG00000015126","ENSMUSG00000015217","ENSMUSG00000015839","ENSMUSG00000016087","ENSMUSG00000016921",…	"Abca8b","Adrm1","Ahctf1","Alkbh1","Ap5z1","Aplf","Aptx","Arl4a","Atf4","Atrip","Atxn1l","Bad","Bcl11a","Brms1l","Bzw1","Cbx2","Cbx4","Ccnl1","Cdt1","Cops2","Cry2","Csnk1d","Csnk2a1","Csnk2a2","Csrnp2","Cstf1","Ctdp1","Ddx20","Ddx3x","Dffb","Dhx38","Dido1","Dmbx1","Dnttip2","Eaf1","Eif3e","Eif4a3","Elk3","Eny2","Epc1","Epc2","Ercc5","Etf1","Ets1","Etv3","Fam120b","Fli1","Foxd1","Ftsj1","Gamt","Ga…
GO:0043170	4	biological process	macromolecule metabolic process	315	6274	218.025	1.96071e-14	4.9181e-12	"ENSMUSG00000000530","ENSMUSG00000000787","ENSMUSG00000000861","ENSMUSG00000001156","ENSMUSG00000001924","ENSMUSG00000003283","ENSMUSG00000003382","ENSMUSG00000003444","ENSMUSG00000004364","ENSMUSG00000004642","ENSMUSG00000004996","ENSMUSG00000005846","ENSMUSG00000006205","ENSMUSG00000006585","ENSMUSG00000006728","ENSMUSG00000007836","ENSMUSG00000008226","ENSMUSG00000008301","ENSMUSG00000008398",…	"Abi3","Acvrl1","Adam21","Adrm1","Afg3l1","Ahctf1","Alkbh1","Ap5z1","Aplf","Apold1","Aptx","Arih1","Atf4","Atrip","Atxn1l","Bag3","Bbs12","Bcl11a","Brms1l","Bzw1","Cbll1","Cbx2","Cbx4","Ccnd1","Ccnl1","Cdk4","Cdt1","Cops2","Cops8","Cry2","Csnk1d","Csnk2a1","Csnk2a2","Csrnp2","Cstf1","Ctdp1","Cul2","Cul3","Dcaf10","Dcaf17","Dcaf8","Ddx20","Ddx3x","Dffb","Dhx38","Dido1","Dmbx1","Dnaja2","Dnajb6","D…
GO:0046483	4	biological process	heterocycle metabolic process	221	4061	141.122	6.31741e-13	1.26769e-10	"ENSMUSG00000000787","ENSMUSG00000000861","ENSMUSG00000001156","ENSMUSG00000003382","ENSMUSG00000003444","ENSMUSG00000004642","ENSMUSG00000004996","ENSMUSG00000006585","ENSMUSG00000007836","ENSMUSG00000008301","ENSMUSG00000008398","ENSMUSG00000012076","ENSMUSG00000014303","ENSMUSG00000014763","ENSMUSG00000015126","ENSMUSG00000015217","ENSMUSG00000015839","ENSMUSG00000016087","ENSMUSG00000016921",…	"Abca8b","Adrm1","Ahctf1","Alkbh1","Ap5z1","Aplf","Aptx","Arl4a","Atf4","Atrip","Atxn1l","Bad","Bcl11a","Brms1l","Bzw1","Cbx2","Cbx4","Ccnl1","Cdt1","Cops2","Cry2","Csnk1d","Csnk2a1","Csnk2a2","Csrnp2","Cstf1","Ctdp1","Ddx20","Ddx3x","Dffb","Dhx38","Dido1","Dmbx1","Dnttip2","Eaf1","Eif3e","Eif4a3","Elk3","Eny2","Epc1","Epc2","Ercc5","Etf1","Ets1","Etv3","Fam120b","Fli1","Foxd1","Ftsj1","Gamt","Ga…
GO:0006725	4	biological process	cellular aromatic compound metabolic process	222	4099	142.443	8.94462e-13	1.68271e-10	"ENSMUSG00000000787","ENSMUSG00000000861","ENSMUSG00000001156","ENSMUSG00000003382","ENSMUSG00000003444","ENSMUSG00000004642","ENSMUSG00000004996","ENSMUSG00000006585","ENSMUSG00000007836","ENSMUSG00000008301","ENSMUSG00000008398","ENSMUSG00000012076","ENSMUSG00000014303","ENSMUSG00000014763","ENSMUSG00000015126","ENSMUSG00000015217","ENSMUSG00000015839","ENSMUSG00000016087","ENSMUSG00000016921",…	"Abca8b","Adrm1","Ahctf1","Alkbh1","Aoc2","Ap5z1","Aplf","Aptx","Arl4a","Atf4","Atrip","Atxn1l","Bad","Bcl11a","Brms1l","Bzw1","Cbx2","Cbx4","Ccnl1","Cdt1","Cops2","Cry2","Csnk1d","Csnk2a1","Csnk2a2","Csrnp2","Cstf1","Ctdp1","Ddx20","Ddx3x","Dffb","Dhx38","Dido1","Dmbx1","Dnttip2","Eaf1","Eif3e","Eif4a3","Elk3","Eny2","Epc1","Epc2","Ercc5","Etf1","Ets1","Etv3","Fam120b","Fli1","Foxd1","Ftsj1","Ga…
GO:0034641	4	biological process	cellular nitrogen compound metabolic process	229	4283	148.837	1.24692e-12	2.09097e-10	"ENSMUSG00000000787","ENSMUSG00000000861","ENSMUSG00000001156","ENSMUSG00000002797","ENSMUSG00000003382","ENSMUSG00000003444","ENSMUSG00000004642","ENSMUSG00000004996","ENSMUSG00000006585","ENSMUSG00000007836","ENSMUSG00000008301","ENSMUSG00000008398","ENSMUSG00000012076","ENSMUSG00000014303","ENSMUSG00000014763","ENSMUSG00000015126","ENSMUSG00000015217","ENSMUSG00000015839","ENSMUSG00000016087",…	"Abca8b","Adrm1","Ahctf1","Alkbh1","Ap5z1","Aplf","Aptx","Arl4a","Atf4","Atrip","Atxn1l","Bad","Bcl11a","Brms1l","Bzw1","Cbx2","Cbx4","Ccnl1","Cdt1","Chka","Cops2","Cry2","Csnk1d","Csnk2a1","Csnk2a2","Csrnp2","Cstf1","Ctdp1","Ddx20","Ddx3x","Dffb","Dhx38","Dido1","Dmbx1","Dnttip2","Eaf1","Eif3e","Eif4a3","Elk3","Eny2","Epc1","Epc2","Ercc5","Etf1","Ets1","Etv3","Fam120b","Fli1","Foxd1","Ftsj1","Ga…
GO:1901360	4	biological process	organic cyclic compound metabolic process	227	4307	149.671	7.20585e-12	8.03319e-10	"ENSMUSG00000000787","ENSMUSG00000000861","ENSMUSG00000001156","ENSMUSG00000003382","ENSMUSG00000003444","ENSMUSG00000004642","ENSMUSG00000004996","ENSMUSG00000006585","ENSMUSG00000007836","ENSMUSG00000008301","ENSMUSG00000008398","ENSMUSG00000012076","ENSMUSG00000014303","ENSMUSG00000014763","ENSMUSG00000015126","ENSMUSG00000015217","ENSMUSG00000015839","ENSMUSG00000016087","ENSMUSG00000016921",…	"Abca8b","Adrm1","Ahctf1","Akr1c14","Alkbh1","Aoc2","Ap5z1","Aplf","Aptx","Arl4a","Atf4","Atrip","Atxn1l","Bad","Bcl11a","Brms1l","Bzw1","Cbx2","Cbx4","Ccnl1","Cdt1","Cops2","Cry2","Csnk1d","Csnk2a1","Csnk2a2","Csrnp2","Cstf1","Ctdp1","Ddx20","Ddx3x","Dffb","Dhx38","Dido1","Dmbx1","Dnttip2","Eaf1","Ebp","Ebpl","Eif3e","Eif4a3","Elk3","Eny2","Epc1","Epc2","Ercc5","Etf1","Ets1","Etv3","Fam120b","Fl…
GO:0019222	4	biological process	regulation of metabolic process	263	5287	183.726	3.93505e-11	3.38414e-09	"ENSMUSG00000000530","ENSMUSG00000000787","ENSMUSG00000000861","ENSMUSG00000000881","ENSMUSG00000001156","ENSMUSG00000002617","ENSMUSG00000003283","ENSMUSG00000003382","ENSMUSG00000003444","ENSMUSG00000005312","ENSMUSG00000006585","ENSMUSG00000006728","ENSMUSG00000007836","ENSMUSG00000008398","ENSMUSG00000010517","ENSMUSG00000012076","ENSMUSG00000014303","ENSMUSG00000014763","ENSMUSG00000014905",…	"Acvrl1","Adrm1","Ahctf1","Aif1","Alkbh1","Anxa3","Aptx","Arhgap26","Arhgef2","Arhgef7","Atf4","Atxn1l","Avpi1","Bad","Bag3","Bcl11a","Bcl2a1d","Brms1l","Bves","Bzw1","Cbx2","Cbx4","Ccnd1","Ccnl1","Ccr7","Cdc42ep2","Cdk4","Cdkn1a","Cdt1","Cnppd1","Cnpy2","Cntf","Coa3","Commd7","Cops2","Cry2","Csnk1d","Csnk2a1","Csnk2a2","Csrnp2","Ctdp1","Ctla2a","Ctla2b","Cul2","Cyb5b","Ddx20","Ddx3x","Dlg3","Dmb…
GO:0044249	4	biological process	cellular biosynthetic process	191	3539	122.982	9.52916e-11	7.13698e-09	"ENSMUSG00000000787","ENSMUSG00000000861","ENSMUSG00000001156","ENSMUSG00000002797","ENSMUSG00000003382","ENSMUSG00000003444","ENSMUSG00000004642","ENSMUSG00000004996","ENSMUSG00000005846","ENSMUSG00000006585","ENSMUSG00000008398","ENSMUSG00000012076","ENSMUSG00000014303","ENSMUSG00000014763","ENSMUSG00000015839","ENSMUSG00000016087","ENSMUSG00000016510","ENSMUSG00000016921","ENSMUSG00000018143",…	"Adrm1","Agk","Agpat4","Agpat5","Ahctf1","Atf4","Atrip","Atxn1l","Bcl11a","Brms1l","Bzw1","Cbx2","Cbx4","Ccnl1","Cds2","Cdt1","Cers1","Chka","Cops2","Cry2","Csnk2a1","Csnk2a2","Csrnp2","Cstf1","Ctdp1","Ddx3x","Dhx38","Dido1","Dmbx1","Dnttip2","Dpm3","Eaf1","Edn1","Eif1","Eif2s2","Eif3c","Eif3e","Eif4e2","Elk3","Eny2","Epc1","Epc2","Etf1","Ets1","Etv3","Fa2h","Fam120b","Fli1","Foxd1","Gal3st1","Ga…
GO:1901576	4	biological process	organic substance biosynthetic process	191	3643	126.596	1.08005e-09	7.06731e-08	"ENSMUSG00000000787","ENSMUSG00000000861","ENSMUSG00000001156","ENSMUSG00000002797","ENSMUSG00000003382","ENSMUSG00000003444","ENSMUSG00000004642","ENSMUSG00000004996","ENSMUSG00000005846","ENSMUSG00000006585","ENSMUSG00000008398","ENSMUSG00000012076","ENSMUSG00000014303","ENSMUSG00000014763","ENSMUSG00000015839","ENSMUSG00000016087","ENSMUSG00000016510","ENSMUSG00000016921","ENSMUSG00000018143",…	"Adrm1","Agk","Agpat4","Agpat5","Ahctf1","Atf4","Atrip","Atxn1l","Bcl11a","Brms1l","Bzw1","Cbx2","Cbx4","Ccnl1","Cds2","Cdt1","Cers1","Chka","Cops2","Cry2","Csnk2a1","Csnk2a2","Csrnp2","Cstf1","Ctdp1","Ddx3x","Dhx38","Dido1","Dmbx1","Dnttip2","Dpm3","Eaf1","Ebp","Edn1","Eif1","Eif2s2","Eif3c","Eif3e","Eif4e2","Elk3","Eny2","Epc1","Epc2","Etf1","Ets1","Etv3","Fa2h","Fam120b","Fli1","Foxd1","Gal3st…
GO:0048519	4	biological process	negative regulation of biological process	181	3612	125.519	9.93333e-08	4.90153e-06	"ENSMUSG00000000530","ENSMUSG00000000787","ENSMUSG00000000861","ENSMUSG00000000881","ENSMUSG00000003161","ENSMUSG00000003283","ENSMUSG00000003382","ENSMUSG00000004364","ENSMUSG00000006205","ENSMUSG00000006585","ENSMUSG00000008398","ENSMUSG00000010517","ENSMUSG00000014303","ENSMUSG00000014905","ENSMUSG00000015217","ENSMUSG00000015839","ENSMUSG00000016921","ENSMUSG00000017428","ENSMUSG00000018286",…	"Abhd6","Acvrl1","Aif1","Alkbh1","Amer2","Arhgef2","Arhgef7","Atf4","Atrip","Bag3","Bcl11a","Bcl2a1a","Brap","Cbll1","Cbx2","Cbx4","Ccnd1","Ccr7","Cdkn1a","Cdt1","Cnpy2","Cntf","Commd7","Cops2","Cry2","Csnk2a1","Csnk2a2","Ctla2a","Cul2","Cul3","Cx3cr1","Cxcl12","Ddx20","Ddx3x","Dlg3","Dmbx1","Dnajb6","Dnajb9","Edn1","Eif3e","Eif4a3","Eif4e2","Elk3","Epc1","Ercc5","Errfi1","Ets1","Etv3","Faf1","Fa…
GO:0050658	4	biological process	RNA transport	18	130	4.51758	5.99423e-07	2.54121e-05	"ENSMUSG00000004642","ENSMUSG00000008301","ENSMUSG00000016619","ENSMUSG00000016921","ENSMUSG00000019715","ENSMUSG00000022100","ENSMUSG00000022338","ENSMUSG00000022800","ENSMUSG00000025580","ENSMUSG00000025872","ENSMUSG00000026491","ENSMUSG00000028609","ENSMUSG00000034681","ENSMUSG00000037993","ENSMUSG00000038374","ENSMUSG00000038398","ENSMUSG00000048439","ENSMUSG00000062078"	"Ahctf1","Dhx38","Eif4a3","Eny2","Fyttd1","Gle1","Magoh","Nup50","Nupl2","Phax","Qk","Rbm8a","Rnps1","Slbp","Srsf6","Thoc3","Upf3a","Xpo7"
GO:0033554	4	biological process	cellular response to stress	71	1150	39.9632	1.94446e-06	7.23664e-05	"ENSMUSG00000000787","ENSMUSG00000005312","ENSMUSG00000014905","ENSMUSG00000015839","ENSMUSG00000017428","ENSMUSG00000018286","ENSMUSG00000018932","ENSMUSG00000019970","ENSMUSG00000020409","ENSMUSG00000020720","ENSMUSG00000021025","ENSMUSG00000021264","ENSMUSG00000021427","ENSMUSG00000021576","ENSMUSG00000021737","ENSMUSG00000022248","ENSMUSG00000023067","ENSMUSG00000024231","ENSMUSG00000024604",…	"Alkbh1","Ap5z1","Aplf","Aptx","Arhgef2","Atf4","Atrip","Bad","Ccnd1","Cdkn1a","Cry2","Csnk1d","Cul2","Ddx3x","Dnajb9","Epc2","Ercc5","Errfi1","Ets1","Grb2","Hic1","Ino80e","Kat5","Map2k3","Mrps26","Mtor","Nbn","Nfe2l2","Nfkbia","Nos3","Nsmce2","Pdcd6","Phlda3","Psmb6","Psmd11","Psmd12","Psmd14","Psmd6","Psme2","Ptpn1","Rad1","Rad52","Rbbp8","Rbm22","Rbm4","Rcsd1","Recql4","Rfc3","Sesn1","Sfpq","…
GO:0008219	4	biological process	cell death	59	1030	35.7931	0.000121099	0.00298776	"ENSMUSG00000000787","ENSMUSG00000001924","ENSMUSG00000005312","ENSMUSG00000010517","ENSMUSG00000017386","ENSMUSG00000017428","ENSMUSG00000018286","ENSMUSG00000019970","ENSMUSG00000020190","ENSMUSG00000020720","ENSMUSG00000021025","ENSMUSG00000021576","ENSMUSG00000021645","ENSMUSG00000021737","ENSMUSG00000023800","ENSMUSG00000024349","ENSMUSG00000024959","ENSMUSG00000025993","ENSMUSG00000026181",…	"Ap5z1","Aptx","Arhgef2","Arhgef7","Bad","Bag3","Bcl2a1a","Cckbr","Csnk2a1","Csnk2a2","Csrnp2","Ddx3x","Dffb","Dido1","Fa2h","Faf1","Gars","Mcl1","Mknk2","Mul1","Nbn","Nfkbia","Noa1","P2rx7","Pdcd6","Pglyrp1","Phlda3","Pim3","Polg","Ppm1f","Psmb6","Psmd11","Psmd12","Psmd14","Psmd6","Psme2","Rragc","Sgk1","Sigmar1","Slc40a1","Smn1","Sp110","Tardbp","Tfdp1","Tgfbr2","Tiam2","Tjp1","Tmem173","Traf4"…
GO:0022402	4	biological process	cell cycle process	57	989	34.3683	0.000134444	0.00323742	"ENSMUSG00000004364","ENSMUSG00000004642","ENSMUSG00000006585","ENSMUSG00000006728","ENSMUSG00000012429","ENSMUSG00000017428","ENSMUSG00000018286","ENSMUSG00000019907","ENSMUSG00000020059","ENSMUSG00000020349","ENSMUSG00000020430","ENSMUSG00000020720","ENSMUSG00000021395","ENSMUSG00000021737","ENSMUSG00000022248","ENSMUSG00000022668","ENSMUSG00000022961","ENSMUSG00000023067","ENSMUSG00000024177",…	"Ahctf1","Arhgef2","Ccnd1","Cdk4","Cdkn1a","Cdt1","Csnk1d","Csnk2a1","Csnk2a2","Ctdp1","Cul2","Cul3","Esco1","Fgfr1op","Gtpbp8","Insc","Lsm10","Mplkip","Mtor","Nbn","Nme4","Notch2","Nsmce2","Orc5","Orc6","Osgin2","Pes1","Ppat","Ppp1r12a","Ppp2ca","Ppp2r2d","Prkab1","Prkag2","Psmb6","Psmd11","Psmd12","Psmd14","Psmd6","Psme2","Rad1","Rad52","Rbbp8","Rfc3","Sesn1","Sf1","Sirt7","Slbp","Son","Sox4","…

## Sheet: BP_UpDown_level5
ID	Level	Ontology	Title	Number of hits	Group size	Expected hits	P-value	Adjusted P-value	Hits	Hit names
GO:0090304	5	biological process	nucleic acid metabolic process	193	3242	112.661	7.76834e-15	2.58718e-12	ENSMUSG00000000787,ENSMUSG00000000861,ENSMUSG00000001156,ENSMUSG00000003382,ENSMUSG00000003444,ENSMUSG00000004642,ENSMUSG00000006585,ENSMUSG00000007836,ENSMUSG00000008301,ENSMUSG00000008398,ENSMUSG00000012076,ENSMUSG00000014303,ENSMUSG00000014763,ENSMUSG00000015126,ENSMUSG00000015217,ENSMUSG00000015839,ENSMUSG00000016087,ENSMUSG00000016921,ENSMUSG00000017428,ENSMUSG00000018143,ENSMUSG00000018286,…	Adrm1,Ahctf1,Alkbh1,Ap5z1,Aplf,Aptx,Atf4,Atrip,Atxn1l,Bcl11a,Brms1l,Bzw1,Cbx2,Cbx4,Ccnl1,Cdt1,Cops2,Cry2,Csnk1d,Csnk2a1,Csnk2a2,Csrnp2,Cstf1,Ctdp1,Ddx20,Ddx3x,Dffb,Dhx38,Dido1,Dmbx1,Dnttip2,Eaf1,Eif3e,Eif4a3,Elk3,Eny2,Epc1,Epc2,Ercc5,Etf1,Ets1,Etv3,Fam120b,Fli1,Foxd1,Ftsj1,Gars,Gemin6,Glis2,Gmeb1,Gmeb2,Gtf2a2,Gtf3c6,Hic1,Hmgb3,Hnrnpa0,Hsf5,Ino80e,Irf2,Irf8,Kat5,Kat7,Klf3,Klf9,Leng9,Lhx3,Lsm10,Lyl…
GO:0016070	5	biological process	RNA metabolic process	169	2771	96.2938	8.06305e-14	1.73356e-11	ENSMUSG00000000787,ENSMUSG00000000861,ENSMUSG00000001156,ENSMUSG00000003382,ENSMUSG00000003444,ENSMUSG00000004642,ENSMUSG00000007836,ENSMUSG00000008301,ENSMUSG00000008398,ENSMUSG00000012076,ENSMUSG00000014303,ENSMUSG00000014763,ENSMUSG00000015126,ENSMUSG00000015839,ENSMUSG00000016087,ENSMUSG00000016921,ENSMUSG00000017428,ENSMUSG00000018143,ENSMUSG00000018286,ENSMUSG00000019837,ENSMUSG00000020349,…	Adrm1,Ahctf1,Alkbh1,Atf4,Atxn1l,Bcl11a,Brms1l,Bzw1,Cbx2,Cbx4,Ccnl1,Cops2,Cry2,Csnk2a1,Csnk2a2,Csrnp2,Cstf1,Ctdp1,Ddx20,Ddx3x,Dhx38,Dido1,Dmbx1,Dnttip2,Eaf1,Eif3e,Eif4a3,Elk3,Eny2,Epc1,Epc2,Etf1,Ets1,Etv3,Fam120b,Fli1,Foxd1,Ftsj1,Gars,Gemin6,Glis2,Gmeb1,Gmeb2,Gtf2a2,Gtf3c6,Hic1,Hnrnpa0,Hsf5,Ino80e,Irf2,Irf8,Kat5,Kat7,Klf3,Klf9,Leng9,Lhx3,Lsm10,Lyl1,Mafg,Mafk,Magoh,Med20,Med26,Med29,Mier3,Mina,Mxd1…
GO:0060255	5	biological process	regulation of macromolecule metabolic process	234	4408	153.181	1.31988e-12	2.09097e-10	ENSMUSG00000000530,ENSMUSG00000000787,ENSMUSG00000000861,ENSMUSG00000001156,ENSMUSG00000002617,ENSMUSG00000003283,ENSMUSG00000003382,ENSMUSG00000003444,ENSMUSG00000005312,ENSMUSG00000006585,ENSMUSG00000006728,ENSMUSG00000007836,ENSMUSG00000008398,ENSMUSG00000010517,ENSMUSG00000012076,ENSMUSG00000014303,ENSMUSG00000014763,ENSMUSG00000014905,ENSMUSG00000015839,ENSMUSG00000016087,ENSMUSG00000016510,…	Acvrl1,Ahctf1,Aif1,Alkbh1,Anxa3,Aptx,Arhgef2,Atf4,Atxn1l,Avpi1,Bad,Bag3,Bcl11a,Brms1l,Bves,Bzw1,Cbx2,Cbx4,Ccnd1,Ccnl1,Ccr7,Cdk4,Cdkn1a,Cdt1,Cnppd1,Cnpy2,Cntf,Coa3,Commd7,Cops2,Cry2,Csnk1d,Csnk2a1,Csnk2a2,Csrnp2,Ctdp1,Ctla2a,Cul2,Ddx20,Ddx3x,Dmbx1,Dnajb6,Dnajb9,Dnttip2,Dpm3,Eaf1,Edn1,Eif1,Eif3c,Eif3e,Eif4a3,Eif4e2,Elk3,Eny2,Epc1,Epc2,Errfi1,Esco1,Etf1,Ets1,Etv3,Faf1,Fam120b,Fgfr1op,Fli1,Foxd1,Fyn,…
GO:0031323	5	biological process	regulation of cellular metabolic process	240	4573	158.914	1.9758e-12	2.79739e-10	ENSMUSG00000000530,ENSMUSG00000000787,ENSMUSG00000000861,ENSMUSG00000000881,ENSMUSG00000001156,ENSMUSG00000002617,ENSMUSG00000003283,ENSMUSG00000003382,ENSMUSG00000003444,ENSMUSG00000005312,ENSMUSG00000006585,ENSMUSG00000006728,ENSMUSG00000008398,ENSMUSG00000010517,ENSMUSG00000012076,ENSMUSG00000014303,ENSMUSG00000014763,ENSMUSG00000014905,ENSMUSG00000015839,ENSMUSG00000016087,ENSMUSG00000016510,…	Acvrl1,Ahctf1,Aif1,Anxa3,Arhgap26,Arhgef2,Arhgef7,Atf4,Atxn1l,Avpi1,Bad,Bcl11a,Brms1l,Bves,Bzw1,Cbx2,Cbx4,Ccnd1,Ccnl1,Ccr7,Cdc42ep2,Cdk4,Cdkn1a,Cdt1,Cnppd1,Cnpy2,Cntf,Coa3,Commd7,Cops2,Cry2,Csnk1d,Csnk2a1,Csnk2a2,Csrnp2,Ctdp1,Cul2,Ddx20,Ddx3x,Dlg3,Dmbx1,Dnajb6,Dnajb9,Dnttip2,Eaf1,Edn1,Eif1,Eif3c,Eif3e,Eif4a3,Eif4e2,Elk3,Eny2,Epc1,Epc2,Errfi1,Esco1,Etf1,Ets1,Etv3,Faf1,Fam120b,Fgfr1op,Fli1,Foxd1,Fz…
GO:0034645	5	biological process	cellular macromolecule biosynthetic process	153	2598	90.282	2.56099e-11	2.33593e-09	ENSMUSG00000000787,ENSMUSG00000000861,ENSMUSG00000001156,ENSMUSG00000003382,ENSMUSG00000003444,ENSMUSG00000004642,ENSMUSG00000005846,ENSMUSG00000006585,ENSMUSG00000008398,ENSMUSG00000012076,ENSMUSG00000014303,ENSMUSG00000014763,ENSMUSG00000015839,ENSMUSG00000016087,ENSMUSG00000016510,ENSMUSG00000016921,ENSMUSG00000018143,ENSMUSG00000019774,ENSMUSG00000019837,ENSMUSG00000020923,ENSMUSG00000021264,…	Ahctf1,Atf4,Atrip,Atxn1l,Bcl11a,Brms1l,Bzw1,Cbx2,Cbx4,Ccnl1,Cdt1,Cops2,Cry2,Csnk2a1,Csnk2a2,Csrnp2,Cstf1,Ctdp1,Ddx3x,Dhx38,Dido1,Dmbx1,Dnttip2,Eaf1,Eif1,Eif2s2,Eif3c,Eif3e,Eif4e2,Elk3,Eny2,Epc1,Epc2,Etf1,Ets1,Etv3,Fam120b,Fli1,Foxd1,Gars,Glis2,Gmeb1,Gmeb2,Gtf2a2,Gtf3c6,Hic1,Hsf5,Ino80e,Irf2,Irf8,Kat5,Kat7,Klf3,Klf9,Lhx3,Lsm10,Lyl1,Mafg,Mafk,Magoh,Med20,Med26,Med29,Mier3,Mina,Mrpl14,Mrpl17,Mrpl36,…
GO:0080090	5	biological process	regulation of primary metabolic process	233	4526	157.281	3.60373e-11	3.19036e-09	ENSMUSG00000000530,ENSMUSG00000000787,ENSMUSG00000000861,ENSMUSG00000001156,ENSMUSG00000002617,ENSMUSG00000003283,ENSMUSG00000003382,ENSMUSG00000003444,ENSMUSG00000005312,ENSMUSG00000006585,ENSMUSG00000006728,ENSMUSG00000008398,ENSMUSG00000010517,ENSMUSG00000012076,ENSMUSG00000014303,ENSMUSG00000014763,ENSMUSG00000014905,ENSMUSG00000015839,ENSMUSG00000016087,ENSMUSG00000016510,ENSMUSG00000016921,…	Acvrl1,Ahctf1,Aif1,Anxa3,Arhgap26,Arhgef2,Arhgef7,Atf4,Atxn1l,Avpi1,Bad,Bcl11a,Brms1l,Bves,Bzw1,Cbx2,Cbx4,Ccnd1,Ccnl1,Ccr7,Cdc42ep2,Cdk4,Cdkn1a,Cdt1,Cnppd1,Cntf,Coa3,Commd7,Cops2,Cry2,Csnk1d,Csnk2a1,Csnk2a2,Csrnp2,Ctdp1,Ctla2a,Cul2,Ddx20,Ddx3x,Dmbx1,Dnajb6,Dnajb9,Dnttip2,Eaf1,Edn1,Eif1,Eif3c,Eif3e,Eif4a3,Eif4e2,Elk3,Eny2,Epc1,Epc2,Errfi1,Esco1,Etf1,Ets1,Etv3,Faf1,Fam120b,Fgfr1op,Fli1,Foxd1,Fyn,Fz…
GO:0009889	5	biological process	regulation of biosynthetic process	188	3447	119.785	5.83021e-11	4.87471e-09	ENSMUSG00000000530,ENSMUSG00000000787,ENSMUSG00000000861,ENSMUSG00000001156,ENSMUSG00000002617,ENSMUSG00000003283,ENSMUSG00000003382,ENSMUSG00000003444,ENSMUSG00000006585,ENSMUSG00000006728,ENSMUSG00000008398,ENSMUSG00000012076,ENSMUSG00000014303,ENSMUSG00000014763,ENSMUSG00000015839,ENSMUSG00000016087,ENSMUSG00000016510,ENSMUSG00000017188,ENSMUSG00000018143,ENSMUSG00000018932,ENSMUSG00000019907,…	Acvrl1,Ahctf1,Aif1,Anxa3,Arhgef2,Atf4,Atxn1l,Bcl11a,Brms1l,Bzw1,Cbx2,Cbx4,Ccnl1,Ccr7,Cdk4,Cdkn1a,Cdt1,Cnpy2,Coa3,Commd7,Cops2,Cry2,Csnk2a1,Csnk2a2,Csrnp2,Ctdp1,Cul2,Ddx20,Ddx3x,Dmbx1,Dnajb6,Dnttip2,Eaf1,Edn1,Eif1,Eif3c,Eif3e,Eif4a3,Eif4e2,Elk3,Eny2,Epc1,Epc2,Esco1,Etf1,Ets1,Etv3,Fam120b,Fli1,Foxd1,Fzd4,Glis2,Gmeb1,Gmeb2,Gnai2,Gtf2a2,Hck,Hic1,Hsf5,Ino80e,Irf2,Irf8,Irs2,Itga6,Kat5,Kat7,Klf3,Klf9,Lh…
GO:0009059	5	biological process	macromolecule biosynthetic process	156	2714	94.3131	9.72147e-11	7.13698e-09	ENSMUSG00000000787,ENSMUSG00000000861,ENSMUSG00000001156,ENSMUSG00000003382,ENSMUSG00000003444,ENSMUSG00000004642,ENSMUSG00000005846,ENSMUSG00000006585,ENSMUSG00000008398,ENSMUSG00000012076,ENSMUSG00000014303,ENSMUSG00000014763,ENSMUSG00000015839,ENSMUSG00000016087,ENSMUSG00000016510,ENSMUSG00000016921,ENSMUSG00000018143,ENSMUSG00000019774,ENSMUSG00000019837,ENSMUSG00000020923,ENSMUSG00000021264,…	Adrm1,Ahctf1,Atf4,Atrip,Atxn1l,Bcl11a,Brms1l,Bzw1,Cbx2,Cbx4,Ccnl1,Cdt1,Cops2,Cry2,Csnk2a1,Csnk2a2,Csrnp2,Cstf1,Ctdp1,Ddx3x,Dhx38,Dido1,Dmbx1,Dnttip2,Eaf1,Eif1,Eif2s2,Eif3c,Eif3e,Eif4e2,Elk3,Eny2,Epc1,Epc2,Etf1,Ets1,Etv3,Fam120b,Fli1,Foxd1,Gars,Glis2,Gmeb1,Gmeb2,Gtf2a2,Gtf3c6,Hic1,Hsf5,Ino80e,Irf2,Irf8,Kat5,Kat7,Klf3,Klf9,Lhx3,Lsm10,Lyl1,Mafg,Mafk,Magoh,Med20,Med26,Med29,Mier3,Mina,Mrpl14,Mrpl17,M…
GO:0051171	5	biological process	regulation of nitrogen compound metabolic process	189	3581	124.442	7.98922e-10	5.3439e-08	ENSMUSG00000000530,ENSMUSG00000000787,ENSMUSG00000000861,ENSMUSG00000001156,ENSMUSG00000002617,ENSMUSG00000003283,ENSMUSG00000003382,ENSMUSG00000003444,ENSMUSG00000006585,ENSMUSG00000008398,ENSMUSG00000012076,ENSMUSG00000014303,ENSMUSG00000014763,ENSMUSG00000014905,ENSMUSG00000015839,ENSMUSG00000016087,ENSMUSG00000016921,ENSMUSG00000017428,ENSMUSG00000018143,ENSMUSG00000018286,ENSMUSG00000018932,…	Acvrl1,Ahctf1,Aif1,Anxa3,Arhgap26,Arhgef2,Arhgef7,Atf4,Atxn1l,Bcl11a,Brms1l,Bves,Bzw1,Cbx2,Cbx4,Ccnl1,Ccr7,Cdc42ep2,Cdkn1a,Cdt1,Commd7,Cops2,Cry2,Csnk2a1,Csnk2a2,Csrnp2,Ctdp1,Cul2,Ddx20,Ddx3x,Dmbx1,Dnajb6,Dnajb9,Dnttip2,Eaf1,Edn1,Eif4a3,Elk3,Eny2,Epc1,Epc2,Errfi1,Esco1,Ets1,Etv3,Fam120b,Fli1,Foxd1,Fzd4,Glis2,Gmeb1,Gmeb2,Gnai2,Gtf2a2,Hck,Hic1,Hsf5,Htr1f,Ino80e,Irf2,Irf8,Itga6,Kat5,Kat7,Klf3,Klf9,L…
GO:0044271	5	biological process	cellular nitrogen compound biosynthetic process	138	2458	85.4169	7.02996e-09	4.23204e-07	ENSMUSG00000000787,ENSMUSG00000000861,ENSMUSG00000001156,ENSMUSG00000002797,ENSMUSG00000003382,ENSMUSG00000003444,ENSMUSG00000004642,ENSMUSG00000008398,ENSMUSG00000012076,ENSMUSG00000014303,ENSMUSG00000014763,ENSMUSG00000015839,ENSMUSG00000016087,ENSMUSG00000016921,ENSMUSG00000018143,ENSMUSG00000019837,ENSMUSG00000020923,ENSMUSG00000021264,ENSMUSG00000021871,ENSMUSG00000021890,ENSMUSG00000022338,…	Adrm1,Ahctf1,Atf4,Atxn1l,Bcl11a,Brms1l,Bzw1,Cbx2,Cbx4,Ccnl1,Cops2,Cry2,Csnk2a1,Csnk2a2,Csrnp2,Cstf1,Ctdp1,Ddx3x,Dhx38,Dido1,Dmbx1,Dnttip2,Eaf1,Elk3,Eny2,Epc1,Epc2,Ets1,Etv3,Fam120b,Fli1,Foxd1,Gars,Gch1,Ggct,Glis2,Gmeb1,Gmeb2,Gmppb,Gtf2a2,Gtf3c6,Hic1,Hsf5,Ino80e,Irf2,Irf8,Kat5,Kat7,Klf3,Klf9,Lhx3,Lsm10,Lyl1,Mafg,Mafk,Magoh,Med20,Med26,Med29,Mier3,Mina,Mrps26,Mxd1,Nfe2l2,Nme4,Nos3,Notch2,Nrf1,Nrip1…
GO:0034654	5	biological process	nucleobase-containing compound biosynthetic process	132	2328	80.8993	8.86618e-09	5.03532e-07	ENSMUSG00000000787,ENSMUSG00000000861,ENSMUSG00000001156,ENSMUSG00000003382,ENSMUSG00000003444,ENSMUSG00000004642,ENSMUSG00000008398,ENSMUSG00000012076,ENSMUSG00000014303,ENSMUSG00000014763,ENSMUSG00000015839,ENSMUSG00000016087,ENSMUSG00000016921,ENSMUSG00000018143,ENSMUSG00000019837,ENSMUSG00000020923,ENSMUSG00000021264,ENSMUSG00000021871,ENSMUSG00000021890,ENSMUSG00000022338,ENSMUSG00000022724,…	Adrm1,Ahctf1,Atf4,Atxn1l,Bcl11a,Brms1l,Bzw1,Cbx2,Cbx4,Ccnl1,Cops2,Cry2,Csnk2a1,Csnk2a2,Csrnp2,Cstf1,Ctdp1,Ddx3x,Dhx38,Dido1,Dmbx1,Dnttip2,Eaf1,Elk3,Eny2,Epc1,Epc2,Ets1,Etv3,Fam120b,Fli1,Foxd1,Gars,Glis2,Gmeb1,Gmeb2,Gmppb,Gtf2a2,Gtf3c6,Hic1,Hsf5,Ino80e,Irf2,Irf8,Kat5,Kat7,Klf3,Klf9,Lhx3,Lsm10,Lyl1,Mafg,Mafk,Magoh,Med20,Med26,Med29,Mier3,Mina,Mxd1,Nfe2l2,Nme4,Notch2,Nrf1,Nrip1,Pbx2,Phf5a,Phtf2,Pias…
GO:0048523	5	biological process	negative regulation of cellular process	172	3313	115.129	2.01687e-08	1.10378e-06	ENSMUSG00000000530,ENSMUSG00000000787,ENSMUSG00000000861,ENSMUSG00000000881,ENSMUSG00000003283,ENSMUSG00000003382,ENSMUSG00000004364,ENSMUSG00000006205,ENSMUSG00000006585,ENSMUSG00000008398,ENSMUSG00000014303,ENSMUSG00000014905,ENSMUSG00000015217,ENSMUSG00000015839,ENSMUSG00000016921,ENSMUSG00000017428,ENSMUSG00000018286,ENSMUSG00000019843,ENSMUSG00000019876,ENSMUSG00000019970,ENSMUSG00000020027,…	Abhd6,Acvrl1,Aif1,Alkbh1,Amer2,Arhgef2,Arhgef7,Atrip,Bag3,Bcl11a,Bcl2a1a,Brap,Cbll1,Cbx2,Cbx4,Ccnd1,Ccr7,Cdkn1a,Cdt1,Cntf,Commd7,Cops2,Cry2,Csnk2a1,Csnk2a2,Cul2,Cul3,Cx3cr1,Cxcl12,Ddx20,Ddx3x,Dlg3,Dmbx1,Dnajb6,Dnajb9,Edn1,Eif3e,Eif4a3,Eif4e2,Elk3,Epc1,Ercc5,Errfi1,Ets1,Etv3,Fam89b,Fgfr1op,Foxd1,Fyn,Fzd4,Glis2,Gmfb,Gnai2,Grb14,Grb2,Hck,Hic1,Hmgb3,Hpgd,Hspa4,Htr1f,Htra1,Ifi30,Ift122,Irf2,Irf8,Irs2,…
GO:0018130	5	biological process	heterocycle biosynthetic process	133	2399	83.3666	2.99866e-08	1.5562e-06	ENSMUSG00000000787,ENSMUSG00000000861,ENSMUSG00000001156,ENSMUSG00000003382,ENSMUSG00000003444,ENSMUSG00000004642,ENSMUSG00000008398,ENSMUSG00000012076,ENSMUSG00000014303,ENSMUSG00000014763,ENSMUSG00000015839,ENSMUSG00000016087,ENSMUSG00000016921,ENSMUSG00000018143,ENSMUSG00000019837,ENSMUSG00000020923,ENSMUSG00000021264,ENSMUSG00000021871,ENSMUSG00000021890,ENSMUSG00000022338,ENSMUSG00000022724,…	Adrm1,Ahctf1,Atf4,Atxn1l,Bcl11a,Brms1l,Bzw1,Cbx2,Cbx4,Ccnl1,Cops2,Cry2,Csnk2a1,Csnk2a2,Csrnp2,Cstf1,Ctdp1,Ddx3x,Dhx38,Dido1,Dmbx1,Dnttip2,Eaf1,Elk3,Eny2,Epc1,Epc2,Ets1,Etv3,Fam120b,Fli1,Foxd1,Gars,Gch1,Glis2,Gmeb1,Gmeb2,Gmppb,Gtf2a2,Gtf3c6,Hic1,Hsf5,Ino80e,Irf2,Irf8,Kat5,Kat7,Klf3,Klf9,Lhx3,Lsm10,Lyl1,Mafg,Mafk,Magoh,Med20,Med26,Med29,Mier3,Mina,Mxd1,Nfe2l2,Nme4,Notch2,Nrf1,Nrip1,Pbx2,Phf5a,Phtf2…
GO:0019438	5	biological process	aromatic compound biosynthetic process	133	2402	83.4709	3.23003e-08	1.64786e-06	ENSMUSG00000000787,ENSMUSG00000000861,ENSMUSG00000001156,ENSMUSG00000003382,ENSMUSG00000003444,ENSMUSG00000004642,ENSMUSG00000008398,ENSMUSG00000012076,ENSMUSG00000014303,ENSMUSG00000014763,ENSMUSG00000015839,ENSMUSG00000016087,ENSMUSG00000016921,ENSMUSG00000018143,ENSMUSG00000019837,ENSMUSG00000020923,ENSMUSG00000021264,ENSMUSG00000021871,ENSMUSG00000021890,ENSMUSG00000022338,ENSMUSG00000022724,…	Adrm1,Ahctf1,Atf4,Atxn1l,Bcl11a,Brms1l,Bzw1,Cbx2,Cbx4,Ccnl1,Cops2,Cry2,Csnk2a1,Csnk2a2,Csrnp2,Cstf1,Ctdp1,Ddx3x,Dhx38,Dido1,Dmbx1,Dnttip2,Eaf1,Elk3,Eny2,Epc1,Epc2,Ets1,Etv3,Fam120b,Fli1,Foxd1,Gars,Gch1,Glis2,Gmeb1,Gmeb2,Gmppb,Gtf2a2,Gtf3c6,Hic1,Hsf5,Ino80e,Irf2,Irf8,Kat5,Kat7,Klf3,Klf9,Lhx3,Lsm10,Lyl1,Mafg,Mafk,Magoh,Med20,Med26,Med29,Mier3,Mina,Mxd1,Nfe2l2,Nme4,Notch2,Nrf1,Nrip1,Pbx2,Phf5a,Phtf2…
GO:1901362	5	biological process	organic cyclic compound biosynthetic process	135	2527	87.8147	2.03622e-07	9.57662e-06	ENSMUSG00000000787,ENSMUSG00000000861,ENSMUSG00000001156,ENSMUSG00000003382,ENSMUSG00000003444,ENSMUSG00000004642,ENSMUSG00000008398,ENSMUSG00000012076,ENSMUSG00000014303,ENSMUSG00000014763,ENSMUSG00000015839,ENSMUSG00000016087,ENSMUSG00000016921,ENSMUSG00000018143,ENSMUSG00000019837,ENSMUSG00000020923,ENSMUSG00000021264,ENSMUSG00000021871,ENSMUSG00000021890,ENSMUSG00000022338,ENSMUSG00000022724,…	Adrm1,Ahctf1,Atf4,Atxn1l,Bcl11a,Brms1l,Bzw1,Cbx2,Cbx4,Ccnl1,Cops2,Cry2,Csnk2a1,Csnk2a2,Csrnp2,Cstf1,Ctdp1,Ddx3x,Dhx38,Dido1,Dmbx1,Dnttip2,Eaf1,Ebp,Elk3,Eny2,Epc1,Epc2,Ets1,Etv3,Fam120b,Fli1,Foxd1,Gars,Gch1,Glis2,Gmeb1,Gmeb2,Gmppb,Gtf2a2,Gtf3c6,Hic1,Hsf5,Ino80e,Irf2,Irf8,Kat5,Kat7,Klf3,Klf9,Lhx3,Lsm10,Lyl1,Mafg,Mafk,Magoh,Med20,Med26,Med29,Mier3,Mina,Mxd1,Nfe2l2,Nme4,Notch2,Nrf1,Nrip1,Pbx2,Phf5a,P…
GO:0051028	5	biological process	mRNA transport	17	113	3.92682	3.69188e-07	1.68372e-05	ENSMUSG00000004642,ENSMUSG00000016619,ENSMUSG00000016921,ENSMUSG00000019715,ENSMUSG00000022100,ENSMUSG00000022338,ENSMUSG00000022800,ENSMUSG00000025580,ENSMUSG00000025872,ENSMUSG00000026491,ENSMUSG00000028609,ENSMUSG00000034681,ENSMUSG00000037993,ENSMUSG00000038374,ENSMUSG00000038398,ENSMUSG00000048439,ENSMUSG00000062078	Ahctf1,Dhx38,Eif4a3,Eny2,Fyttd1,Gle1,Magoh,Nup50,Nupl2,Qk,Rbm8a,Rnps1,Slbp,Srsf6,Thoc3,Upf3a,Xpo7
GO:0015931	5	biological process	nucleobase-containing compound transport	20	155	5.38634	4.60343e-07	2.06811e-05	ENSMUSG00000004642,ENSMUSG00000008301,ENSMUSG00000016619,ENSMUSG00000016921,ENSMUSG00000019715,ENSMUSG00000022100,ENSMUSG00000022338,ENSMUSG00000022800,ENSMUSG00000025580,ENSMUSG00000025872,ENSMUSG00000026491,ENSMUSG00000028609,ENSMUSG00000029468,ENSMUSG00000034681,ENSMUSG00000037993,ENSMUSG00000038374,ENSMUSG00000038398,ENSMUSG00000047797,ENSMUSG00000048439,ENSMUSG00000062078	Ahctf1,Dhx38,Eif4a3,Eny2,Fyttd1,Gjb1,Gle1,Magoh,Nup50,Nupl2,P2rx7,Phax,Qk,Rbm8a,Rnps1,Slbp,Srsf6,Thoc3,Upf3a,Xpo7
GO:0006974	5	biological process	response to DNA damage stimulus	45	609	21.1631	1.84401e-06	7.11597e-05	ENSMUSG00000017428,ENSMUSG00000018286,ENSMUSG00000019970,ENSMUSG00000020720,ENSMUSG00000021264,ENSMUSG00000021737,ENSMUSG00000022248,ENSMUSG00000023067,ENSMUSG00000024926,ENSMUSG00000024959,ENSMUSG00000025162,ENSMUSG00000025646,ENSMUSG00000026048,ENSMUSG00000026914,ENSMUSG00000028224,ENSMUSG00000028411,ENSMUSG00000028820,ENSMUSG00000029535,ENSMUSG00000030051,ENSMUSG00000030166,ENSMUSG00000030689,…	Alkbh1,Ap5z1,Aplf,Aptx,Atrip,Bad,Ccnd1,Cdkn1a,Cry2,Csnk1d,Epc2,Ercc5,Grb2,Hic1,Ino80e,Kat5,Mrps26,Nbn,Nsmce2,Phlda3,Psmb6,Psmd11,Psmd12,Psmd14,Psmd6,Psme2,Rad1,Rad52,Rbbp8,Recql4,Rfc3,Sesn1,Sfpq,Sgk1,Sox4,Taf9 (ENSMUSG00000052293),Tiprl,Trex1,Triap1,Ube2d3,Uvrag,Yap1,Yy1,Zbtb40,Zranb3
GO:0010941	5	biological process	regulation of cell death	82	1392	48.3728	1.9231e-06	7.23664e-05	ENSMUSG00000000787,ENSMUSG00000003283,ENSMUSG00000006673,ENSMUSG00000006728,ENSMUSG00000010517,ENSMUSG00000014905,ENSMUSG00000015839,ENSMUSG00000017386,ENSMUSG00000017428,ENSMUSG00000018286,ENSMUSG00000019843,ENSMUSG00000019970,ENSMUSG00000020027,ENSMUSG00000020059,ENSMUSG00000020230,ENSMUSG00000020349,ENSMUSG00000020361,ENSMUSG00000020720,ENSMUSG00000021025,ENSMUSG00000021367,ENSMUSG00000021576,…	Aif1,Alkbh1,Arhgef2,Arhgef7,Atf4,Bad,Bag3,Bcl2a1a,Bcl2a1d,Cbx4,Ccr7,Cd248,Cdk4,Cdkn1a,Cntf,Csnk2a1,Cx3cr1,Cxcl12,Ddx20,Ddx3x,Dffb,Dnajb6,Dnajb9,Edn1,Ercc5,Ets1,Faf1,Fyn,Gch1,Hck,Hspa4,Irs2,Itga6,Lhx3,Mcl1,Mul1,Nfe2l2,Nfkbia,Noa1,Nos3,Notch2,P2rx7,Pdcd6,Phlda3,Pim3,Pla2g4a,Plaur,Pnp,Ppm1f,Ppp2ca,Prmt2,Psmb6,Psmd11,Psmd12,Psmd14,Psmd6,Psme2,Qrich1,Rara,Sf1,Sgk1,Sigmar1,Slc35f6,Smad1,Socs2,Son,Sox10…
GO:0010467	5	biological process	gene expression	47	657	22.8311	2.64611e-06	9.37035e-05	ENSMUSG00000004642,ENSMUSG00000007836,ENSMUSG00000008301,ENSMUSG00000016921,ENSMUSG00000017428,ENSMUSG00000018286,ENSMUSG00000020349,ENSMUSG00000020495,ENSMUSG00000020720,ENSMUSG00000020923,ENSMUSG00000021427,ENSMUSG00000021645,ENSMUSG00000021737,ENSMUSG00000022336,ENSMUSG00000024218,ENSMUSG00000024360,ENSMUSG00000025580,ENSMUSG00000026511,ENSMUSG00000026914,ENSMUSG00000027498,ENSMUSG00000027878,…	Cstf1,Ctdp1,Ddx20,Dhx38,Eif2s2,Eif3c,Eif3e,Eif4a3,Etf1,Gars,Gemin6,Gtf2a2,Hnrnpa0,Lsm10,Magoh,Med20,Med26,Notch2,P2rx7,Phax,Phf5a,Ppp2ca,Psmb6,Psmd11,Psmd12,Psmd14,Psmd6,Psme2,Rara,Rbm8a,Rnps1,Sf3b4,Slbp,Smg8,Smn1,Snrnp40,Srp9,Srsf6,Ssr1,Taf11,Taf9 (ENSMUSG00000052293),Tfdp1,Ube2d3,Ubtf,Upf3a,Yap1,Zfp36

## Sheet: cell comp
ID	Level	Ontology	Title	Number of hits	Group size	Expected hits	P-value	Adjusted P-value	Hits	Hit names
GO:0044424	3	cellular component	intracellular part	552	12177	423.158	7.29565e-22	2.19599e-18	ENSMUSG00000000154,ENSMUSG00000000787,ENSMUSG00000000861,ENSMUSG00000000881,ENSMUSG00000001025,ENSMUSG00000001036,ENSMUSG00000001039,ENSMUSG00000001156,ENSMUSG00000001864,ENSMUSG00000001942,ENSMUSG00000002797,ENSMUSG00000003161,ENSMUSG00000003283,ENSMUSG00000003382,ENSMUSG00000003444,ENSMUSG00000003477,ENSMUSG00000004364,ENSMUSG00000004642,ENSMUSG00000004837,ENSMUSG00000004996,ENSMUSG00000005312,…	2510003E04Rik,9430016H08Rik,9930012K11Rik,Aacs,Abca8b,Abcb8,Abhd6,Abi3,Adprhl2,Adrm1,Afg3l1,Agk,Agpat4,Agpat5,Ahctf1,Aif1,Aif1l,Akr1c14,Alkbh1,Angptl6,Ankrd12,Ankrd34a,Anxa3,Aoc2,Ap5z1,Apbb1ip,Aplf,Aptx,Arhgap26,Arhgef2,Arhgef7,Arih1,Arl4a,Atf4,Atrip,Atxn1l,B9d1,Bad,Bag3,Bbs1,Bbs12,Bbs7,Bcl11a,Bcl2a1a,Bloc1s4,Bola1,Brap,Brix1,Brms1l,Bzw1,Caskin2,Cbll1,Cbx2,Cbx4,Cc2d2a,Ccdc103,Ccdc181,Ccdc86,Cckbr…
GO:0044428	4	cellular component	nuclear part	208	3137	109.013	1.75135e-21	2.63578e-18	ENSMUSG00000000154,ENSMUSG00000000787,ENSMUSG00000000861,ENSMUSG00000001025,ENSMUSG00000001156,ENSMUSG00000003382,ENSMUSG00000003444,ENSMUSG00000004642,ENSMUSG00000005846,ENSMUSG00000006585,ENSMUSG00000006728,ENSMUSG00000007836,ENSMUSG00000008301,ENSMUSG00000008398,ENSMUSG00000010517,ENSMUSG00000014303,ENSMUSG00000014905,ENSMUSG00000016619,ENSMUSG00000016921,ENSMUSG00000017428,ENSMUSG00000018143,…	Abcb8,Adprhl2,Adrm1,Agpat5,Ahctf1,Alkbh1,Ankrd12,Ap5z1,Aptx,Arl4a,Atf4,Atrip,Bcl11a,Brix1,Cbx2,Cbx4,Ccdc181,Ccdc86,Ccnd1,Ccnl1,Cdk4,Cdkn1a,Cdt1,Chrac1,Cops2,Cops8,Csnk2a1,Csnk2a2,Cstf1,Ctdp1,Cul2,Cyhr1,Dcaf17,Ddx20,Ddx28,Ddx31,Ddx3x,Dffb,Dhx38,Dmbx1,Dnajb6,Dnajb9,Dnttip2,Eaf1,Eif3e,Eif4a3,Elk3,Eny2,Epc1,Epc2,Ercc5,Esco1,Ets1,Etv3,Faf1,Foxd1,Fyttd1,Gch1,Gemin6,Gimap8,Gle1,Glis2,Gltscr2,Gmeb1,Gmeb2…
GO:0005634	5	cellular component	nucleus	296	5435	188.869	2.81991e-18	2.18832e-15	ENSMUSG00000000787,ENSMUSG00000000861,ENSMUSG00000001025,ENSMUSG00000001156,ENSMUSG00000003283,ENSMUSG00000003382,ENSMUSG00000003444,ENSMUSG00000004364,ENSMUSG00000004642,ENSMUSG00000004996,ENSMUSG00000005312,ENSMUSG00000006585,ENSMUSG00000006728,ENSMUSG00000007836,ENSMUSG00000008301,ENSMUSG00000008398,ENSMUSG00000010517,ENSMUSG00000012076,ENSMUSG00000012429,ENSMUSG00000014303,ENSMUSG00000014763,…	9930012K11Rik,Abcb8,Adprhl2,Adrm1,Agpat5,Ahctf1,Aif1,Alkbh1,Ankrd12,Ap5z1,Aplf,Aptx,Arl4a,Atf4,Atrip,Atxn1l,Bcl11a,Brix1,Brms1l,Cbx2,Cbx4,Ccdc181,Ccdc86,Cckbr,Ccnd1,Ccnl1,Cdk4,Cdkn1a,Cdt1,Chrac1,Cntf,Cops2,Cops8,Cry2,Csnk1d,Csnk2a1,Csnk2a2,Csrnp2,Cstf1,Ctdp1,Cul3,Dcaf17,Ddx20,Ddx28,Ddx3x,Det1,Dffb,Dhx38,Dido1,Dmbx1,Dnaja2,Dnajb6,Dnajb9,Dnttip2,Dscr3,Eaf1,Eif1ad,Eif3e,Eif4a3,Elk3,Eny2,Epc1,Epc2,Er…
GO:0043231	4	cellular component	intracellular membrane-bounded organelle	431	9113	316.682	3.63715e-17	2.08483e-14	ENSMUSG00000000787,ENSMUSG00000000861,ENSMUSG00000001025,ENSMUSG00000001039,ENSMUSG00000001156,ENSMUSG00000001942,ENSMUSG00000003161,ENSMUSG00000003283,ENSMUSG00000003382,ENSMUSG00000003444,ENSMUSG00000004364,ENSMUSG00000004642,ENSMUSG00000004996,ENSMUSG00000005312,ENSMUSG00000006313,ENSMUSG00000006464,ENSMUSG00000006585,ENSMUSG00000006728,ENSMUSG00000007836,ENSMUSG00000008301,ENSMUSG00000008398,…	2510003E04Rik,9430016H08Rik,9930012K11Rik,Abcb8,Abhd6,Adprhl2,Adrm1,Afg3l1,Agk,Agpat5,Ahctf1,Aif1,Alkbh1,Angptl6,Ankrd12,Anxa3,Ap5z1,Aplf,Aptx,Arhgef2,Arl4a,Atf4,Atrip,Atxn1l,B9d1,Bad,Bbs1,Bbs12,Bbs7,Bcl11a,Bola1,Brix1,Brms1l,Cbx2,Cbx4,Cc2d2a,Ccdc103,Ccdc181,Ccdc86,Cckbr,Ccnd1,Ccnl1,Cd93,Cdk4,Cdkn1a,Cds2,Cdt1,Cers1,Chrac1,Cnpy2,Cntf,Coa3,Coa4,Coa6,Copb1,Cops2,Cops8,Cry2,Csnk1d,Csnk2a1,Csnk2a2,Csr…
GO:0043227	3	cellular component	membrane-bounded organelle	432	9147	317.864	4.15581e-17	2.08483e-14	ENSMUSG00000000787,ENSMUSG00000000861,ENSMUSG00000001025,ENSMUSG00000001039,ENSMUSG00000001156,ENSMUSG00000001942,ENSMUSG00000003161,ENSMUSG00000003283,ENSMUSG00000003382,ENSMUSG00000003444,ENSMUSG00000004364,ENSMUSG00000004642,ENSMUSG00000004996,ENSMUSG00000005312,ENSMUSG00000006313,ENSMUSG00000006464,ENSMUSG00000006585,ENSMUSG00000006728,ENSMUSG00000007836,ENSMUSG00000008301,ENSMUSG00000008398,…	2510003E04Rik,9430016H08Rik,9930012K11Rik,Abcb8,Abhd6,Adprhl2,Adrm1,Afg3l1,Agk,Agpat5,Ahctf1,Aif1,Alkbh1,Angptl6,Ankrd12,Anxa3,Ap5z1,Aplf,Aptx,Arhgef2,Arl4a,Atf4,Atrip,Atxn1l,B9d1,Bad,Bbs1,Bbs12,Bbs7,Bcl11a,Bola1,Brix1,Brms1l,Cbx2,Cbx4,Cc2d2a,Ccdc103,Ccdc181,Ccdc86,Cckbr,Ccnd1,Ccnl1,Cd93,Cdk4,Cdkn1a,Cds2,Cdt1,Cers1,Chrac1,Cnpy2,Cntf,Coa3,Coa4,Coa6,Copb1,Cops2,Cops8,Cry2,Csnk1d,Csnk2a1,Csnk2a2,Csr…
GO:0043229	3	cellular component	intracellular organelle	455	9929	345.038	7.01256e-16	3.0154e-13	ENSMUSG00000000787,ENSMUSG00000000861,ENSMUSG00000001025,ENSMUSG00000001039,ENSMUSG00000001156,ENSMUSG00000001864,ENSMUSG00000001942,ENSMUSG00000003161,ENSMUSG00000003283,ENSMUSG00000003382,ENSMUSG00000003444,ENSMUSG00000004364,ENSMUSG00000004642,ENSMUSG00000004996,ENSMUSG00000005312,ENSMUSG00000005846,ENSMUSG00000006313,ENSMUSG00000006464,ENSMUSG00000006585,ENSMUSG00000006728,ENSMUSG00000007836,…	2510003E04Rik,9430016H08Rik,9930012K11Rik,Abcb8,Abhd6,Adprhl2,Adrm1,Afg3l1,Agk,Agpat5,Ahctf1,Aif1,Aif1l,Alkbh1,Angptl6,Ankrd12,Anxa3,Ap5z1,Apbb1ip,Aplf,Aptx,Arhgap26,Arhgef2,Arl4a,Atf4,Atrip,Atxn1l,B9d1,Bad,Bbs1,Bbs12,Bbs7,Bcl11a,Bola1,Brix1,Brms1l,Cbx2,Cbx4,Cc2d2a,Ccdc103,Ccdc181,Ccdc86,Cckbr,Ccnd1,Ccnl1,Cd93,Cdc42ep2,Cdk4,Cdkn1a,Cds2,Cdt1,Cep104,Cep57l1,Cep68,Cers1,Chrac1,Cnpy2,Cntf,Coa3,Coa4,C…
GO:0043226	2	cellular component	organelle	456	9971	346.498	9.2659e-16	3.48629e-13	ENSMUSG00000000787,ENSMUSG00000000861,ENSMUSG00000001025,ENSMUSG00000001039,ENSMUSG00000001156,ENSMUSG00000001864,ENSMUSG00000001942,ENSMUSG00000003161,ENSMUSG00000003283,ENSMUSG00000003382,ENSMUSG00000003444,ENSMUSG00000004364,ENSMUSG00000004642,ENSMUSG00000004996,ENSMUSG00000005312,ENSMUSG00000005846,ENSMUSG00000006313,ENSMUSG00000006464,ENSMUSG00000006585,ENSMUSG00000006728,ENSMUSG00000007836,…	2510003E04Rik,9430016H08Rik,9930012K11Rik,Abcb8,Abhd6,Adprhl2,Adrm1,Afg3l1,Agk,Agpat5,Ahctf1,Aif1,Aif1l,Alkbh1,Angptl6,Ankrd12,Anxa3,Ap5z1,Apbb1ip,Aplf,Aptx,Arhgap26,Arhgef2,Arl4a,Atf4,Atrip,Atxn1l,B9d1,Bad,Bbs1,Bbs12,Bbs7,Bcl11a,Bola1,Brix1,Brms1l,Cbx2,Cbx4,Cc2d2a,Ccdc103,Ccdc181,Ccdc86,Cckbr,Ccnd1,Ccnl1,Cd93,Cdc42ep2,Cdk4,Cdkn1a,Cds2,Cdt1,Cep104,Cep57l1,Cep68,Cers1,Chrac1,Cnpy2,Cntf,Coa3,Coa4,C…
GO:0044446	3	cellular component	intracellular organelle part	330	6863	238.493	1.28404e-12	2.09097e-10	ENSMUSG00000000154,ENSMUSG00000000787,ENSMUSG00000000861,ENSMUSG00000000881,ENSMUSG00000001025,ENSMUSG00000001036,ENSMUSG00000001039,ENSMUSG00000001156,ENSMUSG00000001864,ENSMUSG00000003161,ENSMUSG00000003283,ENSMUSG00000003382,ENSMUSG00000003444,ENSMUSG00000004364,ENSMUSG00000004642,ENSMUSG00000005846,ENSMUSG00000006313,ENSMUSG00000006464,ENSMUSG00000006585,ENSMUSG00000006728,ENSMUSG00000007836,…	Abca8b,Abcb8,Adprhl2,Adrm1,Agk,Agpat4,Agpat5,Ahctf1,Aif1,Aif1l,Alkbh1,Ankrd12,Anxa3,Ap5z1,Aptx,Arhgef2,Arl4a,Atf4,Atrip,B9d1,Bad,Bbs1,Bbs7,Bcl11a,Brix1,Cbx2,Cbx4,Cc2d2a,Ccdc103,Ccdc181,Ccdc86,Ccnd1,Ccnl1,Cdk4,Cdkn1a,Cds2,Cdt1,Cep104,Cep57l1,Cep68,Cers1,Chrac1,Coa3,Copb1,Cops2,Cops8,Csnk1d,Csnk2a1,Csnk2a2,Cstad,Cstf1,Ctdp1,Cul2,Cul3,Cyb5,Cyb5b,Cyhr1,Dcaf17,Ddx20,Ddx28,Ddx31,Ddx3x,Dffb,Dhx38,Dlg3,D…
GO:0005654	5	cellular component	nucleoplasm	79	971	33.7428	1.79699e-12	2.70447e-10	ENSMUSG00000004642,ENSMUSG00000006585,ENSMUSG00000006728,ENSMUSG00000007836,ENSMUSG00000008301,ENSMUSG00000016619,ENSMUSG00000016921,ENSMUSG00000017428,ENSMUSG00000018143,ENSMUSG00000018286,ENSMUSG00000018932,ENSMUSG00000019907,ENSMUSG00000020430,ENSMUSG00000020720,ENSMUSG00000020923,ENSMUSG00000021645,ENSMUSG00000021737,ENSMUSG00000022248,ENSMUSG00000022336,ENSMUSG00000022800,ENSMUSG00000023067,…	Ahctf1,Aptx,Atf4,Atrip,Ccnd1,Cdk4,Cdkn1a,Cdt1,Cstf1,Ctdp1,Cul2,Ddx20,Dffb,Dhx38,Eif3e,Epc1,Ercc5,Esco1,Fyttd1,Gemin6,Gtf2a2,Hnrnpa0,Ip6k1,Irf2,Kat7,Lsm10,Mafg,Mafk,Magoh,Map2k3,Mcl1,Med20,Med26,Nbn,Notch2,Nrf1,Nup50,Orc5,Orc6,Pes1,Phax,Phf5a,Pias1,Ppp1r12a,Ppp2r2d,Prkag2,Psip1,Psmb6,Psmd11,Psmd12,Psmd14,Psmd6,Psme2,Ptpn2,Rad1,Rad52,Rara,Rbm4,Rbm8a,Rfc3,Rnps1,Sf3b4,Sfpq,Slbp,Smad1,Smn1,Snrnp40,Srs…
GO:0044422	2	cellular component	organelle part	332	6978	242.49	4.40679e-12	5.30578e-10	ENSMUSG00000000154,ENSMUSG00000000787,ENSMUSG00000000861,ENSMUSG00000000881,ENSMUSG00000001025,ENSMUSG00000001036,ENSMUSG00000001039,ENSMUSG00000001156,ENSMUSG00000001864,ENSMUSG00000003161,ENSMUSG00000003283,ENSMUSG00000003382,ENSMUSG00000003444,ENSMUSG00000004364,ENSMUSG00000004642,ENSMUSG00000005846,ENSMUSG00000006313,ENSMUSG00000006464,ENSMUSG00000006585,ENSMUSG00000006728,ENSMUSG00000007836,…	Abca8b,Abcb8,Adprhl2,Adrm1,Agk,Agpat4,Agpat5,Ahctf1,Aif1,Aif1l,Alkbh1,Ankrd12,Anxa3,Ap5z1,Aptx,Arhgef2,Arl4a,Atf4,Atrip,B9d1,Bad,Bag3,Bbs1,Bbs7,Bcl11a,Brix1,Cbx2,Cbx4,Cc2d2a,Ccdc103,Ccdc181,Ccdc86,Ccnd1,Ccnl1,Cdk4,Cdkn1a,Cds2,Cdt1,Cep104,Cep57l1,Cep68,Cers1,Chrac1,Coa3,Copb1,Cops2,Cops8,Csnk1d,Csnk2a1,Csnk2a2,Cstad,Cstf1,Ctdp1,Cul2,Cul3,Cyb5,Cyb5b,Cyhr1,Dcaf17,Ddx20,Ddx28,Ddx31,Ddx3x,Dffb,Dhx38,D…
GO:0044464	2	cellular component	cell part	608	15172	527.236	6.66965e-11	5.28306e-09	ENSMUSG00000000154,ENSMUSG00000000530,ENSMUSG00000000682,ENSMUSG00000000787,ENSMUSG00000000861,ENSMUSG00000000881,ENSMUSG00000001025,ENSMUSG00000001029,ENSMUSG00000001036,ENSMUSG00000001039,ENSMUSG00000001156,ENSMUSG00000001864,ENSMUSG00000001942,ENSMUSG00000002617,ENSMUSG00000002797,ENSMUSG00000002885,ENSMUSG00000003161,ENSMUSG00000003283,ENSMUSG00000003382,ENSMUSG00000003444,ENSMUSG00000003477,…	2510003E04Rik,9430016H08Rik,9930012K11Rik,Aacs,Abca8b,Abcb8,Abhd6,Abi3,Acvrl1,Adprhl2,Adrm1,Afg3l1,Agk,Agpat4,Agpat5,Ahctf1,Aif1,Aif1l,Akr1c14,Alkbh1,Amer2,Angptl6,Ankrd12,Ankrd34a,Anxa3,Aoc2,Ap5z1,Apbb1ip,Aplf,Apmap,Apold1,Aptx,Arhgap26,Arhgef2,Arhgef7,Arih1,Arl4a,Atf4,Atrip,Atxn1l,B9d1,Bad,Bag3,Bbs1,Bbs12,Bbs7,Bcl11a,Bcl2a1a,Bloc1s4,Bola1,Brap,Brix1,Brms1l,Bves,Bzw1,Caskin2,Cbll1,Cbx2,Cbx4,Cc2d…
GO:0044451	5	cellular component	nucleoplasm part	69	914	31.762	1.25952e-09	8.06626e-08	ENSMUSG00000000787,ENSMUSG00000000861,ENSMUSG00000003382,ENSMUSG00000003444,ENSMUSG00000006728,ENSMUSG00000008301,ENSMUSG00000014303,ENSMUSG00000019837,ENSMUSG00000020190,ENSMUSG00000020230,ENSMUSG00000020409,ENSMUSG00000021264,ENSMUSG00000021645,ENSMUSG00000021890,ENSMUSG00000022336,ENSMUSG00000022338,ENSMUSG00000022724,ENSMUSG00000022760,ENSMUSG00000022800,ENSMUSG00000022961,ENSMUSG00000024217,…	Atf4,Bcl11a,Cbx4,Ccnl1,Cdk4,Csnk2a1,Ddx20,Ddx3x,Dmbx1,Eaf1,Eif3e,Eif4a3,Eny2,Epc1,Epc2,Ercc5,Ets1,Etv3,Foxd1,Fyttd1,Gemin6,Glis2,Gtf2a2,Gtf3c6,Kat5,Kat7,Lhx3,Lsm10,Magoh,Med20,Med26,Med29,Mina,Mknk2,Mtor,Nbn,Nrf1,Nrip1,Nsmce2,Pbx2,Phax,Phf5a,Pias1,Prmt2,Rbbp8,Rbm4,Rbm8a,Rcor2,Rnps1,Sall1,Sap30,Sfpq,Slu7,Smad1,Smarce1,Smn1,Snrpc,Son,Taf11,Taf5l,Taf9 (ENSMUSG00000052293),Tardbp,Tfdp1,Thap7,Tollip,W…
GO:0005737	4	cellular component	cytoplasm	271	5688	197.661	1.76072e-09	1.10412e-07	ENSMUSG00000000787,ENSMUSG00000000861,ENSMUSG00000000881,ENSMUSG00000001025,ENSMUSG00000001036,ENSMUSG00000001039,ENSMUSG00000001156,ENSMUSG00000001864,ENSMUSG00000001942,ENSMUSG00000003161,ENSMUSG00000003283,ENSMUSG00000003477,ENSMUSG00000004642,ENSMUSG00000004837,ENSMUSG00000004996,ENSMUSG00000005312,ENSMUSG00000006205,ENSMUSG00000006464,ENSMUSG00000006728,ENSMUSG00000008301,ENSMUSG00000010517,…	Aacs,Abi3,Adprhl2,Adrm1,Ahctf1,Aif1,Aif1l,Akr1c14,Ankrd12,Ankrd34a,Anxa3,Aoc2,Ap5z1,Apbb1ip,Aplf,Aptx,Arhgap26,Arhgef2,Arhgef7,Arih1,Arl4a,Atf4,B9d1,Bad,Bag3,Bbs1,Bbs7,Bcl11a,Bcl2a1a,Bloc1s4,Brap,Bzw1,Caskin2,Cbx4,Cc2d2a,Ccdc103,Cckbr,Ccnd1,Ccnl1,Cd248,Cdc42ep2,Cdk4,Cdkn1a,Cep104,Cep57l1,Cep68,Chka,Cntf,Copb1,Cops2,Cops8,Cry2,Csnk1d,Ctdp1,Cttnbp2nl,Cyhr1,Ddx20,Ddx28,Ddx3x,Dennd6a,Dffb,Dido1,Dlg3,…
GO:0016604	6	cellular component	nuclear body	33	305	10.5989	8.68278e-09	5.02599e-07	ENSMUSG00000000787,ENSMUSG00000000861,ENSMUSG00000008301,ENSMUSG00000014303,ENSMUSG00000020190,ENSMUSG00000020409,ENSMUSG00000021645,ENSMUSG00000021890,ENSMUSG00000022336,ENSMUSG00000022760,ENSMUSG00000022800,ENSMUSG00000022961,ENSMUSG00000024217,ENSMUSG00000025139,ENSMUSG00000025580,ENSMUSG00000027829,ENSMUSG00000027905,ENSMUSG00000028224,ENSMUSG00000028609,ENSMUSG00000028820,ENSMUSG00000028991,…	Bcl11a,Cbx4,Ccnl1,Ddx20,Ddx3x,Eaf1,Eif3e,Eif4a3,Fyttd1,Gemin6,Glis2,Lsm10,Magoh,Mknk2,Mtor,Nbn,Nsmce2,Phax,Phf5a,Pias1,Rbm4,Rbm8a,Rnps1,Sfpq,Slu7,Smn1,Snrpc,Son,Taf9 (ENSMUSG00000052293),Tardbp,Thap7,Tollip,Wbp11
GO:0032991	2	cellular component	macromolecular complex	209	4338	150.748	1.49497e-07	7.14264e-06	ENSMUSG00000000787,ENSMUSG00000000881,ENSMUSG00000001036,ENSMUSG00000001039,ENSMUSG00000001864,ENSMUSG00000003283,ENSMUSG00000003382,ENSMUSG00000003444,ENSMUSG00000004364,ENSMUSG00000004642,ENSMUSG00000005312,ENSMUSG00000005846,ENSMUSG00000006464,ENSMUSG00000006728,ENSMUSG00000007836,ENSMUSG00000009731,ENSMUSG00000010517,ENSMUSG00000014303,ENSMUSG00000016619,ENSMUSG00000017300,ENSMUSG00000017428,…	Abcb8,Abhd6,Adrm1,Ahctf1,Aif1,Aif1l,Ap5z1,Arhgef2,Arhgef7,Arih1,Atf4,B9d1,Bbs1,Bbs7,Bloc1s4,Brap,Cbll1,Cbx2,Cbx4,Cc2d2a,Ccnd1,Ccnl1,Cdk4,Cdkn1a,Cep57l1,Chrac1,Cntf,Copb1,Cops2,Cops8,Csnk1d,Csnk2a1,Csnk2a2,Ctdp1,Cul2,Cul3,Dcaf10,Dcaf17,Dcaf8,Dcun1d1,Ddx20,Ddx3x,Dhx38,Dlg3,Dmbx1,Dpm3,Dscr3,Eaf1,Eif2s2,Eif3c,Eif3e,Eif3j1,Eif3j2,Eif4a3,Eif4e2,Eny2,Epc1,Epc2,Epn2,Ercc5,Ets1,Etv3,Faf1,Faf2,Fam110a,Foxd…
GO:0044444	4	cellular component	cytoplasmic part	308	7053	245.096	7.69313e-07	3.21616e-05	ENSMUSG00000000154,ENSMUSG00000000787,ENSMUSG00000001025,ENSMUSG00000001036,ENSMUSG00000001039,ENSMUSG00000001156,ENSMUSG00000001942,ENSMUSG00000002797,ENSMUSG00000003161,ENSMUSG00000003283,ENSMUSG00000003477,ENSMUSG00000004364,ENSMUSG00000004642,ENSMUSG00000004837,ENSMUSG00000004996,ENSMUSG00000005312,ENSMUSG00000005846,ENSMUSG00000006205,ENSMUSG00000006313,ENSMUSG00000006585,ENSMUSG00000006728,…	2510003E04Rik,9430016H08Rik,Aacs,Abca8b,Abcb8,Abhd6,Adprhl2,Afg3l1,Agk,Agpat4,Agpat5,Ahctf1,Aif1,Alkbh1,Angptl6,Anxa3,Ap5z1,Apbb1ip,Aplf,Arhgap26,Arhgef2,Arhgef7,Arih1,B9d1,Bad,Bag3,Bloc1s4,Bola1,Cbx4,Ccdc103,Ccnd1,Cd93,Cdk4,Cdkn1a,Cds2,Cdt1,Cep104,Cers1,Chka,Cnpy2,Cntf,Coa3,Coa4,Coa6,Copb1,Cry2,Cryzl1,Csnk1d,Csnk2a1,Csnk2a2,Cstad,Cul2,Cul3,Cx3cr1,Cyb5,Cyb5b,Cyhr1,D10Jhu81e,Dcaf8,Ddx20,Ddx28,Ddx3…
GO:0005829	5	cellular component	cytosol	132	2536	88.1275	1.18598e-06	4.82405e-05	ENSMUSG00000001025,ENSMUSG00000002797,ENSMUSG00000003161,ENSMUSG00000003283,ENSMUSG00000003477,ENSMUSG00000004642,ENSMUSG00000004837,ENSMUSG00000004996,ENSMUSG00000006205,ENSMUSG00000006585,ENSMUSG00000006728,ENSMUSG00000008301,ENSMUSG00000010517,ENSMUSG00000015839,ENSMUSG00000017300,ENSMUSG00000017428,ENSMUSG00000018286,ENSMUSG00000018932,ENSMUSG00000019843,ENSMUSG00000019970,ENSMUSG00000020027,…	Aacs,Ahctf1,Aif1,Apbb1ip,Aplf,Arhgap26,Arhgef2,Arhgef7,Arih1,Bad,Bag3,Bloc1s4,Ccnd1,Cdk4,Cdkn1a,Cdt1,Chka,Cntf,Copb1,Cryzl1,Csnk1d,Csnk2a1,Csnk2a2,Cul2,Ddx20,Dffb,Dnaja2,Eif2s2,Eif3c,Eif3e,Eif4a3,Eif4e2,Engase,Errfi1,Etf1,Faf1,Fgfr1op,Fyn,Gamt,Gars,Gbp2,Gbp3,Gch1,Gemin6,Get4,Ggct,Gnai2,Grap,Grb14,Grb2,Hck,Hpgd,Hspa4,Htra1,Ica1,Inmt,Ip6k1,Irf2,Irf8,Irs2,Kat5,Magoh,Map2k3,Mina,Mri1,Mthfr,Mtor,Nfe2l…
GO:0005730	5	cellular component	nucleolus	87	1508	52.4039	2.12514e-06	7.80081e-05	ENSMUSG00000001156,ENSMUSG00000005846,ENSMUSG00000006728,ENSMUSG00000007836,ENSMUSG00000008398,ENSMUSG00000014905,ENSMUSG00000016921,ENSMUSG00000018433,ENSMUSG00000020361,ENSMUSG00000020409,ENSMUSG00000020430,ENSMUSG00000020463,ENSMUSG00000020923,ENSMUSG00000021431,ENSMUSG00000021645,ENSMUSG00000022247,ENSMUSG00000022248,ENSMUSG00000022724,ENSMUSG00000022961,ENSMUSG00000024604,ENSMUSG00000024695,…	Abcb8,Adprhl2,Adrm1,Ankrd12,Ap5z1,Aptx,Arl4a,Brix1,Cbx4,Ccdc181,Ccdc86,Cdk4,Cops8,Ctdp1,Dcaf17,Ddx28,Ddx31,Dnajb6,Dnajb9,Dnttip2,Elk3,Gch1,Gimap8,Gltscr2,Gmeb1,Gmeb2,Hic1,Hnrnpa0,Hpgd,Hspa4,Ica1,Ino80e,Ip6k1,Ipo5,Irf2,Kat5,Kat7,Lap3,Mina,Mul1,Mxd1,Nbn,Nol11,Nos3,Pes1,Phf5a,Psip1,Rad1,Rasl10a,Rbbp6,Rbm22,Rbm4,Rbm48,Rbm8a,Rsl1d1,Rsl24d1,S100a16,Sf1,Sirt7,Slc35f6,Slu7,Smarce1,Smek2,Smn1,Snrnp40,Snrn…
GO:0043234	3	cellular component	protein complex	175	3678	127.813	4.98307e-06	0.000166656	ENSMUSG00000000787,ENSMUSG00000000881,ENSMUSG00000001036,ENSMUSG00000001039,ENSMUSG00000001864,ENSMUSG00000003283,ENSMUSG00000003382,ENSMUSG00000003444,ENSMUSG00000004364,ENSMUSG00000005312,ENSMUSG00000006464,ENSMUSG00000006728,ENSMUSG00000009731,ENSMUSG00000010517,ENSMUSG00000014303,ENSMUSG00000016619,ENSMUSG00000017300,ENSMUSG00000017428,ENSMUSG00000018286,ENSMUSG00000019715,ENSMUSG00000019813,…	Abcb8,Abhd6,Adrm1,Ahctf1,Aif1,Aif1l,Ap5z1,Arhgef2,Arhgef7,Arih1,Atf4,B9d1,Bbs1,Bbs7,Bloc1s4,Brap,Cbll1,Cbx2,Cbx4,Cc2d2a,Ccnd1,Ccnl1,Cdk4,Cdkn1a,Cep57l1,Chrac1,Cntf,Copb1,Cops2,Cops8,Csnk1d,Csnk2a1,Csnk2a2,Ctdp1,Cul2,Cul3,Dcaf10,Dcaf17,Dcaf8,Dcun1d1,Ddx20,Ddx3x,Dlg3,Dmbx1,Dpm3,Dscr3,Eaf1,Eif2s2,Eif3c,Eif3e,Eif3j1,Eif3j2,Eif4a3,Eif4e2,Eny2,Epc1,Epc2,Epn2,Ercc5,Ets1,Etv3,Faf1,Faf2,Fam110a,Foxd1,Gch1…
GO:0043228	3	cellular component	non-membrane-bounded organelle	157	3268	113.565	1.05217e-05	0.000323165	ENSMUSG00000000787,ENSMUSG00000001039,ENSMUSG00000001156,ENSMUSG00000001864,ENSMUSG00000003283,ENSMUSG00000005846,ENSMUSG00000006464,ENSMUSG00000006728,ENSMUSG00000007836,ENSMUSG00000008398,ENSMUSG00000012429,ENSMUSG00000014905,ENSMUSG00000015217,ENSMUSG00000015839,ENSMUSG00000016921,ENSMUSG00000017386,ENSMUSG00000018433,ENSMUSG00000019813,ENSMUSG00000019907,ENSMUSG00000019961,ENSMUSG00000020059,…	Abcb8,Adprhl2,Adrm1,Ahctf1,Aif1,Aif1l,Ankrd12,Ap5z1,Apbb1ip,Aptx,Arhgap26,Arhgef2,Arl4a,Atf4,B9d1,Bbs1,Bbs7,Brix1,Cbx4,Cc2d2a,Ccdc181,Ccdc86,Cdc42ep2,Cdk4,Cep104,Cep57l1,Cep68,Cops8,Csnk1d,Ctdp1,Cttnbp2nl,Dcaf17,Ddx20,Ddx28,Ddx31,Ddx3x,Dnajb6,Dnajb9,Dnttip2,Elk3,Esco1,Fam110a,Fgfr1op,Frmd8,Gch1,Gimap8,Gltscr2,Gmeb1,Gmeb2,Gnai2,H2afz,Hck,Hic1,Hmgb3,Hnrnpa0,Hpgd,Hspa4,Ica1,Ift122,Ino80e,Ip6k1,Ipo5,…
GO:0043232	4	cellular component	intracellular non-membrane-bounded organelle	157	3268	113.565	1.05217e-05	0.000323165	ENSMUSG00000000787,ENSMUSG00000001039,ENSMUSG00000001156,ENSMUSG00000001864,ENSMUSG00000003283,ENSMUSG00000005846,ENSMUSG00000006464,ENSMUSG00000006728,ENSMUSG00000007836,ENSMUSG00000008398,ENSMUSG00000012429,ENSMUSG00000014905,ENSMUSG00000015217,ENSMUSG00000015839,ENSMUSG00000016921,ENSMUSG00000017386,ENSMUSG00000018433,ENSMUSG00000019813,ENSMUSG00000019907,ENSMUSG00000019961,ENSMUSG00000020059,…	Abcb8,Adprhl2,Adrm1,Ahctf1,Aif1,Aif1l,Ankrd12,Ap5z1,Apbb1ip,Aptx,Arhgap26,Arhgef2,Arl4a,Atf4,B9d1,Bbs1,Bbs7,Brix1,Cbx4,Cc2d2a,Ccdc181,Ccdc86,Cdc42ep2,Cdk4,Cep104,Cep57l1,Cep68,Cops8,Csnk1d,Ctdp1,Cttnbp2nl,Dcaf17,Ddx20,Ddx28,Ddx31,Ddx3x,Dnajb6,Dnajb9,Dnttip2,Elk3,Esco1,Fam110a,Fgfr1op,Frmd8,Gch1,Gimap8,Gltscr2,Gmeb1,Gmeb2,Gnai2,H2afz,Hck,Hic1,Hmgb3,Hnrnpa0,Hpgd,Hspa4,Ica1,Ift122,Ino80e,Ip6k1,Ipo5,…
GO:0016607	7	cellular component	nuclear speck	18	160	5.56009	1.21065e-05	0.000364405	ENSMUSG00000000787,ENSMUSG00000014303,ENSMUSG00000020409,ENSMUSG00000021890,ENSMUSG00000022760,ENSMUSG00000022800,ENSMUSG00000022961,ENSMUSG00000025580,ENSMUSG00000027829,ENSMUSG00000028609,ENSMUSG00000030216,ENSMUSG00000032405,ENSMUSG00000034681,ENSMUSG00000038374,ENSMUSG00000039989,ENSMUSG00000041459,ENSMUSG00000061360,ENSMUSG00000094936	Cbx4,Ccnl1,Ddx3x,Eaf1,Eif4a3,Fyttd1,Glis2,Magoh,Phf5a,Pias1,Rbm4,Rbm8a,Rnps1,Slu7,Son,Tardbp,Thap7,Wbp11
GO:0030529	3	cellular component	ribonucleoprotein complex	44	660	22.9354	3.11639e-05	0.000864438	ENSMUSG00000000787,ENSMUSG00000004642,ENSMUSG00000005846,ENSMUSG00000007836,ENSMUSG00000016619,ENSMUSG00000020409,ENSMUSG00000020430,ENSMUSG00000021431,ENSMUSG00000021607,ENSMUSG00000021645,ENSMUSG00000022325,ENSMUSG00000022336,ENSMUSG00000023939,ENSMUSG00000024217,ENSMUSG00000024604,ENSMUSG00000024949,ENSMUSG00000025580,ENSMUSG00000026511,ENSMUSG00000027905,ENSMUSG00000028140,ENSMUSG00000028609,…	Ddx20,Ddx3x,Dhx38,Eif3c,Eif3e,Eif4a3,Gemin6,Hnrnpa0,Jrk,Lsm10,Magoh,Mrpl14,Mrpl17,Mrpl36,Mrpl51,Mrpl9,Mrps16,Mrps17,Mrps26,Nup50,Pes1,Phf5a,Pop1,Pop4,Rbm22,Rbm4,Rbm8a,Rc3h1,Rpl22l1,Rsl1d1,Rsl24d1,Sf1,Sf3b4,Slbp,Slu7,Smn1,Snrnp40,Snrnp48,Snrpc,Srp9,Taf9 (ENSMUSG00000052293),Tdrd7,Ybx3,Zfp36
GO:0035145	4	cellular component	exon-exon junction complex	5	12	0.417007	3.23306e-05	0.000884684	ENSMUSG00000025580,ENSMUSG00000028609,ENSMUSG00000034681,ENSMUSG00000038374,ENSMUSG00000038398	Eif4a3,Magoh,Rbm8a,Rnps1,Upf3a
GO:0005852	4	cellular component	eukaryotic translation initiation factor 3 complex	5	16	0.556009	0.000158783	0.00364837	ENSMUSG00000000787,ENSMUSG00000022336,ENSMUSG00000027236,ENSMUSG00000030738,ENSMUSG00000043424	Ddx3x,Eif3c,Eif3e,Eif3j1,Eif3j2
GO:0032777	7	cellular component	Piccolo NuA4 histone acetyltransferase complex	3	4	0.139002	0.000162897	0.00371291	ENSMUSG00000024240,ENSMUSG00000024926,ENSMUSG00000069495	Epc1,Epc2,Kat5
GO:0015030	7	cellular component	Cajal body	8	49	1.70278	0.000261828	0.00526253	ENSMUSG00000008301,ENSMUSG00000021645,ENSMUSG00000021890,ENSMUSG00000024217,ENSMUSG00000027905,ENSMUSG00000050188,ENSMUSG00000052293,ENSMUSG00000055760	Ddx20,Eaf1,Gemin6,Lsm10,Phax,Smn1,Snrpc,Taf9 (ENSMUSG00000052293)
GO:0005681	4	cellular component	spliceosomal complex	15	157	5.45584	0.000391029	0.00744935	ENSMUSG00000020409,ENSMUSG00000021431,ENSMUSG00000021645,ENSMUSG00000024217,ENSMUSG00000024604,ENSMUSG00000024949,ENSMUSG00000025580,ENSMUSG00000027905,ENSMUSG00000028609,ENSMUSG00000037993,ENSMUSG00000038374,ENSMUSG00000055760,ENSMUSG00000061360,ENSMUSG00000068856,ENSMUSG00000074088	Ddx20,Dhx38,Eif4a3,Gemin6,Magoh,Phf5a,Rbm22,Rbm8a,Sf1,Sf3b4,Slu7,Smn1,Snrnp40,Snrnp48,Snrpc
GO:0033643	4	cellular component	host cell part	4	13	0.451758	0.000805018	0.013241	ENSMUSG00000025178,ENSMUSG00000028268,ENSMUSG00000028270,ENSMUSG00000069874	Gbp2,Gbp3,Irgm2,Pi4k2a
GO:0044217	3	cellular component	other organism part	4	13	0.451758	0.000805018	0.013241	ENSMUSG00000025178,ENSMUSG00000028268,ENSMUSG00000028270,ENSMUSG00000069874	Gbp2,Gbp3,Irgm2,Pi4k2a
GO:0005741	5	cellular component	mitochondrial outer membrane	12	130	4.51758	0.00194364	0.0264722	ENSMUSG00000000787,ENSMUSG00000022412,ENSMUSG00000023307,ENSMUSG00000024349,ENSMUSG00000024959,ENSMUSG00000028991,ENSMUSG00000031467,ENSMUSG00000031924,ENSMUSG00000038612,ENSMUSG00000041241,ENSMUSG00000047363,ENSMUSG00000090935	Agpat5,Bad,Cstad,Cyb5b,Ddx3x,March5,Mcl1,Mtor,Mul1,Smcr7l,Synj2bp,Tmem173
GO:0000502	4	cellular component	proteasome complex	8	67	2.32829	0.00219001	0.0291678	ENSMUSG00000005312,ENSMUSG00000017428,ENSMUSG00000018286,ENSMUSG00000020720,ENSMUSG00000021737,ENSMUSG00000026914,ENSMUSG00000039041,ENSMUSG00000079197	Adrm1,Psmb6,Psmd11,Psmd12,Psmd14,Psmd6,Psme2,Ubqln1
GO:0022624	4	cellular component	proteasome accessory complex	4	17	0.59076	0.0023986	0.0311197	ENSMUSG00000017428,ENSMUSG00000020720,ENSMUSG00000021737,ENSMUSG00000026914	Psmd11,Psmd12,Psmd14,Psmd6
GO:0044427	4	cellular component	chromosomal part	34	587	20.3986	0.00269637	0.0342451	ENSMUSG00000006728,ENSMUSG00000015839,ENSMUSG00000019907,ENSMUSG00000019961,ENSMUSG00000020059,ENSMUSG00000020349,ENSMUSG00000021264,ENSMUSG00000022336,ENSMUSG00000024293,ENSMUSG00000024811,ENSMUSG00000024926,ENSMUSG00000024968,ENSMUSG00000025138,ENSMUSG00000025577,ENSMUSG00000026491,ENSMUSG00000028224,ENSMUSG00000028411,ENSMUSG00000028484,ENSMUSG00000029012,ENSMUSG00000029027,ENSMUSG00000030689,…	Ahctf1,Alkbh1,Aptx,Cbx2,Cdk4,Chrac1,Csnk2a1,Dffb,Eif3e,Esco1,H2afz,Hic1,Ino80e,Kat5,Nbn,Nfe2l2,Nsmce2,Orc5,Orc6,Ppp1r12a,Ppp2ca,Psip1,Rara,Rcor2,Rfc3,Sall1,Sap30,Sirt7,Sycp3,Tardbp,Tmpo,Tnks2,Yy1,Zranb3
GO:0048471	5	cellular component	perinuclear region of cytoplasm	33	567	19.7036	0.00286859	0.0361275	ENSMUSG00000001025,ENSMUSG00000005312,ENSMUSG00000006728,ENSMUSG00000010517,ENSMUSG00000017386,ENSMUSG00000019970,ENSMUSG00000022797,ENSMUSG00000024349,ENSMUSG00000024397,ENSMUSG00000024811,ENSMUSG00000024926,ENSMUSG00000025139,ENSMUSG00000025162,ENSMUSG00000025979,ENSMUSG00000026181,ENSMUSG00000029131,ENSMUSG00000029535,ENSMUSG00000030189,ENSMUSG00000030805,ENSMUSG00000034845,ENSMUSG00000036391,…	Aif1,Cdk4,Csnk1d,Cx3cr1,Cyhr1,Dnajb6,Faf1,Fgfr1op,Ica1,Kat5,Map6,Mob4,Pla2g4a,Plvap,Ppm1f,Prex1,Rab8b,Rap1gap2,Rara,Rasgrp3,S100a6,Scyl2,Sec24a,Sgk1,Stx4a,Tfrc,Tmem173,Tnks2,Tollip,Traf4,Triap1,Ubqln1,Ybx3
GO:0005667	4	cellular component	transcription factor complex	23	351	12.1975	0.00288244	0.0361506	ENSMUSG00000006728,ENSMUSG00000014303,ENSMUSG00000019837,ENSMUSG00000020230,ENSMUSG00000021264,ENSMUSG00000022724,ENSMUSG00000024218,ENSMUSG00000024926,ENSMUSG00000024968,ENSMUSG00000026048,ENSMUSG00000026934,ENSMUSG00000028707,ENSMUSG00000031681,ENSMUSG00000032035,ENSMUSG00000033543,ENSMUSG00000034673,ENSMUSG00000038482,ENSMUSG00000038697,ENSMUSG00000042406,ENSMUSG00000052293,ENSMUSG00000053110,…	Atf4,Cdk4,Dmbx1,Ercc5,Ets1,Foxd1,Glis2,Gtf2a2,Gtf3c6,Kat5,Lhx3,Mina,Nrf1,Pbx2,Prmt2,Rcor2,Smad1,Taf11,Taf5l,Taf9 (ENSMUSG00000052293),Tfdp1,Yap1,Yy1
GO:0031968	4	cellular component	organelle outer membrane	13	156	5.42109	0.0031888	0.0390174	ENSMUSG00000000787,ENSMUSG00000022412,ENSMUSG00000023307,ENSMUSG00000024349,ENSMUSG00000024959,ENSMUSG00000028991,ENSMUSG00000031467,ENSMUSG00000031924,ENSMUSG00000036078,ENSMUSG00000038612,ENSMUSG00000041241,ENSMUSG00000047363,ENSMUSG00000090935	Agpat5,Bad,Cstad,Cyb5b,Ddx3x,March5,Mcl1,Mtor,Mul1,Sigmar1,Smcr7l,Synj2bp,Tmem173
GO:0000172	5	cellular component	ribonuclease MRP complex	2	3	0.104252	0.00353472	0.0409212	ENSMUSG00000022325,ENSMUSG00000030423	Pop1,Pop4
GO:0005956	4	cellular component	protein kinase CK2 complex	2	3	0.104252	0.00353472	0.0409212	ENSMUSG00000046707,ENSMUSG00000074698	Csnk2a1,Csnk2a2
GO:0005739	5	cellular component	mitochondrion	77	1630	56.6434	0.00369031	0.0424634	ENSMUSG00000000787,ENSMUSG00000001156,ENSMUSG00000008398,ENSMUSG00000015943,ENSMUSG00000016510,ENSMUSG00000017188,ENSMUSG00000019066,ENSMUSG00000019774,ENSMUSG00000019843,ENSMUSG00000019970,ENSMUSG00000020349,ENSMUSG00000020736,ENSMUSG00000021607,ENSMUSG00000021809,ENSMUSG00000022412,ENSMUSG00000022668,ENSMUSG00000022797,ENSMUSG00000023307,ENSMUSG00000023939,ENSMUSG00000024177,ENSMUSG00000024259,…	2510003E04Rik,9430016H08Rik,Abcb8,Abhd6,Adprhl2,Afg3l1,Agk,Agpat5,Alkbh1,Bad,Bola1,Cds2,Coa3,Coa4,Coa6,Cry2,Cstad,Cyb5,Cyb5b,D10Jhu81e,Ddx28,Ddx3x,Elk3,Fam136a,Fyn,Gars,Ggnbp1,Gimap8,Gmppb,Gtpbp8,Hdhd3,Iffo2,Immp1l,Lap3,March5,Mcl1,Minos1,Mrpl14,Mrpl17,Mrpl36,Mrpl51,Mrpl9,Mrps16,Mrps17,Mrps26,Mtif3,Mtor,Mtrf1l,Mul1,Mxd1,Nif3l1,Nme4,Noa1,Nos3,Nt5c,Nudt13,Paox,Pi4k2a,Polg,Ppp2ca,Rab3d,Rab8b,Sgk1,Sl…
GO:0019867	3	cellular component	outer membrane	13	160	5.56009	0.00396097	0.044487	ENSMUSG00000000787,ENSMUSG00000022412,ENSMUSG00000023307,ENSMUSG00000024349,ENSMUSG00000024959,ENSMUSG00000028991,ENSMUSG00000031467,ENSMUSG00000031924,ENSMUSG00000036078,ENSMUSG00000038612,ENSMUSG00000041241,ENSMUSG00000047363,ENSMUSG00000090935	Agpat5,Bad,Cstad,Cyb5b,Ddx3x,March5,Mcl1,Mtor,Mul1,Sigmar1,Smcr7l,Synj2bp,Tmem173
GO:0044429	4	cellular component	mitochondrial part	42	803	27.9047	0.00577663	0.0591417	ENSMUSG00000000787,ENSMUSG00000006313,ENSMUSG00000017188,ENSMUSG00000020620,ENSMUSG00000021607,ENSMUSG00000022412,ENSMUSG00000023307,ENSMUSG00000024177,ENSMUSG00000024259,ENSMUSG00000024349,ENSMUSG00000024959,ENSMUSG00000028140,ENSMUSG00000028973,ENSMUSG00000028991,ENSMUSG00000029777,ENSMUSG00000029916,ENSMUSG00000030335,ENSMUSG00000030879,ENSMUSG00000031467,ENSMUSG00000031924,ENSMUSG00000033006,…	Abca8b,Abcb8,Adprhl2,Agk,Agpat5,Bad,Cds2,Coa3,Cstad,Cyb5b,Ddx28,Ddx3x,Gars,Ggnbp1,Immp1l,March5,Mcl1,Minos1,Mrpl17,Mrpl36,Mrpl51,Mrpl9,Mrps16,Mrps17,Mrps26,Mtor,Mul1,Nme4,Noa1,Pla2g4a,Polg,Slc25a16,Slc25a46,Smcr7l,Sox10,Synj2bp,Tdrd7,Timm10b,Tmem11,Tmem173,Txnip,Upk1a
GO:0000785	5	cellular component	chromatin	16	232	8.06213	0.0073798	0.0689851	ENSMUSG00000006728,ENSMUSG00000015839,ENSMUSG00000019961,ENSMUSG00000022336,ENSMUSG00000024293,ENSMUSG00000024926,ENSMUSG00000024968,ENSMUSG00000025577,ENSMUSG00000026491,ENSMUSG00000028411,ENSMUSG00000028484,ENSMUSG00000029027,ENSMUSG00000031665,ENSMUSG00000037992,ENSMUSG00000043099,ENSMUSG00000079036	Ahctf1,Alkbh1,Aptx,Cbx2,Cdk4,Dffb,Eif3e,Esco1,Hic1,Kat5,Nfe2l2,Psip1,Rara,Rcor2,Sall1,Tmpo
GO:0044454	5	cellular component	nuclear chromosome part	18	279	9.69541	0.00909224	0.0793265	ENSMUSG00000020059,ENSMUSG00000021264,ENSMUSG00000024811,ENSMUSG00000025138,ENSMUSG00000028224,ENSMUSG00000028411,ENSMUSG00000028484,ENSMUSG00000029012,ENSMUSG00000029027,ENSMUSG00000030689,ENSMUSG00000031609,ENSMUSG00000031697,ENSMUSG00000036086,ENSMUSG00000037992,ENSMUSG00000041459,ENSMUSG00000068391,ENSMUSG00000074698,ENSMUSG00000079036	Alkbh1,Aptx,Chrac1,Csnk2a1,Dffb,Ino80e,Nbn,Orc5,Orc6,Psip1,Rara,Sap30,Sirt7,Sycp3,Tardbp,Tnks2,Yy1,Zranb3
GO:0030532	4	cellular component	small nuclear ribonucleoprotein complex	5	38	1.32052	0.00971506	0.0835495	ENSMUSG00000020409,ENSMUSG00000024217,ENSMUSG00000050188,ENSMUSG00000061360,ENSMUSG00000074088	Lsm10,Phf5a,Slu7,Snrnp40,Snrpc
GO:0005635	5	cellular component	nuclear envelope	11	142	4.93458	0.0108287	0.089087	ENSMUSG00000000154,ENSMUSG00000001025,ENSMUSG00000010517,ENSMUSG00000019961,ENSMUSG00000024811,ENSMUSG00000026466,ENSMUSG00000031467,ENSMUSG00000036078,ENSMUSG00000049734,ENSMUSG00000050565,ENSMUSG00000053929	Agpat5,Cyhr1,Faf1,S100a6,Sigmar1,Slc22a18,Tmpo,Tnks2,Tor1aip1,Tor1aip2,Trex1
GO:0034098	3	cellular component	Cdc48p-Npl4p-Ufd1p AAA ATPase complex	2	5	0.173753	0.0112465	0.0899332	ENSMUSG00000010517,ENSMUSG00000025873	Faf1,Faf2
GO:0031519	4	cellular component	PcG protein complex	5	40	1.39002	0.0120346	0.0938448	ENSMUSG00000021264,ENSMUSG00000025577,ENSMUSG00000039989,ENSMUSG00000046707,ENSMUSG00000074698	Cbx2,Cbx4,Csnk2a1,Csnk2a2,Yy1
GO:0031967	4	cellular component	organelle envelope	12	164	5.69909	0.012245	0.094749	ENSMUSG00000000154,ENSMUSG00000001025,ENSMUSG00000010517,ENSMUSG00000019961,ENSMUSG00000024811,ENSMUSG00000026466,ENSMUSG00000028973,ENSMUSG00000031467,ENSMUSG00000036078,ENSMUSG00000049734,ENSMUSG00000050565,ENSMUSG00000053929	Abcb8,Agpat5,Cyhr1,Faf1,S100a6,Sigmar1,Slc22a18,Tmpo,Tnks2,Tor1aip1,Tor1aip2,Trex1
GO:0031975	3	cellular component	envelope	12	164	5.69909	0.012245	0.094749	ENSMUSG00000000154,ENSMUSG00000001025,ENSMUSG00000010517,ENSMUSG00000019961,ENSMUSG00000024811,ENSMUSG00000026466,ENSMUSG00000028973,ENSMUSG00000031467,ENSMUSG00000036078,ENSMUSG00000049734,ENSMUSG00000050565,ENSMUSG00000053929	Abcb8,Agpat5,Cyhr1,Faf1,S100a6,Sigmar1,Slc22a18,Tmpo,Tnks2,Tor1aip1,Tor1aip2,Trex1
GO:0060076	3	cellular component	excitatory synapse	4	27	0.938266	0.0134414	0.102124	ENSMUSG00000034799,ENSMUSG00000051790,ENSMUSG00000060780,ENSMUSG00000071862	Lrrtm1,Lrrtm2,Nlgn2,Unc13a
GO:0035267	6	cellular component	NuA4 histone acetyltransferase complex	3	15	0.521259	0.0139166	0.104202	ENSMUSG00000024240,ENSMUSG00000024926,ENSMUSG00000069495	Epc1,Epc2,Kat5
GO:0031965	4	cellular component	nuclear membrane	14	208	7.22812	0.0142551	0.105945	ENSMUSG00000006728,ENSMUSG00000016619,ENSMUSG00000019961,ENSMUSG00000021576,ENSMUSG00000024240,ENSMUSG00000024539,ENSMUSG00000026466,ENSMUSG00000026491,ENSMUSG00000031681,ENSMUSG00000036078,ENSMUSG00000037580,ENSMUSG00000048439,ENSMUSG00000050565,ENSMUSG00000060475	Ahctf1,Cdk4,Epc1,Gch1,Nup50,Nupl2,Pdcd6,Ptpn2,Sigmar1,Smad1,Tmpo,Tor1aip1,Tor1aip2,Wtap
GO:0043189	5	cellular component	H4/H2A histone acetyltransferase complex	3	16	0.556009	0.016693	0.116042	ENSMUSG00000024240,ENSMUSG00000024926,ENSMUSG00000069495	Epc1,Epc2,Kat5
GO:0070603	4	cellular component	SWI/SNF superfamily-type complex	6	60	2.08503	0.0176195	0.119717	ENSMUSG00000021264,ENSMUSG00000030689,ENSMUSG00000031665,ENSMUSG00000037935,ENSMUSG00000068391,ENSMUSG00000074698	Chrac1,Csnk2a1,Ino80e,Sall1,Smarce1,Yy1
GO:0000123	4	cellular component	histone acetyltransferase complex	7	78	2.71055	0.0186687	0.124596	ENSMUSG00000022338,ENSMUSG00000024240,ENSMUSG00000024926,ENSMUSG00000038697,ENSMUSG00000038909,ENSMUSG00000052293,ENSMUSG00000069495	Eny2,Epc1,Epc2,Kat5,Kat7,Taf5l,Taf9 (ENSMUSG00000052293)
GO:0031966	4	cellular component	mitochondrial membrane	28	530	18.4178	0.0191357	0.125421	ENSMUSG00000000787,ENSMUSG00000017188,ENSMUSG00000020620,ENSMUSG00000022412,ENSMUSG00000023307,ENSMUSG00000024177,ENSMUSG00000024259,ENSMUSG00000024349,ENSMUSG00000024959,ENSMUSG00000028973,ENSMUSG00000028991,ENSMUSG00000029916,ENSMUSG00000030879,ENSMUSG00000031467,ENSMUSG00000031924,ENSMUSG00000036285,ENSMUSG00000038612,ENSMUSG00000039176,ENSMUSG00000041241,ENSMUSG00000042670,ENSMUSG00000043284,…	Abca8b,Abcb8,Agk,Agpat5,Bad,Cds2,Coa3,Cstad,Cyb5b,Ddx3x,Immp1l,March5,Mcl1,Minos1,Mrpl17,Mtor,Mul1,Nme4,Noa1,Pla2g4a,Polg,Slc25a16,Slc25a46,Smcr7l,Synj2bp,Timm10b,Tmem11,Tmem173
GO:0005637	5	cellular component	nuclear inner membrane	4	30	1.04252	0.019344	0.125421	ENSMUSG00000019961,ENSMUSG00000026466,ENSMUSG00000031681,ENSMUSG00000036078	Sigmar1,Smad1,Tmpo,Tor1aip1
GO:0010494	5	cellular component	cytoplasmic stress granule	4	30	1.04252	0.019344	0.125421	ENSMUSG00000000787,ENSMUSG00000040423,ENSMUSG00000044786,ENSMUSG00000094936	Ddx3x,Rbm4,Rc3h1,Zfp36
GO:0031312	4	cellular component	extrinsic to organelle membrane	3	17	0.59076	0.0197561	0.126255	ENSMUSG00000027534,ENSMUSG00000033006,ENSMUSG00000036285	Noa1,Snx16,Sox10
GO:0071013	5	cellular component	catalytic step 2 spliceosome	7	81	2.8148	0.0225007	0.136843	ENSMUSG00000020409,ENSMUSG00000024604,ENSMUSG00000025580,ENSMUSG00000028609,ENSMUSG00000037993,ENSMUSG00000038374,ENSMUSG00000074088	Dhx38,Eif4a3,Magoh,Rbm22,Rbm8a,Slu7,Snrnp40
GO:0005655	6	cellular component	nucleolar ribonuclease P complex	2	7	0.243254	0.0225496	0.136843	ENSMUSG00000022325,ENSMUSG00000030423	Pop1,Pop4
GO:0030677	4	cellular component	ribonuclease P complex	2	7	0.243254	0.0225496	0.136843	ENSMUSG00000022325,ENSMUSG00000030423	Pop1,Pop4
GO:0030681	5	cellular component	multimeric ribonuclease P complex	2	7	0.243254	0.0225496	0.136843	ENSMUSG00000022325,ENSMUSG00000030423	Pop1,Pop4
GO:0031588	4	cellular component	AMP-activated protein kinase complex	2	7	0.243254	0.0225496	0.136843	ENSMUSG00000028944,ENSMUSG00000029513	Prkab1,Prkag2
GO:0005575	1	cellular component	cellular_component	775	22082	767.362	0.0238176	0.140847	ENSMUSG00000000154,ENSMUSG00000000194,ENSMUSG00000000530,ENSMUSG00000000682,ENSMUSG00000000787,ENSMUSG00000000861,ENSMUSG00000000881,ENSMUSG00000001025,ENSMUSG00000001029,ENSMUSG00000001036,ENSMUSG00000001039,ENSMUSG00000001156,ENSMUSG00000001844,ENSMUSG00000001864,ENSMUSG00000001942,ENSMUSG00000002617,ENSMUSG00000002797,ENSMUSG00000002885,ENSMUSG00000002910,ENSMUSG00000003161,ENSMUSG00000003283,…	1110038F14Rik,1110057K04Rik,1500011K16Rik,1700007K09Rik,1700030K09Rik,1700125H20Rik,1810009A15Rik,1810026J23Rik,2310033P09Rik,2310057M21Rik,2410002F23Rik,2410006H16Rik,2510003E04Rik,2510039O18Rik,2810004N23Rik,2810007J24Rik,3110009E18Rik,4632428N05Rik,4922502B01Rik,4933408B17Rik,5730559C18Rik,6330408A02Rik,6530403G13Rik,9130019O22Rik,9430016H08Rik,9430020K01Rik,9930012K11Rik,9930111J21Rik1,AI4624…
GO:0017053	4	cellular component	transcriptional repressor complex	6	65	2.25879	0.0251706	0.147976	ENSMUSG00000003382,ENSMUSG00000027905,ENSMUSG00000031665,ENSMUSG00000037935,ENSMUSG00000041238,ENSMUSG00000074698	Csnk2a1,Ddx20,Etv3,Rbbp8,Sall1,Smarce1
GO:0000151	4	cellular component	ubiquitin ligase complex	11	162	5.62959	0.0262714	0.152477	ENSMUSG00000004364,ENSMUSG00000020659,ENSMUSG00000024231,ENSMUSG00000025234,ENSMUSG00000026455,ENSMUSG00000026554,ENSMUSG00000027708,ENSMUSG00000028960,ENSMUSG00000029458,ENSMUSG00000035572,ENSMUSG00000041966	Arih1,Brap,Cbll1,Cul2,Cul3,Dcaf10,Dcaf17,Dcaf8,Dcun1d1,Klhl12,Ube4b
GO:0005921	4	cellular component	gap junction	4	33	1.14677	0.0266287	0.152477	ENSMUSG00000030189,ENSMUSG00000030516,ENSMUSG00000033444,ENSMUSG00000047797	Gjb1,Specc1l,Tjp1,Ybx3
GO:0000307	4	cellular component	cyclin-dependent protein kinase holoenzyme complex	3	19	0.660261	0.0267469	0.152477	ENSMUSG00000006728,ENSMUSG00000023067,ENSMUSG00000070348	Ccnd1,Cdk4,Cdkn1a
GO:0032592	4	cellular component	integral to mitochondrial membrane	4	34	1.18152	0.0293747	0.159062	ENSMUSG00000017188,ENSMUSG00000041241,ENSMUSG00000043284,ENSMUSG00000090935	Coa3,Mul1,Synj2bp,Tmem11
GO:0042588	7	cellular component	zymogen granule	2	8	0.278005	0.0293815	0.159062	ENSMUSG00000019066,ENSMUSG00000056220	Pla2g4a,Rab3d
GO:0031090	3	cellular component	organelle membrane	97	2317	80.5171	0.0301629	0.162415	ENSMUSG00000000787,ENSMUSG00000003161,ENSMUSG00000006464,ENSMUSG00000006728,ENSMUSG00000014550,ENSMUSG00000014867,ENSMUSG00000014905,ENSMUSG00000016619,ENSMUSG00000017188,ENSMUSG00000019961,ENSMUSG00000019970,ENSMUSG00000020620,ENSMUSG00000021192,ENSMUSG00000021427,ENSMUSG00000021576,ENSMUSG00000021928,ENSMUSG00000022412,ENSMUSG00000022498,ENSMUSG00000022797,ENSMUSG00000022885,ENSMUSG00000023286,…	Abca8b,Abcb8,Agk,Agpat4,Agpat5,Ahctf1,Anxa3,Bad,Bbs1,Bbs7,Cdk4,Cds2,Cers1,Coa3,Copb1,Cstad,Cyb5,Cyb5b,Ddx3x,Dnajb9,Dpm3,Ebp,Ebpl,Epc1,Fa2h,Gal3st1,Gbp2,Gch1,Gcnt1,Gjb1,Golga5,Grb14,Grb2,Ica1,Il17rd,Immp1l,March5,Mcl1,Minos1,Mob4,Mrpl17,Mtor,Mul1,Nme4,Noa1,Nos3,Nostrin,Notch2,Nup50,Nupl2,Pdcd6,Pdgfc,Pi4k2a,Pla2g4a,Plaur,Polg,Ptpn1,Ptpn2,Rab8b,Scyl2,Sdcbp,Sec24a,Sgk1,Sigmar1,Slc25a16,Slc25a46,Slc35…
GO:0080008	6	cellular component	Cul4-RING ubiquitin ligase complex	3	20	0.695012	0.0306736	0.163702	ENSMUSG00000026554,ENSMUSG00000035572,ENSMUSG00000041966	Dcaf10,Dcaf17,Dcaf8
GO:0044452	5	cellular component	nucleolar part	4	35	1.21627	0.0322822	0.169877	ENSMUSG00000020430,ENSMUSG00000022325,ENSMUSG00000025138,ENSMUSG00000030423	Pes1,Pop1,Pop4,Sirt7
GO:0005815	5	cellular component	microtubule organizing center	25	484	16.8193	0.032525	0.170263	ENSMUSG00000001039,ENSMUSG00000006464,ENSMUSG00000012429,ENSMUSG00000015839,ENSMUSG00000019813,ENSMUSG00000019907,ENSMUSG00000020463,ENSMUSG00000024177,ENSMUSG00000025162,ENSMUSG00000025474,ENSMUSG00000026637,ENSMUSG00000027459,ENSMUSG00000030323,ENSMUSG00000030779,ENSMUSG00000032562,ENSMUSG00000033186,ENSMUSG00000033323,ENSMUSG00000033444,ENSMUSG00000037325,ENSMUSG00000038807,ENSMUSG00000039765,…	Atf4,B9d1,Bbs1,Bbs7,Cc2d2a,Cep57l1,Cep68,Csnk1d,Ctdp1,Fam110a,Fgfr1op,Gnai2,Ift122,Mplkip,Mzt1,Nfe2l2,Nme4,Ppp1r12a,Rap1gap2,Rbbp6,Smek2,Specc1l,Traf5,Tubgcp2,Txndc9
GO:0005789	3	cellular component	endoplasmic reticulum membrane	33	678	23.5609	0.0332458	0.173131	ENSMUSG00000003161,ENSMUSG00000014867,ENSMUSG00000014905,ENSMUSG00000019970,ENSMUSG00000021427,ENSMUSG00000021576,ENSMUSG00000021928,ENSMUSG00000022498,ENSMUSG00000023286,ENSMUSG00000023307,ENSMUSG00000023827,ENSMUSG00000024349,ENSMUSG00000024646,ENSMUSG00000024982,ENSMUSG00000027540,ENSMUSG00000027878,ENSMUSG00000028249,ENSMUSG00000028277,ENSMUSG00000028991,ENSMUSG00000029925,ENSMUSG00000031168,…	Agpat4,Agpat5,Cers1,Cyb5,Dnajb9,Dpm3,Ebp,Ebpl,Fa2h,Gjb1,March5,Mtor,Notch2,Pdcd6,Pla2g4a,Plaur,Ptpn1,Sdcbp,Sec24a,Sgk1,Sigmar1,Sri,Ssr1,Suco,Surf4,Tbxas1,Tmed1,Tmem173,Tor1aip2,Txndc11,Ube2j1,Ube2j2,Zdhhc6
GO:0000118	4	cellular component	histone deacetylase complex	5	53	1.84178	0.0364304	0.178658	ENSMUSG00000031609,ENSMUSG00000031665,ENSMUSG00000048490,ENSMUSG00000052056,ENSMUSG00000074698	Csnk2a1,Nrip1,Sall1,Sap30,Zfp217
GO:0005643	4	cellular component	nuclear pore	6	71	2.46729	0.0367477	0.178658	ENSMUSG00000016619,ENSMUSG00000019715,ENSMUSG00000022100,ENSMUSG00000026491,ENSMUSG00000030662,ENSMUSG00000048439	Ahctf1,Gle1,Ipo5,Nup50,Nupl2,Xpo7
GO:0000808	4	cellular component	origin recognition complex	2	9	0.312755	0.0369187	0.178658	ENSMUSG00000029012,ENSMUSG00000031697	Orc5,Orc6
GO:0005664	5	cellular component	nuclear origin of replication recognition complex	2	9	0.312755	0.0369187	0.178658	ENSMUSG00000029012,ENSMUSG00000031697	Orc5,Orc6
GO:0020005	3	cellular component	symbiont-containing vacuole membrane	2	9	0.312755	0.0369187	0.178658	ENSMUSG00000028268,ENSMUSG00000028270	Gbp2,Gbp3
GO:0034464	4	cellular component	BBSome	2	9	0.312755	0.0369187	0.178658	ENSMUSG00000006464,ENSMUSG00000037325	Bbs1,Bbs7
GO:0051286	4	cellular component	cell tip	2	9	0.312755	0.0369187	0.178658	ENSMUSG00000025178,ENSMUSG00000036943	Pi4k2a,Rab8b
GO:0005923	5	cellular component	tight junction	8	110	3.82256	0.0379943	0.182688	ENSMUSG00000000881,ENSMUSG00000006728,ENSMUSG00000017386,ENSMUSG00000028059,ENSMUSG00000030189,ENSMUSG00000030516,ENSMUSG00000070348,ENSMUSG00000071317	Arhgef2,Bves,Ccnd1,Cdk4,Dlg3,Tjp1,Traf4,Ybx3
GO:0070160	4	cellular component	occluding junction	8	110	3.82256	0.0379943	0.182688	ENSMUSG00000000881,ENSMUSG00000006728,ENSMUSG00000017386,ENSMUSG00000028059,ENSMUSG00000030189,ENSMUSG00000030516,ENSMUSG00000070348,ENSMUSG00000071317	Arhgef2,Bves,Ccnd1,Cdk4,Dlg3,Tjp1,Traf4,Ybx3
GO:0005732	4	cellular component	small nucleolar ribonucleoprotein complex	3	22	0.764513	0.0393795	0.186118	ENSMUSG00000022325,ENSMUSG00000030423,ENSMUSG00000074088	Pop1,Pop4,Snrnp40
GO:0005758	4	cellular component	mitochondrial intermembrane space	5	56	1.94603	0.0446072	0.200536	ENSMUSG00000006313,ENSMUSG00000024177,ENSMUSG00000038393,ENSMUSG00000048731,ENSMUSG00000089847	Ggnbp1,Nme4,Timm10b,Txnip,Upk1a
GO:0005622	3	cellular component	intracellular	49	1100	38.2256	0.0452368	0.20083	ENSMUSG00000002617,ENSMUSG00000003161,ENSMUSG00000006673,ENSMUSG00000011832,ENSMUSG00000018381,ENSMUSG00000020526,ENSMUSG00000020589,ENSMUSG00000020773,ENSMUSG00000021607,ENSMUSG00000021871,ENSMUSG00000022469,ENSMUSG00000023800,ENSMUSG00000025283,ENSMUSG00000026934,ENSMUSG00000028059,ENSMUSG00000028140,ENSMUSG00000028862,ENSMUSG00000029027,ENSMUSG00000029729,ENSMUSG00000030782,ENSMUSG00000030879,…	Abi3,Arhgap26,Arhgef2,Arhgef7,Arl4a,Ccnd1,Ccr7,Chrac1,Dffb,Evi5l,Fam49a,Gltscr2,Gmfb,Lap3,Leng9,Lhx3,Ly6a,Map3k6,Mrpl17,Mrpl36,Mrpl9,Mrps16,Mrps17,Pnp,Qrich1,Rapgef3,Rasgrp3,Rasl10a,Rpl22l1,Sat1,Smad1,Sri,Tgfb1i1,Tiam2,Trex1,Trim12a,Trim47,Trim59,Vav1,Zfp27,Zfp316,Zfp40,Zfp472,Zfp746,Zfp866,Zfp879,Zkscan1,Znhit3,Zranb3
GO:0000314	6	cellular component	organellar small ribosomal subunit	3	24	0.834014	0.049197	0.210634	ENSMUSG00000034211,ENSMUSG00000037740,ENSMUSG00000049960	Mrps16,Mrps17,Mrps26
GO:0005689	5	cellular component	U12-type spliceosomal complex	3	24	0.834014	0.049197	0.210634	ENSMUSG00000021431,ENSMUSG00000061360,ENSMUSG00000068856	Phf5a,Sf3b4,Snrnp48
GO:0005763	5	cellular component	mitochondrial small ribosomal subunit	3	24	0.834014	0.049197	0.210634	ENSMUSG00000034211,ENSMUSG00000037740,ENSMUSG00000049960	Mrps16,Mrps17,Mrps26

## Sheet: mol function
ID	Level	Ontology	Title	Number of hits	Group size	Expected hits	P-value	Adjusted P-value	Hits	Hit names
GO:0005488	2	molecular function	binding	536	12437	432.193	8.59528e-15	2.58718e-12	ENSMUSG00000000154,ENSMUSG00000000530,ENSMUSG00000000787,ENSMUSG00000000861,ENSMUSG00000000881,ENSMUSG00000001025,ENSMUSG00000001029,ENSMUSG00000001036,ENSMUSG00000001039,ENSMUSG00000001156,ENSMUSG00000001844,ENSMUSG00000001864,ENSMUSG00000001924,ENSMUSG00000002617,ENSMUSG00000002797,ENSMUSG00000002885,ENSMUSG00000003161,ENSMUSG00000003283,ENSMUSG00000003382,ENSMUSG00000003444,ENSMUSG00000004364,…	2310057M21Rik,2510003E04Rik,9130019O22Rik,AU041133,AW146154,Aacs,Aasdh,Abca8b,Abcb8,Abi3,Acvrl1,Adam21,Adprhl2,Adrm1,Afg3l1,Agk,Ahctf1,Aif1,Aif1l,Alkbh1,Amer2,Anxa3,Aoc2,Ap5z1,Apbb1ip,Aplf,Apold1,Aptx,Arhgap26,Arhgef2,Arhgef7,Arih1,Arl4a,Atf4,Atrip,Atxn1l,B9d1,Bad,Bag3,Bbs1,Bbs12,Bbs7,Bcl11a,Bcl2a1a,Bcl2a1b,Bcl2a1d,Bloc1s4,Brap,Bves,C030039L03Rik,Cbll1,Cbx2,Cbx4,Cc2d2a,Ccdc103,Cckbr,Ccnd1,Ccnl1,C…
GO:0000988	2	molecular function	protein binding transcription factor activity	39	540	18.7653	1.50825e-05	0.000449487	ENSMUSG00000000861,ENSMUSG00000001156,ENSMUSG00000008398,ENSMUSG00000020230,ENSMUSG00000021264,ENSMUSG00000022338,ENSMUSG00000022724,ENSMUSG00000024218,ENSMUSG00000024926,ENSMUSG00000024949,ENSMUSG00000024968,ENSMUSG00000026934,ENSMUSG00000027206,ENSMUSG00000028484,ENSMUSG00000028901,ENSMUSG00000030189,ENSMUSG00000030782,ENSMUSG00000031609,ENSMUSG00000031665,ENSMUSG00000032405,ENSMUSG00000032715,…	Bcl11a,Cbx4,Cops2,Cry2,Elk3,Eny2,Gmeb1,Gmeb2,Gtf2a2,Kat5,Lhx3,Med20,Med26,Mina,Mxd1,Nrip1,Pias1,Prmt2,Psip1,Rara,Rbbp8,Rcor2,Rfxap,Sall1,Sap30,Sf1,Smarce1,Sox10,Sox4,Taf11,Taf5l,Taf9 (ENSMUSG00000052293),Tfdp1,Tgfb1i1,Tob1,Trib3,Yap1,Ybx3,Yy1
GO:0001071	2	molecular function	nucleic acid binding transcription factor activity	46	987	34.2988	0.0270086	0.153203	ENSMUSG00000001156,ENSMUSG00000003382,ENSMUSG00000008398,ENSMUSG00000014303,ENSMUSG00000015839,ENSMUSG00000016087,ENSMUSG00000018143,ENSMUSG00000021264,ENSMUSG00000024968,ENSMUSG00000026491,ENSMUSG00000026872,ENSMUSG00000026934,ENSMUSG00000027582,ENSMUSG00000028707,ENSMUSG00000028901,ENSMUSG00000029178,ENSMUSG00000029729,ENSMUSG00000030189,ENSMUSG00000031627,ENSMUSG00000031665,ENSMUSG00000031681,…	Ahctf1,Atf4,Csrnp2,Dmbx1,Elk3,Ets1,Etv3,Fli1,Foxd1,Glis2,Gmeb1,Hic1,Hsf5,Irf2,Irf8,Kat7,Klf3,Klf9,Lhx3,Mafg,Mafk,Mxd1,Nfe2l2,Nkx6-2,Nrf1,Pbx2,Phf5a,Rara,Rcor2,Rfxap,Sall1,Smad1,Sox10,Sox4,Taf5l,Tardbp,Tfdp1,Usf2,Vav1,Ybx3,Yy1,Zeb2,Zfhx2,Zgpat,Zkscan1,Zscan22
GO:1901363	3	molecular function	heterocyclic compound binding	259	5049	175.456	2.0446e-12	2.79739e-10	ENSMUSG00000000530,ENSMUSG00000000787,ENSMUSG00000000861,ENSMUSG00000001156,ENSMUSG00000001924,ENSMUSG00000002617,ENSMUSG00000003283,ENSMUSG00000003382,ENSMUSG00000004642,ENSMUSG00000005846,ENSMUSG00000006585,ENSMUSG00000006728,ENSMUSG00000007836,ENSMUSG00000008301,ENSMUSG00000008398,ENSMUSG00000014303,ENSMUSG00000015217,ENSMUSG00000015839,ENSMUSG00000016087,ENSMUSG00000016510,ENSMUSG00000016921,…	Aacs,Aasdh,Abca8b,Abcb8,Acvrl1,Afg3l1,Agk,Ahctf1,Aplf,Aptx,Arl4a,Atf4,Atxn1l,Bbs12,Bcl11a,Brap,Cbll1,Cbx2,Cbx4,Cdk4,Cdt1,Cep104,Chka,Chrac1,Cry2,Cryzl1,Csnk1d,Csnk2a1,Csnk2a2,Csrnp2,Cstf1,Cyb5,Cyb5b,Ddx20,Ddx28,Ddx31,Ddx3x,Dffb,Dhx38,Dmbx1,Dnaja2,Dnajb6,Eif1,Eif1ad,Eif2s2,Eif3c,Eif3e,Eif4a3,Eif4e2,Elk3,Ercc5,Etf1,Ets1,Etv3,Fa2h,Fbxo18,Fli1,Foxd1,Fyn,Fyttd1,Gars,Gbp2,Gbp3,Gch1,Gdpgp1,Gimap8,Glis2,…
GO:0097159	3	molecular function	organic cyclic compound binding	261	5133	178.375	4.32121e-12	5.30578e-10	ENSMUSG00000000530,ENSMUSG00000000787,ENSMUSG00000000861,ENSMUSG00000001156,ENSMUSG00000001924,ENSMUSG00000002617,ENSMUSG00000003283,ENSMUSG00000003382,ENSMUSG00000004642,ENSMUSG00000005846,ENSMUSG00000006585,ENSMUSG00000006728,ENSMUSG00000007836,ENSMUSG00000008301,ENSMUSG00000008398,ENSMUSG00000014303,ENSMUSG00000015217,ENSMUSG00000015839,ENSMUSG00000016087,ENSMUSG00000016510,ENSMUSG00000016921,…	Aacs,Aasdh,Abca8b,Abcb8,Acvrl1,Afg3l1,Agk,Ahctf1,Aplf,Aptx,Arl4a,Atf4,Atxn1l,Bbs12,Bcl11a,Brap,Cbll1,Cbx2,Cbx4,Cdk4,Cdt1,Cep104,Chka,Chrac1,Cry2,Cryzl1,Csnk1d,Csnk2a1,Csnk2a2,Csrnp2,Cstf1,Cyb5,Cyb5b,Ddx20,Ddx28,Ddx31,Ddx3x,Dffb,Dhx38,Dmbx1,Dnaja2,Dnajb6,Eif1,Eif1ad,Eif2s2,Eif3c,Eif3e,Eif4a3,Eif4e2,Elk3,Ercc5,Etf1,Ets1,Etv3,Fa2h,Fbxo18,Fli1,Foxd1,Fyn,Fyttd1,Gars,Gbp2,Gbp3,Gch1,Gdpgp1,Gimap8,Glis2,…
GO:0005515	3	molecular function	protein binding	384	8561	297.5	1.00541e-10	7.20543e-09	ENSMUSG00000000154,ENSMUSG00000000530,ENSMUSG00000000787,ENSMUSG00000000861,ENSMUSG00000000881,ENSMUSG00000001025,ENSMUSG00000001029,ENSMUSG00000001039,ENSMUSG00000001156,ENSMUSG00000001864,ENSMUSG00000001924,ENSMUSG00000002797,ENSMUSG00000003161,ENSMUSG00000003283,ENSMUSG00000003382,ENSMUSG00000003444,ENSMUSG00000004364,ENSMUSG00000004642,ENSMUSG00000004837,ENSMUSG00000004996,ENSMUSG00000005312,…	2310057M21Rik,2510003E04Rik,Abi3,Acvrl1,Adrm1,Aif1,Aif1l,Alkbh1,Amer2,Ap5z1,Aplf,Aptx,Arhgap26,Arhgef2,Arhgef7,Arih1,Arl4a,Atf4,Atrip,B9d1,Bad,Bag3,Bbs1,Bbs12,Bbs7,Bcl11a,Bcl2a1a,Bcl2a1b,Bcl2a1d,Bloc1s4,Brap,Bves,Cbll1,Cbx2,Cbx4,Cc2d2a,Ccdc103,Cckbr,Ccnd1,Ccnl1,Ccr7,Ccr8,Cd93,Cdc42ep2,Cdk4,Cdkn1a,Cdt1,Cep57l1,Cers1,Chka,Chrac1,Cnppd1,Cnpy2,Cntf,Commd2,Commd7,Copb1,Cops2,Cops8,Cry2,Csnk1d,Csnk2a1,…
GO:0043167	3	molecular function	ion binding	262	5977	207.704	7.29059e-06	0.000235964	ENSMUSG00000000530,ENSMUSG00000000787,ENSMUSG00000000861,ENSMUSG00000001025,ENSMUSG00000001844,ENSMUSG00000001864,ENSMUSG00000001924,ENSMUSG00000002617,ENSMUSG00000002885,ENSMUSG00000003161,ENSMUSG00000003283,ENSMUSG00000006728,ENSMUSG00000008438,ENSMUSG00000009731,ENSMUSG00000014303,ENSMUSG00000014550,ENSMUSG00000016386,ENSMUSG00000017300,ENSMUSG00000017386,ENSMUSG00000018008,ENSMUSG00000018932,…	9130019O22Rik,AU041133,AW146154,Aacs,Aasdh,Abca8b,Abcb8,Acvrl1,Adam21,Adprhl2,Afg3l1,Agk,Aif1,Aif1l,Alkbh1,Amer2,Anxa3,Aoc2,Apbb1ip,Aplf,Aptx,Arhgap26,Arhgef2,Arhgef7,Arih1,Arl4a,Bad,Bbs12,Bcl11a,Brap,C030039L03Rik,Cbll1,Cd248,Cd93,Cd97,Cdk4,Cdkn1a,Cep104,Chka,Cryzl1,Csnk1d,Csnk2a1,Csnk2a2,Cyb5,Cyb561d1,Cyb561d2,Cyb5b,Cyhr1,Cyth4,Ddx20,Ddx28,Ddx31,Ddx3x,Dhx38,Dido1,Dnaja2,Dnajc24,Dok4,Eif2s2,Eif4…
GO:0000989	3	molecular function	transcription factor binding transcription factor activity	38	529	18.3831	2.17963e-05	0.000630836	ENSMUSG00000000861,ENSMUSG00000001156,ENSMUSG00000008398,ENSMUSG00000020230,ENSMUSG00000021264,ENSMUSG00000022338,ENSMUSG00000022724,ENSMUSG00000024218,ENSMUSG00000024926,ENSMUSG00000024949,ENSMUSG00000024968,ENSMUSG00000026934,ENSMUSG00000027206,ENSMUSG00000028484,ENSMUSG00000028901,ENSMUSG00000030189,ENSMUSG00000030782,ENSMUSG00000031609,ENSMUSG00000031665,ENSMUSG00000032405,ENSMUSG00000032715,…	Bcl11a,Cbx4,Cops2,Elk3,Eny2,Gmeb1,Gmeb2,Gtf2a2,Kat5,Lhx3,Med20,Med26,Mina,Mxd1,Nrip1,Pias1,Prmt2,Psip1,Rara,Rbbp8,Rcor2,Rfxap,Sall1,Sap30,Sf1,Smarce1,Sox10,Sox4,Taf11,Taf5l,Taf9 (ENSMUSG00000052293),Tfdp1,Tgfb1i1,Tob1,Trib3,Yap1,Ybx3,Yy1
GO:0016874	3	molecular function	ligase activity	31	501	17.41	0.00150174	0.0214229	ENSMUSG00000001924,ENSMUSG00000004364,ENSMUSG00000017386,ENSMUSG00000020659,ENSMUSG00000023286,ENSMUSG00000023307,ENSMUSG00000024231,ENSMUSG00000024695,ENSMUSG00000025234,ENSMUSG00000026637,ENSMUSG00000028277,ENSMUSG00000028793,ENSMUSG00000028960,ENSMUSG00000029028,ENSMUSG00000029458,ENSMUSG00000029482,ENSMUSG00000029777,ENSMUSG00000029922,ENSMUSG00000030779,ENSMUSG00000032405,ENSMUSG00000032596,…	Aacs,Aasdh,Arih1,Brap,Cbll1,Cbx4,Cul2,Cul3,Fbxw2,Gars,Lrrc47,March5,Mkrn1,Mul1,Nsmce2,Pias1,Rbbp6,Rc3h1,Rnf125,Rnf19b,Traf4,Traf5,Trim59,Uba1,Uba7,Ube2d2a,Ube2d3,Ube2j1,Ube2j2,Ube4b,Zfp91
GO:0019207	3	molecular function	kinase regulator activity	12	160	5.56009	0.0101977	0.0855016	ENSMUSG00000010517,ENSMUSG00000019876,ENSMUSG00000022469,ENSMUSG00000023067,ENSMUSG00000028944,ENSMUSG00000029468,ENSMUSG00000030898,ENSMUSG00000032715,ENSMUSG00000037992,ENSMUSG00000062014,ENSMUSG00000069135,ENSMUSG00000070348	Cckbr,Ccnd1,Cdkn1a,Faf1,Fgfr1op,Gmfb,P2rx7,Pkib,Prkag2,Rapgef3,Rara,Trib3
GO:0005487	3	molecular function	nucleocytoplasmic transporter activity	3	14	0.486508	0.0114241	0.0907296	ENSMUSG00000016619,ENSMUSG00000024604,ENSMUSG00000038398	Nup50,Rbm22,Upf3a
GO:0003700	3	molecular function	sequence-specific DNA binding transcription factor activity	46	985	34.2293	0.0262067	0.152477	ENSMUSG00000001156,ENSMUSG00000003382,ENSMUSG00000008398,ENSMUSG00000014303,ENSMUSG00000015839,ENSMUSG00000016087,ENSMUSG00000018143,ENSMUSG00000021264,ENSMUSG00000024968,ENSMUSG00000026491,ENSMUSG00000026872,ENSMUSG00000026934,ENSMUSG00000027582,ENSMUSG00000028707,ENSMUSG00000028901,ENSMUSG00000029178,ENSMUSG00000029729,ENSMUSG00000030189,ENSMUSG00000031627,ENSMUSG00000031665,ENSMUSG00000031681,…	Ahctf1,Atf4,Csrnp2,Dmbx1,Elk3,Ets1,Etv3,Fli1,Foxd1,Glis2,Gmeb1,Hic1,Hsf5,Irf2,Irf8,Kat7,Klf3,Klf9,Lhx3,Mafg,Mafk,Mxd1,Nfe2l2,Nkx6-2,Nrf1,Pbx2,Phf5a,Rara,Rcor2,Rfxap,Sall1,Smad1,Sox10,Sox4,Taf5l,Tardbp,Tfdp1,Usf2,Vav1,Ybx3,Yy1,Zeb2,Zfhx2,Zgpat,Zkscan1,Zscan22
GO:0036094	3	molecular function	small molecule binding	105	2518	87.502	0.0270268	0.153203	ENSMUSG00000000530,ENSMUSG00000000787,ENSMUSG00000001924,ENSMUSG00000003283,ENSMUSG00000006728,ENSMUSG00000007836,ENSMUSG00000016921,ENSMUSG00000018932,ENSMUSG00000019066,ENSMUSG00000019843,ENSMUSG00000019970,ENSMUSG00000020190,ENSMUSG00000020361,ENSMUSG00000020611,ENSMUSG00000020620,ENSMUSG00000020736,ENSMUSG00000021428,ENSMUSG00000021871,ENSMUSG00000022469,ENSMUSG00000022668,ENSMUSG00000023286,…	Aacs,Aasdh,Abca8b,Abcb8,Acvrl1,Afg3l1,Agk,Aplf,Arl4a,Bbs12,Brap,Cdk4,Chka,Cry2,Cryzl1,Csnk1d,Csnk2a1,Csnk2a2,Ddx20,Ddx28,Ddx31,Ddx3x,Dhx38,Dnaja2,Eif4a3,Fbxo18,Fyn,Gars,Gbp2,Gbp3,Gch1,Gdpgp1,Gimap8,Gmppb,Gna13,Gnai2,Gtpbp8,Hck,Hnrnpa0,Hpgd,Hspa12b,Hspa4,Ip6k1,Kif21b,Map2k3,Map3k6,Mapk6,Mknk2,Morc4,Mthfr,Mtor,Myo1f,Nme4,Noa1,Nos3,Nt5c,Orc5,P2rx7,P2ry6,Papd4,Pi4k2a,Pim3,Pnp,Prkag2,Rab3d,Rab7,Rab8b,…
GO:0043021	3	molecular function	ribonucleoprotein complex binding	6	70	2.43254	0.0346183	0.178137	ENSMUSG00000000787,ENSMUSG00000016510,ENSMUSG00000024360,ENSMUSG00000026511,ENSMUSG00000028991,ENSMUSG00000030738	Ddx3x,Eif3c,Etf1,Mtif3,Mtor,Srp9
GO:0003676	4	molecular function	nucleic acid binding	177	3084	107.171	3.83917e-12	5.02431e-10	ENSMUSG00000000787,ENSMUSG00000000861,ENSMUSG00000001156,ENSMUSG00000002617,ENSMUSG00000003382,ENSMUSG00000004642,ENSMUSG00000005846,ENSMUSG00000006585,ENSMUSG00000007836,ENSMUSG00000008301,ENSMUSG00000008398,ENSMUSG00000014303,ENSMUSG00000015217,ENSMUSG00000015839,ENSMUSG00000016087,ENSMUSG00000016510,ENSMUSG00000016921,ENSMUSG00000017386,ENSMUSG00000018143,ENSMUSG00000019774,ENSMUSG00000019837,…	Ahctf1,Aptx,Atf4,Atxn1l,Bcl11a,Cbll1,Cbx2,Cbx4,Cdt1,Chrac1,Cry2,Csrnp2,Cstf1,Ddx20,Ddx28,Ddx31,Ddx3x,Dffb,Dhx38,Dmbx1,Dnajb6,Eif1,Eif1ad,Eif2s2,Eif3c,Eif3e,Eif4a3,Eif4e2,Elk3,Ercc5,Etf1,Ets1,Etv3,Fbxo18,Fli1,Foxd1,Fyttd1,Glis2,Gmeb1,Gmeb2,Gtf3c6,H2afz,Hic1,Hmgb3,Hnrnpa0,Hsf5,Irf2,Irf8,Jrk,Klf3,Klf9,Leng9,Lhx3,Lrrc47,Lsm10,Lyl1,Mafg,Mafk,Magoh,Med26,Mier3,Mkrn1,Mrps17,Mtif3,Mtor,Mtrf1l,Mxd1,Nbn,Nf…
GO:0043169	4	molecular function	cation binding	186	3942	136.987	3.83412e-06	0.000131144	ENSMUSG00000000530,ENSMUSG00000000861,ENSMUSG00000001025,ENSMUSG00000001844,ENSMUSG00000001864,ENSMUSG00000002617,ENSMUSG00000002885,ENSMUSG00000003161,ENSMUSG00000008438,ENSMUSG00000009731,ENSMUSG00000014303,ENSMUSG00000014550,ENSMUSG00000016386,ENSMUSG00000017300,ENSMUSG00000017386,ENSMUSG00000019843,ENSMUSG00000020190,ENSMUSG00000020349,ENSMUSG00000020409,ENSMUSG00000020526,ENSMUSG00000020611,…	9130019O22Rik,AU041133,AW146154,Acvrl1,Adam21,Adprhl2,Afg3l1,Aif1,Aif1l,Alkbh1,Anxa3,Aoc2,Aplf,Aptx,Arhgef2,Arih1,Bcl11a,Brap,C030039L03Rik,Cbll1,Cd248,Cd93,Cd97,Cdkn1a,Cep104,Chka,Cryzl1,Cyb5,Cyb561d1,Cyb561d2,Cyb5b,Cyhr1,Dido1,Dnaja2,Dnajc24,Eif2s2,Ercc5,Esco1,Fa2h,Fyn,Gch1,Glis2,Gm5595,Gmeb1,Gmeb2,Gna13,Gnai2,Hic1,Htr1f,Il17rd,Itga11,Itga6,Kat5,Kat7,Kcnd1,Klf3,Klf9,Lap3,Leng9,Lhx3,Limd2,Map3k6…
GO:0019899	4	molecular function	enzyme binding	75	1313	45.6275	1.58261e-05	0.000467024	ENSMUSG00000000154,ENSMUSG00000000530,ENSMUSG00000000881,ENSMUSG00000003161,ENSMUSG00000004364,ENSMUSG00000005312,ENSMUSG00000007836,ENSMUSG00000010517,ENSMUSG00000014550,ENSMUSG00000017386,ENSMUSG00000018932,ENSMUSG00000019066,ENSMUSG00000019907,ENSMUSG00000019970,ENSMUSG00000021025,ENSMUSG00000021192,ENSMUSG00000022100,ENSMUSG00000023307,ENSMUSG00000024177,ENSMUSG00000024231,ENSMUSG00000024349,…	Acvrl1,Adrm1,Arhgef2,Arhgef7,Arih1,Bad,Cbx4,Ccnd1,Ccnl1,Cdc42ep2,Cnppd1,Cry2,Csrnp2,Cul2,Cul3,Cyb5,Dffb,Dlg3,Eif4e2,Errfi1,Faf1,Faf2,Fgfr1op,Fzd4,Golga5,Grb2,Hic1,Hnrnpa0,Ipo5,Irs2,Lime1,Map2k3,Mapk6,March5,Mob4,Mul1,Nfkbia,Nme4,Notch2,Nrip1,Pias1,Plaur,Polg,Ppp1r12a,Prex1,Prkab1,Prkag2,Prkcdbp,Ptpn1,Rab3d,Rab3il1,Rab7,Rara,Rasgrp3,Sgk1,Slc22a18,Smad1,Sphk2,Sri,Stx4a,Tgfbr2,Tmem173,Tnks2,Tollip,T…
GO:0003712	4	molecular function	transcription cofactor activity	36	501	17.41	3.54233e-05	0.000952002	ENSMUSG00000000861,ENSMUSG00000001156,ENSMUSG00000008398,ENSMUSG00000020230,ENSMUSG00000021264,ENSMUSG00000022338,ENSMUSG00000024218,ENSMUSG00000024926,ENSMUSG00000024949,ENSMUSG00000024968,ENSMUSG00000027206,ENSMUSG00000028484,ENSMUSG00000028901,ENSMUSG00000030189,ENSMUSG00000030782,ENSMUSG00000031609,ENSMUSG00000031665,ENSMUSG00000032405,ENSMUSG00000032715,ENSMUSG00000033006,ENSMUSG00000033543,…	Bcl11a,Cbx4,Cops2,Elk3,Eny2,Gmeb1,Gmeb2,Gtf2a2,Kat5,Med20,Med26,Mxd1,Nrip1,Pias1,Prmt2,Psip1,Rara,Rbbp8,Rcor2,Rfxap,Sall1,Sap30,Sf1,Smarce1,Sox10,Sox4,Taf11,Taf5l,Taf9 (ENSMUSG00000052293),Tfdp1,Tgfb1i1,Tob1,Trib3,Yap1,Ybx3,Yy1
GO:0047485	4	molecular function	protein N-terminus binding	12	100	3.47506	0.0001819	0.00399648	ENSMUSG00000022336,ENSMUSG00000022760,ENSMUSG00000024218,ENSMUSG00000026048,ENSMUSG00000028224,ENSMUSG00000028249,ENSMUSG00000028411,ENSMUSG00000034799,ENSMUSG00000035517,ENSMUSG00000037935,ENSMUSG00000046707,ENSMUSG00000074698	Aptx,Csnk2a1,Csnk2a2,Eif3e,Ercc5,Nbn,Sdcbp,Smarce1,Taf11,Tdrd7,Thap7,Unc13a
GO:0008134	4	molecular function	transcription factor binding	31	487	16.9235	0.000958275	0.0151811	ENSMUSG00000000787,ENSMUSG00000010517,ENSMUSG00000015839,ENSMUSG00000020230,ENSMUSG00000020361,ENSMUSG00000020526,ENSMUSG00000021025,ENSMUSG00000021890,ENSMUSG00000024218,ENSMUSG00000024349,ENSMUSG00000024926,ENSMUSG00000024939,ENSMUSG00000026036,ENSMUSG00000027878,ENSMUSG00000028059,ENSMUSG00000028224,ENSMUSG00000028484,ENSMUSG00000028991,ENSMUSG00000031665,ENSMUSG00000032035,ENSMUSG00000033006,…	Arhgef2,Commd7,Ddx3x,Eaf1,Ets1,Faf1,Fam89b,Foxd1,Gtf2a2,Hspa4,Kat5,Mtor,Nbn,Nfe2l2,Nfkbia,Nif3l1,Notch2,Nrip1,Pbx2,Prmt2,Psip1,Rara,Rbbp8,Sall1,Sox10,Taf11,Taf9 (ENSMUSG00000052293),Tfdp1,Tmem173,Usf2,Znhit3
GO:0016879	4	molecular function	ligase activity, forming carbon-nitrogen bonds	22	352	12.2322	0.00609426	0.0609426	ENSMUSG00000004364,ENSMUSG00000017386,ENSMUSG00000020659,ENSMUSG00000023286,ENSMUSG00000023307,ENSMUSG00000024231,ENSMUSG00000024695,ENSMUSG00000025234,ENSMUSG00000026637,ENSMUSG00000028277,ENSMUSG00000028960,ENSMUSG00000029458,ENSMUSG00000030779,ENSMUSG00000032405,ENSMUSG00000033107,ENSMUSG00000034317,ENSMUSG00000035949,ENSMUSG00000040423,ENSMUSG00000041241,ENSMUSG00000059586,ENSMUSG00000078578,…	Arih1,Brap,Cbll1,Cul2,Cul3,Fbxw2,March5,Mul1,Nsmce2,Pias1,Rbbp6,Rc3h1,Rnf125,Traf4,Traf5,Trim59,Ube2d2a,Ube2d3,Ube2j1,Ube2j2,Ube4b,Zfp91
GO:0051219	4	molecular function	phosphoprotein binding	7	65	2.25879	0.00722026	0.0681284	ENSMUSG00000006464,ENSMUSG00000025162,ENSMUSG00000026888,ENSMUSG00000028411,ENSMUSG00000028991,ENSMUSG00000039989,ENSMUSG00000059923	Aptx,Bbs1,Cbx4,Csnk1d,Grb14,Grb2,Mtor
GO:0019992	4	molecular function	diacylglycerol binding	3	12	0.417007	0.00727113	0.068181	ENSMUSG00000028456,ENSMUSG00000034799,ENSMUSG00000071042	Rasgrp3,Unc13a,Unc13b
GO:0000166	4	molecular function	nucleotide binding	103	2353	81.7681	0.00820476	0.0741631	ENSMUSG00000000530,ENSMUSG00000000787,ENSMUSG00000001924,ENSMUSG00000003283,ENSMUSG00000006728,ENSMUSG00000007836,ENSMUSG00000016921,ENSMUSG00000018932,ENSMUSG00000019066,ENSMUSG00000019843,ENSMUSG00000019970,ENSMUSG00000020190,ENSMUSG00000020361,ENSMUSG00000020611,ENSMUSG00000020620,ENSMUSG00000020736,ENSMUSG00000021428,ENSMUSG00000022469,ENSMUSG00000022668,ENSMUSG00000023286,ENSMUSG00000024177,…	Aacs,Aasdh,Abca8b,Abcb8,Acvrl1,Afg3l1,Agk,Aplf,Arl4a,Bbs12,Brap,Cdk4,Chka,Cry2,Cryzl1,Csnk1d,Csnk2a1,Csnk2a2,Ddx20,Ddx28,Ddx31,Ddx3x,Dhx38,Dnaja2,Eif4a3,Fbxo18,Fyn,Gars,Gbp2,Gbp3,Gch1,Gdpgp1,Gimap8,Gmppb,Gna13,Gnai2,Gtpbp8,Hck,Hnrnpa0,Hpgd,Hspa12b,Hspa4,Ip6k1,Kif21b,Map2k3,Map3k6,Mapk6,Mknk2,Morc4,Mthfr,Mtor,Myo1f,Nme4,Noa1,Nos3,Nt5c,Orc5,P2rx7,P2ry6,Papd4,Pi4k2a,Pim3,Prkag2,Rab3d,Rab7,Rab8b,Rapg…
GO:1901265	4	molecular function	nucleoside phosphate binding	103	2354	81.8029	0.00830144	0.0748123	ENSMUSG00000000530,ENSMUSG00000000787,ENSMUSG00000001924,ENSMUSG00000003283,ENSMUSG00000006728,ENSMUSG00000007836,ENSMUSG00000016921,ENSMUSG00000018932,ENSMUSG00000019066,ENSMUSG00000019843,ENSMUSG00000019970,ENSMUSG00000020190,ENSMUSG00000020361,ENSMUSG00000020611,ENSMUSG00000020620,ENSMUSG00000020736,ENSMUSG00000021428,ENSMUSG00000022469,ENSMUSG00000022668,ENSMUSG00000023286,ENSMUSG00000024177,…	Aacs,Aasdh,Abca8b,Abcb8,Acvrl1,Afg3l1,Agk,Aplf,Arl4a,Bbs12,Brap,Cdk4,Chka,Cry2,Cryzl1,Csnk1d,Csnk2a1,Csnk2a2,Ddx20,Ddx28,Ddx31,Ddx3x,Dhx38,Dnaja2,Eif4a3,Fbxo18,Fyn,Gars,Gbp2,Gbp3,Gch1,Gdpgp1,Gimap8,Gmppb,Gna13,Gnai2,Gtpbp8,Hck,Hnrnpa0,Hpgd,Hspa12b,Hspa4,Ip6k1,Kif21b,Map2k3,Map3k6,Mapk6,Mknk2,Morc4,Mthfr,Mtor,Myo1f,Nme4,Noa1,Nos3,Nt5c,Orc5,P2rx7,P2ry6,Papd4,Pi4k2a,Pim3,Prkag2,Rab3d,Rab7,Rab8b,Rapg…
GO:0042043	4	molecular function	neurexin family protein binding	3	13	0.451758	0.00921097	0.0796696	ENSMUSG00000028249,ENSMUSG00000051790,ENSMUSG00000071862	Lrrtm2,Nlgn2,Sdcbp
GO:0016746	4	molecular function	transferase activity, transferring acyl groups	16	239	8.30539	0.00966963	0.0833971	ENSMUSG00000001844,ENSMUSG00000002797,ENSMUSG00000022698,ENSMUSG00000023827,ENSMUSG00000024240,ENSMUSG00000024293,ENSMUSG00000024926,ENSMUSG00000024982,ENSMUSG00000025283,ENSMUSG00000031467,ENSMUSG00000031823,ENSMUSG00000037935,ENSMUSG00000038697,ENSMUSG00000038909,ENSMUSG00000052293,ENSMUSG00000087408	Agpat4,Agpat5,Cers1,Epc1,Esco1,Ggct,Kat5,Kat7,Naa50,Sat1,Smarce1,Taf5l,Taf9 (ENSMUSG00000052293),Zdhhc4,Zdhhc6,Zdhhc7
GO:0016860	4	molecular function	intramolecular oxidoreductase activity	6	53	1.84178	0.00989497	0.0842117	ENSMUSG00000004996,ENSMUSG00000021928,ENSMUSG00000029925,ENSMUSG00000031168,ENSMUSG00000036078,ENSMUSG00000052102	Ebp,Ebpl,Gnpda1,Mri1,Sigmar1,Tbxas1
GO:0031072	4	molecular function	heat shock protein binding	7	69	2.39779	0.00993976	0.0842117	ENSMUSG00000010517,ENSMUSG00000021025,ENSMUSG00000022797,ENSMUSG00000028978,ENSMUSG00000029131,ENSMUSG00000031701,ENSMUSG00000074698	Csnk2a1,Dnaja2,Dnajb6,Faf1,Nfkbia,Nos3,Tfrc
GO:0001076	4	molecular function	RNA polymerase II transcription factor binding transcription factor activity	9	109	3.78781	0.0137435	0.103679	ENSMUSG00000022724,ENSMUSG00000026934,ENSMUSG00000028484,ENSMUSG00000031665,ENSMUSG00000041238,ENSMUSG00000045248,ENSMUSG00000053110,ENSMUSG00000076431,ENSMUSG00000092558	Lhx3,Med20,Med26,Mina,Psip1,Rbbp8,Sall1,Sox4,Yap1
GO:0019210	4	molecular function	kinase inhibitor activity	6	58	2.01553	0.0150923	0.11053	ENSMUSG00000019876,ENSMUSG00000023067,ENSMUSG00000028944,ENSMUSG00000032715,ENSMUSG00000062014,ENSMUSG00000069135	Cdkn1a,Fgfr1op,Gmfb,Pkib,Prkag2,Trib3
GO:0046983	4	molecular function	protein dimerization activity	52	1114	38.7121	0.0190972	0.125421	ENSMUSG00000000861,ENSMUSG00000001025,ENSMUSG00000001156,ENSMUSG00000002797,ENSMUSG00000003161,ENSMUSG00000006313,ENSMUSG00000020059,ENSMUSG00000020150,ENSMUSG00000020230,ENSMUSG00000020349,ENSMUSG00000020930,ENSMUSG00000021192,ENSMUSG00000021576,ENSMUSG00000024177,ENSMUSG00000024217,ENSMUSG00000024218,ENSMUSG00000024349,ENSMUSG00000024843,ENSMUSG00000024959,ENSMUSG00000026048,ENSMUSG00000028019,…	Bad,Bcl11a,Bcl2a1a,Bcl2a1b,Bcl2a1d,Ccdc103,Chka,Chrac1,Dmbx1,Ercc5,Fgfr1op,Fzd4,Gamt,Gars,Gch1,Ggct,Gjb1,Golga5,Gtf2a2,H2afz,Hpgd,Lyl1,Mapk6,Mcl1,Mxd1,Nme4,P2rx7,Pdcd6,Pdgfc,Pef1,Plvap,Ppp2ca,Prmt2,Ralgapa2,Rara,Rragc,S100a16,S100a6,Sdcbp,Snrpc,Sppl3,Sri,Sycp3,Taf11,Taf9 (ENSMUSG00000052293),Tgfbr2,Tmem173,Trex1,Tyw5,Unc13a,Upk1a,Usf2
GO:0019887	4	molecular function	protein kinase regulator activity	10	136	4.72608	0.0204712	0.129723	ENSMUSG00000010517,ENSMUSG00000019876,ENSMUSG00000022469,ENSMUSG00000023067,ENSMUSG00000028944,ENSMUSG00000029468,ENSMUSG00000032715,ENSMUSG00000062014,ENSMUSG00000069135,ENSMUSG00000070348	Ccnd1,Cdkn1a,Faf1,Fgfr1op,Gmfb,P2rx7,Pkib,Prkag2,Rapgef3,Trib3
GO:0042802	4	molecular function	identical protein binding	48	1023	35.5498	0.0218566	0.136682	ENSMUSG00000000861,ENSMUSG00000001025,ENSMUSG00000002797,ENSMUSG00000003283,ENSMUSG00000004996,ENSMUSG00000006313,ENSMUSG00000019813,ENSMUSG00000019843,ENSMUSG00000020150,ENSMUSG00000020230,ENSMUSG00000020930,ENSMUSG00000021025,ENSMUSG00000021192,ENSMUSG00000021576,ENSMUSG00000024177,ENSMUSG00000024217,ENSMUSG00000024349,ENSMUSG00000024843,ENSMUSG00000026048,ENSMUSG00000027534,ENSMUSG00000028019,…	2310057M21Rik,Bcl11a,Ccdc103,Cep57l1,Chka,Dmbx1,Ercc5,Fgfr1op,Fyn,Fzd4,Gamt,Gch1,Ggct,Gjb1,Golga5,Grb2,Gtf2a2,Hck,Hpgd,Iffo2,Mri1,Mul1,Nfkbia,Nme4,P2rx7,Pdcd6,Pdgfc,Plvap,Prmt2,S100a16,S100a6,Sdcbp,Smad1,Snrpc,Snx16,Sox10,Sppl3,Sssca1,Stac3,Tgfbr2,Tmem173,Trex1,Tyw5,Unc13a,Upk1a,Usf2,Vwa1,Zfp113
GO:0030332	4	molecular function	cyclin binding	3	18	0.62551	0.0231073	0.138002	ENSMUSG00000004364,ENSMUSG00000006728,ENSMUSG00000023067	Cdk4,Cdkn1a,Cul3
GO:0043024	4	molecular function	ribosomal small subunit binding	2	8	0.278005	0.0293815	0.159062	ENSMUSG00000000787,ENSMUSG00000016510	Ddx3x,Mtif3
GO:0032403	4	molecular function	protein complex binding	25	487	16.9235	0.0346214	0.178137	ENSMUSG00000000530,ENSMUSG00000001029,ENSMUSG00000005312,ENSMUSG00000006728,ENSMUSG00000019843,ENSMUSG00000020361,ENSMUSG00000020611,ENSMUSG00000021025,ENSMUSG00000023067,ENSMUSG00000024177,ENSMUSG00000024231,ENSMUSG00000024539,ENSMUSG00000024926,ENSMUSG00000025178,ENSMUSG00000026914,ENSMUSG00000027111,ENSMUSG00000027540,ENSMUSG00000030847,ENSMUSG00000032562,ENSMUSG00000035493,ENSMUSG00000038894,…	Acvrl1,Adrm1,Bag3,Ccnd1,Cdk4,Cdkn1a,Cul2,Dok4,Fyn,Gna13,Gnai2,Hspa4,Icam2,Irs2,Itga6,Kat5,Nfkbia,Nme4,Pi4k2a,Psmd14,Ptpn1,Ptpn2,Tgfbi,Trex1,Ubqln1
GO:0046332	4	molecular function	SMAD binding	6	74	2.57154	0.0436314	0.200536	ENSMUSG00000000530,ENSMUSG00000026872,ENSMUSG00000030782,ENSMUSG00000031681,ENSMUSG00000032440,ENSMUSG00000037573	Acvrl1,Smad1,Tgfb1i1,Tgfbr2,Tob1,Zeb2
GO:0035014	4	molecular function	phosphatidylinositol 3-kinase regulator activity	2	10	0.347506	0.045104	0.200536	ENSMUSG00000030898,ENSMUSG00000037992	Cckbr,Rara
GO:0003677	5	molecular function	DNA binding	115	2018	70.1267	7.39606e-08	3.71036e-06	ENSMUSG00000000787,ENSMUSG00000001156,ENSMUSG00000003382,ENSMUSG00000006585,ENSMUSG00000008398,ENSMUSG00000014303,ENSMUSG00000015217,ENSMUSG00000015839,ENSMUSG00000016087,ENSMUSG00000017386,ENSMUSG00000018143,ENSMUSG00000019837,ENSMUSG00000019961,ENSMUSG00000020059,ENSMUSG00000020923,ENSMUSG00000021264,ENSMUSG00000021395,ENSMUSG00000022248,ENSMUSG00000022760,ENSMUSG00000022961,ENSMUSG00000024218,…	Ahctf1,Aptx,Atf4,Atxn1l,Cbx2,Cbx4,Cdt1,Chrac1,Cry2,Csrnp2,Ddx20,Ddx3x,Dffb,Dmbx1,Dnajb6,Elk3,Ercc5,Ets1,Etv3,Fbxo18,Fli1,Foxd1,Glis2,Gmeb1,Gmeb2,Gtf3c6,H2afz,Hic1,Hmgb3,Hsf5,Irf2,Irf8,Jrk,Klf3,Klf9,Lhx3,Lyl1,Mafg,Mafk,Med26,Mier3,Mtor,Mxd1,Nbn,Nfe2l2,Nkx6-2,Nostrin,Nrf1,Orc5,Orc6,Pbx2,Phf5a,Phtf2,Pias1,Polg,Psip1,Ptpn2,Purg,Rad1,Rad52,Rara,Rbbp8,Rcor2,Recql4,Rfc3,Rfxap,Rlf,Rnps1,Sall1,Sap30,Sfpq,…
GO:0044389	5	molecular function	small conjugating protein ligase binding	19	159	5.52534	2.85997e-06	9.89483e-05	ENSMUSG00000000154,ENSMUSG00000000881,ENSMUSG00000004364,ENSMUSG00000010517,ENSMUSG00000017386,ENSMUSG00000021025,ENSMUSG00000024231,ENSMUSG00000024349,ENSMUSG00000025139,ENSMUSG00000025234,ENSMUSG00000025873,ENSMUSG00000026254,ENSMUSG00000026637,ENSMUSG00000032405,ENSMUSG00000032715,ENSMUSG00000038393,ENSMUSG00000041241,ENSMUSG00000049791,ENSMUSG00000057691	Arih1,Cul2,Cul3,Dlg3,Eif4e2,Faf1,Faf2,Fzd4,Mul1,Nfkbia,Pias1,Slc22a18,Tmem173,Tollip,Traf4,Traf5,Trib3,Txnip,Zfp746
GO:0046872	5	molecular function	metal ion binding	181	3859	134.102	7.87412e-06	0.000249485	ENSMUSG00000000530,ENSMUSG00000000861,ENSMUSG00000001025,ENSMUSG00000001844,ENSMUSG00000001864,ENSMUSG00000002617,ENSMUSG00000002885,ENSMUSG00000003161,ENSMUSG00000008438,ENSMUSG00000009731,ENSMUSG00000014303,ENSMUSG00000014550,ENSMUSG00000016386,ENSMUSG00000017300,ENSMUSG00000017386,ENSMUSG00000019843,ENSMUSG00000020190,ENSMUSG00000020349,ENSMUSG00000020409,ENSMUSG00000020526,ENSMUSG00000020611,…	9130019O22Rik,AU041133,AW146154,Acvrl1,Adam21,Adprhl2,Afg3l1,Aif1,Aif1l,Alkbh1,Anxa3,Aoc2,Aplf,Aptx,Arhgef2,Arih1,Bcl11a,Brap,C030039L03Rik,Cbll1,Cd248,Cd93,Cd97,Cdkn1a,Cryzl1,Cyb5,Cyb561d1,Cyb561d2,Cyb5b,Cyhr1,Dido1,Dnaja2,Dnajc24,Eif2s2,Ercc5,Esco1,Fa2h,Fyn,Gch1,Glis2,Gm5595,Gmeb1,Gmeb2,Gna13,Gnai2,Hic1,Il17rd,Itga11,Itga6,Kat5,Kat7,Kcnd1,Klf3,Klf9,Lap3,Leng9,Lhx3,Limd2,Map3k6,March5,Mblac1,Min…
GO:0003723	5	molecular function	RNA binding	57	928	32.2485	2.38876e-05	0.000684777	ENSMUSG00000000787,ENSMUSG00000004642,ENSMUSG00000005846,ENSMUSG00000007836,ENSMUSG00000008301,ENSMUSG00000016510,ENSMUSG00000016921,ENSMUSG00000019774,ENSMUSG00000020409,ENSMUSG00000021264,ENSMUSG00000021645,ENSMUSG00000022336,ENSMUSG00000022800,ENSMUSG00000022961,ENSMUSG00000024217,ENSMUSG00000024360,ENSMUSG00000024604,ENSMUSG00000024841,ENSMUSG00000024949,ENSMUSG00000025580,ENSMUSG00000025872,…	Aptx,Atxn1l,Cbx4,Cstf1,Ddx28,Ddx31,Ddx3x,Eif1,Eif1ad,Eif2s2,Eif3c,Eif3e,Eif4a3,Eif4e2,Etf1,Fyttd1,Hnrnpa0,Jrk,Lrrc47,Lsm10,Magoh,Mrps17,Mtif3,Mtrf1l,Phax,Pop4,Qk,Rara,Rbm12b1,Rbm12b2,Rbm22,Rbm4,Rbm48,Rbm8a,Rbmx2,Rc3h1,Rnps1,Rsl1d1,Sf1,Sf3b4,Sfpq,Slbp,Slu7,Smn1,Snrpc,Son,Srp9,Srsf6,Tardbp,Tdrd7,Thoc3,Tyw5,Upf3a,Ybx3,Yrdc,Yy1,Zfp36
GO:0019900	5	molecular function	kinase binding	34	497	17.271	0.000149571	0.00346314	ENSMUSG00000000530,ENSMUSG00000005312,ENSMUSG00000007836,ENSMUSG00000010517,ENSMUSG00000017386,ENSMUSG00000018932,ENSMUSG00000019907,ENSMUSG00000019970,ENSMUSG00000024349,ENSMUSG00000024663,ENSMUSG00000024959,ENSMUSG00000025139,ENSMUSG00000025979,ENSMUSG00000027540,ENSMUSG00000027829,ENSMUSG00000028944,ENSMUSG00000028967,ENSMUSG00000029513,ENSMUSG00000031511,ENSMUSG00000031681,ENSMUSG00000032440,…	Acvrl1,Arhgef7,Bad,Ccnd1,Ccnl1,Cnppd1,Cry2,Errfi1,Faf1,Fgfr1op,Grb2,Hnrnpa0,Irs2,Lime1,Map2k3,Mapk6,Mob4,Ppp1r12a,Prkab1,Prkag2,Prkcdbp,Ptpn1,Rab3il1,Rara,Rasgrp3,Sgk1,Smad1,Tgfbr2,Tmem173,Tollip,Traf4,Trib3,Ubqln1,Zfp36
GO:0003713	5	molecular function	transcription coactivator activity	23	290	10.0777	0.000219759	0.00465828	ENSMUSG00000020230,ENSMUSG00000021264,ENSMUSG00000022338,ENSMUSG00000024218,ENSMUSG00000024926,ENSMUSG00000028484,ENSMUSG00000028901,ENSMUSG00000030782,ENSMUSG00000031665,ENSMUSG00000032405,ENSMUSG00000033006,ENSMUSG00000033543,ENSMUSG00000036615,ENSMUSG00000037935,ENSMUSG00000037992,ENSMUSG00000038482,ENSMUSG00000038697,ENSMUSG00000038705,ENSMUSG00000045248,ENSMUSG00000048490,ENSMUSG00000052293,…	Eny2,Gmeb1,Gmeb2,Gtf2a2,Kat5,Med26,Nrip1,Pias1,Prmt2,Psip1,Rara,Rfxap,Sall1,Smarce1,Sox10,Sox4,Taf11,Taf5l,Taf9 (ENSMUSG00000052293),Tfdp1,Tgfb1i1,Yap1,Yy1
GO:0003714	5	molecular function	transcription corepressor activity	17	199	6.91536	0.000611055	0.010756	ENSMUSG00000000861,ENSMUSG00000001156,ENSMUSG00000008398,ENSMUSG00000021264,ENSMUSG00000024949,ENSMUSG00000024968,ENSMUSG00000027206,ENSMUSG00000030189,ENSMUSG00000031609,ENSMUSG00000032405,ENSMUSG00000032715,ENSMUSG00000037573,ENSMUSG00000037992,ENSMUSG00000039989,ENSMUSG00000041238,ENSMUSG00000048490,ENSMUSG00000053110	Bcl11a,Cbx4,Cops2,Elk3,Mxd1,Nrip1,Pias1,Rara,Rbbp8,Rcor2,Sap30,Sf1,Tob1,Trib3,Yap1,Ybx3,Yy1
GO:0051400	5	molecular function	BH domain binding	4	13	0.451758	0.000805018	0.013241	ENSMUSG00000038612,ENSMUSG00000089929,ENSMUSG00000093809,ENSMUSG00000096581	Bcl2a1a,Bcl2a1b,Bcl2a1d,Mcl1
GO:0061133	5	molecular function	endopeptidase activator activity	3	7	0.243254	0.00131754	0.0191584	ENSMUSG00000026914,ENSMUSG00000039041,ENSMUSG00000079197	Adrm1,Psmd14,Psme2
GO:0016881	5	molecular function	acid-amino acid ligase activity	22	318	11.0507	0.00181219	0.0252532	ENSMUSG00000004364,ENSMUSG00000017386,ENSMUSG00000020659,ENSMUSG00000023286,ENSMUSG00000023307,ENSMUSG00000024231,ENSMUSG00000024695,ENSMUSG00000025234,ENSMUSG00000026637,ENSMUSG00000028277,ENSMUSG00000028960,ENSMUSG00000029458,ENSMUSG00000030779,ENSMUSG00000032405,ENSMUSG00000033107,ENSMUSG00000034317,ENSMUSG00000035949,ENSMUSG00000040423,ENSMUSG00000041241,ENSMUSG00000059586,ENSMUSG00000078578,…	Arih1,Brap,Cbll1,Cul2,Cul3,Fbxw2,March5,Mul1,Nsmce2,Pias1,Rbbp6,Rc3h1,Rnf125,Traf4,Traf5,Trim59,Ube2d2a,Ube2d3,Ube2j1,Ube2j2,Ube4b,Zfp91
GO:0016502	5	molecular function	nucleotide receptor activity	5	30	1.04252	0.00346334	0.0409212	ENSMUSG00000029468,ENSMUSG00000033446,ENSMUSG00000036362,ENSMUSG00000048779,ENSMUSG00000052229	Gpr17,Lpar6,P2rx7,P2ry13,P2ry6
GO:0005049	5	molecular function	nuclear export signal receptor activity	2	3	0.104252	0.00353472	0.0409212	ENSMUSG00000022100,ENSMUSG00000048439	Nupl2,Xpo7
GO:0051020	5	molecular function	GTPase binding	14	190	6.60261	0.00675533	0.0655795	ENSMUSG00000014550,ENSMUSG00000019066,ENSMUSG00000021192,ENSMUSG00000022100,ENSMUSG00000023307,ENSMUSG00000024177,ENSMUSG00000028059,ENSMUSG00000030189,ENSMUSG00000030662,ENSMUSG00000030805,ENSMUSG00000045664,ENSMUSG00000057342,ENSMUSG00000071042,ENSMUSG00000079477	Arhgef2,Cdc42ep2,Golga5,Ipo5,March5,Nme4,Rab3d,Rab7,Rasgrp3,Sphk2,Stx4a,Xpo7,Ybx3,Zfyve20
GO:0035586	5	molecular function	purinergic receptor activity	5	36	1.25102	0.00772266	0.0710863	ENSMUSG00000029468,ENSMUSG00000033446,ENSMUSG00000036362,ENSMUSG00000048779,ENSMUSG00000052229	Gpr17,Lpar6,P2rx7,P2ry13,P2ry6
GO:0004860	5	molecular function	protein kinase inhibitor activity	6	54	1.87653	0.0108134	0.089087	ENSMUSG00000019876,ENSMUSG00000023067,ENSMUSG00000028944,ENSMUSG00000032715,ENSMUSG00000062014,ENSMUSG00000069135	Cdkn1a,Fgfr1op,Gmfb,Pkib,Prkag2,Trib3
GO:0016863	5	molecular function	intramolecular oxidoreductase activity, transposing C=C bonds	3	16	0.556009	0.016693	0.116042	ENSMUSG00000021928,ENSMUSG00000031168,ENSMUSG00000036078	Ebp,Ebpl,Sigmar1
GO:0051059	5	molecular function	NF-kappaB binding	4	29	1.00777	0.0172266	0.118834	ENSMUSG00000010517,ENSMUSG00000021025,ENSMUSG00000027878,ENSMUSG00000056941	Commd7,Faf1,Nfkbia,Notch2
GO:0046875	5	molecular function	ephrin receptor binding	4	33	1.14677	0.0266287	0.152477	ENSMUSG00000019843,ENSMUSG00000027540,ENSMUSG00000028249,ENSMUSG00000059923	Fyn,Grb2,Ptpn1,Sdcbp
GO:0004518	5	molecular function	nuclease activity	12	184	6.39411	0.0275177	0.154819	ENSMUSG00000021876,ENSMUSG00000022248,ENSMUSG00000022325,ENSMUSG00000026048,ENSMUSG00000028411,ENSMUSG00000029027,ENSMUSG00000030051,ENSMUSG00000030423,ENSMUSG00000036086,ENSMUSG00000039176,ENSMUSG00000041238,ENSMUSG00000049734	Aplf,Aptx,Dffb,Ercc5,Polg,Pop1,Pop4,Rad1,Rbbp8,Rnase4,Trex1,Zranb3
GO:0005070	5	molecular function	SH3/SH2 adaptor activity	5	50	1.73753	0.0292485	0.159062	ENSMUSG00000004837,ENSMUSG00000020027,ENSMUSG00000026888,ENSMUSG00000037573,ENSMUSG00000059923	Grap,Grb14,Grb2,Socs2,Tob1
GO:0070628	5	molecular function	proteasome binding	2	8	0.278005	0.0293815	0.159062	ENSMUSG00000026914,ENSMUSG00000039041	Adrm1,Psmd14
GO:0046982	5	molecular function	protein heterodimerization activity	25	481	16.715	0.0305262	0.163702	ENSMUSG00000000861,ENSMUSG00000003161,ENSMUSG00000020059,ENSMUSG00000020349,ENSMUSG00000024218,ENSMUSG00000024959,ENSMUSG00000028249,ENSMUSG00000028646,ENSMUSG00000028707,ENSMUSG00000028779,ENSMUSG00000032440,ENSMUSG00000033543,ENSMUSG00000034799,ENSMUSG00000037110,ENSMUSG00000037894,ENSMUSG00000037992,ENSMUSG00000038612,ENSMUSG00000042688,ENSMUSG00000049791,ENSMUSG00000052293,ENSMUSG00000058239,…	Bad,Bcl11a,Bcl2a1a,Bcl2a1b,Bcl2a1d,Chrac1,Dmbx1,Fzd4,Gtf2a2,H2afz,Mapk6,Mcl1,Pef1,Ppp2ca,Ralgapa2,Rara,Rragc,Sdcbp,Sri,Sycp3,Taf11,Taf9 (ENSMUSG00000052293),Tgfbr2,Unc13a,Usf2
GO:0016747	5	molecular function	transferase activity, transferring acyl groups other than amino-acyl groups	12	190	6.60261	0.0340409	0.175752	ENSMUSG00000022698,ENSMUSG00000023827,ENSMUSG00000024240,ENSMUSG00000024926,ENSMUSG00000025283,ENSMUSG00000031467,ENSMUSG00000031823,ENSMUSG00000037935,ENSMUSG00000038697,ENSMUSG00000038909,ENSMUSG00000052293,ENSMUSG00000087408	Agpat4,Agpat5,Cers1,Epc1,Kat5,Kat7,Naa50,Sat1,Smarce1,Taf5l,Taf9 (ENSMUSG00000052293),Zdhhc7
GO:0042803	5	molecular function	protein homodimerization activity	32	674	23.4219	0.0471478	0.206873	ENSMUSG00000000861,ENSMUSG00000001025,ENSMUSG00000002797,ENSMUSG00000006313,ENSMUSG00000020150,ENSMUSG00000020230,ENSMUSG00000020930,ENSMUSG00000021192,ENSMUSG00000021576,ENSMUSG00000024177,ENSMUSG00000024217,ENSMUSG00000024349,ENSMUSG00000024843,ENSMUSG00000026048,ENSMUSG00000028019,ENSMUSG00000028249,ENSMUSG00000028707,ENSMUSG00000029468,ENSMUSG00000029550,ENSMUSG00000031613,ENSMUSG00000032440,…	Bcl11a,Ccdc103,Chka,Dmbx1,Ercc5,Fgfr1op,Fzd4,Gamt,Gch1,Ggct,Gjb1,Golga5,Gtf2a2,Hpgd,Nme4,P2rx7,Pdcd6,Pdgfc,Plvap,Prmt2,S100a16,S100a6,Sdcbp,Snrpc,Sppl3,Tgfbr2,Tmem173,Trex1,Tyw5,Unc13a,Upk1a,Usf2
GO:0001104	5	molecular function	RNA polymerase II transcription cofactor activity	6	76	2.64104	0.0486399	0.210634	ENSMUSG00000028484,ENSMUSG00000031665,ENSMUSG00000041238,ENSMUSG00000045248,ENSMUSG00000076431,ENSMUSG00000092558	Med20,Med26,Psip1,Rbbp8,Sall1,Sox4
GO:0019956	5	molecular function	chemokine binding	3	24	0.834014	0.049197	0.210634	ENSMUSG00000037944,ENSMUSG00000042262,ENSMUSG00000044786	Ccr7,Ccr8,Zfp36
GO:0031625	6	molecular function	ubiquitin protein ligase binding	19	159	5.52534	2.85997e-06	9.89483e-05	ENSMUSG00000000154,ENSMUSG00000000881,ENSMUSG00000004364,ENSMUSG00000010517,ENSMUSG00000017386,ENSMUSG00000021025,ENSMUSG00000024231,ENSMUSG00000024349,ENSMUSG00000025139,ENSMUSG00000025234,ENSMUSG00000025873,ENSMUSG00000026254,ENSMUSG00000026637,ENSMUSG00000032405,ENSMUSG00000032715,ENSMUSG00000038393,ENSMUSG00000041241,ENSMUSG00000049791,ENSMUSG00000057691	Arih1,Cul2,Cul3,Dlg3,Eif4e2,Faf1,Faf2,Fzd4,Mul1,Nfkbia,Pias1,Slc22a18,Tmem173,Tollip,Traf4,Traf5,Trib3,Txnip,Zfp746
GO:0003729	6	molecular function	mRNA binding	16	125	4.34382	7.08486e-06	0.000231798	ENSMUSG00000000787,ENSMUSG00000004642,ENSMUSG00000022800,ENSMUSG00000024217,ENSMUSG00000025580,ENSMUSG00000030189,ENSMUSG00000034681,ENSMUSG00000035517,ENSMUSG00000037992,ENSMUSG00000038374,ENSMUSG00000038398,ENSMUSG00000040423,ENSMUSG00000041459,ENSMUSG00000044786,ENSMUSG00000046380,ENSMUSG00000094936	Ddx3x,Eif4a3,Fyttd1,Jrk,Rara,Rbm4,Rbm8a,Rc3h1,Rnps1,Slbp,Snrpc,Tardbp,Tdrd7,Upf3a,Ybx3,Zfp36
GO:0046914	6	molecular function	transition metal ion binding	98	1883	65.4353	3.45902e-05	0.000937985	ENSMUSG00000000861,ENSMUSG00000001025,ENSMUSG00000001844,ENSMUSG00000002617,ENSMUSG00000008438,ENSMUSG00000014303,ENSMUSG00000014550,ENSMUSG00000017386,ENSMUSG00000020409,ENSMUSG00000020659,ENSMUSG00000020773,ENSMUSG00000021264,ENSMUSG00000021716,ENSMUSG00000021815,ENSMUSG00000023307,ENSMUSG00000024217,ENSMUSG00000024604,ENSMUSG00000024695,ENSMUSG00000024949,ENSMUSG00000024982,ENSMUSG00000025234,…	Adam21,Afg3l1,Alkbh1,Aoc2,Aptx,Arhgef2,Arih1,Bcl11a,Brap,Cbll1,Cryzl1,Cyhr1,Dido1,Fa2h,Gch1,Glis2,Hic1,Kat7,Klf3,Klf9,Lap3,Leng9,Lhx3,Limd2,March5,Mkrn1,Morc4,Mss51,Mul1,Nos3,Nsmce2,Nupl2,P2rx7,Pglyrp1,Pias1,Ptpn1,Rara,Rbbp6,Rbm22,Rbm4,Rc3h1,Recql4,Rlf,Rnf121,Rnf125,Rnf19b,Rnf26,S100a6,Sall1,Sec24a,Sf1,Sh3rf3,Slu7,Snrpc,Sp110,Srek1ip1,Tbxas1,Tgfb1i1,Traf4,Traf5,Trim12a,Trim47,Trim59,Tyw5,Yy1,Zbtb…
GO:0004536	6	molecular function	deoxyribonuclease activity	8	43	1.49427	0.000101153	0.00255857	ENSMUSG00000022248,ENSMUSG00000026048,ENSMUSG00000028411,ENSMUSG00000029027,ENSMUSG00000030051,ENSMUSG00000036086,ENSMUSG00000041238,ENSMUSG00000049734	Aplf,Aptx,Dffb,Ercc5,Rad1,Rbbp8,Trex1,Zranb3
GO:0036002	6	molecular function	pre-mRNA binding	4	10	0.347506	0.000257019	0.00522721	ENSMUSG00000004642,ENSMUSG00000020409,ENSMUSG00000024604,ENSMUSG00000094936	Rbm22,Rbm4,Slbp,Slu7
GO:0019787	6	molecular function	small conjugating protein ligase activity	22	288	10.0082	0.000499209	0.00921574	ENSMUSG00000004364,ENSMUSG00000017386,ENSMUSG00000020659,ENSMUSG00000023286,ENSMUSG00000023307,ENSMUSG00000024231,ENSMUSG00000024695,ENSMUSG00000025234,ENSMUSG00000026637,ENSMUSG00000028277,ENSMUSG00000028960,ENSMUSG00000029458,ENSMUSG00000030779,ENSMUSG00000032405,ENSMUSG00000033107,ENSMUSG00000034317,ENSMUSG00000035949,ENSMUSG00000040423,ENSMUSG00000041241,ENSMUSG00000059586,ENSMUSG00000078578,…	Arih1,Brap,Cbll1,Cul2,Cul3,Fbxw2,March5,Mul1,Nsmce2,Pias1,Rbbp6,Rc3h1,Rnf125,Traf4,Traf5,Trim59,Ube2d2a,Ube2d3,Ube2j1,Ube2j2,Ube4b,Zfp91
GO:0019901	6	molecular function	protein kinase binding	29	449	15.603	0.0011041	0.0169836	ENSMUSG00000000530,ENSMUSG00000007836,ENSMUSG00000010517,ENSMUSG00000017386,ENSMUSG00000018932,ENSMUSG00000019907,ENSMUSG00000019970,ENSMUSG00000024349,ENSMUSG00000024959,ENSMUSG00000027540,ENSMUSG00000027829,ENSMUSG00000028944,ENSMUSG00000028967,ENSMUSG00000029513,ENSMUSG00000031511,ENSMUSG00000031681,ENSMUSG00000032440,ENSMUSG00000032715,ENSMUSG00000033159,ENSMUSG00000037060,ENSMUSG00000037992,…	Acvrl1,Arhgef7,Bad,Ccnd1,Ccnl1,Cnppd1,Cry2,Errfi1,Faf1,Fgfr1op,Grb2,Hnrnpa0,Irs2,Lime1,Map2k3,Mapk6,Ppp1r12a,Prkab1,Prkag2,Prkcdbp,Ptpn1,Rara,Sgk1,Smad1,Tgfbr2,Tmem173,Traf4,Trib3,Zfp36
GO:0047750	6	molecular function	cholestenol delta-isomerase activity	2	2	0.0695012	0.00120611	0.0179723	ENSMUSG00000021928,ENSMUSG00000031168	Ebp,Ebpl
GO:0001614	6	molecular function	purinergic nucleotide receptor activity	5	30	1.04252	0.00346334	0.0409212	ENSMUSG00000029468,ENSMUSG00000033446,ENSMUSG00000036362,ENSMUSG00000048779,ENSMUSG00000052229	Gpr17,Lpar6,P2rx7,P2ry13,P2ry6
GO:0000247	6	molecular function	C-8 sterol isomerase activity	2	3	0.104252	0.00353472	0.0409212	ENSMUSG00000031168,ENSMUSG00000036078	Ebp,Sigmar1
GO:0001608	6	molecular function	G-protein coupled nucleotide receptor activity	4	22	0.764513	0.00642379	0.063604	ENSMUSG00000033446,ENSMUSG00000036362,ENSMUSG00000048779,ENSMUSG00000052229	Gpr17,Lpar6,P2ry13,P2ry6
GO:0071208	6	molecular function	histone pre-mRNA DCP binding	2	4	0.139002	0.00690655	0.0655795	ENSMUSG00000004642,ENSMUSG00000050188	Lsm10,Slbp
GO:0016410	6	molecular function	N-acyltransferase activity	9	101	3.50981	0.00857735	0.0763841	ENSMUSG00000022698,ENSMUSG00000024240,ENSMUSG00000024926,ENSMUSG00000025283,ENSMUSG00000037935,ENSMUSG00000038697,ENSMUSG00000038909,ENSMUSG00000052293,ENSMUSG00000087408	Cers1,Epc1,Kat5,Kat7,Naa50,Sat1,Smarce1,Taf5l,Taf9 (ENSMUSG00000052293)
GO:0008135	6	molecular function	translation factor activity, nucleic acid binding	9	109	3.78781	0.0137435	0.103679	ENSMUSG00000016510,ENSMUSG00000019774,ENSMUSG00000022336,ENSMUSG00000024360,ENSMUSG00000024841,ENSMUSG00000026254,ENSMUSG00000030738,ENSMUSG00000035530,ENSMUSG00000074656	Eif1,Eif1ad,Eif2s2,Eif3c,Eif3e,Eif4e2,Etf1,Mtif3,Mtrf1l
GO:0019957	6	molecular function	C-C chemokine binding	3	15	0.521259	0.0139166	0.104202	ENSMUSG00000037944,ENSMUSG00000042262,ENSMUSG00000044786	Ccr7,Ccr8,Zfp36
GO:0001637	6	molecular function	G-protein coupled chemoattractant receptor activity	4	28	0.973016	0.0152601	0.111218	ENSMUSG00000037944,ENSMUSG00000042262,ENSMUSG00000052229,ENSMUSG00000052336	Ccr7,Ccr8,Cx3cr1,Gpr17
GO:0004950	6	molecular function	chemokine receptor activity	4	28	0.973016	0.0152601	0.111218	ENSMUSG00000037944,ENSMUSG00000042262,ENSMUSG00000052229,ENSMUSG00000052336	Ccr7,Ccr8,Cx3cr1,Gpr17
GO:0001727	6	molecular function	lipid kinase activity	2	6	0.208503	0.0164833	0.115652	ENSMUSG00000029916,ENSMUSG00000057342	Agk,Sphk2
GO:0031267	6	molecular function	small GTPase binding	12	175	6.08135	0.0195072	0.125732	ENSMUSG00000014550,ENSMUSG00000021192,ENSMUSG00000022100,ENSMUSG00000024177,ENSMUSG00000028059,ENSMUSG00000030189,ENSMUSG00000030662,ENSMUSG00000030805,ENSMUSG00000045664,ENSMUSG00000057342,ENSMUSG00000071042,ENSMUSG00000079477	Arhgef2,Cdc42ep2,Golga5,Ipo5,Nme4,Rab7,Rasgrp3,Sphk2,Stx4a,Xpo7,Ybx3,Zfyve20
GO:0017069	6	molecular function	snRNA binding	3	18	0.62551	0.0231073	0.138002	ENSMUSG00000024217,ENSMUSG00000024604,ENSMUSG00000050188	Lsm10,Rbm22,Snrpc
GO:0016407	6	molecular function	acetyltransferase activity	8	102	3.54456	0.0257715	0.151161	ENSMUSG00000022698,ENSMUSG00000024240,ENSMUSG00000024926,ENSMUSG00000025283,ENSMUSG00000037935,ENSMUSG00000038697,ENSMUSG00000038909,ENSMUSG00000052293	Epc1,Kat5,Kat7,Naa50,Sat1,Smarce1,Taf5l,Taf9 (ENSMUSG00000052293)
GO:0003684	6	molecular function	damaged DNA binding	5	52	1.80703	0.033927	0.175465	ENSMUSG00000022248,ENSMUSG00000028224,ENSMUSG00000028411,ENSMUSG00000041238,ENSMUSG00000068742	Aptx,Cry2,Nbn,Rad1,Rbbp8
GO:0003727	6	molecular function	single-stranded RNA binding	5	52	1.80703	0.033927	0.175465	ENSMUSG00000000787,ENSMUSG00000024217,ENSMUSG00000025580,ENSMUSG00000039989,ENSMUSG00000044786	Cbx4,Ddx3x,Eif4a3,Snrpc,Zfp36
GO:0008139	6	molecular function	nuclear localization sequence binding	2	10	0.347506	0.045104	0.200536	ENSMUSG00000021025,ENSMUSG00000029458	Brap,Nfkbia
GO:0005088	6	molecular function	Ras guanyl-nucleotide exchange factor activity	8	115	3.99632	0.0473346	0.207089	ENSMUSG00000023800,ENSMUSG00000024663,ENSMUSG00000028059,ENSMUSG00000031511,ENSMUSG00000034116,ENSMUSG00000039621,ENSMUSG00000040818,ENSMUSG00000071042	Arhgef2,Arhgef7,Dennd6a,Prex1,Rab3il1,Rasgrp3,Tiam2,Vav1
GO:0030291	6	molecular function	protein serine/threonine kinase inhibitor activity	3	24	0.834014	0.049197	0.210634	ENSMUSG00000019876,ENSMUSG00000023067,ENSMUSG00000028944	Cdkn1a,Pkib,Prkag2
GO:0005100	6	molecular function	Rho GTPase activator activity	4	40	1.39002	0.0492646	0.210634	ENSMUSG00000028967,ENSMUSG00000036452,ENSMUSG00000039621,ENSMUSG00000045664	Arhgap26,Cdc42ep2,Errfi1,Prex1
GO:0008270	7	molecular function	zinc ion binding	92	1624	56.4349	2.26137e-06	8.20087e-05	ENSMUSG00000000861,ENSMUSG00000001025,ENSMUSG00000001844,ENSMUSG00000002617,ENSMUSG00000008438,ENSMUSG00000014303,ENSMUSG00000014550,ENSMUSG00000017386,ENSMUSG00000020409,ENSMUSG00000020659,ENSMUSG00000020773,ENSMUSG00000021264,ENSMUSG00000021716,ENSMUSG00000021815,ENSMUSG00000023307,ENSMUSG00000024217,ENSMUSG00000024604,ENSMUSG00000024695,ENSMUSG00000024949,ENSMUSG00000024982,ENSMUSG00000025234,…	Adam21,Afg3l1,Aptx,Arhgef2,Arih1,Bcl11a,Brap,Cbll1,Cryzl1,Cyhr1,Dido1,Gch1,Glis2,Hic1,Kat7,Klf3,Klf9,Lap3,Leng9,Lhx3,Limd2,March5,Mkrn1,Morc4,Mss51,Mul1,Nsmce2,Nupl2,P2rx7,Pglyrp1,Pias1,Ptpn1,Rara,Rbbp6,Rbm22,Rbm4,Rc3h1,Recql4,Rlf,Rnf121,Rnf125,Rnf19b,Rnf26,S100a6,Sall1,Sec24a,Sf1,Sh3rf3,Slu7,Snrpc,Sp110,Srek1ip1,Tgfb1i1,Traf4,Traf5,Trim12a,Trim47,Trim59,Yy1,Zbtb12,Zbtb3,Zbtb40,Zbtb9,Zcchc14,Zdhh…
GO:0003730	7	molecular function	mRNA 3'-UTR binding	6	30	1.04252	0.00050212	0.00921574	ENSMUSG00000030189,ENSMUSG00000034681,ENSMUSG00000040423,ENSMUSG00000041459,ENSMUSG00000044786,ENSMUSG00000094936	Rbm4,Rc3h1,Rnps1,Tardbp,Ybx3,Zfp36
GO:0004842	7	molecular function	ubiquitin-protein ligase activity	20	272	9.45216	0.00140145	0.0202807	ENSMUSG00000004364,ENSMUSG00000017386,ENSMUSG00000020659,ENSMUSG00000023286,ENSMUSG00000023307,ENSMUSG00000024231,ENSMUSG00000024695,ENSMUSG00000025234,ENSMUSG00000026637,ENSMUSG00000028277,ENSMUSG00000028960,ENSMUSG00000029458,ENSMUSG00000030779,ENSMUSG00000033107,ENSMUSG00000034317,ENSMUSG00000035949,ENSMUSG00000040423,ENSMUSG00000041241,ENSMUSG00000078578,ENSMUSG00000091896	Arih1,Brap,Cbll1,Cul2,Cul3,Fbxw2,March5,Mul1,Rbbp6,Rc3h1,Rnf125,Traf4,Traf5,Trim59,Ube2d2a,Ube2d3,Ube2j1,Ube2j2,Ube4b,Zfp91
GO:0031705	7	molecular function	bombesin receptor binding	2	3	0.104252	0.00353472	0.0409212	ENSMUSG00000021367,ENSMUSG00000025723	Edn1,Nmb
GO:0004529	7	molecular function	exodeoxyribonuclease activity	3	10	0.347506	0.00417738	0.0462277	ENSMUSG00000022248,ENSMUSG00000028411,ENSMUSG00000049734	Aptx,Rad1,Trex1
GO:0019789	7	molecular function	SUMO ligase activity	3	11	0.382256	0.00559661	0.0579412	ENSMUSG00000032405,ENSMUSG00000041241,ENSMUSG00000059586	Mul1,Nsmce2,Pias1
GO:0045028	7	molecular function	G-protein coupled purinergic nucleotide receptor activity	4	22	0.764513	0.00642379	0.063604	ENSMUSG00000033446,ENSMUSG00000036362,ENSMUSG00000048779,ENSMUSG00000052229	Gpr17,Lpar6,P2ry13,P2ry6
GO:0004862	7	molecular function	cAMP-dependent protein kinase inhibitor activity	2	4	0.139002	0.00690655	0.0655795	ENSMUSG00000019876,ENSMUSG00000028944	Pkib,Prkag2
GO:0003743	7	molecular function	translation initiation factor activity	7	67	2.32829	0.00850034	0.0760486	ENSMUSG00000016510,ENSMUSG00000022336,ENSMUSG00000024841,ENSMUSG00000026254,ENSMUSG00000030738,ENSMUSG00000035530,ENSMUSG00000074656	Eif1,Eif1ad,Eif2s2,Eif3c,Eif3e,Eif4e2,Mtif3
GO:0008080	7	molecular function	N-acetyltransferase activity	8	84	2.91905	0.00876767	0.077392	ENSMUSG00000022698,ENSMUSG00000024240,ENSMUSG00000024926,ENSMUSG00000025283,ENSMUSG00000037935,ENSMUSG00000038697,ENSMUSG00000038909,ENSMUSG00000052293	Epc1,Kat5,Kat7,Naa50,Sat1,Smarce1,Taf5l,Taf9 (ENSMUSG00000052293)
GO:0008967	7	molecular function	phosphoglycolate phosphatase activity	2	5	0.173753	0.0112465	0.0899332	ENSMUSG00000028411,ENSMUSG00000038422	Aptx,Hdhd3
GO:0008079	7	molecular function	translation termination factor activity	2	6	0.208503	0.0164833	0.115652	ENSMUSG00000019774,ENSMUSG00000024360	Etf1,Mtrf1l
GO:0000217	7	molecular function	DNA secondary structure binding	3	17	0.59076	0.0197561	0.126255	ENSMUSG00000021264,ENSMUSG00000026048,ENSMUSG00000033762	Ercc5,Recql4,Yy1
GO:0004520	7	molecular function	endodeoxyribonuclease activity	4	31	1.07727	0.0216153	0.135546	ENSMUSG00000026048,ENSMUSG00000030051,ENSMUSG00000036086,ENSMUSG00000041238	Aplf,Ercc5,Rbbp8,Zranb3
GO:0048027	7	molecular function	mRNA 5'-UTR binding	2	7	0.243254	0.0225496	0.136843	ENSMUSG00000000787,ENSMUSG00000037992	Ddx3x,Rara
GO:0017016	7	molecular function	Ras GTPase binding	11	159	5.52534	0.0232857	0.138518	ENSMUSG00000014550,ENSMUSG00000021192,ENSMUSG00000022100,ENSMUSG00000028059,ENSMUSG00000030189,ENSMUSG00000030662,ENSMUSG00000030805,ENSMUSG00000045664,ENSMUSG00000057342,ENSMUSG00000071042,ENSMUSG00000079477	Arhgef2,Cdc42ep2,Golga5,Ipo5,Rab7,Rasgrp3,Sphk2,Stx4a,Xpo7,Ybx3,Zfyve20
GO:0043422	7	molecular function	protein kinase B binding	2	9	0.312755	0.0369187	0.178658	ENSMUSG00000024959,ENSMUSG00000037992	Bad,Rara
GO:0016895	8	molecular function	exodeoxyribonuclease activity, producing 5'-phosphomonoesters	3	10	0.347506	0.00417738	0.0462277	ENSMUSG00000022248,ENSMUSG00000028411,ENSMUSG00000049734	Aptx,Rad1,Trex1
GO:0003924	8	molecular function	GTPase activity	16	241	8.37489	0.010418	0.0867215	ENSMUSG00000019066,ENSMUSG00000020611,ENSMUSG00000022668,ENSMUSG00000025464,ENSMUSG00000028268,ENSMUSG00000028270,ENSMUSG00000028646,ENSMUSG00000032562,ENSMUSG00000034209,ENSMUSG00000036285,ENSMUSG00000036430,ENSMUSG00000036943,ENSMUSG00000047446,ENSMUSG00000069874,ENSMUSG00000078922,ENSMUSG00000079477	Arl4a,Gbp2,Gbp3,Gna13,Gnai2,Gtpbp8,Irgm2,Noa1,Paox,Rab3d,Rab7,Rab8b,Rasl10a,Rragc,Tbcc,Tgtp1
GO:0050681	8	molecular function	androgen receptor binding	5	39	1.35527	0.0108325	0.089087	ENSMUSG00000020230,ENSMUSG00000024926,ENSMUSG00000030782,ENSMUSG00000032405,ENSMUSG00000048490	Kat5,Nrip1,Pias1,Prmt2,Tgfb1i1
GO:0000405	8	molecular function	bubble DNA binding	2	6	0.208503	0.0164833	0.115652	ENSMUSG00000026048,ENSMUSG00000033762	Ercc5,Recql4
GO:0003747	8	molecular function	translation release factor activity	2	6	0.208503	0.0164833	0.115652	ENSMUSG00000019774,ENSMUSG00000024360	Etf1,Mtrf1l
GO:0004679	8	molecular function	AMP-activated protein kinase activity	2	7	0.243254	0.0225496	0.136843	ENSMUSG00000028944,ENSMUSG00000029513	Prkab1,Prkag2
GO:0005381	8	molecular function	iron ion transmembrane transporter activity	2	8	0.278005	0.0293815	0.159062	ENSMUSG00000022797,ENSMUSG00000025993	Slc40a1,Tfrc
GO:0003841	8	molecular function	1-acylglycerol-3-phosphate O-acyltransferase activity	2	9	0.312755	0.0369187	0.178658	ENSMUSG00000023827,ENSMUSG00000031467	Agpat4,Agpat5
GO:0004402	8	molecular function	histone acetyltransferase activity	5	54	1.87653	0.0390444	0.186118	ENSMUSG00000024240,ENSMUSG00000024926,ENSMUSG00000038697,ENSMUSG00000038909,ENSMUSG00000052293	Epc1,Kat5,Kat7,Taf5l,Taf9 (ENSMUSG00000052293)
GO:0004386	8	molecular function	helicase activity	10	152	5.28209	0.0397859	0.187411	ENSMUSG00000000787,ENSMUSG00000025580,ENSMUSG00000026806,ENSMUSG00000027905,ENSMUSG00000028224,ENSMUSG00000033762,ENSMUSG00000036086,ENSMUSG00000037993,ENSMUSG00000045538,ENSMUSG00000058594	Ddx20,Ddx28,Ddx31,Ddx3x,Dhx38,Eif4a3,Fbxo18,Nbn,Recql4,Zranb3
GO:0030676	8	molecular function	Rac guanyl-nucleotide exchange factor activity	2	10	0.347506	0.045104	0.200536	ENSMUSG00000028059,ENSMUSG00000034116	Arhgef2,Vav1
GO:0016149	9	molecular function	translation release factor activity, codon specific	2	3	0.104252	0.00353472	0.0409212	ENSMUSG00000019774,ENSMUSG00000024360	Etf1,Mtrf1l
GO:0008853	9	molecular function	exodeoxyribonuclease III activity	2	4	0.139002	0.00690655	0.0655795	ENSMUSG00000022248,ENSMUSG00000049734	Rad1,Trex1
GO:0070035	9	molecular function	purine NTP-dependent helicase activity	9	110	3.82256	0.0145227	0.10714	ENSMUSG00000000787,ENSMUSG00000025580,ENSMUSG00000026806,ENSMUSG00000027905,ENSMUSG00000028224,ENSMUSG00000033762,ENSMUSG00000037993,ENSMUSG00000045538,ENSMUSG00000058594	Ddx20,Ddx28,Ddx31,Ddx3x,Dhx38,Eif4a3,Fbxo18,Nbn,Recql4
GO:0003678	9	molecular function	DNA helicase activity	5	50	1.73753	0.0292485	0.159062	ENSMUSG00000000787,ENSMUSG00000028224,ENSMUSG00000033762,ENSMUSG00000036086,ENSMUSG00000058594	Ddx3x,Fbxo18,Nbn,Recql4,Zranb3
GO:0008026	10	molecular function	ATP-dependent helicase activity	9	110	3.82256	0.0145227	0.10714	ENSMUSG00000000787,ENSMUSG00000025580,ENSMUSG00000026806,ENSMUSG00000027905,ENSMUSG00000028224,ENSMUSG00000033762,ENSMUSG00000037993,ENSMUSG00000045538,ENSMUSG00000058594	Ddx20,Ddx28,Ddx31,Ddx3x,Dhx38,Eif4a3,Fbxo18,Nbn,Recql4
GO:0004003	10	molecular function	ATP-dependent DNA helicase activity	4	35	1.21627	0.0322822	0.169877	ENSMUSG00000000787,ENSMUSG00000028224,ENSMUSG00000033762,ENSMUSG00000058594	Ddx3x,Fbxo18,Nbn,Recql4
GO:0004004	10	molecular function	ATP-dependent RNA helicase activity	3	22	0.764513	0.0393795	0.186118	ENSMUSG00000000787,ENSMUSG00000025580,ENSMUSG00000027905	Ddx20,Ddx3x,Eif4a3
GO:0008186	10	molecular function	RNA-dependent ATPase activity	3	23	0.799263	0.0441516	0.200536	ENSMUSG00000000787,ENSMUSG00000025580,ENSMUSG00000027905	Ddx20,Ddx3x,Eif4a3
