# Supplementary material for: A Neuroprotective Dose of Isatin Causes Multilevel Changes Involving the Brain Proteome: Prospects for Further Research
Source: Int J Mol Sci. 2020 Jun 11;21(11):4187. doi: 10.3390/ijms21114187 (PMC7313464; doi:10.3390/ijms21114187)
Supplement: Supplementary file 1 [file ijms-21-04187-s001.zip › manuscript_supplementary/S01_Upregulated Ensembl genes.xlsx]

## Sheet: Upregulated Ensembl genes
ID	Agilent ID	Gene description	Gene symbol	Species	-log(P-value)	LogFoldChange
ENSMUSG00000044258	A_55_P1955656	cytotoxic T lymphocyte-associated protein 2 alpha	Ctla2a	Mus musculus	4.15406	3.13189
ENSMUSG00000021025	A_51_P295192	alpha,nuclear factor of kappa light polypeptide gene enhancer in B cells inhibitor	Nfkbia	Mus musculus	4.19122	2.87585
ENSMUSG00000074874	A_51_P489522	cytotoxic T lymphocyte-associated protein 2 beta	Ctla2b	Mus musculus	4.37607	2.7351
ENSMUSG00000023067	A_51_P363947	cyclin-dependent kinase inhibitor 1A (P21)	Cdkn1a	Mus musculus	3.16526	2.72998
ENSMUSG00000028967	A_55_P2016105	ERBB receptor feedback inhibitor 1	Errfi1	Mus musculus	4.67634	2.23569
ENSMUSG00000019970	A_55_P2039416	serum/glucocorticoid regulated kinase 1	Sgk1	Mus musculus	3.64195	1.94027
ENSMUSG00000028211	A_51_P175580	transformation related protein 53 inducible nuclear protein 1	Trp53inp1	Mus musculus	3.30074	1.88728
ENSMUSG00000040006	A_55_P2146389	RIKEN cDNA 6530403G13 gene,glycoprotein integral membrane 1	6530403G13Rik,Ginm1	Mus musculus	3.57355	1.8675	Conflict Agilent ID probe
ENSMUSG00000052979	A_55_P2146389	RIKEN cDNA 6530403G13 gene,glycoprotein integral membrane 1	6530403G13Rik,Ginm1	Mus musculus	3.57355	1.8675	Conflict Agilent ID probe
ENSMUSG00000067365	A_55_P2166011	transmembrane protein 128	Tmem128	Mus musculus	3.41402	1.81079
ENSMUSG00000028991	A_52_P67643	mechanistic target of rapamycin (serine/threonine kinase)	Mtor	Mus musculus	4.09084	1.78718
ENSMUSG00000006585	A_51_P133612	chromatin licensing and DNA replication factor 1	Cdt1	Mus musculus	4.55359	1.74715
ENSMUSG00000022100	A_55_P2435613	exportin 7	Xpo7	Mus musculus	4.62585	1.72187
ENSMUSG00000037580	A_55_P2106175	GTP cyclohydrolase 1	Gch1	Mus musculus	4.05474	1.7159
ENSMUSG00000069495	A_52_P502267	enhancer of polycomb homolog 2 (Drosophila)	Epc2	Mus musculus	3.57801	1.69085
ENSMUSG00000021952	A_55_P2138366	exportin 4	Xpo4	Mus musculus	4.53511	1.60771
ENSMUSG00000030779	A_55_P2006579	retinoblastoma binding protein 6	Rbbp6	Mus musculus	4.72086	1.60644
ENSMUSG00000005312	A_52_P434974	ubiquilin 1	Ubqln1	Mus musculus	3.18688	1.59558
ENSMUSG00000033762	A_55_P2086423	RecQ protein-like 4	Recql4	Mus musculus	3.03003	1.57499
ENSMUSG00000031609	A_51_P432199	sin3 associated polypeptide	Sap30	Mus musculus	3.04032	1.57451
ENSMUSG00000040287	A_51_P177261	SH3 and cysteine rich domain 3	Stac3	Mus musculus	4.70812	1.5733
ENSMUSG00000026049	A_52_P646755	testis expressed 30	Tex30	Mus musculus	4.71875	1.52379
ENSMUSG00000016921	A_52_P543824	serine/arginine-rich splicing factor 6	Srsf6	Mus musculus	3.07728	1.45654
ENSMUSG00000040128	A_55_P2102936	proline-rich nuclear receptor coactivator 1	Pnrc1	Mus musculus	3.6789	1.45271
ENSMUSG00000020361	A_55_P2054157	heat shock protein 4	Hspa4	Mus musculus	4.12766	1.42613
ENSMUSG00000028862	A_55_P2106039	mitogen-activated protein kinase kinase kinase 6	Map3k6	Mus musculus	5.7711	1.42017
ENSMUSG00000046707	A_66_P117655	alpha prime polypeptide,casein kinase 2	Csnk2a2	Mus musculus	5.50904	1.38959
ENSMUSG00000038300	A_55_P2097264	parathyroid hormone 2	Pth2	Mus musculus	3.30271	1.37409
ENSMUSG00000047604	A_52_P162957	frequently rearranged in advanced T cell lymphomas 2	Frat2	Mus musculus	3.67795	1.36532
ENSMUSG00000033543	A_55_P2114789	2,general transcription factor II A	Gtf2a2	Mus musculus	3.54805	1.36062
ENSMUSG00000050565	A_55_P2103115	torsin A interacting protein 2	Tor1aip2	Mus musculus	5.08208	1.35648
ENSMUSG00000042719	A_51_P272563	N(alpha)-acetyltransferase 25,NatB auxiliary subunit	Naa25	Mus musculus	3.45301	1.35306
ENSMUSG00000028889	A_66_P135194	yrdC domain containing (E.coli)	Yrdc	Mus musculus	5.42988	1.35116
ENSMUSG00000090698	A_55_P2062108,A_66_P109183	apolipoprotein L domain containing 1	Apold1	Mus musculus	4.57783	1.34944
ENSMUSG00000020023	A_51_P189272	transmembrane and coiled coil domains 3	Tmcc3	Mus musculus	4.55399	1.33451
ENSMUSG00000024841	A_55_P2052081	eukaryotic translation initiation factor 1A domain containing	Eif1ad	Mus musculus	5.33466	1.30827
ENSMUSG00000018433	A_55_P1975380	nucleolar protein 11	Nol11	Mus musculus	4.03777	1.30139
ENSMUSG00000022961	A_55_P1952788	Son DNA binding protein	Son	Mus musculus	3.10198	1.28316
ENSMUSG00000024949	A_52_P610403	splicing factor 1	Sf1	Mus musculus	7.21306	1.28047
ENSMUSG00000028468	A_55_P1961370	RGP1 retrograde golgi transport homolog (S. cerevisiae)	Rgp1	Mus musculus	3.14811	1.27865
ENSMUSG00000033863	A_65_P19780	Kruppel-like factor 9	Klf9	Mus musculus	5.39079	1.27721
ENSMUSG00000020611	A_52_P185343	alpha 13,guanine nucleotide binding protein	Gna13	Mus musculus	3.4348	1.27044
ENSMUSG00000027829	A_51_P351481,A_52_P590474	cyclin L1	Ccnl1	Mus musculus	3.54455	1.26543
ENSMUSG00000039879	A_52_P495104	headcase homolog (Drosophila)	Heca	Mus musculus	3.6702	1.25198
ENSMUSG00000031697	A_51_P296416	origin recognition complex,subunit 6	Orc6	Mus musculus	4.82687	1.22988
ENSMUSG00000018143	A_55_P1953241	protein K (avian),v-maf musculoaponeurotic fibrosarcoma oncogene family	Mafk	Mus musculus	4.27454	1.22758
ENSMUSG00000031838	A_51_P490305	interferon gamma inducible protein 30	Ifi30	Mus musculus	3.41499	1.22334
ENSMUSG00000002910	A_55_P1957922,A_55_P2088440	arrestin domain containing 2	Arrdc2	Mus musculus	3.15074	1.22217
ENSMUSG00000043929	A_55_P2021358	kelch-like 15	Klhl15	Mus musculus	3.7077	1.21137
ENSMUSG00000006313	A_55_P2156425	uroplakin 1A	Upk1a	Mus musculus	3.01121	1.19716
ENSMUSG00000074553	A_55_P2023446	predicted pseudogene 10713	Gm10713	Mus musculus	4.36087	1.19068
ENSMUSG00000001156	A_55_P2025248	MAX dimerization protein 1	Mxd1	Mus musculus	4.54895	1.18364
ENSMUSG00000037096	A_55_P2138257	predicted pseudogene 9762,ubiquitin-conjugating enzyme E2D 2A	Gm9762,Ube2d2a	Mus musculus	3.37209	1.18089
ENSMUSG00000091896	A_55_P2138257	predicted pseudogene 9762,ubiquitin-conjugating enzyme E2D 2A	Gm9762,Ube2d2a	Mus musculus	3.37209	1.18089
ENSMUSG00000025979	A_51_P129317	MOB family member 4,phocein	Mob4	Mus musculus	3.62492	1.17888
ENSMUSG00000069539	A_55_P2014209	SCY1-like 2 (S. cerevisiae)	Scyl2	Mus musculus	3.10979	1.17728
ENSMUSG00000020349	A_55_P2288117	alpha isoform,catalytic subunit,microRNA 3061,protein phosphatase 2 (formerly 2A)	Mir3061,Ppp2ca	Mus musculus	3.67261	1.17445
ENSMUSG00000092870	A_55_P2288117	alpha isoform,catalytic subunit,microRNA 3061,protein phosphatase 2 (formerly 2A)	Mir3061,Ppp2ca	Mus musculus	3.67261	1.17445
ENSMUSG00000048572	A_55_P2182026	transmembrane protein 252	Tmem252	Mus musculus	4.22184	1.17382
ENSMUSG00000035530	A_66_P126425	eukaryotic translation initiation factor 1	Eif1	Mus musculus	3.21701	1.17207
ENSMUSG00000050605	A_51_P270899	zinc finger protein 61	Zfp61	Mus musculus	3.50237	1.16393
ENSMUSG00000035828	A_51_P189746	proviral integration site 3	Pim3	Mus musculus	3.25145	1.156
ENSMUSG00000025723	A_55_P2064741	neuromedin B	Nmb	Mus musculus	3.04755	1.1438
ENSMUSG00000039756	A_51_P426633	deoxynucleotidyltransferase,interacting protein 2,terminal	Dnttip2	Mus musculus	4.5495	1.14071
ENSMUSG00000005846	A_55_P1980020	ribosomal L1 domain containing 1	Rsl1d1	Mus musculus	3.52496	1.13889
ENSMUSG00000068742	A_55_P2016540	cryptochrome 2 (photolyase-like)	Cry2	Mus musculus	3.74815	1.13719
ENSMUSG00000031939	A_52_P144925	D,RNA polymerase I,TATA box binding protein (Tbp)-associated factor	Taf1d	Mus musculus	4.34985	1.13479
ENSMUSG00000045248	A_51_P199567	mediator complex subunit 26	Med26	Mus musculus	4.26408	1.13386
ENSMUSG00000098120	A_52_P411430		RP24-242N1.1	Mus musculus	3.72298	1.12771
ENSMUSG00000090599	A_55_P2257076	20731,predicted gene	Gm20731	Mus musculus	3.64269	1.1263
ENSMUSG00000068856	A_55_P1996223	22027,predicted gene,splicing factor 3b,subunit 4	Gm22027,Sf3b4	Mus musculus	3.5173	1.11224
ENSMUSG00000084686	A_55_P1996223	22027,predicted gene,splicing factor 3b,subunit 4	Gm22027,Sf3b4	Mus musculus	3.5173	1.11224
ENSMUSG00000049516	A_52_P237159	SPT2,Suppressor of Ty,domain containing 1 (S. cerevisiae)	Spty2d1	Mus musculus	4.5101	1.10684
ENSMUSG00000049460	A_55_P2071799	predicted gene 8396,stem-loop binding protein	Gm8396,Slbp	Mus musculus	3.67595	1.10438
ENSMUSG00000019891	A_55_P1967905	CUB and LCCL domain containing 1,discoidin	Dcbld1	Mus musculus	3.75658	1.10194
ENSMUSG00000038102	A_55_P2071251	trafficking protein particle complex 11	Trappc11	Mus musculus	4.41021	1.09733
ENSMUSG00000004642	A_55_P2071799,A_55_P2071802	predicted gene 8396,stem-loop binding protein	Gm8396,Slbp	Mus musculus	4.03136	1.0929
ENSMUSG00000080969	A_55_P2170076	predicted gene 12372	Gm12372	Mus musculus	4.85534	1.08688
ENSMUSG00000077457	A_66_P111430	C/D box 65,RIKEN cDNA 2410006H16 gene,small nucleolar RNA	2410006H16Rik,Snord65	Mus musculus	3.04499	1.0757
ENSMUSG00000086841	A_66_P111430	C/D box 65,RIKEN cDNA 2410006H16 gene,small nucleolar RNA	2410006H16Rik,Snord65	Mus musculus	3.04499	1.0757
ENSMUSG00000020463	A_55_P2058152	SMEK homolog 2,suppressor of mek1 (Dictyostelium)	Smek2	Mus musculus	4.38118	1.07342
ENSMUSG00000026254	A_55_P2006554	eukaryotic translation initiation factor 4E member 2	Eif4e2	Mus musculus	4.13635	1.06755
ENSMUSG00000024293	A_55_P2060747	establishment of cohesion 1 homolog 1 (S. cerevisiae)	Esco1	Mus musculus	3.31897	1.0583
ENSMUSG00000000787	A_55_P2162152	DEAD/H (Asp-Glu-Ala-Asp/His) box polypeptide 3,X-linked	Ddx3x	Mus musculus	3.65458	1.05274
ENSMUSG00000078578	A_52_P229709	ubiquitin-conjugating enzyme E2D 3	Ube2d3	Mus musculus	3.53268	1.05004
ENSMUSG00000020923	A_55_P1992676	RNA polymerase I,upstream binding transcription factor	Ubtf	Mus musculus	4.64642	1.04968
ENSMUSG00000097195	A_55_P2133568	small nucleolar RNA host gene 5	Snhg5	Mus musculus	3.63661	1.04609
ENSMUSG00000024843	A_51_P142923,A_55_P1956223,A_55_P2080956	choline kinase alpha	Chka	Mus musculus	3.89168	1.04402
ENSMUSG00000078651	A_55_P2044729	amine oxidase,copper containing 2 (retina-specific)	Aoc2	Mus musculus	4.67216	1.02557
ENSMUSG00000037894	A_55_P2099479	H2A histone family,member Z	H2afz	Mus musculus	3.70815	1.0233
ENSMUSG00000046223	A_52_P681310	plasminogen activator,urokinase receptor	Plaur	Mus musculus	3.80415	1.02072
ENSMUSG00000030216	A_55_P1977318	WW domain binding protein 11	Wbp11	Mus musculus	3.79465	1.02014
ENSMUSG00000081805	A_55_P2011322	predicted gene 14335	Gm14335	Mus musculus	4.62465	1.01987
ENSMUSG00000068391	A_52_P106537	chromatin accessibility complex 1	Chrac1	Mus musculus	3.21153	1.01867
ENSMUSG00000038393	A_51_P438805,A_55_P2006255	thioredoxin interacting protein	Txnip	Mus musculus	3.70306	1.01177
ENSMUSG00000036655	A_51_P174275	collectin sub-family member 11	Colec11	Mus musculus	3.48523	1.01089
ENSMUSG00000022498	A_51_P413545	thioredoxin domain containing 11	Txndc11	Mus musculus	4.90731	0.99832
ENSMUSG00000031511	A_55_P1976242	Rho guanine nucleotide exchange factor (GEF7)	Arhgef7	Mus musculus	3.21493	0.985343
ENSMUSG00000030858	A_55_P2117966	RIKEN cDNA 1700007K09 gene	1700007K09Rik	Mus musculus	3.22906	0.97545
ENSMUSG00000038914	A_51_P336385	death inducer-obliterator 1	Dido1	Mus musculus	3.29927	0.972246
ENSMUSG00000033107	A_51_P386539	ring finger protein 125	Rnf125	Mus musculus	5.89186	0.971615
ENSMUSG00000038733	A_55_P2091323	WD repeat domain 26	Wdr26	Mus musculus	3.88451	0.970155
ENSMUSG00000020495	A_52_P238902	nonsense mediated mRNA decay factor (C. elegans),smg-8 homolog	Smg8	Mus musculus	4.10682	0.967891
ENSMUSG00000058793	A_52_P159050	CDP-diacylglycerol synthase (phosphatidate cytidylyltransferase) 2	Cds2	Mus musculus	3.72101	0.967283
ENSMUSG00000017300	A_51_P353232	fast,troponin C2	Tnnc2	Mus musculus	3.51296	0.964465
ENSMUSG00000036615	A_52_P441044	regulatory factor X-associated protein	Rfxap	Mus musculus	4.37845	0.962414
ENSMUSG00000020190	A_52_P376135	MAP kinase-interacting serine/threonine kinase 2	Mknk2	Mus musculus	4.36137	0.957086
ENSMUSG00000020526	A_52_P654618	HIT type 3,zinc finger	Znhit3	Mus musculus	3.7368	0.951297
ENSMUSG00000031154	A_55_P2058871	OTU domain containing 5	Otud5	Mus musculus	3.72271	0.946298
ENSMUSG00000049357	A_55_P1960846	RIKEN cDNA 4933408B17 gene	4933408B17Rik	Mus musculus	3.19009	0.945808
ENSMUSG00000020659	A_51_P443364	Casitas B-lineage lymphoma-like 1	Cbll1	Mus musculus	4.51219	0.941825
ENSMUSG00000021395	A_55_P2082837	spindlin 1	Spin1	Mus musculus	3.08537	0.93757
ENSMUSG00000026934	A_55_P2031272	LIM homeobox protein 3	Lhx3	Mus musculus	3.0874	0.933021
ENSMUSG00000059586	A_51_P389386	S. cerevisiae),non-SMC element 2 homolog (MMS21	Nsmce2	Mus musculus	4.50718	0.924772
ENSMUSG00000024259	A_52_P600304	member 46,solute carrier family 25	Slc25a46	Mus musculus	3.14767	0.920493
ENSMUSG00000006673	A_51_P436386	glutamine-rich 1	Qrich1	Mus musculus	4.08716	0.919849
ENSMUSG00000006205	A_51_P225224	HtrA serine peptidase 1	Htra1	Mus musculus	3.47257	0.915649
ENSMUSG00000027905	A_51_P127756	DEAD (Asp-Glu-Ala-Asp) box polypeptide 20	Ddx20	Mus musculus	3.75995	0.912833
ENSMUSG00000032280	A_55_P2041070	homolog of Drosophila E(spl),transducin-like enhancer of split 3	Tle3	Mus musculus	3.21674	0.905948
ENSMUSG00000033323	A_55_P2065966	CTD (carboxy-terminal domain,RNA polymerase II,polypeptide A) phosphatase,subunit 1	Ctdp1	Mus musculus	5.25397	0.905397
ENSMUSG00000025646	A_51_P104527	ATR interacting protein,three prime repair exonuclease 1	Atrip,Trex1	Mus musculus	5.60186	0.904758
ENSMUSG00000049734	A_51_P104527	ATR interacting protein,three prime repair exonuclease 1	Atrip,Trex1	Mus musculus	5.60186	0.904758
ENSMUSG00000038374	A_52_P355014	RNA binding motif protein 8a	Rbm8a	Mus musculus	4.4273	0.902053
ENSMUSG00000069135	A_55_P2044104,A_55_P2153827	Fgfr1 oncogene partner	Fgfr1op	Mus musculus	3.57324	0.900303
ENSMUSG00000027498	A_55_P2147641	3' pre-RNA,cleavage stimulation factor,subunit 1	Cstf1	Mus musculus	4.44147	0.900151
ENSMUSG00000048379	A_55_P1973886	suppressor of cytokine signaling 4	Socs4	Mus musculus	3.39	0.893711
ENSMUSG00000053600	A_52_P664617	zinc finger protein 472	Zfp472	Mus musculus	3.37505	0.893416
ENSMUSG00000032727	A_55_P2146650,A_55_P2171273	family member 3,mesoderm induction early response 1	Mier3	Mus musculus	3.46896	0.890634
ENSMUSG00000025234	A_52_P67444	ariadne ubiquitin-conjugating enzyme E2 binding protein homolog 1 (Drosophila)	Arih1	Mus musculus	3.35049	0.890284
ENSMUSG00000025971	A_51_P224468	RIKEN cDNA 9430016H08 gene	9430016H08Rik	Mus musculus	3.2585	0.889326
ENSMUSG00000042472	A_51_P369897	zinc finger protein 410	Zfp410	Mus musculus	3.16082	0.888692
ENSMUSG00000079036	A_52_P522023	alkB,alkylation repair homolog 1 (E. coli)	Alkbh1	Mus musculus	4.25094	0.884288
ENSMUSG00000030166	A_51_P105017	RAD52 homolog (S. cerevisiae)	Rad52	Mus musculus	4.75898	0.883762
ENSMUSG00000069895	A_51_P129866	ataxin 1-like	Atxn1l	Mus musculus	4.36379	0.882603
ENSMUSG00000024539	A_55_P2080850,A_66_P116098	non-receptor type 2,protein tyrosine phosphatase	Ptpn2	Mus musculus	4.6251	0.879631
ENSMUSG00000008438	A_51_P239166	a disintegrin and metallopeptidase domain 21	Adam21	Mus musculus	3.5143	0.879451
ENSMUSG00000025872	A_52_P869802	THO complex 3	Thoc3	Mus musculus	5.11951	0.873025
ENSMUSG00000086743	A_52_P14666,A_55_P2018825	heterogeneous nuclear ribonucleoprotein A1-like 2,predicted gene 6491,pseudogene	Gm6491,Hnrnpa1l2-ps	Mus musculus	4.59062	0.872803
ENSMUSG00000031016	A_66_P136186	WEE 1 homolog 1 (S. pombe)	Wee1	Mus musculus	4.33684	0.872235
ENSMUSG00000058239	A_52_P647919	upstream transcription factor 2	Usf2	Mus musculus	3.19181	0.872091
ENSMUSG00000035354	A_51_P402536	UV radiation resistance associated gene	Uvrag	Mus musculus	4.83386	0.865499
ENSMUSG00000015217	A_55_P1992421	18367,high mobility group box 3,predicted gene,predicted gene 6104	Gm18367,Gm6104,Hmgb3	Mus musculus	3.37386	0.864034
ENSMUSG00000062588	A_55_P1992421	18367,high mobility group box 3,predicted gene,predicted gene 6104	Gm18367,Gm6104,Hmgb3	Mus musculus	3.37386	0.864034
ENSMUSG00000093589	A_55_P1992421	18367,high mobility group box 3,predicted gene,predicted gene 6104	Gm18367,Gm6104,Hmgb3	Mus musculus	3.37386	0.864034
ENSMUSG00000083345	A_55_P2018825	heterogeneous nuclear ribonucleoprotein A1-like 2,predicted gene 6491,pseudogene	Gm6491,Hnrnpa1l2-ps	Mus musculus	4.81857	0.862737
ENSMUSG00000038894	A_66_P102260	insulin receptor substrate 2	Irs2	Mus musculus	3.67555	0.858328
ENSMUSG00000031538	A_52_P409833	plasminogen activator,tissue	Plat	Mus musculus	3.66753	0.848378
ENSMUSG00000058440	A_55_P2000077	nuclear respiratory factor 1	Nrf1	Mus musculus	3.50477	0.846227
ENSMUSG00000038909	A_55_P1957028	K(lysine) acetyltransferase 7	Kat7	Mus musculus	3.3593	0.842761
ENSMUSG00000050628	A_66_P136788	UBA-like domain containing 2	Ubald2	Mus musculus	3.55415	0.8396
ENSMUSG00000031467	A_52_P572447	1-acylglycerol-3-phosphate O-acyltransferase 5 (lysophosphatidic acid acyltransferase,epsilon)	Agpat5	Mus musculus	3.75247	0.836711
ENSMUSG00000048429	A_51_P446558	RIKEN cDNA 1810026J23 gene	1810026J23Rik	Mus musculus	3.68861	0.835972
ENSMUSG00000067608	A_55_P2105002	proliferating cell nuclear antigen pseudogene 2	Pcna-ps2	Mus musculus	5.06819	0.835771
ENSMUSG00000022698	A_51_P122845	N(alpha)-acetyltransferase 50,NatE catalytic subunit	Naa50	Mus musculus	4.59054	0.834122
ENSMUSG00000028901	A_55_P2454239	glucocorticoid modulatory element binding protein 1	Gmeb1	Mus musculus	5.40034	0.832413
ENSMUSG00000057691	A_52_P40241	zinc finger protein 746	Zfp746	Mus musculus	3.80168	0.83041
ENSMUSG00000022247	A_55_P2069554	BRX1,biogenesis of ribosomes,homolog (S. cerevisiae)	Brix1	Mus musculus	3.13311	0.826763
ENSMUSG00000038332	A_55_P1991475	sestrin 1	Sesn1	Mus musculus	3.02941	0.826763
ENSMUSG00000020720	A_52_P574190	12,macropain) 26S subunit,non-ATPase,proteasome (prosome	Psmd12	Mus musculus	3.06299	0.826133
ENSMUSG00000024695	A_55_P2005275,A_55_P2086949	ciliary neurotrophic factor,zinc finger protein 91	Cntf,Zfp91	Mus musculus	4.28117	0.817904
ENSMUSG00000079415	A_55_P2005275,A_55_P2086949	ciliary neurotrophic factor,zinc finger protein 91	Cntf,Zfp91	Mus musculus	4.28117	0.817904
ENSMUSG00000092604	A_55_P2050852	predicted gene 20508	Gm20508	Mus musculus	5.90705	0.817122
ENSMUSG00000023286	A_51_P416919	predicted pseudogene 5801,ubiquitin-conjugating enzyme E2J 2	Gm5801,Ube2j2	Mus musculus	4.07036	0.809969
ENSMUSG00000028609	A_51_P251892	mago-nashi homolog,proliferation-associated (Drosophila)	Magoh	Mus musculus	3.54336	0.808768
ENSMUSG00000040843	A_52_P335508	TIP41,TOR signalling pathway regulator-like (S. cerevisiae)	Tiprl	Mus musculus	4.2879	0.808628
ENSMUSG00000049878	A_51_P224227	rearranged L-myc fusion sequence	Rlf	Mus musculus	3.13779	0.807093
ENSMUSG00000027236	A_51_P211341	eukaryotic translation initiation factor 3,subunit J1,subunit J2	Eif3j1,Eif3j2	Mus musculus	3.53845	0.804102
ENSMUSG00000043424	A_51_P211341	eukaryotic translation initiation factor 3,subunit J1,subunit J2	Eif3j1,Eif3j2	Mus musculus	3.53845	0.804102
ENSMUSG00000041153	A_52_P417825	oxidative stress induced growth inhibitor family member 2	Osgin2	Mus musculus	3.47585	0.800724
ENSMUSG00000058581	A_51_P416919,A_55_P2063594	predicted pseudogene 5801,ubiquitin-conjugating enzyme E2J 2	Gm5801,Ube2j2	Mus musculus	3.73972	0.79998
ENSMUSG00000052293	A_55_P2080794	TAF9 RNA polymerase II,TATA box binding protein (TBP)-associated factor	Taf9	Mus musculus	4.2386	0.798681
ENSMUSG00000042262	A_55_P2103097	chemokine (C-C motif) receptor 8	Ccr8	Mus musculus	4.51949	0.796385
ENSMUSG00000047030	A_52_P514306,A_55_P2147141	spermatogenesis associated 2	Spata2	Mus musculus	3.66515	0.795684
ENSMUSG00000039701	A_52_P640386	ubiquitin specific peptidase 53	Usp53	Mus musculus	4.38308	0.792682
ENSMUSG00000029550	A_52_P480301	signal peptide peptidase 3	Sppl3	Mus musculus	3.68143	0.791674
ENSMUSG00000034845	A_51_P414653	plasmalemma vesicle associated protein	Plvap	Mus musculus	3.34804	0.784254
ENSMUSG00000021427	A_52_P274028	alpha,signal sequence receptor	Ssr1	Mus musculus	5.20397	0.784234
ENSMUSG00000044636	A_52_P342620	cysteine-serine-rich nuclear protein 2	Csrnp2	Mus musculus	4.27486	0.780204
ENSMUSG00000041629	A_51_P146407	family with sequence similarity 104,member A	Fam104a	Mus musculus	3.66997	0.779459
ENSMUSG00000026036	A_51_P479043	Ngg1 interacting factor 3-like 1 (S. pombe)	Nif3l1	Mus musculus	3.1531	0.778447
ENSMUSG00000042178	A_51_P466490	armadillo repeat containing 5	Armc5	Mus musculus	4.24615	0.775488
ENSMUSG00000026491	A_51_P118763	AT hook containing transcription factor 1	Ahctf1	Mus musculus	3.4716	0.772816
ENSMUSG00000033478	A_55_P2082826	family with sequence similarity 160,member B1	Fam160b1	Mus musculus	3.86107	0.771886
ENSMUSG00000048910	A_55_P1984770	family with sequence similarity 220,member A,predicted gene 16410,pseudogene	Fam220-ps,Fam220a,Gm16410	Mus musculus	3.23987	0.770096
ENSMUSG00000080254	A_55_P1984770	family with sequence similarity 220,member A,predicted gene 16410,pseudogene	Fam220-ps,Fam220a,Gm16410	Mus musculus	3.23987	0.770096
ENSMUSG00000083012	A_55_P1984770	family with sequence similarity 220,member A,predicted gene 16410,pseudogene	Fam220-ps,Fam220a,Gm16410	Mus musculus	3.23987	0.770096
ENSMUSG00000014867	A_51_P115326	surfeit gene 4	Surf4	Mus musculus	4.4655	0.769844
ENSMUSG00000019961	A_55_P2067251	thymopoietin	Tmpo	Mus musculus	3.21926	0.769151
ENSMUSG00000026048	A_66_P126189	complementation group 5,excision repair cross-complementing rodent repair deficiency	Ercc5	Mus musculus	5.80291	0.767801
ENSMUSG00000021431	A_51_P249867	small nuclear ribonucleoprotein 48 (U11/U12)	Snrnp48	Mus musculus	3.11973	0.767579
ENSMUSG00000022800	A_52_P651078	forty-two-three domain containing 1	Fyttd1	Mus musculus	4.0096	0.766785
ENSMUSG00000019715	A_51_P328133,A_55_P1979305	GLE1 RNA export mediator (yeast)	Gle1	Mus musculus	3.29461	0.756897
ENSMUSG00000032437	A_51_P149621	STT3,homolog B (S. cerevisiae),subunit of the oligosaccharyltransferase complex	Stt3b	Mus musculus	4.32695	0.756869
ENSMUSG00000028277	A_51_P498212,A_55_P1990608,A_55_P1990609	ubiquitin-conjugating enzyme E2J 1	Ube2j1	Mus musculus	4.10467	0.756324
ENSMUSG00000039041	A_55_P2092329	adhesion regulating molecule 1,predicted pseudogene 9774	Adrm1,Gm9774	Mus musculus	4.34513	0.754846
ENSMUSG00000042165	A_55_P2092329	adhesion regulating molecule 1,predicted pseudogene 9774	Adrm1,Gm9774	Mus musculus	4.34513	0.754846
ENSMUSG00000053581	A_55_P2063396	AN1-type domain 2A,zinc finger	Zfand2a	Mus musculus	3.94886	0.753916
ENSMUSG00000025162	A_52_P477369	casein kinase 1,delta	Csnk1d	Mus musculus	4.27867	0.752946
ENSMUSG00000022797	A_52_P228236	transferrin receptor	Tfrc	Mus musculus	4.83715	0.752132
ENSMUSG00000032002	A_52_P87210	DCN1,defective in cullin neddylation 1,domain containing 5 (S. cerevisiae)	Dcun1d5	Mus musculus	4.85042	0.752109
ENSMUSG00000036391	A_52_P6451	Sec24 related gene family,member A (S. cerevisiae)	Sec24a	Mus musculus	4.22755	0.746725
ENSMUSG00000053929	A_52_P419162	cysteine and histidine rich 1	Cyhr1	Mus musculus	3.0564	0.745013
ENSMUSG00000053094	A_52_P7183	transmembrane protein 248	Tmem248	Mus musculus	5.04151	0.744947
ENSMUSG00000028707	A_52_P654534	diencephalon/mesencephalon homeobox 1	Dmbx1	Mus musculus	4.42653	0.743402
ENSMUSG00000028140	A_66_P136372	mitochondrial ribosomal protein L9	Mrpl9	Mus musculus	3.6881	0.742751
ENSMUSG00000028960	A_55_P2074908	UFD2 homolog (S. cerevisiae),ubiquitination factor E4B	Ube4b	Mus musculus	3.76628	0.741422
ENSMUSG00000040423	A_55_P2096305	RING CCCH (C3H) domains 1	Rc3h1	Mus musculus	3.20673	0.740141
ENSMUSG00000025858	A_55_P2210315	golgi to ER traffic protein 4 homolog (S. cerevisiae)	Get4	Mus musculus	4.01324	0.739381
ENSMUSG00000044496	A_55_P2157632	RIKEN cDNA 2510039O18 gene	2510039O18Rik	Mus musculus	3.65709	0.737544
ENSMUSG00000021367	A_51_P115005	endothelin 1	Edn1	Mus musculus	3.8336	0.734759
ENSMUSG00000030423	A_52_P206492	(S. cerevisiae),processing of precursor 4,ribonuclease P/MRP family	Pop4	Mus musculus	4.57739	0.734388
ENSMUSG00000024231	A_55_P2168417	cullin 2	Cul2	Mus musculus	3.85166	0.73351
ENSMUSG00000014550	A_52_P552017	FYVE domain containing 20,zinc finger	Zfyve20	Mus musculus	5.04295	0.73148
ENSMUSG00000018932	A_51_P272817	mitogen-activated protein kinase kinase 3	Map2k3	Mus musculus	4.35424	0.726523
ENSMUSG00000039987	A_55_P2049428	putative homeodomain transcription factor 2	Phtf2	Mus musculus	5.21619	0.725466
ENSMUSG00000014905	A_51_P198835	DnaJ (Hsp40) homolog,member 9,subfamily B	Dnajb9	Mus musculus	3.21881	0.724632
ENSMUSG00000030689	A_55_P1999439	INO80 complex subunit E	Ino80e	Mus musculus	3.04717	0.723135
ENSMUSG00000003382	A_55_P2062133	ets variant gene 3	Etv3	Mus musculus	3.56331	0.722873
ENSMUSG00000028793	A_66_P124724	ring finger protein 19B	Rnf19b	Mus musculus	3.61625	0.720926
ENSMUSG00000041025	A_55_P2054942	intermediate filament family orphan 2	Iffo2	Mus musculus	3.35656	0.719026
ENSMUSG00000029458	A_55_P2032960	BRCA1 associated protein	Brap	Mus musculus	3.94129	0.718458
ENSMUSG00000038612	A_52_P93933	myeloid cell leukemia sequence 1	Mcl1	Mus musculus	3.68447	0.715015
ENSMUSG00000041165	A_52_P115541	neuroligin 2,sperm maturation 1	Nlgn2,Spem1	Mus musculus	4.09469	0.714367
ENSMUSG00000051790	A_52_P115541	neuroligin 2,sperm maturation 1	Nlgn2,Spem1	Mus musculus	4.09469	0.714367
ENSMUSG00000024604	A_52_P6798	RNA binding motif protein 22	Rbm22	Mus musculus	3.15473	0.713609
ENSMUSG00000029922	A_52_P642207	1,makorin,ring finger protein	Mkrn1	Mus musculus	4.58192	0.71296
ENSMUSG00000049791	A_51_P361220	frizzled homolog 4 (Drosophila)	Fzd4	Mus musculus	3.26062	0.7129
ENSMUSG00000076431	A_55_P2121613,A_55_P2131899	SRY-box containing gene 4	Sox4	Mus musculus	3.54923	0.712208
ENSMUSG00000040447	A_55_P2018929	spinster homolog 2	Spns2	Mus musculus	3.80664	0.711546
ENSMUSG00000041238	A_51_P300936	retinoblastoma binding protein 8	Rbbp8	Mus musculus	3.19474	0.711463
ENSMUSG00000070641	A_55_P1984770,A_55_P2151437	family with sequence similarity 220,member A,predicted gene 16410,pseudogene	Fam220-ps,Fam220a,Gm16410	Mus musculus	3.56915	0.711168
ENSMUSG00000030189	A_55_P1960566	Y box protein 3	Ybx3	Mus musculus	3.04269	0.711102
ENSMUSG00000047446	A_55_P2097665	ADP-ribosylation factor-like 4A	Arl4a	Mus musculus	3.35089	0.710449
ENSMUSG00000060708	A_55_P2098428	biogenesis of organelles complex-1,cappuccino,subunit 4	Bloc1s4	Mus musculus	3.73468	0.71005
ENSMUSG00000021192	A_51_P211903	5,golgi autoantigen,golgin subfamily a	Golga5	Mus musculus	3.30728	0.709363
ENSMUSG00000040177	A_52_P354271	RIKEN cDNA 2310057M21 gene	2310057M21Rik	Mus musculus	4.4471	0.70638
ENSMUSG00000015126	A_55_P2139901	TSR3 20S rRNA accumulation	Tsr3	Mus musculus	3.46849	0.704819
ENSMUSG00000040918	A_51_P329332	member 2,solute carrier family 19 (thiamine transporter)	Slc19a2	Mus musculus	3.00349	0.704657
ENSMUSG00000029027	A_52_P46742	DNA fragmentation factor,beta subunit	Dffb	Mus musculus	3.06689	0.704108
ENSMUSG00000030847	A_51_P371174	BCL2-associated athanogene 3	Bag3	Mus musculus	3.70336	0.704037
ENSMUSG00000024240	A_52_P117197	enhancer of polycomb homolog 1 (Drosophila)	Epc1	Mus musculus	3.40436	0.703094
ENSMUSG00000043284	A_51_P219465	transmembrane protein 11	Tmem11	Mus musculus	4.80581	0.702234
ENSMUSG00000070697	A_51_P325485	UTP3,homolog (S. cerevisiae),small subunit (SSU) processome component	Utp3	Mus musculus	3.83097	0.700391
ENSMUSG00000029535	A_51_P511176	TP53 regulated inhibitor of apoptosis 1	Triap1	Mus musculus	3.80261	0.700179
ENSMUSG00000037110	A_55_P2176045	Ral GTPase activating protein,alpha subunit 2 (catalytic)	Ralgapa2	Mus musculus	3.32826	0.698571
ENSMUSG00000095908	A_55_P2075359	predicted pseudogene 5576	Gm5576	Mus musculus	3.15066	0.694406
ENSMUSG00000026466	A_55_P1975714	torsin A interacting protein 1	Tor1aip1	Mus musculus	5.20837	0.693087
ENSMUSG00000042167	A_51_P325374	PAP associated domain containing 4,predicted gene 15975	Gm15975,Papd4	Mus musculus	3.01227	0.690765
ENSMUSG00000083902	A_51_P325374	PAP associated domain containing 4,predicted gene 15975	Gm15975,Papd4	Mus musculus	3.01227	0.690765
ENSMUSG00000038697	A_51_P349662	TAF5-like RNA polymerase II,p300/CBP-associated factor (PCAF)-associated factor	Taf5l	Mus musculus	4.06718	0.690746
ENSMUSG00000029175	A_52_P679205	member F6,solute carrier family 35	Slc35f6	Mus musculus	4.05759	0.689787
ENSMUSG00000025139	A_52_P346458	toll interacting protein	Tollip	Mus musculus	7.30846	0.687378
ENSMUSG00000028437	A_55_P1979708	ubiquitin-associated protein 1	Ubap1	Mus musculus	5.12965	0.68699
ENSMUSG00000027708	A_52_P414420,A_52_P430934	DCN1,defective in cullin neddylation 1,domain containing 1 (S. cerevisiae),pseudogene,testis derived transcript 3	Dcun1d1,Tes3-ps	Mus musculus	3.18217	0.68183
ENSMUSG00000051223	A_55_P2006762	basic leucine zipper and W2 domains 1	Bzw1	Mus musculus	4.05629	0.680925
ENSMUSG00000020530	A_55_P2031207	gametogenetin binding protein 2	Ggnbp2	Mus musculus	5.48464	0.680844
ENSMUSG00000025580	A_52_P67995	eukaryotic translation initiation factor 4A3	Eif4a3	Mus musculus	3.50471	0.679569
ENSMUSG00000042688	A_55_P1983638	mitogen-activated protein kinase 6	Mapk6	Mus musculus	3.45971	0.678747
ENSMUSG00000070345	A_52_P1027170	heat shock transcription factor family member 5	Hsf5	Mus musculus	4.14211	0.67433
ENSMUSG00000022338	A_52_P653902	enhancer of yellow 2 homolog (Drosophila)	Eny2	Mus musculus	3.76915	0.673526
ENSMUSG00000024732	A_51_P108901	coiled-coil domain containing 86	Ccdc86	Mus musculus	3.37131	0.672788
ENSMUSG00000037944	A_55_P2023542	chemokine (C-C motif) receptor 7	Ccr7	Mus musculus	3.68564	0.672029
ENSMUSG00000083688	A_52_P476400	predicted gene 13743	Gm13743	Mus musculus	3.43939	0.670405
ENSMUSG00000018479	A_55_P2144115	RIKEN cDNA 1700125H20 gene	1700125H20Rik	Mus musculus	3.42733	0.668995
ENSMUSG00000083179	A_55_P2064766	RWD domain containing 1,predicted gene 12693	Gm12693,Rwdd1	Mus musculus	3.80926	0.668029
ENSMUSG00000028646	A_51_P346826,A_52_P202725	Ras-related GTP binding C	Rragc	Mus musculus	3.06492	0.66352
ENSMUSG00000022824	A_55_P1971840	epithelial transmembrane,mucin 13	Muc13	Mus musculus	3.45044	0.663451
ENSMUSG00000027540	A_52_P516021	non-receptor type 1,protein tyrosine phosphatase	Ptpn1	Mus musculus	3.63006	0.663421
ENSMUSG00000039221	A_55_P2159026	origin recognition complex,predicted gene 15421,ribosomal protein L22 like 1,subunit 5	Gm15421,Orc5,Rpl22l1	Mus musculus	3.33214	0.662485
ENSMUSG00000045411	A_52_P305851	RIKEN cDNA 2410002F23 gene	2410002F23Rik	Mus musculus	3.02118	0.660764
ENSMUSG00000052253	A_66_P122087	zinc finger protein 622	Zfp622	Mus musculus	3.75794	0.659086
ENSMUSG00000038807	A_55_P1965520	RAP1 GTPase activating protein 2	Rap1gap2	Mus musculus	5.01285	0.657486
ENSMUSG00000008301	A_51_P153004	phosphorylated adaptor for RNA export	Phax	Mus musculus	5.05256	0.65537
ENSMUSG00000062995	A_55_P2064862	islet cell autoantigen 1	Ica1	Mus musculus	3.25348	0.653192
ENSMUSG00000082530	A_55_P2139881	predicted gene 12168	Gm12168	Mus musculus	3.1526	0.651424
ENSMUSG00000025283	A_55_P1989321	spermidine/spermine N1-acetyl transferase 1	Sat1	Mus musculus	4.55538	0.646884
ENSMUSG00000024217	A_55_P1954001	U1 small nuclear ribonucleoprotein C,predicted pseudogene 2991	Gm2991,Snrpc	Mus musculus	4.24656	0.644039
ENSMUSG00000092454	A_55_P1954001	U1 small nuclear ribonucleoprotein C,predicted pseudogene 2991	Gm2991,Snrpc	Mus musculus	4.24656	0.644039
ENSMUSG00000072772	A_55_P2168296	C10 gene,U7 small nuclear RNA,gene rich cluster	Grcc10,Rnu7	Mus musculus	3.04035	0.640411
ENSMUSG00000089083	A_55_P2168296	C10 gene,U7 small nuclear RNA,gene rich cluster	Grcc10,Rnu7	Mus musculus	3.04035	0.640411
ENSMUSG00000025873	A_51_P255193	Fas associated factor family member 2	Faf2	Mus musculus	3.00307	0.638688
ENSMUSG00000040697	A_52_P533083	DnaJ (Hsp40) homolog,member 16,subfamily C	Dnajc16	Mus musculus	4.56585	0.636308
ENSMUSG00000029101	A_55_P2078365	regulator of G-protein signaling 12	Rgs12	Mus musculus	4.12338	0.634785
ENSMUSG00000039989	A_51_P133582	chromobox 4	Cbx4	Mus musculus	3.19896	0.634518
ENSMUSG00000035572	A_52_P44011,A_55_P1982951	DDB1 and CUL4 associated factor 10	Dcaf10	Mus musculus	3.52004	0.634022
ENSMUSG00000029246	A_52_P659258	phosphoribosyl pyrophosphate amidotransferase	Ppat	Mus musculus	3.34503	0.633443
ENSMUSG00000050608	A_51_P486639	mitochondrial inner membrane organizing system 1	Minos1	Mus musculus	5.14651	0.633079
ENSMUSG00000021645	A_55_P2048848	survival motor neuron 1	Smn1	Mus musculus	3.19423	0.631378
ENSMUSG00000083107	A_55_P2161126	predicted gene 5303	Gm5303	Mus musculus	3.66492	0.631178
ENSMUSG00000024360	A_52_P519882	eukaryotic translation termination factor 1	Etf1	Mus musculus	4.24985	0.629228
ENSMUSG00000037993	A_51_P250551	DEAH (Asp-Glu-Ala-His) box polypeptide 38	Dhx38	Mus musculus	4.04197	0.628916
ENSMUSG00000038705	A_51_P101228	glucocorticoid modulatory element binding protein 2	Gmeb2	Mus musculus	3.82483	0.628515
ENSMUSG00000021815	A_51_P369426	MSS51 mitochondrial translational activator	Mss51	Mus musculus	3.48173	0.627536
ENSMUSG00000024811	A_55_P2118183	TRF1-interacting ankyrin-related ADP-ribose polymerase 2,tankyrase	Tnks2	Mus musculus	4.06295	0.626733
ENSMUSG00000034432	A_51_P144926	COP9 (constitutive photomorphogenic) homolog,subunit 8 (Arabidopsis thaliana)	Cops8	Mus musculus	3.21379	0.626672
ENSMUSG00000042742	A_51_P456914	RIKEN cDNA B630005N14 gene	B630005N14Rik	Mus musculus	3.2464	0.626631
ENSMUSG00000040025	A_55_P2175813	YTH domain family 2,predicted gene 6823,predicted gene 8401	Gm6823,Gm8401,Ythdf2	Mus musculus	3.84569	0.625943
ENSMUSG00000041057	A_55_P1954156	WD repeat domain 43	Wdr43	Mus musculus	4.07128	0.625801
ENSMUSG00000048490	A_51_P152747,A_52_P413584	nuclear receptor interacting protein 1	Nrip1	Mus musculus	4.14694	0.625767
ENSMUSG00000074656	A_55_P2089655	eukaryotic translation initiation factor 2,predicted gene 9892,subunit 2 (beta)	Eif2s2,Gm9892	Mus musculus	3.5567	0.625606
ENSMUSG00000029028	A_55_P1988358	leucine rich repeat containing 47	Lrrc47	Mus musculus	3.76211	0.623978
ENSMUSG00000009731	A_66_P126157	Shal-related family,member 1,potassium voltage-gated channel	Kcnd1	Mus musculus	3.34036	0.623081
ENSMUSG00000017428	A_66_P130960	11,macropain) 26S subunit,non-ATPase,proteasome (prosome	Psmd11	Mus musculus	3.70191	0.62281
ENSMUSG00000043329	A_55_P2153631	predicted gene 8849	Gm8849	Mus musculus	4.61274	0.622598
ENSMUSG00000029012	A_55_P2107357,A_55_P2159026	origin recognition complex,predicted gene 15421,ribosomal protein L22 like 1,subunit 5	Gm15421,Orc5,Rpl22l1	Mus musculus	3.33978	0.622461
ENSMUSG00000084235	A_55_P2107357,A_55_P2159026	origin recognition complex,predicted gene 15421,ribosomal protein L22 like 1,subunit 5	Gm15421,Orc5,Rpl22l1	Mus musculus	3.33978	0.622461
ENSMUSG00000029777	A_66_P121369	glycyl-tRNA synthetase	Gars	Mus musculus	3.37925	0.620392
ENSMUSG00000021576	A_51_P431903	programmed cell death 6	Pdcd6	Mus musculus	4.47343	0.620385
ENSMUSG00000016619	A_51_P411297	nucleoporin 50	Nup50	Mus musculus	3.05896	0.619706
ENSMUSG00000042419	A_55_P2050697	nuclear factor of kappa light polypeptide gene enhancer in B cells inhibitor like 1	Nfkbil1	Mus musculus	4.22872	0.618427
ENSMUSG00000081519	A_55_P2141585	predicted gene 13331	Gm13331	Mus musculus	4.46682	0.617392
ENSMUSG00000096252	A_52_P430934	DCN1,defective in cullin neddylation 1,domain containing 1 (S. cerevisiae),pseudogene,testis derived transcript 3	Dcun1d1,Tes3-ps	Mus musculus	3.06175	0.617293
ENSMUSG00000020409	A_51_P443872	SLU7 splicing factor homolog (S. cerevisiae)	Slu7	Mus musculus	3.43203	0.614134
ENSMUSG00000040302	A_52_P475450	RNA binding motif protein 48	Rbm48	Mus musculus	3.69012	0.613757
ENSMUSG00000052825	A_55_P2089655,A_55_P2126827	eukaryotic translation initiation factor 2,predicted gene 9892,subunit 2 (beta)	Eif2s2,Gm9892	Mus musculus	3.73152	0.613278
ENSMUSG00000081557	A_55_P2163263	predicted gene 5697	Gm5697	Mus musculus	4.17246	0.611532
ENSMUSG00000024939	A_55_P2064876	Sjogren's syndrome/scleroderma autoantigen 1 homolog (human),family with sequence similarity 89,member B	Fam89b,Sssca1	Mus musculus	4.28405	0.611489
ENSMUSG00000079478	A_55_P2064876	Sjogren's syndrome/scleroderma autoantigen 1 homolog (human),family with sequence similarity 89,member B	Fam89b,Sssca1	Mus musculus	4.28405	0.611489
ENSMUSG00000031434	A_52_P421897	microrchidia 4	Morc4	Mus musculus	4.71313	0.610638
ENSMUSG00000084216	A_55_P2151463	predicted gene 7973	Gm7973	Mus musculus	3.17289	0.609922
ENSMUSG00000020027	A_51_P107362	suppressor of cytokine signaling 2	Socs2	Mus musculus	4.34334	0.609021
ENSMUSG00000030413	A_55_P2081488	peptidoglycan recognition protein 1	Pglyrp1	Mus musculus	3.06234	0.606538
ENSMUSG00000032715	A_55_P2009988	tribbles homolog 3 (Drosophila)	Trib3	Mus musculus	3.09719	0.605869
ENSMUSG00000082336	A_55_P1998801,A_55_P2175813	YTH domain family 2,predicted gene 6823,predicted gene 8401	Gm6823,Gm8401,Ythdf2	Mus musculus	3.59871	0.605705
ENSMUSG00000029131	A_52_P276935	DnaJ (Hsp40) homolog,member 6,subfamily B	Dnajb6	Mus musculus	4.29597	0.605015
ENSMUSG00000040297	A_55_P1986103	SUN domain containing ossification factor	Suco	Mus musculus	4.43078	0.603041
ENSMUSG00000019782	A_55_P1965935,A_55_P2064766	RWD domain containing 1,predicted gene 12693	Gm12693,Rwdd1	Mus musculus	3.61845	0.601806
ENSMUSG00000041747	A_51_P169614	U3 small nucleolar ribonucleoprotein,UTP15,homolog (yeast)	Utp15	Mus musculus	3.22085	0.601445
ENSMUSG00000027206	A_55_P2000813	COP9 (constitutive photomorphogenic) homolog,subunit 2 (Arabidopsis thaliana)	Cops2	Mus musculus	3.55772	0.600426
ENSMUSG00000031107	A_51_P126302	RNA binding motif protein,X-linked 2	Rbmx2	Mus musculus	3.67708	0.600391
ENSMUSG00000036285	A_55_P2066468	nitric oxide associated 1	Noa1	Mus musculus	5.25758	0.600232
ENSMUSG00000059923	A_55_P2123727	growth factor receptor bound protein 2	Grb2	Mus musculus	5.69674	0.597366
ENSMUSG00000074088	A_51_P397564	small nuclear ribonucleoprotein 40 (U5)	Snrnp40	Mus musculus	3.26296	0.597184
ENSMUSG00000036513	A_52_P456077	COMM domain containing 2	Commd2	Mus musculus	4.13519	0.596339
ENSMUSG00000021428	A_52_P126146	RIO kinase 1 (yeast)	Riok1	Mus musculus	3.32123	0.594846
ENSMUSG00000020059	A_55_P2018407	synaptonemal complex protein 3	Sycp3	Mus musculus	3.11719	0.594464
ENSMUSG00000081165	A_55_P2025902	expressed sequence AI838599,predicted gene 11783	AI838599,Gm11783	Mus musculus	3.26697	0.593404
ENSMUSG00000085180	A_55_P2025902	expressed sequence AI838599,predicted gene 11783	AI838599,Gm11783	Mus musculus	3.26697	0.593404
ENSMUSG00000020691	A_51_P401749	methyltransferase like 2	Mettl2	Mus musculus	3.40464	0.591815
ENSMUSG00000001844	A_51_P248381	DHHC domain containing 4,zinc finger	Zdhhc4	Mus musculus	3.48492	0.588856
ENSMUSG00000038250	A_52_P235479	ubiquitin specific peptidase 38	Usp38	Mus musculus	5.41838	0.588147
ENSMUSG00000022466	A_55_P2154977	RNA polymerase II associated protein 3	Rpap3	Mus musculus	4.37045	0.587749
ENSMUSG00000033159	A_51_P101075	cyclin Pas1/PHO80 domain containing 1	Cnppd1	Mus musculus	4.15298	0.587473
ENSMUSG00000025178	A_51_P345467	phosphatidylinositol 4-kinase type 2 alpha	Pi4k2a	Mus musculus	5.13419	0.586798
ENSMUSG00000041560	A_51_P208580	glioma tumor suppressor candidate region gene 2	Gltscr2	Mus musculus	3.07546	0.585117
ENSMUSG00000027088	A_51_P351413	orphan 2,phosphatase	Phospho2	Mus musculus	3.26136	0.579614
ENSMUSG00000029513	A_55_P2182700	AMP-activated,beta 1 non-catalytic subunit,protein kinase	Prkab1	Mus musculus	4.02045	0.579261
ENSMUSG00000084193	A_55_P2065519,A_55_P2175813	YTH domain family 2,predicted gene 6823,predicted gene 8401	Gm6823,Gm8401,Ythdf2	Mus musculus	3.87293	0.579037
ENSMUSG00000039523	A_52_P173860	centrosomal protein 104	Cep104	Mus musculus	3.54324	0.57812
ENSMUSG00000031823	A_51_P154933	DHHC domain containing 7,zinc finger	Zdhhc7	Mus musculus	3.0592	0.576814
ENSMUSG00000061410	A_51_P496054	CCHC domain containing 14,zinc finger	Zcchc14	Mus musculus	4.68734	0.576626
ENSMUSG00000038482	A_52_P103550,A_52_P375493	transcription factor Dp 1	Tfdp1	Mus musculus	4.22111	0.576089
ENSMUSG00000062127	A_55_P1973046	CTTNBP2 N-terminal like	Cttnbp2nl	Mus musculus	3.74649	0.575739
ENSMUSG00000028409	A_55_P2007525	smu-1 suppressor of mec-8 and unc-52 homolog (C. elegans)	Smu1	Mus musculus	3.16281	0.574261
ENSMUSG00000065952	A_55_P2077555	RIKEN cDNA C330021F23 gene	C330021F23Rik	Mus musculus	3.2612	0.573302
ENSMUSG00000022336	A_66_P130882	eukaryotic translation initiation factor 3,subunit E	Eif3e	Mus musculus	3.30835	0.572691
ENSMUSG00000034681	A_55_P2109342	predicted gene 9825,ribonucleic acid binding protein S1	Gm9825,Rnps1	Mus musculus	3.19071	0.572312
ENSMUSG00000096403	A_55_P2109342	predicted gene 9825,ribonucleic acid binding protein S1	Gm9825,Rnps1	Mus musculus	3.19071	0.572312
ENSMUSG00000022412	A_51_P464238	Smith-Magenis syndrome chromosome region,activating transcription factor 4,candidate 7-like (human)	Atf4,Smcr7l	Mus musculus	3.96448	0.570152
ENSMUSG00000042406	A_51_P464238	Smith-Magenis syndrome chromosome region,activating transcription factor 4,candidate 7-like (human)	Atf4,Smcr7l	Mus musculus	3.96448	0.570152
ENSMUSG00000028224	A_52_P298548	nibrin	Nbn	Mus musculus	3.96194	0.568033
ENSMUSG00000044786	A_52_P80944	zinc finger protein 36	Zfp36	Mus musculus	3.77208	0.5677
ENSMUSG00000042558	A_51_P520106	ADP-ribosylhydrolase like 2	Adprhl2	Mus musculus	3.52764	0.566858
ENSMUSG00000080950	A_55_P2130448	predicted gene 14928,predicted gene 7278	Gm14928,Gm7278	Mus musculus	3.11358	0.566621
ENSMUSG00000082718	A_55_P2130448	predicted gene 14928,predicted gene 7278	Gm14928,Gm7278	Mus musculus	3.11358	0.566621
ENSMUSG00000038398	A_55_P2040161	UPF3 regulator of nonsense transcripts homolog A (yeast)	Upf3a	Mus musculus	3.8228	0.566003
ENSMUSG00000030738	A_55_P2016351	eukaryotic translation initiation factor 3,subunit C	Eif3c	Mus musculus	3.11426	0.565718
ENSMUSG00000053128	A_55_P2043322	predicted pseudogene 9008,ring finger protein 26	Gm9008,Rnf26	Mus musculus	3.00821	0.564987
ENSMUSG00000072476	A_55_P2043322	predicted pseudogene 9008,ring finger protein 26	Gm9008,Rnf26	Mus musculus	3.00821	0.564987
ENSMUSG00000080989	A_55_P1999785	predicted gene 14048	Gm14048	Mus musculus	3.3193	0.563536
ENSMUSG00000041769	A_51_P497061	delta isoform,protein phosphatase 2,regulatory subunit B	Ppp2r2d	Mus musculus	3.69929	0.562483
ENSMUSG00000037573	A_51_P293339	transducer of ErbB-2.1	Tob1	Mus musculus	4.49404	0.56069
ENSMUSG00000030662	A_55_P2058240	importin 5	Ipo5	Mus musculus	3.90941	0.559955
ENSMUSG00000034738	A_52_P356204	nitric oxide synthase trafficker	Nostrin	Mus musculus	3.02753	0.559081
ENSMUSG00000028249	A_55_P2132888	syndecan binding protein	Sdcbp	Mus musculus	3.14435	0.55865
ENSMUSG00000031681	A_52_P65108	SMAD family member 1	Smad1	Mus musculus	5.53717	0.557831
ENSMUSG00000048495	A_55_P2041090	tRNA-yW synthesizing protein 5	Tyw5	Mus musculus	3.05617	0.556458
ENSMUSG00000035949	A_55_P1954910	F-box and WD-40 domain protein 2	Fbxw2	Mus musculus	3.86729	0.553708
ENSMUSG00000033970	A_51_P479434	replication factor C (activator 1) 3	Rfc3	Mus musculus	4.16446	0.553396
ENSMUSG00000026511	A_52_P375873	predicted gene 13736,signal recognition particle 9	Gm13736,Srp9	Mus musculus	3.37072	0.550898
ENSMUSG00000082908	A_52_P375873	predicted gene 13736,signal recognition particle 9	Gm13736,Srp9	Mus musculus	3.37072	0.550898
ENSMUSG00000019795	A_55_P2101182	protein-L-isoaspartate (D-aspartate) O-methyltransferase 1	Pcmt1	Mus musculus	3.00673	0.550588
ENSMUSG00000019843	A_66_P138915	Fyn proto-oncogene	Fyn	Mus musculus	3.46366	0.550443
ENSMUSG00000025577	A_52_P13730	chromobox 2	Cbx2	Mus musculus	3.3793	0.550023
ENSMUSG00000036452	A_55_P2170881	Rho GTPase activating protein 26	Arhgap26	Mus musculus	3.14864	0.54945
ENSMUSG00000072834	A_66_P138046	predicted gene 12298	Gm12298	Mus musculus	3.7233	0.548652
ENSMUSG00000021890	A_51_P419959	ELL associated factor 1	Eaf1	Mus musculus	3.29507	0.548641
ENSMUSG00000023307	A_55_P2067842	membrane-associated ring finger (C3HC4) 5	March5	Mus musculus	4.00583	0.548481
ENSMUSG00000028484	A_55_P1993054	PC4 and SFRS1 interacting protein 1,predicted gene 15773	Gm15773,Psip1	Mus musculus	3.17608	0.548193
ENSMUSG00000082872	A_55_P1993054	PC4 and SFRS1 interacting protein 1,predicted gene 15773	Gm15773,Psip1	Mus musculus	3.17608	0.548193
ENSMUSG00000031701	A_55_P2023081	DnaJ (Hsp40) homolog,member 2,subfamily A	Dnaja2	Mus musculus	3.74823	0.545986
ENSMUSG00000035367	A_51_P187665	20775,RMI1,RecQ mediated genome instability 1,homolog (S. cerevisiae),predicted gene	Gm20775,Rmi1	Mus musculus	3.10807	0.5455
ENSMUSG00000075359	A_51_P187665	20775,RMI1,RecQ mediated genome instability 1,homolog (S. cerevisiae),predicted gene	Gm20775,Rmi1	Mus musculus	3.10807	0.5455
ENSMUSG00000097172	A_55_P2236577		AC142266.1	Mus musculus	3.61782	0.54451
ENSMUSG00000025474	A_51_P226932	gamma complex associated protein 2,tubulin	Tubgcp2	Mus musculus	3.07694	0.543945
ENSMUSG00000027505	A_51_P137184	family with sequence similarity 209	Fam209	Mus musculus	3.6018	0.543036
ENSMUSG00000033096	A_51_P277295	adipocyte plasma membrane associated protein	Apmap	Mus musculus	4.42036	0.541881
ENSMUSG00000044551	A_52_P421713	RIKEN cDNA 9930012K11 gene	9930012K11Rik	Mus musculus	3.84359	0.540731
ENSMUSG00000030754	A_51_P160113	coatomer protein complex,subunit beta 1	Copb1	Mus musculus	3.01348	0.539459
ENSMUSG00000032215	A_51_P300207	ribosomal L24 domain containing 1	Rsl24d1	Mus musculus	3.20416	0.537541
ENSMUSG00000071253	A_52_P458870	Graves disease autoantigen),member 16,solute carrier family 25 (mitochondrial carrier	Slc25a16	Mus musculus	3.64553	0.537348
ENSMUSG00000026455	A_55_P2069989	kelch-like 12	Klhl12	Mus musculus	3.27797	0.534887
ENSMUSG00000007836	A_52_P625431	heterogeneous nuclear ribonucleoprotein A0	Hnrnpa0	Mus musculus	3.8454	0.533981
ENSMUSG00000031556	A_51_P504588	TM2 domain containing 2	Tm2d2	Mus musculus	4.34723	0.533462
ENSMUSG00000036955	A_52_P45606	RIKEN cDNA 2510003E04 gene	2510003E04Rik	Mus musculus	3.79665	0.533326
ENSMUSG00000084342	A_55_P2138416	predicted gene 11224	Gm11224	Mus musculus	3.47807	0.533205
ENSMUSG00000078681	A_55_P2060962,A_55_P2110101	TM2 domain containing 3	Tm2d3	Mus musculus	4.01644	0.532826
ENSMUSG00000039176	A_55_P1960472	gamma,polymerase (DNA directed)	Polg	Mus musculus	3.04554	0.531802
ENSMUSG00000026914	A_52_P652212	14,macropain) 26S subunit,non-ATPase,proteasome (prosome	Psmd14	Mus musculus	3.01066	0.531579
ENSMUSG00000036002	A_55_P1987261	family with sequence similarity 214,member B	Fam214b	Mus musculus	3.11762	0.5298
ENSMUSG00000037740	A_55_P1992989	mitochondrial ribosomal protein S26	Mrps26	Mus musculus	3.00475	0.52907
ENSMUSG00000060227	A_55_P1994020	cancer susceptibility candidate 4	Casc4	Mus musculus	3.63513	0.527197
ENSMUSG00000033186	A_52_P644972	mitotic spindle organizing protein 1	Mzt1	Mus musculus	3.01282	0.52699
ENSMUSG00000021737	A_51_P288103	6,macropain) 26S subunit,non-ATPase,proteasome (prosome	Psmd6	Mus musculus	3.08227	0.523868
ENSMUSG00000010517	A_51_P414837	Fas-associated factor 1	Faf1	Mus musculus	3.82437	0.523745
ENSMUSG00000033444	A_55_P2087162	sperm antigen with calponin homology and coiled-coil domains 1-like	Specc1l	Mus musculus	3.56242	0.522863
ENSMUSG00000032405	A_66_P116299	protein inhibitor of activated STAT 1	Pias1	Mus musculus	3.71046	0.520016
ENSMUSG00000001924	A_55_P2084408	ubiquitin-like modifier activating enzyme 1	Uba1	Mus musculus	3.21882	0.518473
ENSMUSG00000018286	A_55_P2035657	beta type 6,macropain) subunit,proteasome (prosome	Psmb6	Mus musculus	3.582	0.517158
ENSMUSG00000037935	A_55_P1989885	SWI/SNF related,actin dependent regulator of chromatin,matrix associated,member 1,predicted gene 13320,predicted gene 1815,predicted gene 8494,subfamily e	Gm13320,Gm1815,Gm8494,Smarce1	Mus musculus	4.53189	0.516733
ENSMUSG00000083545	A_55_P1989885	SWI/SNF related,actin dependent regulator of chromatin,matrix associated,member 1,predicted gene 13320,predicted gene 1815,predicted gene 8494,subfamily e	Gm13320,Gm1815,Gm8494,Smarce1	Mus musculus	4.53189	0.516733
ENSMUSG00000094090	A_55_P1989885	SWI/SNF related,actin dependent regulator of chromatin,matrix associated,member 1,predicted gene 13320,predicted gene 1815,predicted gene 8494,subfamily e	Gm13320,Gm1815,Gm8494,Smarce1	Mus musculus	4.53189	0.516733
ENSMUSG00000094568	A_55_P1989885	SWI/SNF related,actin dependent regulator of chromatin,matrix associated,member 1,predicted gene 13320,predicted gene 1815,predicted gene 8494,subfamily e	Gm13320,Gm1815,Gm8494,Smarce1	Mus musculus	4.53189	0.516733
ENSMUSG00000028669	A_55_P2014066	PITH (C-terminal proteasome-interacting domain of thioredoxin-like) domain containing 1	Pithd1	Mus musculus	4.24731	0.516725
ENSMUSG00000078786	A_55_P2135701	cDNA sequence BC024978,microRNA 1191	BC024978,Mir1191	Mus musculus	3.2395	0.513605
ENSMUSG00000080533	A_55_P2135701	cDNA sequence BC024978,microRNA 1191	BC024978,Mir1191	Mus musculus	3.2395	0.513605
ENSMUSG00000024218	A_55_P2092073	TAF11 RNA polymerase II,TATA box binding protein (TBP)-associated factor	Taf11	Mus musculus	3.27911	0.512258
ENSMUSG00000079477	A_55_P2080895	RAB7,member RAS oncogene family	Rab7	Mus musculus	4.01191	0.508627
ENSMUSG00000061360	A_51_P471779	PHD finger protein 5A	Phf5a	Mus musculus	4.95422	0.507083
ENSMUSG00000004364	A_52_P47645	cullin 3	Cul3	Mus musculus	3.65739	0.506984
ENSMUSG00000045538	A_51_P219325	DEAD (Asp-Glu-Ala-Asp) box polypeptide 28	Ddx28	Mus musculus	3.53353	0.506417
ENSMUSG00000034799	A_55_P2047135	unc-13 homolog A (C. elegans)	Unc13a	Mus musculus	4.91899	0.504749
ENSMUSG00000071035	A_55_P2023777	predicted pseudogene 5499	Gm5499	Mus musculus	3.45975	0.504335
