# Supplementary material for: A Neuroprotective Dose of Isatin Causes Multilevel Changes Involving the Brain Proteome: Prospects for Further Research
Source: Int J Mol Sci. 2020 Jun 11;21(11):4187. doi: 10.3390/ijms21114187 (PMC7313464; doi:10.3390/ijms21114187)
Supplement: Supplementary file 1 [file ijms-21-04187-s001.zip › manuscript_supplementary/S02_Isatin_binding_proteins_all.xlsx]

## Sheet: Control
Column1.1	Column1.2	Column1.3	Column1.4	Column1.42	Column1.5	Column1.6	Column1.7	Column1.8	Column1.9	Column1.10	Column1.11	Column1.112	Column1.113	Column1.12
680	1	SwissProt	BCKD_MOUSE	[3-methyl-2-oxobutanoate dehydrogenase [lipoamide]] kinase, mitochondrial OS=Mus musculus GN=Bckdk PE=1 SV=1	30	46558	2	1	2	1	0.08	30	BCKD_MOUSE	[3-methyl-2-oxobutanoate dehydrogenase [lipoamide]] kinase, mitochondrial OS=Mus musculus GN=Bckdk PE=1 SV=1
249	1	SwissProt	PDK2_MOUSE	[Pyruvate dehydrogenase [lipoamide]] kinase isozyme 2, mitochondrial OS=Mus musculus GN=Pdk2 PE=1 SV=2	110	46011	3	3	3	3	0.26	110	PDK2_MOUSE	[Pyruvate dehydrogenase [lipoamide]] kinase isozyme 2, mitochondrial OS=Mus musculus GN=Pdk2 PE=1 SV=2
5	1	SwissProt	1433Z_MOUSE	14-3-3 protein zeta/delta OS=Mus musculus GN=Ywhaz PE=1 SV=1	982	27754	15	12	9	7	3.09	982	1433Z_MOUSE	14-3-3 protein zeta/delta OS=Mus musculus GN=Ywhaz PE=1 SV=1
438	1	SwissProt	SEP15_MOUSE	15 kDa selenoprotein OS=Mus musculus GN=Sep15 PE=1 SV=3	65	17796	1	1	1	1	0.22	65	SEP15_MOUSE	15 kDa selenoprotein OS=Mus musculus GN=Sep15 PE=1 SV=3
12	1	SwissProt	PLCB1_MOUSE	1-phosphatidylinositol 4,5-bisphosphate phosphodiesterase beta-1 OS=Mus musculus GN=Plcb1 PE=1 SV=2	582	138309	13	11	12	11	0.34	582	PLCB1_MOUSE	1-phosphatidylinositol 4,5-bisphosphate phosphodiesterase beta-1 OS=Mus musculus GN=Plcb1 PE=1 SV=2
40	1	SwissProt	CN37_MOUSE	2',3'-cyclic-nucleotide 3'-phosphodiesterase OS=Mus musculus GN=Cnp PE=1 SV=3	462	47094	19	9	13	7	0.84	462	CN37_MOUSE	2',3'-cyclic-nucleotide 3'-phosphodiesterase OS=Mus musculus GN=Cnp PE=1 SV=3
387	1	SwissProt	DECR_MOUSE	2,4-dienoyl-CoA reductase, mitochondrial OS=Mus musculus GN=Decr1 PE=1 SV=1	77	36191	2	1	2	1	0.10	77	DECR_MOUSE	2,4-dienoyl-CoA reductase, mitochondrial OS=Mus musculus GN=Decr1 PE=1 SV=1
421	1	SwissProt	PRS4_MOUSE	26S protease regulatory subunit 4 OS=Mus musculus GN=Psmc1 PE=1 SV=1	67	49154	3	1	2	1	0.08	67	PRS4_MOUSE	26S protease regulatory subunit 4 OS=Mus musculus GN=Psmc1 PE=1 SV=1
89	1	SwissProt	PSD11_MOUSE	26S proteasome non-ATPase regulatory subunit 11 OS=Mus musculus GN=Psmd11 PE=1 SV=3	295	47407	5	2	4	2	0.16	295	PSD11_MOUSE	26S proteasome non-ATPase regulatory subunit 11 OS=Mus musculus GN=Psmd11 PE=1 SV=3
226	1	SwissProt	PSD13_MOUSE	26S proteasome non-ATPase regulatory subunit 13 OS=Mus musculus GN=Psmd13 PE=1 SV=1	43	42782	3	2	3	2	0.18	43	PSD13_MOUSE	26S proteasome non-ATPase regulatory subunit 13 OS=Mus musculus GN=Psmd13 PE=1 SV=1
363	1	SwissProt	RT09_MOUSE	28S ribosomal protein S9, mitochondrial OS=Mus musculus GN=Mrps9 PE=1 SV=3	82	44901	1	1	1	1	0.08	82	RT09_MOUSE	28S ribosomal protein S9, mitochondrial OS=Mus musculus GN=Mrps9 PE=1 SV=3
18	1	SwissProt	ODO1_MOUSE	2-oxoglutarate dehydrogenase, mitochondrial OS=Mus musculus GN=Ogdh PE=1 SV=3	723	116375	14	7	14	7	0.24	723	ODO1_MOUSE	2-oxoglutarate dehydrogenase, mitochondrial OS=Mus musculus GN=Ogdh PE=1 SV=3
43	1	SwissProt	RM01_MOUSE	39S ribosomal protein L1, mitochondrial OS=Mus musculus GN=Mrpl1 PE=1 SV=2	199	37573	4	4	2	2	0.21	199	RM01_MOUSE	39S ribosomal protein L1, mitochondrial OS=Mus musculus GN=Mrpl1 PE=1 SV=2
293	1	SwissProt	HCD2_MOUSE	3-hydroxyacyl-CoA dehydrogenase type-2 OS=Mus musculus GN=Hsd17b10 PE=1 SV=4	99	27402	3	3	3	3	0.48	99	HCD2_MOUSE	3-hydroxyacyl-CoA dehydrogenase type-2 OS=Mus musculus GN=Hsd17b10 PE=1 SV=4
51	1	SwissProt	RS3_MOUSE	40S ribosomal protein S3 OS=Mus musculus GN=Rps3 PE=1 SV=1	435	26657	13	8	11	7	1.54	435	RS3_MOUSE	40S ribosomal protein S3 OS=Mus musculus GN=Rps3 PE=1 SV=1
447	1	SwissProt	GABT_MOUSE	4-aminobutyrate aminotransferase, mitochondrial OS=Mus musculus GN=Abat PE=1 SV=1	63	56416	3	1	3	1	0.07	63	GABT_MOUSE	4-aminobutyrate aminotransferase, mitochondrial OS=Mus musculus GN=Abat PE=1 SV=1
224	1	SwissProt	AL9A1_MOUSE	4-trimethylaminobutyraldehyde dehydrogenase OS=Mus musculus GN=Aldh9a1 PE=1 SV=1	79	53480	3	1	3	1	0.07	79	AL9A1_MOUSE	4-trimethylaminobutyraldehyde dehydrogenase OS=Mus musculus GN=Aldh9a1 PE=1 SV=1
31	1	SwissProt	CH60_MOUSE	60 kDa heat shock protein, mitochondrial OS=Mus musculus GN=Hspd1 PE=1 SV=1	416	60917	5	4	4	3	0.19	416	CH60_MOUSE	60 kDa heat shock protein, mitochondrial OS=Mus musculus GN=Hspd1 PE=1 SV=1
669	1	SwissProt	RO60_MOUSE	60 kDa SS-A/Ro ribonucleoprotein OS=Mus musculus GN=Trove2 PE=1 SV=1	31	60085	4	2	4	2	0.13	31	RO60_MOUSE	60 kDa SS-A/Ro ribonucleoprotein OS=Mus musculus GN=Trove2 PE=1 SV=1
216	1	SwissProt	RLA0_MOUSE	60S acidic ribosomal protein P0 OS=Mus musculus GN=Rplp0 PE=1 SV=3	124	34195	3	3	3	3	0.37	124	RLA0_MOUSE	60S acidic ribosomal protein P0 OS=Mus musculus GN=Rplp0 PE=1 SV=3
165	1	SwissProt	RLA1_MOUSE	60S acidic ribosomal protein P1 OS=Mus musculus GN=Rplp1 PE=1 SV=1	148	11468	1	1	1	1	0.35	148	RLA1_MOUSE	60S acidic ribosomal protein P1 OS=Mus musculus GN=Rplp1 PE=1 SV=1
217	1	SwissProt	RL12_MOUSE	60S ribosomal protein L12 OS=Mus musculus GN=Rpl12 PE=1 SV=2	154	17794	2	1	1	1	0.22	154	RL12_MOUSE	60S ribosomal protein L12 OS=Mus musculus GN=Rpl12 PE=1 SV=2
45	1	SwissProt	K6PF_MOUSE	6-phosphofructokinase, muscle type OS=Mus musculus GN=Pfkm PE=1 SV=3	449	85215	10	6	9	6	0.29	449	K6PF_MOUSE	6-phosphofructokinase, muscle type OS=Mus musculus GN=Pfkm PE=1 SV=3
1	3	SwissProt	GRP78_MOUSE	78 kDa glucose-regulated protein OS=Mus musculus GN=Hspa5 PE=1 SV=3	451	72377	6	4	6	4	0.22	451	GRP78_MOUSE	78 kDa glucose-regulated protein OS=Mus musculus GN=Hspa5 PE=1 SV=3
161	1	SwissProt	ABI1_MOUSE	Abl interactor 1 OS=Mus musculus GN=Abi1 PE=1 SV=3	152	52255	5	3	5	3	0.23	152	ABI1_MOUSE	Abl interactor 1 OS=Mus musculus GN=Abi1 PE=1 SV=3
16	1	SwissProt	THIL_MOUSE	Acetyl-CoA acetyltransferase, mitochondrial OS=Mus musculus GN=Acat1 PE=1 SV=1	743	44787	10	9	7	7	0.90	743	THIL_MOUSE	Acetyl-CoA acetyltransferase, mitochondrial OS=Mus musculus GN=Acat1 PE=1 SV=1
325	1	SwissProt	ACSA_MOUSE	Acetyl-coenzyme A synthetase, cytoplasmic OS=Mus musculus GN=Acss2 PE=1 SV=2	28	78811	1	1	1	1	0.05	28	ACSA_MOUSE	Acetyl-coenzyme A synthetase, cytoplasmic OS=Mus musculus GN=Acss2 PE=1 SV=2
182	1	SwissProt	AN32A_MOUSE	Acidic leucine-rich nuclear phosphoprotein 32 family member A OS=Mus musculus GN=Anp32a PE=1 SV=1	114	28520	3	1	3	1	0.13	114	AN32A_MOUSE	Acidic leucine-rich nuclear phosphoprotein 32 family member A OS=Mus musculus GN=Anp32a PE=1 SV=1
38	1	SwissProt	ACON_MOUSE	Aconitate hydratase, mitochondrial OS=Mus musculus GN=Aco2 PE=1 SV=1	378	85410	10	7	10	7	0.35	378	ACON_MOUSE	Aconitate hydratase, mitochondrial OS=Mus musculus GN=Aco2 PE=1 SV=1
9	3	SwissProt	ACTS_MOUSE	Actin, alpha skeletal muscle OS=Mus musculus GN=Acta1 PE=1 SV=1	453	42024	9	7	5	5	0.53	453	ACTS_MOUSE	Actin, alpha skeletal muscle OS=Mus musculus GN=Acta1 PE=1 SV=1
9	1	SwissProt	ACTB_MOUSE	Actin, cytoplasmic 1 OS=Mus musculus GN=Actb PE=1 SV=1	1042	41710	18	15	12	11	1.81	1042	ACTB_MOUSE	Actin, cytoplasmic 1 OS=Mus musculus GN=Actb PE=1 SV=1
50	1	SwissProt	ARP10_MOUSE	Actin-related protein 10 OS=Mus musculus GN=Actr10 PE=1 SV=2	437	46178	3	3	2	2	0.26	437	ARP10_MOUSE	Actin-related protein 10 OS=Mus musculus GN=Actr10 PE=1 SV=2
217	1	SwissProt	PURA1_MOUSE	Adenylosuccinate synthetase isozyme 1 OS=Mus musculus GN=Adssl1 PE=1 SV=2	86	50223	1	1	1	1	0.07	86	PURA1_MOUSE	Adenylosuccinate synthetase isozyme 1 OS=Mus musculus GN=Adssl1 PE=1 SV=2
54	1	SwissProt	CAP1_MOUSE	Adenylyl cyclase-associated protein 1 OS=Mus musculus GN=Cap1 PE=1 SV=4	391	51532	6	4	6	4	0.32	391	CAP1_MOUSE	Adenylyl cyclase-associated protein 1 OS=Mus musculus GN=Cap1 PE=1 SV=4
319	1	SwissProt	ADT2_MOUSE	ADP/ATP translocase 2 OS=Mus musculus GN=Slc25a5 PE=1 SV=3	70	32910	1	1	1	1	0.11	70	ADT2_MOUSE	ADP/ATP translocase 2 OS=Mus musculus GN=Slc25a5 PE=1 SV=3
205	1	SwissProt	ARK72_MOUSE	Aflatoxin B1 aldehyde reductase member 2 OS=Mus musculus GN=Akr7a2 PE=1 SV=3	94	40586	2	1	2	1	0.09	94	ARK72_MOUSE	Aflatoxin B1 aldehyde reductase member 2 OS=Mus musculus GN=Akr7a2 PE=1 SV=3
498	1	SwissProt	AGRIN_MOUSE	Agrin OS=Mus musculus GN=Agrn PE=1 SV=1	55	207403	5	3	5	3	0.05	55	AGRIN_MOUSE	Agrin OS=Mus musculus GN=Agrn PE=1 SV=1
685	1	SwissProt	SYAC_MOUSE	Alanine--tRNA ligase, cytoplasmic OS=Mus musculus GN=Aars PE=1 SV=1	30	106841	5	1	5	1	0.03	30	SYAC_MOUSE	Alanine--tRNA ligase, cytoplasmic OS=Mus musculus GN=Aars PE=1 SV=1
247	1	SwissProt	ALDH2_MOUSE	Aldehyde dehydrogenase, mitochondrial OS=Mus musculus GN=Aldh2 PE=1 SV=1	39	56502	3	1	3	1	0.07	39	ALDH2_MOUSE	Aldehyde dehydrogenase, mitochondrial OS=Mus musculus GN=Aldh2 PE=1 SV=1
499	1	SwissProt	ALDR_MOUSE	Aldose reductase OS=Mus musculus GN=Akr1b1 PE=1 SV=3	55	35709	3	1	3	1	0.11	55	ALDR_MOUSE	Aldose reductase OS=Mus musculus GN=Akr1b1 PE=1 SV=3
120	1	SwissProt	FETUA_MOUSE	Alpha-2-HS-glycoprotein OS=Mus musculus GN=Ahsg PE=1 SV=1	80	37302	1	1	1	1	0.10	80	FETUA_MOUSE	Alpha-2-HS-glycoprotein OS=Mus musculus GN=Ahsg PE=1 SV=1
27	1	SwissProt	ACTN1_MOUSE	Alpha-actinin-1 OS=Mus musculus GN=Actn1 PE=1 SV=1	449	103004	9	4	8	4	0.15	449	ACTN1_MOUSE	Alpha-actinin-1 OS=Mus musculus GN=Actn1 PE=1 SV=1
284	1	SwissProt	ADDA_MOUSE	Alpha-adducin OS=Mus musculus GN=Add1 PE=1 SV=2	101	80596	3	3	3	3	0.14	101	ADDA_MOUSE	Alpha-adducin OS=Mus musculus GN=Add1 PE=1 SV=2
23	1	SwissProt	AL7A1_MOUSE	Alpha-aminoadipic semialdehyde dehydrogenase OS=Mus musculus GN=Aldh7a1 PE=1 SV=4	531	58824	6	6	5	5	0.45	531	AL7A1_MOUSE	Alpha-aminoadipic semialdehyde dehydrogenase OS=Mus musculus GN=Aldh7a1 PE=1 SV=4
29	1	SwissProt	ENOA_MOUSE	Alpha-enolase OS=Mus musculus GN=Eno1 PE=1 SV=3	229	47111	8	7	8	7	0.71	229	ENOA_MOUSE	Alpha-enolase OS=Mus musculus GN=Eno1 PE=1 SV=3
270	1	SwissProt	AINX_MOUSE	Alpha-internexin OS=Mus musculus GN=Ina PE=1 SV=2	42	55708	3	2	3	2	0.14	42	AINX_MOUSE	Alpha-internexin OS=Mus musculus GN=Ina PE=1 SV=2
161	1	SwissProt	MA2C1_MOUSE	Alpha-mannosidase 2C1 OS=Mus musculus GN=Man2c1 PE=1 SV=1	136	115614	1	1	1	1	0.03	136	MA2C1_MOUSE	Alpha-mannosidase 2C1 OS=Mus musculus GN=Man2c1 PE=1 SV=1
472	1	SwissProt	PARVA_MOUSE	Alpha-parvin OS=Mus musculus GN=Parva PE=1 SV=1	60	42304	2	1	2	1	0.09	60	PARVA_MOUSE	Alpha-parvin OS=Mus musculus GN=Parva PE=1 SV=1
139	1	SwissProt	SNAA_MOUSE	Alpha-soluble NSF attachment protein OS=Mus musculus GN=Napa PE=1 SV=1	172	33168	3	3	3	3	0.38	172	SNAA_MOUSE	Alpha-soluble NSF attachment protein OS=Mus musculus GN=Napa PE=1 SV=1
704	1	SwissProt	AMPD2_MOUSE	AMP deaminase 2 OS=Mus musculus GN=Ampd2 PE=1 SV=1	28	91965	5	1	5	1	0.04	28	AMPD2_MOUSE	AMP deaminase 2 OS=Mus musculus GN=Ampd2 PE=1 SV=1
404	1	SwissProt	AMPH_MOUSE	Amphiphysin OS=Mus musculus GN=Amph PE=1 SV=1	32	74967	4	1	4	1	0.05	32	AMPH_MOUSE	Amphiphysin OS=Mus musculus GN=Amph PE=1 SV=1
626	1	SwissProt	A4_MOUSE	Amyloid beta A4 protein OS=Mus musculus GN=App PE=1 SV=3	36	86667	1	1	1	1	0.04	36	A4_MOUSE	Amyloid beta A4 protein OS=Mus musculus GN=App PE=1 SV=3
18	1	SwissProt	ANK3_MOUSE	Ankyrin-3 OS=Mus musculus GN=Ank3 PE=1 SV=1	510	213929	14	8	13	8	0.15	510	ANK3_MOUSE	Ankyrin-3 OS=Mus musculus GN=Ank3 PE=1 SV=1
240	1	SwissProt	ANXA2_MOUSE	Annexin A2 OS=Mus musculus GN=Anxa2 PE=1 SV=2	144	38652	2	2	2	2	0.20	144	ANXA2_MOUSE	Annexin A2 OS=Mus musculus GN=Anxa2 PE=1 SV=2
5	2	SwissProt	AP1B1_MOUSE	AP-1 complex subunit beta-1 OS=Mus musculus GN=Ap1b1 PE=1 SV=2	610	103869	27	16	20	13	0.75	610	AP1B1_MOUSE	AP-1 complex subunit beta-1 OS=Mus musculus GN=Ap1b1 PE=1 SV=2
5	1	SwissProt	AP2A2_MOUSE	AP-2 complex subunit alpha-2 OS=Mus musculus GN=Ap2a2 PE=1 SV=2	1180	103951	31	25	24	19	1.23	1180	AP2A2_MOUSE	AP-2 complex subunit alpha-2 OS=Mus musculus GN=Ap2a2 PE=1 SV=2
513	1	SwissProt	AAK1_MOUSE	AP2-associated protein kinase 1 OS=Mus musculus GN=Aak1 PE=1 SV=2	53	103282	4	2	4	2	0.07	53	AAK1_MOUSE	AP2-associated protein kinase 1 OS=Mus musculus GN=Aak1 PE=1 SV=2
72	1	SwissProt	AP3D1_MOUSE	AP-3 complex subunit delta-1 OS=Mus musculus GN=Ap3d1 PE=1 SV=1	265	134996	6	5	6	5	0.14	265	AP3D1_MOUSE	AP-3 complex subunit delta-1 OS=Mus musculus GN=Ap3d1 PE=1 SV=1
271	1	SwissProt	AIFM1_MOUSE	Apoptosis-inducing factor 1, mitochondrial OS=Mus musculus GN=Aifm1 PE=1 SV=1	103	66724	5	2	3	1	0.06	103	AIFM1_MOUSE	Apoptosis-inducing factor 1, mitochondrial OS=Mus musculus GN=Aifm1 PE=1 SV=1
335	1	SwissProt	GIT1_MOUSE	ARF GTPase-activating protein GIT1 OS=Mus musculus GN=Git1 PE=1 SV=1	60	85247	3	2	3	2	0.09	60	GIT1_MOUSE	ARF GTPase-activating protein GIT1 OS=Mus musculus GN=Git1 PE=1 SV=1
170	1	SwissProt	ACAP2_MOUSE	Arf-GAP with coiled-coil, ANK repeat and PH domain-containing protein 2 OS=Mus musculus GN=Acap2 PE=1 SV=2	156	87156	4	2	4	2	0.09	156	ACAP2_MOUSE	Arf-GAP with coiled-coil, ANK repeat and PH domain-containing protein 2 OS=Mus musculus GN=Acap2 PE=1 SV=2
142	1	SwissProt	AGAP3_MOUSE	Arf-GAP with GTPase, ANK repeat and PH domain-containing protein 3 OS=Mus musculus GN=Agap3 PE=1 SV=1	171	97905	3	3	3	3	0.12	171	AGAP3_MOUSE	Arf-GAP with GTPase, ANK repeat and PH domain-containing protein 3 OS=Mus musculus GN=Agap3 PE=1 SV=1
443	1	SwissProt	ASAP1_MOUSE	Arf-GAP with SH3 domain, ANK repeat and PH domain-containing protein 1 OS=Mus musculus GN=Asap1 PE=1 SV=2	64	127342	5	2	4	2	0.06	64	ASAP1_MOUSE	Arf-GAP with SH3 domain, ANK repeat and PH domain-containing protein 1 OS=Mus musculus GN=Asap1 PE=1 SV=2
424	1	SwissProt	ASSY_MOUSE	Argininosuccinate synthase OS=Mus musculus GN=Ass1 PE=1 SV=1	32	46555	1	1	1	1	0.08	32	ASSY_MOUSE	Argininosuccinate synthase OS=Mus musculus GN=Ass1 PE=1 SV=1
121	1	SwissProt	SYNC_MOUSE	Asparagine--tRNA ligase, cytoplasmic OS=Mus musculus GN=Nars PE=1 SV=2	192	64238	5	4	5	4	0.25	192	SYNC_MOUSE	Asparagine--tRNA ligase, cytoplasmic OS=Mus musculus GN=Nars PE=1 SV=2
73	1	SwissProt	AATM_MOUSE	Aspartate aminotransferase, mitochondrial OS=Mus musculus GN=Got2 PE=1 SV=1	210	47381	3	2	3	2	0.16	210	AATM_MOUSE	Aspartate aminotransferase, mitochondrial OS=Mus musculus GN=Got2 PE=1 SV=1
22	1	SwissProt	ATPB_MOUSE	ATP synthase subunit beta, mitochondrial OS=Mus musculus GN=Atp5b PE=1 SV=2	659	56265	7	6	6	5	0.47	659	ATPB_MOUSE	ATP synthase subunit beta, mitochondrial OS=Mus musculus GN=Atp5b PE=1 SV=2
278	1	SwissProt	ABCF1_MOUSE	ATP-binding cassette sub-family F member 1 OS=Mus musculus GN=Abcf1 PE=1 SV=1	102	94887	4	2	4	2	0.08	102	ABCF1_MOUSE	ATP-binding cassette sub-family F member 1 OS=Mus musculus GN=Abcf1 PE=1 SV=1
46	1	SwissProt	ACLY_MOUSE	ATP-citrate synthase OS=Mus musculus GN=Acly PE=1 SV=1	448	119651	13	5	9	4	0.16	448	ACLY_MOUSE	ATP-citrate synthase OS=Mus musculus GN=Acly PE=1 SV=1
429	1	SwissProt	NNRD_MOUSE	ATP-dependent (S)-NAD(P)H-hydrate dehydratase OS=Mus musculus GN=Carkd PE=1 SV=1	32	36694	1	1	1	1	0.10	32	NNRD_MOUSE	ATP-dependent (S)-NAD(P)H-hydrate dehydratase OS=Mus musculus GN=Carkd PE=1 SV=1
114	1	SwissProt	DHX9_MOUSE	ATP-dependent RNA helicase A OS=Mus musculus GN=Dhx9 PE=1 SV=2	198	149381	12	4	11	4	0.10	198	DHX9_MOUSE	ATP-dependent RNA helicase A OS=Mus musculus GN=Dhx9 PE=1 SV=2
517	1	SwissProt	BAG5_MOUSE	BAG family molecular chaperone regulator 5 OS=Mus musculus GN=Bag5 PE=1 SV=1	52	50911	2	1	2	1	0.07	52	BAG5_MOUSE	BAG family molecular chaperone regulator 5 OS=Mus musculus GN=Bag5 PE=1 SV=1
11	4	SwissProt	ACTBL_MOUSE	Beta-actin-like protein 2 OS=Mus musculus GN=Actbl2 PE=1 SV=1	97	41977	10	4	6	3	0.41	97	ACTBL_MOUSE	Beta-actin-like protein 2 OS=Mus musculus GN=Actbl2 PE=1 SV=1
692	1	SwissProt	ARRB1_MOUSE	Beta-arrestin-1 OS=Mus musculus GN=Arrb1 PE=1 SV=1	29	46943	2	1	2	1	0.08	29	ARRB1_MOUSE	Beta-arrestin-1 OS=Mus musculus GN=Arrb1 PE=1 SV=1
314	1	SwissProt	CTBL1_MOUSE	Beta-catenin-like protein 1 OS=Mus musculus GN=Ctnnbl1 PE=1 SV=1	93	64939	2	1	2	1	0.06	93	CTBL1_MOUSE	Beta-catenin-like protein 1 OS=Mus musculus GN=Ctnnbl1 PE=1 SV=1
132	1	SwissProt	ACTY_MOUSE	Beta-centractin OS=Mus musculus GN=Actr1b PE=1 SV=1	177	42255	4	4	4	4	0.40	177	ACTY_MOUSE	Beta-centractin OS=Mus musculus GN=Actr1b PE=1 SV=1
140	1	SwissProt	SNAB_MOUSE	Beta-soluble NSF attachment protein OS=Mus musculus GN=Napb PE=1 SV=2	172	33535	5	4	4	4	0.53	172	SNAB_MOUSE	Beta-soluble NSF attachment protein OS=Mus musculus GN=Napb PE=1 SV=2
483	1	SwissProt	COASY_MOUSE	Bifunctional coenzyme A synthase OS=Mus musculus GN=Coasy PE=1 SV=2	26	61985	1	1	1	1	0.06	26	COASY_MOUSE	Bifunctional coenzyme A synthase OS=Mus musculus GN=Coasy PE=1 SV=2
392	1	SwissProt	BAIP2_MOUSE	Brain-specific angiogenesis inhibitor 1-associated protein 2 OS=Mus musculus GN=Baiap2 PE=1 SV=2	34	59200	6	3	6	3	0.20	34	BAIP2_MOUSE	Brain-specific angiogenesis inhibitor 1-associated protein 2 OS=Mus musculus GN=Baiap2 PE=1 SV=2
336	1	SwissProt	BRE_MOUSE	BRCA1-A complex subunit BRE OS=Mus musculus GN=Bre PE=1 SV=2	59	43517	2	1	2	1	0.09	59	BRE_MOUSE	BRCA1-A complex subunit BRE OS=Mus musculus GN=Bre PE=1 SV=2
508	1	SwissProt	PGCB_MOUSE	Brevican core protein OS=Mus musculus GN=Bcan PE=1 SV=2	53	95755	3	1	2	1	0.04	53	PGCB_MOUSE	Brevican core protein OS=Mus musculus GN=Bcan PE=1 SV=2
454	1	SwissProt	KCD12_MOUSE	BTB/POZ domain-containing protein KCTD12 OS=Mus musculus GN=Kctd12 PE=1 SV=1	62	35870	1	1	1	1	0.10	62	KCD12_MOUSE	BTB/POZ domain-containing protein KCTD12 OS=Mus musculus GN=Kctd12 PE=1 SV=1
171	1	SwissProt	CALB1_MOUSE	Calbindin OS=Mus musculus GN=Calb1 PE=1 SV=2	126	29975	1	1	1	1	0.13	126	CALB1_MOUSE	Calbindin OS=Mus musculus GN=Calb1 PE=1 SV=2
160	1	SwissProt	CANB1_MOUSE	Calcineurin subunit B type 1 OS=Mus musculus GN=Ppp3r1 PE=1 SV=3	137	19288	3	2	3	2	0.44	137	CANB1_MOUSE	Calcineurin subunit B type 1 OS=Mus musculus GN=Ppp3r1 PE=1 SV=3
101	1	SwissProt	PDE1B_MOUSE	Calcium/calmodulin-dependent 3',5'-cyclic nucleotide phosphodiesterase 1B OS=Mus musculus GN=Pde1b PE=1 SV=2	154	61187	2	1	2	1	0.06	154	PDE1B_MOUSE	Calcium/calmodulin-dependent 3',5'-cyclic nucleotide phosphodiesterase 1B OS=Mus musculus GN=Pde1b PE=1 SV=2
116	1	SwissProt	KCC2B_MOUSE	Calcium/calmodulin-dependent protein kinase type II subunit beta OS=Mus musculus GN=Camk2b PE=1 SV=2	195	60423	5	3	4	3	0.20	195	KCC2B_MOUSE	Calcium/calmodulin-dependent protein kinase type II subunit beta OS=Mus musculus GN=Camk2b PE=1 SV=2
365	1	SwissProt	CAB39_MOUSE	Calcium-binding protein 39 OS=Mus musculus GN=Cab39 PE=1 SV=2	81	39818	5	1	5	1	0.09	81	CAB39_MOUSE	Calcium-binding protein 39 OS=Mus musculus GN=Cab39 PE=1 SV=2
111	1	SwissProt	CAPS1_MOUSE	Calcium-dependent secretion activator 1 OS=Mus musculus GN=Cadps PE=1 SV=3	154	153016	2	1	2	1	0.02	154	CAPS1_MOUSE	Calcium-dependent secretion activator 1 OS=Mus musculus GN=Cadps PE=1 SV=3
415	1	SwissProt	CYBP_MOUSE	Calcyclin-binding protein OS=Mus musculus GN=Cacybp PE=1 SV=1	69	26494	3	2	3	2	0.31	69	CYBP_MOUSE	Calcyclin-binding protein OS=Mus musculus GN=Cacybp PE=1 SV=1
63	1	SwissProt	CALM_MOUSE	Calmodulin OS=Mus musculus GN=Calm1 PE=1 SV=2	252	16827	3	3	3	3	0.86	252	CALM_MOUSE	Calmodulin OS=Mus musculus GN=Calm1 PE=1 SV=2
56	1	SwissProt	CAMKV_MOUSE	CaM kinase-like vesicle-associated protein OS=Mus musculus GN=Camkv PE=1 SV=2	305	54785	9	5	8	4	0.39	305	CAMKV_MOUSE	CaM kinase-like vesicle-associated protein OS=Mus musculus GN=Camkv PE=1 SV=2
174	1	SwissProt	KAPCA_MOUSE	cAMP-dependent protein kinase catalytic subunit alpha OS=Mus musculus GN=Prkaca PE=1 SV=3	121	40545	1	1	1	1	0.09	121	KAPCA_MOUSE	cAMP-dependent protein kinase catalytic subunit alpha OS=Mus musculus GN=Prkaca PE=1 SV=3
152	1	SwissProt	KAP3_MOUSE	cAMP-dependent protein kinase type II-beta regulatory subunit OS=Mus musculus GN=Prkar2b PE=1 SV=3	149	46138	1	1	1	1	0.08	149	KAP3_MOUSE	cAMP-dependent protein kinase type II-beta regulatory subunit OS=Mus musculus GN=Prkar2b PE=1 SV=3
414	1	SwissProt	CBR1_MOUSE	Carbonyl reductase [NADPH] 1 OS=Mus musculus GN=Cbr1 PE=1 SV=3	69	30622	1	1	1	1	0.12	69	CBR1_MOUSE	Carbonyl reductase [NADPH] 1 OS=Mus musculus GN=Cbr1 PE=1 SV=3
271	1	SwissProt	CBPE_MOUSE	Carboxypeptidase E OS=Mus musculus GN=Cpe PE=1 SV=2	35	53222	2	1	2	1	0.07	35	CBPE_MOUSE	Carboxypeptidase E OS=Mus musculus GN=Cpe PE=1 SV=2
458	1	SwissProt	CACP_MOUSE	Carnitine O-acetyltransferase OS=Mus musculus GN=Crat PE=1 SV=3	61	70794	3	1	3	1	0.05	61	CACP_MOUSE	Carnitine O-acetyltransferase OS=Mus musculus GN=Crat PE=1 SV=3
77	1	SwissProt	CSK2B_MOUSE	Casein kinase II subunit beta OS=Mus musculus GN=Csnk2b PE=1 SV=1	259	24926	6	5	5	4	1.03	259	CSK2B_MOUSE	Casein kinase II subunit beta OS=Mus musculus GN=Csnk2b PE=1 SV=1
413	1	SwissProt	CSKI1_MOUSE	Caskin-1 OS=Mus musculus GN=Caskin1 PE=1 SV=2	70	150403	4	1	4	1	0.02	70	CSKI1_MOUSE	Caskin-1 OS=Mus musculus GN=Caskin1 PE=1 SV=2
103	1	SwissProt	CATA_MOUSE	Catalase OS=Mus musculus GN=Cat PE=1 SV=4	214	59758	4	3	3	3	0.20	214	CATA_MOUSE	Catalase OS=Mus musculus GN=Cat PE=1 SV=4
205	1	SwissProt	CTNA2_MOUSE	Catenin alpha-2 OS=Mus musculus GN=Ctnna2 PE=1 SV=3	128	105220	4	3	4	3	0.11	128	CTNA2_MOUSE	Catenin alpha-2 OS=Mus musculus GN=Ctnna2 PE=1 SV=3
340	1	SwissProt	CNOT1_MOUSE	CCR4-NOT transcription complex subunit 1 OS=Mus musculus GN=Cnot1 PE=1 SV=2	57	266637	6	3	6	3	0.04	57	CNOT1_MOUSE	CCR4-NOT transcription complex subunit 1 OS=Mus musculus GN=Cnot1 PE=1 SV=2
469	1	SwissProt	CD2B2_MOUSE	CD2 antigen cytoplasmic tail-binding protein 2 OS=Mus musculus GN=Cd2bp2 PE=1 SV=1	60	37671	2	1	1	1	0.10	60	CD2B2_MOUSE	CD2 antigen cytoplasmic tail-binding protein 2 OS=Mus musculus GN=Cd2bp2 PE=1 SV=1
468	1	SwissProt	CDC42_MOUSE	Cell division control protein 42 homolog OS=Mus musculus GN=Cdc42 PE=1 SV=2	60	21245	2	2	2	2	0.39	60	CDC42_MOUSE	Cell division control protein 42 homolog OS=Mus musculus GN=Cdc42 PE=1 SV=2
143	1	SwissProt	CBLN4_MOUSE	Cerebellin-4 OS=Mus musculus GN=Cbln4 PE=1 SV=1	154	21595	1	1	1	1	0.18	154	CBLN4_MOUSE	Cerebellin-4 OS=Mus musculus GN=Cbln4 PE=1 SV=1
115	1	SwissProt	CHKB_MOUSE	Choline/ethanolamine kinase OS=Mus musculus GN=Chkb PE=1 SV=3	154	45097	3	1	3	1	0.08	154	CHKB_MOUSE	Choline/ethanolamine kinase OS=Mus musculus GN=Chkb PE=1 SV=3
94	1	SwissProt	CISY_MOUSE	Citrate synthase, mitochondrial OS=Mus musculus GN=Cs PE=1 SV=1	161	51703	3	2	3	2	0.15	161	CISY_MOUSE	Citrate synthase, mitochondrial OS=Mus musculus GN=Cs PE=1 SV=1
4	1	SwissProt	CLH_MOUSE	Clathrin heavy chain 1 OS=Mus musculus GN=Cltc PE=1 SV=3	1755	191435	30	21	28	19	0.46	1755	CLH_MOUSE	Clathrin heavy chain 1 OS=Mus musculus GN=Cltc PE=1 SV=3
158	1	SwissProt	CPSF6_MOUSE	Cleavage and polyadenylation specificity factor subunit 6 OS=Mus musculus GN=Cpsf6 PE=1 SV=1	167	59116	3	2	2	2	0.13	167	CPSF6_MOUSE	Cleavage and polyadenylation specificity factor subunit 6 OS=Mus musculus GN=Cpsf6 PE=1 SV=1
102	1	SwissProt	CSTF3_MOUSE	Cleavage stimulation factor subunit 3 OS=Mus musculus GN=Cstf3 PE=1 SV=1	154	82824	3	1	3	1	0.04	154	CSTF3_MOUSE	Cleavage stimulation factor subunit 3 OS=Mus musculus GN=Cstf3 PE=1 SV=1
539	1	SwissProt	COPA_MOUSE	Coatomer subunit alpha OS=Mus musculus GN=Copa PE=1 SV=2	49	138344	4	2	4	2	0.05	49	COPA_MOUSE	Coatomer subunit alpha OS=Mus musculus GN=Copa PE=1 SV=2
115	1	SwissProt	COF1_MOUSE	Cofilin-1 OS=Mus musculus GN=Cfl1 PE=1 SV=3	198	18548	2	2	1	1	0.46	198	COF1_MOUSE	Cofilin-1 OS=Mus musculus GN=Cfl1 PE=1 SV=3
180	1	SwissProt	F120A_MOUSE	Constitutive coactivator of PPAR-gamma-like protein 1 OS=Mus musculus GN=FAM120A PE=1 SV=2	154	121569	3	1	3	1	0.03	154	F120A_MOUSE	Constitutive coactivator of PPAR-gamma-like protein 1 OS=Mus musculus GN=FAM120A PE=1 SV=2
543	1	SwissProt	CNTN1_MOUSE	Contactin-1 OS=Mus musculus GN=Cntn1 PE=1 SV=1	48	113317	4	1	4	1	0.03	48	CNTN1_MOUSE	Contactin-1 OS=Mus musculus GN=Cntn1 PE=1 SV=1
181	1	SwissProt	CSN7A_MOUSE	COP9 signalosome complex subunit 7a OS=Mus musculus GN=Cops7a PE=1 SV=2	114	30206	2	2	2	2	0.27	114	CSN7A_MOUSE	COP9 signalosome complex subunit 7a OS=Mus musculus GN=Cops7a PE=1 SV=2
258	1	SwissProt	CPNE6_MOUSE	Copine-6 OS=Mus musculus GN=Cpne6 PE=1 SV=1	107	61742	4	2	4	2	0.12	107	CPNE6_MOUSE	Copine-6 OS=Mus musculus GN=Cpne6 PE=1 SV=1
79	3	SwissProt	H2AY_MOUSE	Core histone macro-H2A.1 OS=Mus musculus GN=H2afy PE=1 SV=3	87	39710	5	2	3	2	0.20	87	H2AY_MOUSE	Core histone macro-H2A.1 OS=Mus musculus GN=H2afy PE=1 SV=3
209	1	SwissProt	COR1C_MOUSE	Coronin-1C OS=Mus musculus GN=Coro1c PE=1 SV=2	154	53087	1	1	1	1	0.07	154	COR1C_MOUSE	Coronin-1C OS=Mus musculus GN=Coro1c PE=1 SV=2
90	1	SwissProt	KCRB_MOUSE	Creatine kinase B-type OS=Mus musculus GN=Ckb PE=1 SV=1	233	42686	5	4	4	3	0.40	233	KCRB_MOUSE	Creatine kinase B-type OS=Mus musculus GN=Ckb PE=1 SV=1
11	1	SwissProt	KCRU_MOUSE	Creatine kinase U-type, mitochondrial OS=Mus musculus GN=Ckmt1 PE=1 SV=1	959	46974	13	11	10	8	1.32	959	KCRU_MOUSE	Creatine kinase U-type, mitochondrial OS=Mus musculus GN=Ckmt1 PE=1 SV=1
452	1	SwissProt	CTBP1_MOUSE	C-terminal-binding protein 1 OS=Mus musculus GN=Ctbp1 PE=1 SV=2	62	47715	1	1	1	1	0.08	62	CTBP1_MOUSE	C-terminal-binding protein 1 OS=Mus musculus GN=Ctbp1 PE=1 SV=2
710	1	SwissProt	PYRG2_MOUSE	CTP synthase 2 OS=Mus musculus GN=Ctps2 PE=1 SV=1	28	65473	3	1	2	1	0.06	28	PYRG2_MOUSE	CTP synthase 2 OS=Mus musculus GN=Ctps2 PE=1 SV=1
87	1	SwissProt	CUL3_MOUSE	Cullin-3 OS=Mus musculus GN=Cul3 PE=1 SV=1	235	88891	6	5	6	5	0.23	235	CUL3_MOUSE	Cullin-3 OS=Mus musculus GN=Cul3 PE=1 SV=1
129	1	SwissProt	SYCC_MOUSE	Cysteine--tRNA ligase, cytoplasmic OS=Mus musculus GN=Cars PE=1 SV=2	181	94800	6	3	6	3	0.12	181	SYCC_MOUSE	Cysteine--tRNA ligase, cytoplasmic OS=Mus musculus GN=Cars PE=1 SV=2
634	1	SwissProt	ACOC_MOUSE	Cytoplasmic aconitate hydratase OS=Mus musculus GN=Aco1 PE=1 SV=3	35	98063	8	2	8	2	0.08	35	ACOC_MOUSE	Cytoplasmic aconitate hydratase OS=Mus musculus GN=Aco1 PE=1 SV=3
17	1	SwissProt	DYHC1_MOUSE	Cytoplasmic dynein 1 heavy chain 1 OS=Mus musculus GN=Dync1h1 PE=1 SV=2	732	531710	37	17	32	17	0.12	732	DYHC1_MOUSE	Cytoplasmic dynein 1 heavy chain 1 OS=Mus musculus GN=Dync1h1 PE=1 SV=2
28	1	SwissProt	CYFP1_MOUSE	Cytoplasmic FMR1-interacting protein 1 OS=Mus musculus GN=Cyfip1 PE=1 SV=1	598	145148	14	8	14	8	0.22	598	CYFP1_MOUSE	Cytoplasmic FMR1-interacting protein 1 OS=Mus musculus GN=Cyfip1 PE=1 SV=1
487	1	SwissProt	PITC1_MOUSE	Cytoplasmic phosphatidylinositol transfer protein 1 OS=Mus musculus GN=Pitpnc1 PE=1 SV=1	26	38359	1	1	1	1	0.10	26	PITC1_MOUSE	Cytoplasmic phosphatidylinositol transfer protein 1 OS=Mus musculus GN=Pitpnc1 PE=1 SV=1
734	1	SwissProt	CPEB2_MOUSE	Cytoplasmic polyadenylation element-binding protein 2 OS=Mus musculus GN=Cpeb2 PE=1 SV=1	26	58405	2	1	2	1	0.06	26	CPEB2_MOUSE	Cytoplasmic polyadenylation element-binding protein 2 OS=Mus musculus GN=Cpeb2 PE=1 SV=1
251	1	SwissProt	BACH_MOUSE	Cytosolic acyl coenzyme A thioester hydrolase OS=Mus musculus GN=Acot7 PE=1 SV=2	39	42510	1	1	1	1	0.09	39	BACH_MOUSE	Cytosolic acyl coenzyme A thioester hydrolase OS=Mus musculus GN=Acot7 PE=1 SV=2
592	1	SwissProt	CBPC1_MOUSE	Cytosolic carboxypeptidase 1 OS=Mus musculus GN=Agtpbp1 PE=1 SV=2	41	137110	1	1	1	1	0.03	41	CBPC1_MOUSE	Cytosolic carboxypeptidase 1 OS=Mus musculus GN=Agtpbp1 PE=1 SV=2
477	1	SwissProt	5NTC_MOUSE	Cytosolic purine 5'-nucleotidase OS=Mus musculus GN=Nt5c2 PE=1 SV=2	26	64767	3	1	3	1	0.06	26	5NTC_MOUSE	Cytosolic purine 5'-nucleotidase OS=Mus musculus GN=Nt5c2 PE=1 SV=2
345	1	SwissProt	BDH_MOUSE	D-beta-hydroxybutyrate dehydrogenase, mitochondrial OS=Mus musculus GN=Bdh1 PE=1 SV=2	87	38274	3	2	3	2	0.21	87	BDH_MOUSE	D-beta-hydroxybutyrate dehydrogenase, mitochondrial OS=Mus musculus GN=Bdh1 PE=1 SV=2
723	1	SwissProt	K1967_MOUSE	DBIRD complex subunit KIAA1967 homolog OS=Mus musculus PE=1 SV=2	27	102938	3	1	3	1	0.04	27	K1967_MOUSE	DBIRD complex subunit KIAA1967 homolog OS=Mus musculus PE=1 SV=2
266	1	SwissProt	DOCK9_MOUSE	Dedicator of cytokinesis protein 9 OS=Mus musculus GN=Dock9 PE=1 SV=2	123	235162	5	1	5	1	0.02	123	DOCK9_MOUSE	Dedicator of cytokinesis protein 9 OS=Mus musculus GN=Dock9 PE=1 SV=2
142	1	SwissProt	AL4A1_MOUSE	Delta-1-pyrroline-5-carboxylate dehydrogenase, mitochondrial OS=Mus musculus GN=Aldh4a1 PE=1 SV=3	154	61802	1	1	1	1	0.06	154	AL4A1_MOUSE	Delta-1-pyrroline-5-carboxylate dehydrogenase, mitochondrial OS=Mus musculus GN=Aldh4a1 PE=1 SV=3
70	1	SwissProt	HEM2_MOUSE	Delta-aminolevulinic acid dehydratase OS=Mus musculus GN=Alad PE=1 SV=1	217	36000	2	2	2	2	0.22	217	HEM2_MOUSE	Delta-aminolevulinic acid dehydratase OS=Mus musculus GN=Alad PE=1 SV=1
219	1	SwissProt	DEST_MOUSE	Destrin OS=Mus musculus GN=Dstn PE=1 SV=3	83	18509	2	1	2	1	0.21	83	DEST_MOUSE	Destrin OS=Mus musculus GN=Dstn PE=1 SV=3
362	1	SwissProt	DRG1_MOUSE	Developmentally-regulated GTP-binding protein 1 OS=Mus musculus GN=Drg1 PE=1 SV=1	83	40487	1	1	1	1	0.09	83	DRG1_MOUSE	Developmentally-regulated GTP-binding protein 1 OS=Mus musculus GN=Drg1 PE=1 SV=1
300	1	SwissProt	DGKZ_MOUSE	Diacylglycerol kinase zeta OS=Mus musculus GN=Dgkz PE=1 SV=2	86	103965	2	1	2	1	0.04	86	DGKZ_MOUSE	Diacylglycerol kinase zeta OS=Mus musculus GN=Dgkz PE=1 SV=2
6	1	SwissProt	DLDH_MOUSE	Dihydrolipoyl dehydrogenase, mitochondrial OS=Mus musculus GN=Dld PE=1 SV=2	972	54238	8	8	6	6	0.49	972	DLDH_MOUSE	Dihydrolipoyl dehydrogenase, mitochondrial OS=Mus musculus GN=Dld PE=1 SV=2
45	1	SwissProt	ODP2_MOUSE	Dihydrolipoyllysine-residue acetyltransferase component of pyruvate dehydrogenase complex, mitochondrial OS=Mus musculus GN=Dlat PE=1 SV=2	362	67899	9	6	9	6	0.38	362	ODP2_MOUSE	Dihydrolipoyllysine-residue acetyltransferase component of pyruvate dehydrogenase complex, mitochondrial OS=Mus musculus GN=Dlat PE=1 SV=2
96	1	SwissProt	ODO2_MOUSE	Dihydrolipoyllysine-residue succinyltransferase component of 2-oxoglutarate dehydrogenase complex, mitochondrial OS=Mus musculus GN=Dlst PE=1 SV=1	227	48963	5	5	5	5	0.44	227	ODO2_MOUSE	Dihydrolipoyllysine-residue succinyltransferase component of 2-oxoglutarate dehydrogenase complex, mitochondrial OS=Mus musculus GN=Dlst PE=1 SV=1
456	1	SwissProt	DHPR_MOUSE	Dihydropteridine reductase OS=Mus musculus GN=Qdpr PE=1 SV=2	61	25554	2	1	2	1	0.15	61	DHPR_MOUSE	Dihydropteridine reductase OS=Mus musculus GN=Qdpr PE=1 SV=2
6	1	SwissProt	DPYL2_MOUSE	Dihydropyrimidinase-related protein 2 OS=Mus musculus GN=Dpysl2 PE=1 SV=2	858	62239	22	15	13	11	1.39	858	DPYL2_MOUSE	Dihydropyrimidinase-related protein 2 OS=Mus musculus GN=Dpysl2 PE=1 SV=2
158	1	SwissProt	DIP2B_MOUSE	Disco-interacting protein 2 homolog B OS=Mus musculus GN=Dip2b PE=1 SV=1	154	171017	7	5	7	5	0.11	154	DIP2B_MOUSE	Disco-interacting protein 2 homolog B OS=Mus musculus GN=Dip2b PE=1 SV=1
185	1	SwissProt	DLG1_MOUSE	Disks large homolog 1 OS=Mus musculus GN=Dlg1 PE=1 SV=1	112	100058	4	1	4	1	0.04	112	DLG1_MOUSE	Disks large homolog 1 OS=Mus musculus GN=Dlg1 PE=1 SV=1
24	1	SwissProt	DMXL2_MOUSE	DmX-like protein 2 OS=Mus musculus GN=Dmxl2 PE=1 SV=3	445	337995	20	8	20	8	0.09	445	DMXL2_MOUSE	DmX-like protein 2 OS=Mus musculus GN=Dmxl2 PE=1 SV=3
730	1	SwissProt	DDB1_MOUSE	DNA damage-binding protein 1 OS=Mus musculus GN=Ddb1 PE=1 SV=2	26	126772	4	1	4	1	0.03	26	DDB1_MOUSE	DNA damage-binding protein 1 OS=Mus musculus GN=Ddb1 PE=1 SV=2
391	1	SwissProt	TOP2B_MOUSE	DNA topoisomerase 2-beta OS=Mus musculus GN=Top2b PE=1 SV=2	77	181795	6	3	6	3	0.06	77	TOP2B_MOUSE	DNA topoisomerase 2-beta OS=Mus musculus GN=Top2b PE=1 SV=2
166	1	SwissProt	APEX1_MOUSE	DNA-(apurinic or apyrimidinic site) lyase OS=Mus musculus GN=Apex1 PE=1 SV=2	161	35468	2	2	2	2	0.22	161	APEX1_MOUSE	DNA-(apurinic or apyrimidinic site) lyase OS=Mus musculus GN=Apex1 PE=1 SV=2
236	1	SwissProt	DJB11_MOUSE	DnaJ homolog subfamily B member 11 OS=Mus musculus GN=Dnajb11 PE=1 SV=1	71	40530	1	1	1	1	0.09	71	DJB11_MOUSE	DnaJ homolog subfamily B member 11 OS=Mus musculus GN=Dnajb11 PE=1 SV=1
170	1	SwissProt	DREB_MOUSE	Drebrin OS=Mus musculus GN=Dbn1 PE=1 SV=4	56	77239	3	1	3	1	0.05	56	DREB_MOUSE	Drebrin OS=Mus musculus GN=Dbn1 PE=1 SV=4
453	1	SwissProt	DTD1_MOUSE	D-tyrosyl-tRNA(Tyr) deacylase 1 OS=Mus musculus GN=Dtd1 PE=1 SV=2	62	23370	2	1	2	1	0.16	62	DTD1_MOUSE	D-tyrosyl-tRNA(Tyr) deacylase 1 OS=Mus musculus GN=Dtd1 PE=1 SV=2
74	1	SwissProt	DCTN2_MOUSE	Dynactin subunit 2 OS=Mus musculus GN=Dctn2 PE=1 SV=3	309	44090	3	3	3	3	0.28	309	DCTN2_MOUSE	Dynactin subunit 2 OS=Mus musculus GN=Dctn2 PE=1 SV=3
8	1	SwissProt	DYN1_MOUSE	Dynamin-1 OS=Mus musculus GN=Dnm1 PE=1 SV=2	1069	97741	34	25	19	16	1.26	1069	DYN1_MOUSE	Dynamin-1 OS=Mus musculus GN=Dnm1 PE=1 SV=2
106	1	SwissProt	DYL2_MOUSE	Dynein light chain 2, cytoplasmic OS=Mus musculus GN=Dynll2 PE=1 SV=1	210	10343	5	3	3	2	1.68	210	DYL2_MOUSE	Dynein light chain 2, cytoplasmic OS=Mus musculus GN=Dynll2 PE=1 SV=1
437	1	SwissProt	HUWE1_MOUSE	E3 ubiquitin-protein ligase HUWE1 OS=Mus musculus GN=Huwe1 PE=1 SV=5	65	482332	9	2	9	2	0.02	65	HUWE1_MOUSE	E3 ubiquitin-protein ligase HUWE1 OS=Mus musculus GN=Huwe1 PE=1 SV=5
291	1	SwissProt	EHD1_MOUSE	EH domain-containing protein 1 OS=Mus musculus GN=Ehd1 PE=1 SV=1	98	60565	3	2	3	2	0.13	98	EHD1_MOUSE	EH domain-containing protein 1 OS=Mus musculus GN=Ehd1 PE=1 SV=1
227	1	SwissProt	ELAV1_MOUSE	ELAV-like protein 1 OS=Mus musculus GN=Elavl1 PE=1 SV=2	151	36146	4	1	3	1	0.10	151	ELAV1_MOUSE	ELAV-like protein 1 OS=Mus musculus GN=Elavl1 PE=1 SV=2
200	1	SwissProt	ETFA_MOUSE	Electron transfer flavoprotein subunit alpha, mitochondrial OS=Mus musculus GN=Etfa PE=1 SV=2	131	34988	3	2	3	2	0.23	131	ETFA_MOUSE	Electron transfer flavoprotein subunit alpha, mitochondrial OS=Mus musculus GN=Etfa PE=1 SV=2
101	1	SwissProt	EF1A2_MOUSE	Elongation factor 1-alpha 2 OS=Mus musculus GN=Eef1a2 PE=1 SV=1	252	50422	10	6	6	5	0.43	252	EF1A2_MOUSE	Elongation factor 1-alpha 2 OS=Mus musculus GN=Eef1a2 PE=1 SV=1
95	1	SwissProt	EF1G_MOUSE	Elongation factor 1-gamma OS=Mus musculus GN=Eef1g PE=1 SV=3	274	50029	7	4	7	4	0.33	274	EF1G_MOUSE	Elongation factor 1-gamma OS=Mus musculus GN=Eef1g PE=1 SV=3
99	1	SwissProt	EF2_MOUSE	Elongation factor 2 OS=Mus musculus GN=Eef2 PE=1 SV=2	257	95253	5	3	5	3	0.12	257	EF2_MOUSE	Elongation factor 2 OS=Mus musculus GN=Eef2 PE=1 SV=2
41	1	SwissProt	SH3G2_MOUSE	Endophilin-A1 OS=Mus musculus GN=Sh3gl2 PE=1 SV=2	367	39930	11	9	8	6	1.05	367	SH3G2_MOUSE	Endophilin-A1 OS=Mus musculus GN=Sh3gl2 PE=1 SV=2
547	1	SwissProt	ENPL_MOUSE	Endoplasmin OS=Mus musculus GN=Hsp90b1 PE=1 SV=2	47	92418	3	2	3	2	0.08	47	ENPL_MOUSE	Endoplasmin OS=Mus musculus GN=Hsp90b1 PE=1 SV=2
204	1	SwissProt	ERH_MOUSE	Enhancer of rudimentary homolog OS=Mus musculus GN=Erh PE=1 SV=1	129	12251	1	1	1	1	0.32	129	ERH_MOUSE	Enhancer of rudimentary homolog OS=Mus musculus GN=Erh PE=1 SV=1
281	1	SwissProt	ECHM_MOUSE	Enoyl-CoA hydratase, mitochondrial OS=Mus musculus GN=Echs1 PE=1 SV=1	109	31454	2	1	2	1	0.12	109	ECHM_MOUSE	Enoyl-CoA hydratase, mitochondrial OS=Mus musculus GN=Echs1 PE=1 SV=1
696	1	SwissProt	ERC2_MOUSE	ERC protein 2 OS=Mus musculus GN=Erc2 PE=1 SV=2	29	110571	4	1	4	1	0.03	29	ERC2_MOUSE	ERC protein 2 OS=Mus musculus GN=Erc2 PE=1 SV=2
216	1	SwissProt	DHB8_MOUSE	Estradiol 17-beta-dehydrogenase 8 OS=Mus musculus GN=Hsd17b8 PE=1 SV=2	154	26572	2	1	1	1	0.14	154	DHB8_MOUSE	Estradiol 17-beta-dehydrogenase 8 OS=Mus musculus GN=Hsd17b8 PE=1 SV=2
64	1	SwissProt	EIF3C_MOUSE	Eukaryotic translation initiation factor 3 subunit C OS=Mus musculus GN=Eif3c PE=1 SV=1	285	105465	10	5	9	4	0.19	285	EIF3C_MOUSE	Eukaryotic translation initiation factor 3 subunit C OS=Mus musculus GN=Eif3c PE=1 SV=1
49	1	SwissProt	EIF3F_MOUSE	Eukaryotic translation initiation factor 3 subunit F OS=Mus musculus GN=Eif3f PE=1 SV=2	437	37960	3	3	2	2	0.33	437	EIF3F_MOUSE	Eukaryotic translation initiation factor 3 subunit F OS=Mus musculus GN=Eif3f PE=1 SV=2
119	1	SwissProt	EAA2_MOUSE	Excitatory amino acid transporter 2 OS=Mus musculus GN=Slc1a2 PE=1 SV=1	154	61990	2	1	2	1	0.06	154	EAA2_MOUSE	Excitatory amino acid transporter 2 OS=Mus musculus GN=Slc1a2 PE=1 SV=1
235	1	SwissProt	EXOC4_MOUSE	Exocyst complex component 4 OS=Mus musculus GN=Exoc4 PE=1 SV=2	147	110475	3	1	3	1	0.03	147	EXOC4_MOUSE	Exocyst complex component 4 OS=Mus musculus GN=Exoc4 PE=1 SV=2
204	1	SwissProt	EZRI_MOUSE	Ezrin OS=Mus musculus GN=Ezr PE=1 SV=3	154	69364	1	1	1	1	0.05	154	EZRI_MOUSE	Ezrin OS=Mus musculus GN=Ezr PE=1 SV=3
48	1	SwissProt	CAZA2_MOUSE	F-actin-capping protein subunit alpha-2 OS=Mus musculus GN=Capza2 PE=1 SV=3	445	32947	5	4	4	3	0.54	445	CAZA2_MOUSE	F-actin-capping protein subunit alpha-2 OS=Mus musculus GN=Capza2 PE=1 SV=3
240	1	SwissProt	FUBP1_MOUSE	Far upstream element-binding protein 1 OS=Mus musculus GN=Fubp1 PE=1 SV=1	113	68497	4	3	4	3	0.17	113	FUBP1_MOUSE	Far upstream element-binding protein 1 OS=Mus musculus GN=Fubp1 PE=1 SV=1
19	1	SwissProt	FAS_MOUSE	Fatty acid synthase OS=Mus musculus GN=Fasn PE=1 SV=2	699	272257	17	9	15	8	0.13	699	FAS_MOUSE	Fatty acid synthase OS=Mus musculus GN=Fasn PE=1 SV=2
418	1	SwissProt	FBX2_MOUSE	F-box only protein 2 OS=Mus musculus GN=Fbxo2 PE=1 SV=1	68	33655	2	2	2	2	0.24	68	FBX2_MOUSE	F-box only protein 2 OS=Mus musculus GN=Fbxo2 PE=1 SV=1
707	1	SwissProt	HEMH_MOUSE	Ferrochelatase, mitochondrial OS=Mus musculus GN=Fech PE=1 SV=2	28	47100	5	1	5	1	0.08	28	HEMH_MOUSE	Ferrochelatase, mitochondrial OS=Mus musculus GN=Fech PE=1 SV=2
388	1	SwissProt	FLNA_MOUSE	Filamin-A OS=Mus musculus GN=Flna PE=1 SV=5	77	281046	8	2	8	2	0.03	77	FLNA_MOUSE	Filamin-A OS=Mus musculus GN=Flna PE=1 SV=5
348	1	SwissProt	FAK1_MOUSE	Focal adhesion kinase 1 OS=Mus musculus GN=Ptk2 PE=1 SV=3	51	123458	6	2	4	1	0.03	51	FAK1_MOUSE	Focal adhesion kinase 1 OS=Mus musculus GN=Ptk2 PE=1 SV=3
611	1	SwissProt	FNBP1_MOUSE	Formin-binding protein 1 OS=Mus musculus GN=Fnbp1 PE=1 SV=2	38	71299	3	2	3	2	0.11	38	FNBP1_MOUSE	Formin-binding protein 1 OS=Mus musculus GN=Fnbp1 PE=1 SV=2
230	1	SwissProt	FXR2_MOUSE	Fragile X mental retardation syndrome-related protein 2 OS=Mus musculus GN=Fxr2 PE=1 SV=1	118	73698	4	2	4	2	0.10	118	FXR2_MOUSE	Fragile X mental retardation syndrome-related protein 2 OS=Mus musculus GN=Fxr2 PE=1 SV=1
55	1	SwissProt	ALDOA_MOUSE	Fructose-bisphosphate aldolase A OS=Mus musculus GN=Aldoa PE=1 SV=2	309	39331	6	4	6	4	0.44	309	ALDOA_MOUSE	Fructose-bisphosphate aldolase A OS=Mus musculus GN=Aldoa PE=1 SV=2
59	1	SwissProt	FUMH_MOUSE	Fumarate hydratase, mitochondrial OS=Mus musculus GN=Fh PE=1 SV=3	276	54322	3	3	3	3	0.22	276	FUMH_MOUSE	Fumarate hydratase, mitochondrial OS=Mus musculus GN=Fh PE=1 SV=3
334	1	SwissProt	ADDG_MOUSE	Gamma-adducin OS=Mus musculus GN=Add3 PE=1 SV=2	89	78728	2	1	1	1	0.05	89	ADDG_MOUSE	Gamma-adducin OS=Mus musculus GN=Add3 PE=1 SV=2
60	1	SwissProt	ENOG_MOUSE	Gamma-enolase OS=Mus musculus GN=Eno2 PE=1 SV=2	292	47267	5	4	5	4	0.36	292	ENOG_MOUSE	Gamma-enolase OS=Mus musculus GN=Eno2 PE=1 SV=2
292	1	SwissProt	GELS_MOUSE	Gelsolin OS=Mus musculus GN=Gsn PE=1 SV=3	96	85888	2	1	2	1	0.04	96	GELS_MOUSE	Gelsolin OS=Mus musculus GN=Gsn PE=1 SV=3
725	1	SwissProt	USO1_MOUSE	General vesicular transport factor p115 OS=Mus musculus GN=Uso1 PE=1 SV=2	27	106917	1	1	1	1	0.03	27	USO1_MOUSE	General vesicular transport factor p115 OS=Mus musculus GN=Uso1 PE=1 SV=2
137	1	SwissProt	PGTB2_MOUSE	Geranylgeranyl transferase type-2 subunit beta OS=Mus musculus GN=Rabggtb PE=1 SV=2	154	37779	1	1	1	1	0.10	154	PGTB2_MOUSE	Geranylgeranyl transferase type-2 subunit beta OS=Mus musculus GN=Rabggtb PE=1 SV=2
467	1	SwissProt	GRDN_MOUSE	Girdin OS=Mus musculus GN=Ccdc88a PE=1 SV=2	26	215786	7	1	7	1	0.02	26	GRDN_MOUSE	Girdin OS=Mus musculus GN=Ccdc88a PE=1 SV=2
521	1	SwissProt	G6PD1_MOUSE	Glucose-6-phosphate 1-dehydrogenase X OS=Mus musculus GN=G6pdx PE=1 SV=3	52	59225	4	1	4	1	0.06	52	G6PD1_MOUSE	Glucose-6-phosphate 1-dehydrogenase X OS=Mus musculus GN=G6pdx PE=1 SV=3
265	1	SwissProt	GLU2B_MOUSE	Glucosidase 2 subunit beta OS=Mus musculus GN=Prkcsh PE=1 SV=1	46	58756	1	1	1	1	0.06	46	GLU2B_MOUSE	Glucosidase 2 subunit beta OS=Mus musculus GN=Prkcsh PE=1 SV=1
501	1	SwissProt	GLCM_MOUSE	Glucosylceramidase OS=Mus musculus GN=Gba PE=1 SV=1	55	57585	1	1	1	1	0.06	55	GLCM_MOUSE	Glucosylceramidase OS=Mus musculus GN=Gba PE=1 SV=1
57	1	SwissProt	DHE3_MOUSE	Glutamate dehydrogenase 1, mitochondrial OS=Mus musculus GN=Glud1 PE=1 SV=1	288	61298	5	4	5	4	0.27	288	DHE3_MOUSE	Glutamate dehydrogenase 1, mitochondrial OS=Mus musculus GN=Glud1 PE=1 SV=1
77	1	SwissProt	GLNA_MOUSE	Glutamine synthetase OS=Mus musculus GN=Glul PE=1 SV=6	200	42092	6	3	5	3	0.29	200	GLNA_MOUSE	Glutamine synthetase OS=Mus musculus GN=Glul PE=1 SV=6
120	1	SwissProt	GLRX3_MOUSE	Glutaredoxin-3 OS=Mus musculus GN=Glrx3 PE=1 SV=1	154	37754	2	1	2	1	0.10	154	GLRX3_MOUSE	Glutaredoxin-3 OS=Mus musculus GN=Glrx3 PE=1 SV=1
180	1	SwissProt	GSTK1_MOUSE	Glutathione S-transferase kappa 1 OS=Mus musculus GN=Gstk1 PE=1 SV=3	141	25687	3	3	3	3	0.51	141	GSTK1_MOUSE	Glutathione S-transferase kappa 1 OS=Mus musculus GN=Gstk1 PE=1 SV=3
39	1	SwissProt	G3P_MOUSE	Glyceraldehyde-3-phosphate dehydrogenase OS=Mus musculus GN=Gapdh PE=1 SV=2	372	35787	15	10	9	6	1.72	372	G3P_MOUSE	Glyceraldehyde-3-phosphate dehydrogenase OS=Mus musculus GN=Gapdh PE=1 SV=2
37	1	SwissProt	GPDA_MOUSE	Glycerol-3-phosphate dehydrogenase [NAD(+)], cytoplasmic OS=Mus musculus GN=Gpd1 PE=1 SV=3	358	37548	6	3	6	3	0.33	358	GPDA_MOUSE	Glycerol-3-phosphate dehydrogenase [NAD(+)], cytoplasmic OS=Mus musculus GN=Gpd1 PE=1 SV=3
3	2	SwissProt	PYGB_MOUSE	Glycogen phosphorylase, brain form OS=Mus musculus GN=Pygb PE=1 SV=3	852	96668	14	7	12	6	0.30	852	PYGB_MOUSE	Glycogen phosphorylase, brain form OS=Mus musculus GN=Pygb PE=1 SV=3
3	1	SwissProt	PYGM_MOUSE	Glycogen phosphorylase, muscle form OS=Mus musculus GN=Pygm PE=1 SV=3	1103	97225	17	11	15	10	0.51	1103	PYGM_MOUSE	Glycogen phosphorylase, muscle form OS=Mus musculus GN=Pygm PE=1 SV=3
472	1	SwissProt	GSK3A_MOUSE	Glycogen synthase kinase-3 alpha OS=Mus musculus GN=Gsk3a PE=1 SV=2	26	51628	2	1	2	1	0.07	26	GSK3A_MOUSE	Glycogen synthase kinase-3 alpha OS=Mus musculus GN=Gsk3a PE=1 SV=2
467	1	SwissProt	NMT2_MOUSE	Glycylpeptide N-tetradecanoyltransferase 2 OS=Mus musculus GN=Nmt2 PE=1 SV=1	60	60446	2	2	2	2	0.13	60	NMT2_MOUSE	Glycylpeptide N-tetradecanoyltransferase 2 OS=Mus musculus GN=Nmt2 PE=1 SV=1
688	1	SwissProt	GUAA_MOUSE	GMP synthase [glutamine-hydrolyzing] OS=Mus musculus GN=Gmps PE=1 SV=2	30	76675	4	2	4	2	0.10	30	GUAA_MOUSE	GMP synthase [glutamine-hydrolyzing] OS=Mus musculus GN=Gmps PE=1 SV=2
229	1	SwissProt	GSLG1_MOUSE	Golgi apparatus protein 1 OS=Mus musculus GN=Glg1 PE=1 SV=1	151	133646	7	2	6	2	0.06	151	GSLG1_MOUSE	Golgi apparatus protein 1 OS=Mus musculus GN=Glg1 PE=1 SV=1
340	1	SwissProt	GRAP1_MOUSE	GRIP1-associated protein 1 OS=Mus musculus GN=Gripap1 PE=1 SV=1	88	92658	4	1	4	1	0.04	88	GRAP1_MOUSE	GRIP1-associated protein 1 OS=Mus musculus GN=Gripap1 PE=1 SV=1
495	1	SwissProt	GAS7_MOUSE	Growth arrest-specific protein 7 OS=Mus musculus GN=Gas7 PE=1 SV=1	26	48143	1	1	1	1	0.08	26	GAS7_MOUSE	Growth arrest-specific protein 7 OS=Mus musculus GN=Gas7 PE=1 SV=1
681	1	SwissProt	GRB2_MOUSE	Growth factor receptor-bound protein 2 OS=Mus musculus GN=Grb2 PE=1 SV=1	30	25222	1	1	1	1	0.15	30	GRB2_MOUSE	Growth factor receptor-bound protein 2 OS=Mus musculus GN=Grb2 PE=1 SV=1
226	1	SwissProt	GUAD_MOUSE	Guanine deaminase OS=Mus musculus GN=Gda PE=1 SV=1	119	50981	4	2	4	2	0.15	119	GUAD_MOUSE	Guanine deaminase OS=Mus musculus GN=Gda PE=1 SV=1
179	2	SwissProt	GNAI2_MOUSE	Guanine nucleotide-binding protein G(i) subunit alpha-2 OS=Mus musculus GN=Gnai2 PE=1 SV=5	123	40463	5	3	5	3	0.30	123	GNAI2_MOUSE	Guanine nucleotide-binding protein G(i) subunit alpha-2 OS=Mus musculus GN=Gnai2 PE=1 SV=5
162	1	SwissProt	GBLP_MOUSE	Guanine nucleotide-binding protein subunit beta-2-like 1 OS=Mus musculus GN=Gnb2l1 PE=1 SV=3	135	35055	4	2	4	2	0.23	135	GBLP_MOUSE	Guanine nucleotide-binding protein subunit beta-2-like 1 OS=Mus musculus GN=Gnb2l1 PE=1 SV=3
300	1	SwissProt	DKC1_MOUSE	H/ACA ribonucleoprotein complex subunit 4 OS=Mus musculus GN=Dkc1 PE=1 SV=4	97	57365	8	2	8	2	0.13	97	DKC1_MOUSE	H/ACA ribonucleoprotein complex subunit 4 OS=Mus musculus GN=Dkc1 PE=1 SV=4
1	2	SwissProt	HS71A_MOUSE	Heat shock 70 kDa protein 1A OS=Mus musculus GN=Hspa1a PE=1 SV=2	461	70036	6	4	6	4	0.23	461	HS71A_MOUSE	Heat shock 70 kDa protein 1A OS=Mus musculus GN=Hspa1a PE=1 SV=2
1	1	SwissProt	HSP7C_MOUSE	Heat shock cognate 71 kDa protein OS=Mus musculus GN=Hspa8 PE=1 SV=1	1328	70827	18	12	15	9	0.67	1328	HSP7C_MOUSE	Heat shock cognate 71 kDa protein OS=Mus musculus GN=Hspa8 PE=1 SV=1
165	1	SwissProt	HS105_MOUSE	Heat shock protein 105 kDa OS=Mus musculus GN=Hsph1 PE=1 SV=2	161	96346	5	2	5	2	0.08	161	HS105_MOUSE	Heat shock protein 105 kDa OS=Mus musculus GN=Hsph1 PE=1 SV=2
27	1	SwissProt	HS90A_MOUSE	Heat shock protein HSP 90-alpha OS=Mus musculus GN=Hsp90aa1 PE=1 SV=4	620	84735	10	8	9	7	0.35	620	HS90A_MOUSE	Heat shock protein HSP 90-alpha OS=Mus musculus GN=Hsp90aa1 PE=1 SV=4
14	2	SwissProt	HSP72_MOUSE	Heat shock-related 70 kDa protein 2 OS=Mus musculus GN=Hspa2 PE=1 SV=2	395	69599	8	6	7	5	0.37	395	HSP72_MOUSE	Heat shock-related 70 kDa protein 2 OS=Mus musculus GN=Hspa2 PE=1 SV=2
332	1	SwissProt	HP1B3_MOUSE	Heterochromatin protein 1-binding protein 3 OS=Mus musculus GN=Hp1bp3 PE=1 SV=1	28	60829	4	2	3	2	0.13	28	HP1B3_MOUSE	Heterochromatin protein 1-binding protein 3 OS=Mus musculus GN=Hp1bp3 PE=1 SV=1
21	1	SwissProt	HNRPK_MOUSE	Heterogeneous nuclear ribonucleoprotein K OS=Mus musculus GN=Hnrnpk PE=1 SV=1	690	50944	19	15	11	9	1.03	690	HNRPK_MOUSE	Heterogeneous nuclear ribonucleoprotein K OS=Mus musculus GN=Hnrnpk PE=1 SV=1
73	1	SwissProt	HXK1_MOUSE	Hexokinase-1 OS=Mus musculus GN=Hk1 PE=1 SV=3	314	108234	13	5	13	5	0.18	314	HXK1_MOUSE	Hexokinase-1 OS=Mus musculus GN=Hk1 PE=1 SV=3
76	1	SwissProt	H14_MOUSE	Histone H1.4 OS=Mus musculus GN=Hist1h1e PE=1 SV=2	109	21964	7	4	3	2	0.62	109	H14_MOUSE	Histone H1.4 OS=Mus musculus GN=Hist1h1e PE=1 SV=2
43	1	SwissProt	H2A2A_MOUSE	Histone H2A type 2-A OS=Mus musculus GN=Hist2h2aa1 PE=1 SV=3	452	14087	6	5	2	2	1.67	452	H2A2A_MOUSE	Histone H2A type 2-A OS=Mus musculus GN=Hist2h2aa1 PE=1 SV=3
218	1	SwissProt	H2B1B_MOUSE	Histone H2B type 1-B OS=Mus musculus GN=Hist1h2bb PE=1 SV=3	45	13944	9	3	5	3	1.10	45	H2B1B_MOUSE	Histone H2B type 1-B OS=Mus musculus GN=Hist1h2bb PE=1 SV=3
65	1	SwissProt	H3C_MOUSE	Histone H3.3C OS=Mus musculus GN=H3f3c PE=1 SV=3	248	15306	5	3	3	2	0.97	248	H3C_MOUSE	Histone H3.3C OS=Mus musculus GN=H3f3c PE=1 SV=3
255	1	SwissProt	H4_MOUSE	Histone H4 OS=Mus musculus GN=Hist1h4a PE=1 SV=2	108	11360	5	4	5	4	2.34	108	H4_MOUSE	Histone H4 OS=Mus musculus GN=Hist1h4a PE=1 SV=2
320	1	SwissProt	HCFC1_MOUSE	Host cell factor 1 OS=Mus musculus GN=Hcfc1 PE=1 SV=2	29	210306	4	1	4	1	0.02	29	HCFC1_MOUSE	Host cell factor 1 OS=Mus musculus GN=Hcfc1 PE=1 SV=2
222	1	SwissProt	HD_MOUSE	Huntingtin OS=Mus musculus GN=Htt PE=1 SV=2	44	344471	5	1	5	1	0.01	44	HD_MOUSE	Huntingtin OS=Mus musculus GN=Htt PE=1 SV=2
568	1	SwissProt	HCDH_MOUSE	Hydroxyacyl-coenzyme A dehydrogenase, mitochondrial OS=Mus musculus GN=Hadh PE=1 SV=2	45	34442	1	1	1	1	0.11	45	HCDH_MOUSE	Hydroxyacyl-coenzyme A dehydrogenase, mitochondrial OS=Mus musculus GN=Hadh PE=1 SV=2
173	1	SwissProt	HMGCL_MOUSE	Hydroxymethylglutaryl-CoA lyase, mitochondrial OS=Mus musculus GN=Hmgcl PE=1 SV=2	122	34217	1	1	1	1	0.11	122	HMGCL_MOUSE	Hydroxymethylglutaryl-CoA lyase, mitochondrial OS=Mus musculus GN=Hmgcl PE=1 SV=2
416	1	SwissProt	HMCS1_MOUSE	Hydroxymethylglutaryl-CoA synthase, cytoplasmic OS=Mus musculus GN=Hmgcs1 PE=1 SV=1	32	57532	4	1	4	1	0.06	32	HMCS1_MOUSE	Hydroxymethylglutaryl-CoA synthase, cytoplasmic OS=Mus musculus GN=Hmgcs1 PE=1 SV=1
30	1	SwissProt	IMB1_MOUSE	Importin subunit beta-1 OS=Mus musculus GN=Kpnb1 PE=1 SV=2	223	97122	12	6	12	6	0.25	223	IMB1_MOUSE	Importin subunit beta-1 OS=Mus musculus GN=Kpnb1 PE=1 SV=2
221	1	SwissProt	IPO5_MOUSE	Importin-5 OS=Mus musculus GN=Ipo5 PE=1 SV=3	120	123511	8	4	7	4	0.12	120	IPO5_MOUSE	Importin-5 OS=Mus musculus GN=Ipo5 PE=1 SV=3
154	1	SwissProt	IMDH2_MOUSE	Inosine-5'-monophosphate dehydrogenase 2 OS=Mus musculus GN=Impdh2 PE=1 SV=2	145	55780	2	1	2	1	0.07	145	IMDH2_MOUSE	Inosine-5'-monophosphate dehydrogenase 2 OS=Mus musculus GN=Impdh2 PE=1 SV=2
236	1	SwissProt	ITPR1_MOUSE	Inositol 1,4,5-trisphosphate receptor type 1 OS=Mus musculus GN=Itpr1 PE=1 SV=2	146	312968	5	2	5	2	0.02	146	ITPR1_MOUSE	Inositol 1,4,5-trisphosphate receptor type 1 OS=Mus musculus GN=Itpr1 PE=1 SV=2
375	1	SwissProt	IMPA1_MOUSE	Inositol monophosphatase 1 OS=Mus musculus GN=Impa1 PE=1 SV=1	40	30416	3	2	2	1	0.12	40	IMPA1_MOUSE	Inositol monophosphatase 1 OS=Mus musculus GN=Impa1 PE=1 SV=1
79	1	SwissProt	ILF2_MOUSE	Interleukin enhancer-binding factor 2 OS=Mus musculus GN=Ilf2 PE=1 SV=1	297	43035	4	3	4	3	0.28	297	ILF2_MOUSE	Interleukin enhancer-binding factor 2 OS=Mus musculus GN=Ilf2 PE=1 SV=1
194	1	SwissProt	ILF3_MOUSE	Interleukin enhancer-binding factor 3 OS=Mus musculus GN=Ilf3 PE=1 SV=2	133	95961	7	5	7	5	0.21	133	ILF3_MOUSE	Interleukin enhancer-binding factor 3 OS=Mus musculus GN=Ilf3 PE=1 SV=2
461	1	SwissProt	ITSN1_MOUSE	Intersectin-1 OS=Mus musculus GN=Itsn1 PE=1 SV=2	27	194176	3	2	3	2	0.04	27	ITSN1_MOUSE	Intersectin-1 OS=Mus musculus GN=Itsn1 PE=1 SV=2
654	1	SwissProt	IQEC1_MOUSE	IQ motif and SEC7 domain-containing protein 1 OS=Mus musculus GN=Iqsec1 PE=1 SV=2	34	107948	6	1	5	1	0.03	34	IQEC1_MOUSE	IQ motif and SEC7 domain-containing protein 1 OS=Mus musculus GN=Iqsec1 PE=1 SV=2
525	1	SwissProt	IDHG1_MOUSE	Isocitrate dehydrogenase [NAD] subunit gamma 1, mitochondrial OS=Mus musculus GN=Idh3g PE=1 SV=1	51	42758	1	1	1	1	0.09	51	IDHG1_MOUSE	Isocitrate dehydrogenase [NAD] subunit gamma 1, mitochondrial OS=Mus musculus GN=Idh3g PE=1 SV=1
343	1	SwissProt	IDHP_MOUSE	Isocitrate dehydrogenase [NADP], mitochondrial OS=Mus musculus GN=Idh2 PE=1 SV=3	87	50874	2	1	2	1	0.07	87	IDHP_MOUSE	Isocitrate dehydrogenase [NADP], mitochondrial OS=Mus musculus GN=Idh2 PE=1 SV=3
434	1	SwissProt	AHI1_MOUSE	Jouberin OS=Mus musculus GN=Ahi1 PE=1 SV=2	65	119575	3	1	3	1	0.03	65	AHI1_MOUSE	Jouberin OS=Mus musculus GN=Ahi1 PE=1 SV=2
168	1	SwissProt	PLAK_MOUSE	Junction plakoglobin OS=Mus musculus GN=Jup PE=1 SV=3	131	81749	2	1	2	1	0.05	131	PLAK_MOUSE	Junction plakoglobin OS=Mus musculus GN=Jup PE=1 SV=3
581	1	SwissProt	KBTBB_MOUSE	Kelch repeat and BTB domain-containing protein 11 OS=Mus musculus GN=Kbtbd11 PE=1 SV=3	43	67904	2	2	2	2	0.11	43	KBTBB_MOUSE	Kelch repeat and BTB domain-containing protein 11 OS=Mus musculus GN=Kbtbd11 PE=1 SV=3
281	1	SwissProt	KLH22_MOUSE	Kelch-like protein 22 OS=Mus musculus GN=Klhl22 PE=1 SV=1	33	71641	3	1	3	1	0.05	33	KLH22_MOUSE	Kelch-like protein 22 OS=Mus musculus GN=Klhl22 PE=1 SV=1
34	1	SwissProt	K1C14_MOUSE	Keratin, type I cytoskeletal 14 OS=Mus musculus GN=Krt14 PE=1 SV=2	510	52834	13	6	8	4	0.51	510	K1C14_MOUSE	Keratin, type I cytoskeletal 14 OS=Mus musculus GN=Krt14 PE=1 SV=2
248	1	SwissProt	KTN1_MOUSE	Kinectin OS=Mus musculus GN=Ktn1 PE=1 SV=1	138	152498	6	2	6	2	0.05	138	KTN1_MOUSE	Kinectin OS=Mus musculus GN=Ktn1 PE=1 SV=1
107	1	SwissProt	KIF5C_MOUSE	Kinesin heavy chain isoform 5C OS=Mus musculus GN=Kif5c PE=1 SV=3	228	109207	9	3	8	2	0.07	228	KIF5C_MOUSE	Kinesin heavy chain isoform 5C OS=Mus musculus GN=Kif5c PE=1 SV=3
348	1	SwissProt	LMNB1_MOUSE	Lamin-B1 OS=Mus musculus GN=Lmnb1 PE=1 SV=3	26	66745	2	1	2	1	0.06	26	LMNB1_MOUSE	Lamin-B1 OS=Mus musculus GN=Lmnb1 PE=1 SV=3
148	1	SwissProt	LAMC1_MOUSE	Laminin subunit gamma-1 OS=Mus musculus GN=Lamc1 PE=1 SV=2	172	177185	9	3	9	3	0.06	172	LAMC1_MOUSE	Laminin subunit gamma-1 OS=Mus musculus GN=Lamc1 PE=1 SV=2
122	1	SwissProt	LANC1_MOUSE	LanC-like protein 1 OS=Mus musculus GN=Lancl1 PE=1 SV=1	199	45312	6	4	6	4	0.37	199	LANC1_MOUSE	LanC-like protein 1 OS=Mus musculus GN=Lancl1 PE=1 SV=1
184	1	SwissProt	LARP1_MOUSE	La-related protein 1 OS=Mus musculus GN=Larp1 PE=1 SV=2	154	121077	2	1	2	1	0.03	154	LARP1_MOUSE	La-related protein 1 OS=Mus musculus GN=Larp1 PE=1 SV=2
397	1	SwissProt	ASGL1_MOUSE	L-asparaginase OS=Mus musculus GN=Asrgl1 PE=1 SV=1	76	33928	2	1	2	1	0.11	76	ASGL1_MOUSE	L-asparaginase OS=Mus musculus GN=Asrgl1 PE=1 SV=1
203	1	SwissProt	LRC47_MOUSE	Leucine-rich repeat-containing protein 47 OS=Mus musculus GN=Lrrc47 PE=1 SV=1	154	63551	4	1	4	1	0.06	154	LRC47_MOUSE	Leucine-rich repeat-containing protein 47 OS=Mus musculus GN=Lrrc47 PE=1 SV=1
20	1	SwissProt	LDHA_MOUSE	L-lactate dehydrogenase A chain OS=Mus musculus GN=Ldha PE=1 SV=3	548	36475	7	5	6	4	0.63	548	LDHA_MOUSE	L-lactate dehydrogenase A chain OS=Mus musculus GN=Ldha PE=1 SV=3
20	2	SwissProt	LDHB_MOUSE	L-lactate dehydrogenase B chain OS=Mus musculus GN=Ldhb PE=1 SV=2	159	36549	3	2	3	2	0.22	159	LDHB_MOUSE	L-lactate dehydrogenase B chain OS=Mus musculus GN=Ldhb PE=1 SV=2
364	1	SwissProt	LONM_MOUSE	Lon protease homolog, mitochondrial OS=Mus musculus GN=Lonp1 PE=1 SV=2	82	105776	6	3	6	3	0.11	82	LONM_MOUSE	Lon protease homolog, mitochondrial OS=Mus musculus GN=Lonp1 PE=1 SV=2
602	1	SwissProt	ACBG1_MOUSE	Long-chain-fatty-acid--CoA ligase ACSBG1 OS=Mus musculus GN=Acsbg1 PE=1 SV=1	39	80374	5	1	5	1	0.05	39	ACBG1_MOUSE	Long-chain-fatty-acid--CoA ligase ACSBG1 OS=Mus musculus GN=Acsbg1 PE=1 SV=1
241	1	SwissProt	SYK_MOUSE	Lysine--tRNA ligase OS=Mus musculus GN=Kars PE=1 SV=1	40	67796	5	3	5	3	0.17	40	SYK_MOUSE	Lysine--tRNA ligase OS=Mus musculus GN=Kars PE=1 SV=1
717	1	SwissProt	MPP2_MOUSE	MAGUK p55 subfamily member 2 OS=Mus musculus GN=Mpp2 PE=1 SV=1	27	61517	4	1	4	1	0.06	27	MPP2_MOUSE	MAGUK p55 subfamily member 2 OS=Mus musculus GN=Mpp2 PE=1 SV=1
200	1	SwissProt	MVP_MOUSE	Major vault protein OS=Mus musculus GN=Mvp PE=1 SV=4	50	95865	2	2	2	2	0.08	50	MVP_MOUSE	Major vault protein OS=Mus musculus GN=Mvp PE=1 SV=4
110	1	SwissProt	MDHC_MOUSE	Malate dehydrogenase, cytoplasmic OS=Mus musculus GN=Mdh1 PE=1 SV=3	154	36488	3	1	3	1	0.10	154	MDHC_MOUSE	Malate dehydrogenase, cytoplasmic OS=Mus musculus GN=Mdh1 PE=1 SV=3
130	1	SwissProt	MATR3_MOUSE	Matrin-3 OS=Mus musculus GN=Matr3 PE=1 SV=1	181	94572	7	5	6	4	0.21	181	MATR3_MOUSE	Matrin-3 OS=Mus musculus GN=Matr3 PE=1 SV=1
250	1	SwissProt	PITM1_MOUSE	Membrane-associated phosphatidylinositol transfer protein 1 OS=Mus musculus GN=Pitpnm1 PE=1 SV=1	110	134855	4	2	4	2	0.06	110	PITM1_MOUSE	Membrane-associated phosphatidylinositol transfer protein 1 OS=Mus musculus GN=Pitpnm1 PE=1 SV=1
286	1	SwissProt	MMSA_MOUSE	Methylmalonate-semialdehyde dehydrogenase [acylating], mitochondrial OS=Mus musculus GN=Aldh6a1 PE=1 SV=1	100	57878	5	2	5	2	0.13	100	MMSA_MOUSE	Methylmalonate-semialdehyde dehydrogenase [acylating], mitochondrial OS=Mus musculus GN=Aldh6a1 PE=1 SV=1
637	1	SwissProt	MEP50_MOUSE	Methylosome protein 50 OS=Mus musculus GN=Wdr77 PE=1 SV=1	35	36919	1	1	1	1	0.10	35	MEP50_MOUSE	Methylosome protein 50 OS=Mus musculus GN=Wdr77 PE=1 SV=1
20	1	SwissProt	MAP1B_MOUSE	Microtubule-associated protein 1B OS=Mus musculus GN=Map1b PE=1 SV=2	694	270089	17	8	15	8	0.11	694	MAP1B_MOUSE	Microtubule-associated protein 1B OS=Mus musculus GN=Map1b PE=1 SV=2
616	1	SwissProt	MINK1_MOUSE	Misshapen-like kinase 1 OS=Mus musculus GN=Mink1 PE=1 SV=3	37	147203	4	1	4	1	0.03	37	MINK1_MOUSE	Misshapen-like kinase 1 OS=Mus musculus GN=Mink1 PE=1 SV=3
317	1	SwissProt	FIS1_MOUSE	Mitochondrial fission 1 protein OS=Mus musculus GN=Fis1 PE=1 SV=1	93	16998	1	1	1	1	0.23	93	FIS1_MOUSE	Mitochondrial fission 1 protein OS=Mus musculus GN=Fis1 PE=1 SV=1
648	1	SwissProt	GHC1_MOUSE	Mitochondrial glutamate carrier 1 OS=Mus musculus GN=Slc25a22 PE=1 SV=1	34	34648	2	1	2	1	0.11	34	GHC1_MOUSE	Mitochondrial glutamate carrier 1 OS=Mus musculus GN=Slc25a22 PE=1 SV=1
211	1	SwissProt	TOM70_MOUSE	Mitochondrial import receptor subunit TOM70 OS=Mus musculus GN=Tomm70a PE=1 SV=2	89	67547	1	1	1	1	0.05	89	TOM70_MOUSE	Mitochondrial import receptor subunit TOM70 OS=Mus musculus GN=Tomm70a PE=1 SV=2
214	1	SwissProt	MNF1_MOUSE	Mitochondrial nucleoid factor 1 OS=Mus musculus GN=Mnf1 PE=1 SV=1	126	16310	1	1	1	1	0.24	126	MNF1_MOUSE	Mitochondrial nucleoid factor 1 OS=Mus musculus GN=Mnf1 PE=1 SV=1
280	1	SwissProt	MK01_MOUSE	Mitogen-activated protein kinase 1 OS=Mus musculus GN=Mapk1 PE=1 SV=3	110	41249	6	4	3	1	0.19	110	MK01_MOUSE	Mitogen-activated protein kinase 1 OS=Mus musculus GN=Mapk1 PE=1 SV=3
111	1	SwissProt	MOES_MOUSE	Moesin OS=Mus musculus GN=Msn PE=1 SV=3	200	67725	9	5	8	4	0.31	200	MOES_MOUSE	Moesin OS=Mus musculus GN=Msn PE=1 SV=3
428	1	SwissProt	MGLL_MOUSE	Monoglyceride lipase OS=Mus musculus GN=Mgll PE=1 SV=1	32	33366	1	1	1	1	0.11	32	MGLL_MOUSE	Monoglyceride lipase OS=Mus musculus GN=Mgll PE=1 SV=1
107	1	SwissProt	SMAD2_MOUSE	Mothers against decapentaplegic homolog 2 OS=Mus musculus GN=Smad2 PE=1 SV=2	154	52233	3	1	3	1	0.07	154	SMAD2_MOUSE	Mothers against decapentaplegic homolog 2 OS=Mus musculus GN=Smad2 PE=1 SV=2
171	1	SwissProt	BIN1_MOUSE	Myc box-dependent-interacting protein 1 OS=Mus musculus GN=Bin1 PE=1 SV=1	144	64430	4	3	4	3	0.18	144	BIN1_MOUSE	Myc box-dependent-interacting protein 1 OS=Mus musculus GN=Bin1 PE=1 SV=1
231	1	SwissProt	MYEF2_MOUSE	Myelin expression factor 2 OS=Mus musculus GN=Myef2 PE=1 SV=1	118	63254	4	3	4	3	0.19	118	MYEF2_MOUSE	Myelin expression factor 2 OS=Mus musculus GN=Myef2 PE=1 SV=1
173	1	SwissProt	MYPR_MOUSE	Myelin proteolipid protein OS=Mus musculus GN=Plp1 PE=1 SV=2	156	30057	5	2	3	2	0.27	156	MYPR_MOUSE	Myelin proteolipid protein OS=Mus musculus GN=Plp1 PE=1 SV=2
131	1	SwissProt	MYOM1_MOUSE	Myomesin-1 OS=Mus musculus GN=Myom1 PE=1 SV=2	72	185349	4	1	4	1	0.02	72	MYOM1_MOUSE	Myomesin-1 OS=Mus musculus GN=Myom1 PE=1 SV=2
1	2	SwissProt	MYH1_MOUSE	Myosin-1 OS=Mus musculus GN=Myh1 PE=1 SV=1	2120	223203	61	34	50	27	0.58	2120	MYH1_MOUSE	Myosin-1 OS=Mus musculus GN=Myh1 PE=1 SV=1
1	1	SwissProt	MYH4_MOUSE	Myosin-4 OS=Mus musculus GN=Myh4 PE=1 SV=1	2940	222720	71	45	55	34	0.80	2940	MYH4_MOUSE	Myosin-4 OS=Mus musculus GN=Myh4 PE=1 SV=1
485	1	SwissProt	MARCS_MOUSE	Myristoylated alanine-rich C-kinase substrate OS=Mus musculus GN=Marcks PE=1 SV=2	58	29644	1	1	1	1	0.13	58	MARCS_MOUSE	Myristoylated alanine-rich C-kinase substrate OS=Mus musculus GN=Marcks PE=1 SV=2
699	1	SwissProt	NEUA_MOUSE	N-acylneuraminate cytidylyltransferase OS=Mus musculus GN=Cmas PE=1 SV=2	29	48028	4	2	4	2	0.16	29	NEUA_MOUSE	N-acylneuraminate cytidylyltransferase OS=Mus musculus GN=Cmas PE=1 SV=2
729	1	SwissProt	NNRE_MOUSE	NAD(P)H-hydrate epimerase OS=Mus musculus GN=Apoa1bp PE=1 SV=1	26	30953	1	1	1	1	0.12	26	NNRE_MOUSE	NAD(P)H-hydrate epimerase OS=Mus musculus GN=Apoa1bp PE=1 SV=1
234	1	SwissProt	SIR2_MOUSE	NAD-dependent protein deacetylase sirtuin-2 OS=Mus musculus GN=Sirt2 PE=1 SV=2	116	43228	3	3	3	3	0.28	116	SIR2_MOUSE	NAD-dependent protein deacetylase sirtuin-2 OS=Mus musculus GN=Sirt2 PE=1 SV=2
194	1	SwissProt	NDUAA_MOUSE	NADH dehydrogenase [ubiquinone] 1 alpha subcomplex subunit 10, mitochondrial OS=Mus musculus GN=Ndufa10 PE=1 SV=1	105	40578	3	1	3	1	0.09	105	NDUAA_MOUSE	NADH dehydrogenase [ubiquinone] 1 alpha subcomplex subunit 10, mitochondrial OS=Mus musculus GN=Ndufa10 PE=1 SV=1
155	1	SwissProt	NRDC_MOUSE	Nardilysin OS=Mus musculus GN=Nrd1 PE=1 SV=1	155	132808	5	4	4	4	0.12	155	NRDC_MOUSE	Nardilysin OS=Mus musculus GN=Nrd1 PE=1 SV=1
82	1	SwissProt	NACAM_MOUSE	Nascent polypeptide-associated complex subunit alpha, muscle-specific form OS=Mus musculus GN=Naca PE=1 SV=2	296	220364	8	2	8	2	0.03	296	NACAM_MOUSE	Nascent polypeptide-associated complex subunit alpha, muscle-specific form OS=Mus musculus GN=Naca PE=1 SV=2
29	1	SwissProt	NCKP1_MOUSE	Nck-associated protein 1 OS=Mus musculus GN=Nckap1 PE=1 SV=2	595	128700	21	11	18	10	0.33	595	NCKP1_MOUSE	Nck-associated protein 1 OS=Mus musculus GN=Nckap1 PE=1 SV=2
242	1	SwissProt	NRX3A_MOUSE	Neurexin-3-alpha OS=Mus musculus GN=Nrxn3 PE=1 SV=2	113	173318	5	2	5	2	0.04	113	NRX3A_MOUSE	Neurexin-3-alpha OS=Mus musculus GN=Nrxn3 PE=1 SV=2
267	1	SwissProt	NBEA_MOUSE	Neurobeachin OS=Mus musculus GN=Nbea PE=1 SV=1	105	326536	8	3	7	2	0.03	105	NBEA_MOUSE	Neurobeachin OS=Mus musculus GN=Nbea PE=1 SV=1
369	1	SwissProt	NCALD_MOUSE	Neurocalcin-delta OS=Mus musculus GN=Ncald PE=1 SV=4	81	22231	2	1	2	1	0.17	81	NCALD_MOUSE	Neurocalcin-delta OS=Mus musculus GN=Ncald PE=1 SV=4
39	1	SwissProt	NCDN_MOUSE	Neurochondrin OS=Mus musculus GN=Ncdn PE=1 SV=1	208	78845	9	6	9	6	0.32	208	NCDN_MOUSE	Neurochondrin OS=Mus musculus GN=Ncdn PE=1 SV=1
30	1	SwissProt	NFASC_MOUSE	Neurofascin OS=Mus musculus GN=Nfasc PE=1 SV=1	423	137889	8	8	7	7	0.24	423	NFASC_MOUSE	Neurofascin OS=Mus musculus GN=Nfasc PE=1 SV=1
405	1	SwissProt	NFL_MOUSE	Neurofilament light polypeptide OS=Mus musculus GN=Nefl PE=1 SV=5	73	61471	4	2	4	2	0.12	73	NFL_MOUSE	Neurofilament light polypeptide OS=Mus musculus GN=Nefl PE=1 SV=5
392	1	SwissProt	NID1_MOUSE	Nidogen-1 OS=Mus musculus GN=Nid1 PE=1 SV=2	77	136450	5	3	5	3	0.08	77	NID1_MOUSE	Nidogen-1 OS=Mus musculus GN=Nid1 PE=1 SV=2
272	1	SwissProt	NOS1_MOUSE	Nitric oxide synthase, brain OS=Mus musculus GN=Nos1 PE=1 SV=1	116	160371	6	1	5	1	0.02	116	NOS1_MOUSE	Nitric oxide synthase, brain OS=Mus musculus GN=Nos1 PE=1 SV=1
114	1	SwissProt	NONO_MOUSE	Non-POU domain-containing octamer-binding protein OS=Mus musculus GN=Nono PE=1 SV=3	213	54506	11	6	6	4	0.30	213	NONO_MOUSE	Non-POU domain-containing octamer-binding protein OS=Mus musculus GN=Nono PE=1 SV=3
262	1	SwissProt	NCBP1_MOUSE	Nuclear cap-binding protein subunit 1 OS=Mus musculus GN=Ncbp1 PE=1 SV=2	107	91868	3	2	3	2	0.08	107	NCBP1_MOUSE	Nuclear cap-binding protein subunit 1 OS=Mus musculus GN=Ncbp1 PE=1 SV=2
741	1	SwissProt	NEMF_MOUSE	Nuclear export mediator factor Nemf OS=Mus musculus GN=Nemf PE=1 SV=2	26	121112	3	1	3	1	0.03	26	NEMF_MOUSE	Nuclear export mediator factor Nemf OS=Mus musculus GN=Nemf PE=1 SV=2
266	1	SwissProt	YBOX1_MOUSE	Nuclease-sensitive element-binding protein 1 OS=Mus musculus GN=Ybx1 PE=1 SV=3	46	35709	1	1	1	1	0.11	46	YBOX1_MOUSE	Nuclease-sensitive element-binding protein 1 OS=Mus musculus GN=Ybx1 PE=1 SV=3
35	1	SwissProt	NUCL_MOUSE	Nucleolin OS=Mus musculus GN=Ncl PE=1 SV=2	380	76677	4	4	4	4	0.21	380	NUCL_MOUSE	Nucleolin OS=Mus musculus GN=Ncl PE=1 SV=2
575	1	SwissProt	NPM_MOUSE	Nucleophosmin OS=Mus musculus GN=Npm1 PE=1 SV=1	44	32540	3	2	1	1	0.25	44	NPM_MOUSE	Nucleophosmin OS=Mus musculus GN=Npm1 PE=1 SV=1
20	1	SwissProt	NP1L4_MOUSE	Nucleosome assembly protein 1-like 4 OS=Mus musculus GN=Nap1l4 PE=1 SV=1	468	42653	8	8	7	7	0.96	468	NP1L4_MOUSE	Nucleosome assembly protein 1-like 4 OS=Mus musculus GN=Nap1l4 PE=1 SV=1
435	1	SwissProt	OXR1_MOUSE	Oxidation resistance protein 1 OS=Mus musculus GN=Oxr1 PE=1 SV=3	65	95852	2	1	2	1	0.04	65	OXR1_MOUSE	Oxidation resistance protein 1 OS=Mus musculus GN=Oxr1 PE=1 SV=3
231	1	SwissProt	PSPC1_MOUSE	Paraspeckle component 1 OS=Mus musculus GN=Pspc1 PE=1 SV=1	148	58721	4	2	4	2	0.13	148	PSPC1_MOUSE	Paraspeckle component 1 OS=Mus musculus GN=Pspc1 PE=1 SV=1
375	1	SwissProt	PPIA_MOUSE	Peptidyl-prolyl cis-trans isomerase A OS=Mus musculus GN=Ppia PE=1 SV=2	79	17960	2	2	2	2	0.48	79	PPIA_MOUSE	Peptidyl-prolyl cis-trans isomerase A OS=Mus musculus GN=Ppia PE=1 SV=2
104	1	SwissProt	PRDX1_MOUSE	Peroxiredoxin-1 OS=Mus musculus GN=Prdx1 PE=1 SV=1	154	22162	3	1	3	1	0.17	154	PRDX1_MOUSE	Peroxiredoxin-1 OS=Mus musculus GN=Prdx1 PE=1 SV=1
44	1	SwissProt	PRDX2_MOUSE	Peroxiredoxin-2 OS=Mus musculus GN=Prdx2 PE=1 SV=3	309	21765	4	3	3	3	0.63	309	PRDX2_MOUSE	Peroxiredoxin-2 OS=Mus musculus GN=Prdx2 PE=1 SV=3
385	1	SwissProt	PSD3_MOUSE	PH and SEC7 domain-containing protein 3 OS=Mus musculus GN=Psd3 PE=1 SV=2	78	114651	4	2	4	2	0.07	78	PSD3_MOUSE	PH and SEC7 domain-containing protein 3 OS=Mus musculus GN=Psd3 PE=1 SV=2
295	1	SwissProt	PK3CB_MOUSE	Phosphatidylinositol 4,5-bisphosphate 3-kinase catalytic subunit beta isoform OS=Mus musculus GN=Pik3cb PE=1 SV=2	31	121633	6	1	6	1	0.03	31	PK3CB_MOUSE	Phosphatidylinositol 4,5-bisphosphate 3-kinase catalytic subunit beta isoform OS=Mus musculus GN=Pik3cb PE=1 SV=2
117	1	SwissProt	PI42A_MOUSE	Phosphatidylinositol 5-phosphate 4-kinase type-2 alpha OS=Mus musculus GN=Pip4k2a PE=1 SV=1	195	46122	7	6	6	5	0.48	195	PI42A_MOUSE	Phosphatidylinositol 5-phosphate 4-kinase type-2 alpha OS=Mus musculus GN=Pip4k2a PE=1 SV=1
169	1	SwissProt	PIPNA_MOUSE	Phosphatidylinositol transfer protein alpha isoform OS=Mus musculus GN=Pitpna PE=1 SV=2	146	31873	3	2	2	1	0.25	146	PIPNA_MOUSE	Phosphatidylinositol transfer protein alpha isoform OS=Mus musculus GN=Pitpna PE=1 SV=2
279	1	SwissProt	PICA_MOUSE	Phosphatidylinositol-binding clathrin assembly protein OS=Mus musculus GN=Picalm PE=1 SV=1	110	71498	4	3	4	3	0.16	110	PICA_MOUSE	Phosphatidylinositol-binding clathrin assembly protein OS=Mus musculus GN=Picalm PE=1 SV=1
267	1	SwissProt	PACS2_MOUSE	Phosphofurin acidic cluster sorting protein 2 OS=Mus musculus GN=Pacs2 PE=1 SV=2	123	94873	2	1	2	1	0.04	123	PACS2_MOUSE	Phosphofurin acidic cluster sorting protein 2 OS=Mus musculus GN=Pacs2 PE=1 SV=2
298	1	SwissProt	PGM1_MOUSE	Phosphoglucomutase-1 OS=Mus musculus GN=Pgm1 PE=1 SV=4	31	61380	1	1	1	1	0.06	31	PGM1_MOUSE	Phosphoglucomutase-1 OS=Mus musculus GN=Pgm1 PE=1 SV=4
511	1	SwissProt	PI3R4_MOUSE	Phosphoinositide 3-kinase regulatory subunit 4 OS=Mus musculus GN=Pik3r4 PE=1 SV=3	53	152502	3	1	3	1	0.02	53	PI3R4_MOUSE	Phosphoinositide 3-kinase regulatory subunit 4 OS=Mus musculus GN=Pik3r4 PE=1 SV=3
52	1	SwissProt	KPRB_MOUSE	Phosphoribosyl pyrophosphate synthase-associated protein 2 OS=Mus musculus GN=Prpsap2 PE=1 SV=1	295	40854	2	2	1	1	0.19	295	KPRB_MOUSE	Phosphoribosyl pyrophosphate synthase-associated protein 2 OS=Mus musculus GN=Prpsap2 PE=1 SV=1
333	1	SwissProt	PHYIP_MOUSE	Phytanoyl-CoA hydroxylase-interacting protein OS=Mus musculus GN=Phyhip PE=1 SV=1	89	37530	3	2	3	2	0.21	89	PHYIP_MOUSE	Phytanoyl-CoA hydroxylase-interacting protein OS=Mus musculus GN=Phyhip PE=1 SV=1
199	1	SwissProt	AT2B2_MOUSE	Plasma membrane calcium-transporting ATPase 2 OS=Mus musculus GN=Atp2b2 PE=1 SV=2	131	132503	4	3	4	3	0.09	131	AT2B2_MOUSE	Plasma membrane calcium-transporting ATPase 2 OS=Mus musculus GN=Atp2b2 PE=1 SV=2
271	1	SwissProt	LIS1_MOUSE	Platelet-activating factor acetylhydrolase IB subunit alpha OS=Mus musculus GN=Pafah1b1 PE=1 SV=2	117	46640	2	1	2	1	0.08	117	LIS1_MOUSE	Platelet-activating factor acetylhydrolase IB subunit alpha OS=Mus musculus GN=Pafah1b1 PE=1 SV=2
52	1	SwissProt	PLEC_MOUSE	Plectin OS=Mus musculus GN=Plec PE=1 SV=2	313	533889	18	6	18	6	0.04	313	PLEC_MOUSE	Plectin OS=Mus musculus GN=Plec PE=1 SV=2
71	1	SwissProt	PCBP2_MOUSE	Poly(rC)-binding protein 2 OS=Mus musculus GN=Pcbp2 PE=1 SV=1	328	38197	7	4	7	4	0.46	328	PCBP2_MOUSE	Poly(rC)-binding protein 2 OS=Mus musculus GN=Pcbp2 PE=1 SV=1
116	1	SwissProt	PABP1_MOUSE	Polyadenylate-binding protein 1 OS=Mus musculus GN=Pabpc1 PE=1 SV=2	206	70626	5	5	5	5	0.29	206	PABP1_MOUSE	Polyadenylate-binding protein 1 OS=Mus musculus GN=Pabpc1 PE=1 SV=2
91	1	SwissProt	PTRF_MOUSE	Polymerase I and transcript release factor OS=Mus musculus GN=Ptrf PE=1 SV=1	232	43927	3	2	3	2	0.18	232	PTRF_MOUSE	Polymerase I and transcript release factor OS=Mus musculus GN=Ptrf PE=1 SV=1
70	1	SwissProt	PTBP2_MOUSE	Polypyrimidine tract-binding protein 2 OS=Mus musculus GN=Ptbp2 PE=1 SV=2	270	57453	8	4	8	4	0.29	270	PTBP2_MOUSE	Polypyrimidine tract-binding protein 2 OS=Mus musculus GN=Ptbp2 PE=1 SV=2
371	1	SwissProt	PNPT1_MOUSE	Polyribonucleotide nucleotidyltransferase 1, mitochondrial OS=Mus musculus GN=Pnpt1 PE=1 SV=1	80	85628	5	2	5	2	0.09	80	PNPT1_MOUSE	Polyribonucleotide nucleotidyltransferase 1, mitochondrial OS=Mus musculus GN=Pnpt1 PE=1 SV=1
559	1	SwissProt	UBB_MOUSE	Polyubiquitin-B OS=Mus musculus GN=Ubb PE=1 SV=1	46	34348	2	2	2	2	0.23	46	UBB_MOUSE	Polyubiquitin-B OS=Mus musculus GN=Ubb PE=1 SV=1
313	1	SwissProt	PFD5_MOUSE	Prefoldin subunit 5 OS=Mus musculus GN=Pfdn5 PE=1 SV=1	94	17345	3	3	3	3	0.83	94	PFD5_MOUSE	Prefoldin subunit 5 OS=Mus musculus GN=Pfdn5 PE=1 SV=1
67	1	SwissProt	PRP8_MOUSE	Pre-mRNA-processing-splicing factor 8 OS=Mus musculus GN=Prpf8 PE=1 SV=2	337	273443	12	6	12	6	0.08	337	PRP8_MOUSE	Pre-mRNA-processing-splicing factor 8 OS=Mus musculus GN=Prpf8 PE=1 SV=2
35	1	SwissProt	DDX5_MOUSE	Probable ATP-dependent RNA helicase DDX5 OS=Mus musculus GN=Ddx5 PE=1 SV=2	388	69247	9	8	9	8	0.52	388	DDX5_MOUSE	Probable ATP-dependent RNA helicase DDX5 OS=Mus musculus GN=Ddx5 PE=1 SV=2
113	1	SwissProt	USP9X_MOUSE	Probable ubiquitin carboxyl-terminal hydrolase FAF-X OS=Mus musculus GN=Usp9x PE=1 SV=2	214	290526	6	2	6	2	0.03	214	USP9X_MOUSE	Probable ubiquitin carboxyl-terminal hydrolase FAF-X OS=Mus musculus GN=Usp9x PE=1 SV=2
169	1	SwissProt	PROF2_MOUSE	Profilin-2 OS=Mus musculus GN=Pfn2 PE=1 SV=3	157	15022	2	2	2	2	0.59	157	PROF2_MOUSE	Profilin-2 OS=Mus musculus GN=Pfn2 PE=1 SV=3
191	1	SwissProt	PDC6I_MOUSE	Programmed cell death 6-interacting protein OS=Mus musculus GN=Pdcd6ip PE=1 SV=3	154	95964	5	1	4	1	0.04	154	PDC6I_MOUSE	Programmed cell death 6-interacting protein OS=Mus musculus GN=Pdcd6ip PE=1 SV=3
502	1	SwissProt	PDCD6_MOUSE	Programmed cell death protein 6 OS=Mus musculus GN=Pdcd6 PE=1 SV=2	55	21854	1	1	1	1	0.18	55	PDCD6_MOUSE	Programmed cell death protein 6 OS=Mus musculus GN=Pdcd6 PE=1 SV=2
119	1	SwissProt	PA2G4_MOUSE	Proliferation-associated protein 2G4 OS=Mus musculus GN=Pa2g4 PE=1 SV=3	202	43671	7	6	5	4	0.51	202	PA2G4_MOUSE	Proliferation-associated protein 2G4 OS=Mus musculus GN=Pa2g4 PE=1 SV=3
147	1	SwissProt	PCCB_MOUSE	Propionyl-CoA carboxylase beta chain, mitochondrial OS=Mus musculus GN=Pccb PE=1 SV=2	173	58372	2	2	1	1	0.06	173	PCCB_MOUSE	Propionyl-CoA carboxylase beta chain, mitochondrial OS=Mus musculus GN=Pccb PE=1 SV=2
528	1	SwissProt	ADRM1_MOUSE	Proteasomal ubiquitin receptor ADRM1 OS=Mus musculus GN=Adrm1 PE=1 SV=2	50	42034	3	2	3	2	0.19	50	ADRM1_MOUSE	Proteasomal ubiquitin receptor ADRM1 OS=Mus musculus GN=Adrm1 PE=1 SV=2
169	1	SwissProt	PSA3_MOUSE	Proteasome subunit alpha type-3 OS=Mus musculus GN=Psma3 PE=1 SV=3	56	28387	1	1	1	1	0.13	56	PSA3_MOUSE	Proteasome subunit alpha type-3 OS=Mus musculus GN=Psma3 PE=1 SV=3
168	1	SwissProt	PSA4_MOUSE	Proteasome subunit alpha type-4 OS=Mus musculus GN=Psma4 PE=1 SV=1	56	29452	1	1	1	1	0.13	56	PSA4_MOUSE	Proteasome subunit alpha type-4 OS=Mus musculus GN=Psma4 PE=1 SV=1
353	1	SwissProt	PSA6_MOUSE	Proteasome subunit alpha type-6 OS=Mus musculus GN=Psma6 PE=1 SV=1	46	27355	1	1	1	1	0.14	46	PSA6_MOUSE	Proteasome subunit alpha type-6 OS=Mus musculus GN=Psma6 PE=1 SV=1
676	1	SwissProt	PSB4_MOUSE	Proteasome subunit beta type-4 OS=Mus musculus GN=Psmb4 PE=1 SV=1	31	29097	1	1	1	1	0.13	31	PSB4_MOUSE	Proteasome subunit beta type-4 OS=Mus musculus GN=Psmb4 PE=1 SV=1
204	1	SwissProt	PSB5_MOUSE	Proteasome subunit beta type-5 OS=Mus musculus GN=Psmb5 PE=1 SV=3	48	28514	1	1	1	1	0.13	48	PSB5_MOUSE	Proteasome subunit beta type-5 OS=Mus musculus GN=Psmb5 PE=1 SV=3
181	2	SwissProt	41_MOUSE	Protein 4.1 OS=Mus musculus GN=Epb41 PE=1 SV=2	124	95853	3	3	2	2	0.12	124	41_MOUSE	Protein 4.1 OS=Mus musculus GN=Epb41 PE=1 SV=2
136	1	SwissProt	ANM1_MOUSE	Protein arginine N-methyltransferase 1 OS=Mus musculus GN=Prmt1 PE=1 SV=1	174	42408	7	6	7	6	0.66	174	ANM1_MOUSE	Protein arginine N-methyltransferase 1 OS=Mus musculus GN=Prmt1 PE=1 SV=1
123	2	SwissProt	AGO1_MOUSE	Protein argonaute-1 OS=Mus musculus GN=Eif2c1 PE=1 SV=2	133	97152	5	2	5	2	0.08	133	AGO1_MOUSE	Protein argonaute-1 OS=Mus musculus GN=Eif2c1 PE=1 SV=2
143	1	SwissProt	PDIA6_MOUSE	Protein disulfide-isomerase A6 OS=Mus musculus GN=Pdia6 PE=1 SV=3	173	48070	2	2	2	2	0.16	173	PDIA6_MOUSE	Protein disulfide-isomerase A6 OS=Mus musculus GN=Pdia6 PE=1 SV=3
322	1	SwissProt	ENAH_MOUSE	Protein enabled homolog OS=Mus musculus GN=Enah PE=1 SV=2	29	85792	2	1	2	1	0.04	29	ENAH_MOUSE	Protein enabled homolog OS=Mus musculus GN=Enah PE=1 SV=2
619	1	SwissProt	FLII_MOUSE	Protein flightless-1 homolog OS=Mus musculus GN=Flii PE=1 SV=1	37	144712	4	1	4	1	0.03	37	FLII_MOUSE	Protein flightless-1 homolog OS=Mus musculus GN=Flii PE=1 SV=1
129	1	SwissProt	IMPCT_MOUSE	Protein IMPACT OS=Mus musculus GN=Impact PE=1 SV=2	186	36253	3	3	3	3	0.34	186	IMPCT_MOUSE	Protein IMPACT OS=Mus musculus GN=Impact PE=1 SV=2
149	1	SwissProt	K1045_MOUSE	Protein KIAA1045 OS=Mus musculus GN=Kiaa1045 PE=1 SV=2	154	45194	1	1	1	1	0.08	154	K1045_MOUSE	Protein KIAA1045 OS=Mus musculus GN=Kiaa1045 PE=1 SV=2
80	1	SwissProt	PACN1_MOUSE	Protein kinase C and casein kinase substrate in neurons protein 1 OS=Mus musculus GN=Pacsin1 PE=1 SV=1	297	50544	7	4	6	3	0.24	297	PACN1_MOUSE	Protein kinase C and casein kinase substrate in neurons protein 1 OS=Mus musculus GN=Pacsin1 PE=1 SV=1
268	1	SwissProt	LIN7A_MOUSE	Protein lin-7 homolog A OS=Mus musculus GN=Lin7a PE=1 SV=2	122	25977	1	1	1	1	0.15	122	LIN7A_MOUSE	Protein lin-7 homolog A OS=Mus musculus GN=Lin7a PE=1 SV=2
342	1	SwissProt	NDRG2_MOUSE	Protein NDRG2 OS=Mus musculus GN=Ndrg2 PE=1 SV=1	87	40763	2	1	2	1	0.09	87	NDRG2_MOUSE	Protein NDRG2 OS=Mus musculus GN=Ndrg2 PE=1 SV=1
416	1	SwissProt	NIPS1_MOUSE	Protein NipSnap homolog 1 OS=Mus musculus GN=Nipsnap1 PE=1 SV=1	68	33342	1	1	1	1	0.11	68	NIPS1_MOUSE	Protein NipSnap homolog 1 OS=Mus musculus GN=Nipsnap1 PE=1 SV=1
572	1	SwissProt	PP1R7_MOUSE	Protein phosphatase 1 regulatory subunit 7 OS=Mus musculus GN=Ppp1r7 PE=1 SV=2	44	41266	3	1	3	1	0.09	44	PP1R7_MOUSE	Protein phosphatase 1 regulatory subunit 7 OS=Mus musculus GN=Ppp1r7 PE=1 SV=2
376	1	SwissProt	PPME1_MOUSE	Protein phosphatase methylesterase 1 OS=Mus musculus GN=Ppme1 PE=1 SV=5	79	42229	6	2	4	2	0.19	79	PPME1_MOUSE	Protein phosphatase methylesterase 1 OS=Mus musculus GN=Ppme1 PE=1 SV=5
703	1	SwissProt	PCLO_MOUSE	Protein piccolo OS=Mus musculus GN=Pclo PE=1 SV=3	29	547233	6	1	6	1	0.01	29	PCLO_MOUSE	Protein piccolo OS=Mus musculus GN=Pclo PE=1 SV=3
338	1	SwissProt	QKI_MOUSE	Protein quaking OS=Mus musculus GN=Qki PE=1 SV=1	57	37647	2	1	2	1	0.10	57	QKI_MOUSE	Protein quaking OS=Mus musculus GN=Qki PE=1 SV=1
97	1	SwissProt	S10AD_MOUSE	Protein S100-A13 OS=Mus musculus GN=S100a13 PE=1 SV=1	259	11151	3	2	2	1	0.85	259	S10AD_MOUSE	Protein S100-A13 OS=Mus musculus GN=S100a13 PE=1 SV=1
302	1	SwissProt	SCAI_MOUSE	Protein SCAI OS=Mus musculus GN=Scai PE=1 SV=2	31	70231	1	1	1	1	0.05	31	SCAI_MOUSE	Protein SCAI OS=Mus musculus GN=Scai PE=1 SV=2
566	1	SwissProt	SBNO1_MOUSE	Protein strawberry notch homolog 1 OS=Mus musculus GN=Sbno1 PE=1 SV=2	45	153642	6	1	5	1	0.02	45	SBNO1_MOUSE	Protein strawberry notch homolog 1 OS=Mus musculus GN=Sbno1 PE=1 SV=2
92	1	SwissProt	SC23A_MOUSE	Protein transport protein Sec23A OS=Mus musculus GN=Sec23a PE=1 SV=2	287	86106	6	4	6	4	0.18	287	SC23A_MOUSE	Protein transport protein Sec23A OS=Mus musculus GN=Sec23a PE=1 SV=2
689	1	SwissProt	TGM2_MOUSE	Protein-glutamine gamma-glutamyltransferase 2 OS=Mus musculus GN=Tgm2 PE=1 SV=4	29	77012	2	1	2	1	0.05	29	TGM2_MOUSE	Protein-glutamine gamma-glutamyltransferase 2 OS=Mus musculus GN=Tgm2 PE=1 SV=4
327	1	SwissProt	MICA1_MOUSE	Protein-methionine sulfoxide oxidase MICAL1 OS=Mus musculus GN=Mical1 PE=1 SV=1	28	116711	2	1	2	1	0.03	28	MICA1_MOUSE	Protein-methionine sulfoxide oxidase MICAL1 OS=Mus musculus GN=Mical1 PE=1 SV=1
182	1	SwissProt	FAK2_MOUSE	Protein-tyrosine kinase 2-beta OS=Mus musculus GN=Ptk2b PE=1 SV=2	154	115720	3	1	3	1	0.03	154	FAK2_MOUSE	Protein-tyrosine kinase 2-beta OS=Mus musculus GN=Ptk2b PE=1 SV=2
600	1	SwissProt	PUM1_MOUSE	Pumilio homolog 1 OS=Mus musculus GN=Pum1 PE=1 SV=2	40	126541	2	1	2	1	0.03	40	PUM1_MOUSE	Pumilio homolog 1 OS=Mus musculus GN=Pum1 PE=1 SV=2
78	1	SwissProt	SAHH2_MOUSE	Putative adenosylhomocysteinase 2 OS=Mus musculus GN=Ahcyl1 PE=1 SV=1	300	58913	8	4	6	4	0.28	300	SAHH2_MOUSE	Putative adenosylhomocysteinase 2 OS=Mus musculus GN=Ahcyl1 PE=1 SV=1
35	3	SwissProt	DDX3L_MOUSE	Putative ATP-dependent RNA helicase Pl10 OS=Mus musculus GN=D1Pas1 PE=1 SV=1	152	73095	8	3	7	3	0.16	152	DDX3L_MOUSE	Putative ATP-dependent RNA helicase Pl10 OS=Mus musculus GN=D1Pas1 PE=1 SV=1
346	1	SwissProt	LC7L2_MOUSE	Putative RNA-binding protein Luc7-like 2 OS=Mus musculus GN=Luc7l2 PE=1 SV=1	52	46555	3	3	3	3	0.26	52	LC7L2_MOUSE	Putative RNA-binding protein Luc7-like 2 OS=Mus musculus GN=Luc7l2 PE=1 SV=1
202	1	SwissProt	PDXK_MOUSE	Pyridoxal kinase OS=Mus musculus GN=Pdxk PE=1 SV=1	97	34993	1	1	1	1	0.11	97	PDXK_MOUSE	Pyridoxal kinase OS=Mus musculus GN=Pdxk PE=1 SV=1
36	1	SwissProt	PYC_MOUSE	Pyruvate carboxylase, mitochondrial OS=Mus musculus GN=Pc PE=1 SV=1	484	129602	10	6	10	6	0.18	484	PYC_MOUSE	Pyruvate carboxylase, mitochondrial OS=Mus musculus GN=Pc PE=1 SV=1
12	1	SwissProt	ODPB_MOUSE	Pyruvate dehydrogenase E1 component subunit beta, mitochondrial OS=Mus musculus GN=Pdhb PE=1 SV=1	915	38912	11	8	9	8	1.09	915	ODPB_MOUSE	Pyruvate dehydrogenase E1 component subunit beta, mitochondrial OS=Mus musculus GN=Pdhb PE=1 SV=1
163	1	SwissProt	KPYM_MOUSE	Pyruvate kinase isozymes M1/M2 OS=Mus musculus GN=Pkm PE=1 SV=4	164	57808	4	4	4	4	0.28	164	KPYM_MOUSE	Pyruvate kinase isozymes M1/M2 OS=Mus musculus GN=Pkm PE=1 SV=4
325	1	SwissProt	GDIA_MOUSE	Rab GDP dissociation inhibitor alpha OS=Mus musculus GN=Gdi1 PE=1 SV=3	91	50489	3	2	3	2	0.15	91	GDIA_MOUSE	Rab GDP dissociation inhibitor alpha OS=Mus musculus GN=Gdi1 PE=1 SV=3
624	1	SwissProt	RBGPR_MOUSE	Rab3 GTPase-activating protein non-catalytic subunit OS=Mus musculus GN=Rab3gap2 PE=1 SV=2	36	152438	3	1	3	1	0.02	36	RBGPR_MOUSE	Rab3 GTPase-activating protein non-catalytic subunit OS=Mus musculus GN=Rab3gap2 PE=1 SV=2
702	1	SwissProt	RABL6_MOUSE	Rab-like protein 6 OS=Mus musculus GN=Rabl6 PE=1 SV=2	29	79782	2	1	2	1	0.05	29	RABL6_MOUSE	Rab-like protein 6 OS=Mus musculus GN=Rabl6 PE=1 SV=2
155	1	SwissProt	RP3A_MOUSE	Rabphilin-3A OS=Mus musculus GN=Rph3a PE=1 SV=2	167	75442	5	2	4	2	0.10	167	RP3A_MOUSE	Rabphilin-3A OS=Mus musculus GN=Rph3a PE=1 SV=2
341	1	SwissProt	RGPA1_MOUSE	Ral GTPase-activating protein subunit alpha-1 OS=Mus musculus GN=Ralgapa1 PE=1 SV=1	56	229244	4	1	4	1	0.02	56	RGPA1_MOUSE	Ral GTPase-activating protein subunit alpha-1 OS=Mus musculus GN=Ralgapa1 PE=1 SV=1
270	1	SwissProt	RBP1_MOUSE	RalA-binding protein 1 OS=Mus musculus GN=Ralbp1 PE=1 SV=4	104	74997	5	3	5	3	0.16	104	RBP1_MOUSE	RalA-binding protein 1 OS=Mus musculus GN=Ralbp1 PE=1 SV=4
614	1	SwissProt	RPGF2_MOUSE	Rap guanine nucleotide exchange factor 2 OS=Mus musculus GN=Rapgef2 PE=1 SV=2	37	166311	9	3	8	3	0.07	37	RPGF2_MOUSE	Rap guanine nucleotide exchange factor 2 OS=Mus musculus GN=Rapgef2 PE=1 SV=2
328	1	SwissProt	RASA3_MOUSE	Ras GTPase-activating protein 3 OS=Mus musculus GN=Rasa3 PE=1 SV=2	91	95926	8	2	8	2	0.08	91	RASA3_MOUSE	Ras GTPase-activating protein 3 OS=Mus musculus GN=Rasa3 PE=1 SV=2
88	1	SwissProt	RAB1A_MOUSE	Ras-related protein Rab-1A OS=Mus musculus GN=Rab1A PE=1 SV=3	235	22663	3	3	3	3	0.60	235	RAB1A_MOUSE	Ras-related protein Rab-1A OS=Mus musculus GN=Rab1A PE=1 SV=3
533	1	SwissProt	PTPRS_MOUSE	Receptor-type tyrosine-protein phosphatase S OS=Mus musculus GN=Ptprs PE=1 SV=1	49	211771	5	1	5	1	0.02	49	PTPRS_MOUSE	Receptor-type tyrosine-protein phosphatase S OS=Mus musculus GN=Ptprs PE=1 SV=1
190	1	SwissProt	RENT1_MOUSE	Regulator of nonsense transcripts 1 OS=Mus musculus GN=Upf1 PE=1 SV=2	136	123889	7	2	7	2	0.06	136	RENT1_MOUSE	Regulator of nonsense transcripts 1 OS=Mus musculus GN=Upf1 PE=1 SV=2
288	1	SwissProt	RT4I1_MOUSE	Reticulon-4-interacting protein 1, mitochondrial OS=Mus musculus GN=Rtn4ip1 PE=1 SV=2	99	43344	4	4	3	3	0.39	99	RT4I1_MOUSE	Reticulon-4-interacting protein 1, mitochondrial OS=Mus musculus GN=Rtn4ip1 PE=1 SV=2
215	1	SwissProt	AL1A1_MOUSE	Retinal dehydrogenase 1 OS=Mus musculus GN=Aldh1a1 PE=1 SV=5	46	54433	5	1	4	1	0.07	46	AL1A1_MOUSE	Retinal dehydrogenase 1 OS=Mus musculus GN=Aldh1a1 PE=1 SV=5
633	1	SwissProt	GDIR1_MOUSE	Rho GDP-dissociation inhibitor 1 OS=Mus musculus GN=Arhgdia PE=1 SV=3	35	23393	3	1	3	1	0.16	35	GDIR1_MOUSE	Rho GDP-dissociation inhibitor 1 OS=Mus musculus GN=Arhgdia PE=1 SV=3
200	1	SwissProt	RHG26_MOUSE	Rho GTPase-activating protein 26 OS=Mus musculus GN=Arhgap26 PE=1 SV=3	154	92012	4	1	4	1	0.04	154	RHG26_MOUSE	Rho GTPase-activating protein 26 OS=Mus musculus GN=Arhgap26 PE=1 SV=3
286	1	SwissProt	ROCK2_MOUSE	Rho-associated protein kinase 2 OS=Mus musculus GN=Rock2 PE=1 SV=1	105	160485	7	2	6	2	0.05	105	ROCK2_MOUSE	Rho-associated protein kinase 2 OS=Mus musculus GN=Rock2 PE=1 SV=1
239	1	SwissProt	RINI_MOUSE	Ribonuclease inhibitor OS=Mus musculus GN=Rnh1 PE=1 SV=1	144	49784	2	1	2	1	0.07	144	RINI_MOUSE	Ribonuclease inhibitor OS=Mus musculus GN=Rnh1 PE=1 SV=1
63	1	SwissProt	PRPS1_MOUSE	Ribose-phosphate pyrophosphokinase 1 OS=Mus musculus GN=Prps1 PE=1 SV=4	289	34812	5	5	4	4	0.67	289	PRPS1_MOUSE	Ribose-phosphate pyrophosphokinase 1 OS=Mus musculus GN=Prps1 PE=1 SV=4
481	1	SwissProt	SBDS_MOUSE	Ribosome maturation protein SBDS OS=Mus musculus GN=Sbds PE=1 SV=4	26	28762	2	1	2	1	0.13	26	SBDS_MOUSE	Ribosome maturation protein SBDS OS=Mus musculus GN=Sbds PE=1 SV=4
145	1	SwissProt	EWS_MOUSE	RNA-binding protein EWS OS=Mus musculus GN=Ewsr1 PE=1 SV=2	173	68420	3	2	2	1	0.05	173	EWS_MOUSE	RNA-binding protein EWS OS=Mus musculus GN=Ewsr1 PE=1 SV=2
550	1	SwissProt	SRCA_MOUSE	Sarcalumenin OS=Mus musculus GN=Srl PE=1 SV=1	47	99123	2	2	1	1	0.08	47	SRCA_MOUSE	Sarcalumenin OS=Mus musculus GN=Srl PE=1 SV=1
201	1	SwissProt	HTRA2_MOUSE	Serine protease HTRA2, mitochondrial OS=Mus musculus GN=Htra2 PE=1 SV=2	131	49318	5	3	4	3	0.24	131	HTRA2_MOUSE	Serine protease HTRA2, mitochondrial OS=Mus musculus GN=Htra2 PE=1 SV=2
429	1	SwissProt	SRSF1_MOUSE	Serine/arginine-rich splicing factor 1 OS=Mus musculus GN=Srsf1 PE=1 SV=3	66	27728	5	2	5	2	0.29	66	SRSF1_MOUSE	Serine/arginine-rich splicing factor 1 OS=Mus musculus GN=Srsf1 PE=1 SV=3
150	1	SwissProt	DCLK1_MOUSE	Serine/threonine-protein kinase DCLK1 OS=Mus musculus GN=Dclk1 PE=1 SV=1	153	84101	1	1	1	1	0.04	153	DCLK1_MOUSE	Serine/threonine-protein kinase DCLK1 OS=Mus musculus GN=Dclk1 PE=1 SV=1
14	1	SwissProt	2AAA_MOUSE	Serine/threonine-protein phosphatase 2A 65 kDa regulatory subunit A alpha isoform OS=Mus musculus GN=Ppp2r1a PE=1 SV=3	619	65281	9	7	8	6	0.47	619	2AAA_MOUSE	Serine/threonine-protein phosphatase 2A 65 kDa regulatory subunit A alpha isoform OS=Mus musculus GN=Ppp2r1a PE=1 SV=3
17	1	SwissProt	PP2BA_MOUSE	Serine/threonine-protein phosphatase 2B catalytic subunit alpha isoform OS=Mus musculus GN=Ppp3ca PE=1 SV=1	572	58606	8	6	7	5	0.45	572	PP2BA_MOUSE	Serine/threonine-protein phosphatase 2B catalytic subunit alpha isoform OS=Mus musculus GN=Ppp3ca PE=1 SV=1
94	1	SwissProt	STRAP_MOUSE	Serine-threonine kinase receptor-associated protein OS=Mus musculus GN=Strap PE=1 SV=2	230	38418	8	3	8	3	0.32	230	STRAP_MOUSE	Serine-threonine kinase receptor-associated protein OS=Mus musculus GN=Strap PE=1 SV=2
191	1	SwissProt	SGIP1_MOUSE	SH3-containing GRB2-like protein 3-interacting protein 1 OS=Mus musculus GN=Sgip1 PE=1 SV=1	135	86010	8	3	7	3	0.13	135	SGIP1_MOUSE	SH3-containing GRB2-like protein 3-interacting protein 1 OS=Mus musculus GN=Sgip1 PE=1 SV=1
422	1	SwissProt	SHC3_MOUSE	SHC-transforming protein 3 OS=Mus musculus GN=Shc3 PE=1 SV=2	67	52088	3	1	3	1	0.07	67	SHC3_MOUSE	SHC-transforming protein 3 OS=Mus musculus GN=Shc3 PE=1 SV=2
59	1	SwissProt	ACDSB_MOUSE	Short/branched chain specific acyl-CoA dehydrogenase, mitochondrial OS=Mus musculus GN=Acadsb PE=1 SV=1	359	47843	3	3	2	2	0.25	359	ACDSB_MOUSE	Short/branched chain specific acyl-CoA dehydrogenase, mitochondrial OS=Mus musculus GN=Acadsb PE=1 SV=1
666	1	SwissProt	SRP54_MOUSE	Signal recognition particle 54 kDa protein OS=Mus musculus GN=Srp54 PE=1 SV=2	32	55684	2	2	2	2	0.14	32	SRP54_MOUSE	Signal recognition particle 54 kDa protein OS=Mus musculus GN=Srp54 PE=1 SV=2
441	1	SwissProt	SRP09_MOUSE	Signal recognition particle 9 kDa protein OS=Mus musculus GN=Srp9 PE=1 SV=2	65	10187	2	1	2	1	0.39	65	SRP09_MOUSE	Signal recognition particle 9 kDa protein OS=Mus musculus GN=Srp9 PE=1 SV=2
193	1	SwissProt	SRGP3_MOUSE	SLIT-ROBO Rho GTPase-activating protein 3 OS=Mus musculus GN=Srgap3 PE=1 SV=1	154	124341	3	1	3	1	0.03	154	SRGP3_MOUSE	SLIT-ROBO Rho GTPase-activating protein 3 OS=Mus musculus GN=Srgap3 PE=1 SV=1
73	1	SwissProt	SMD3_MOUSE	Small nuclear ribonucleoprotein Sm D3 OS=Mus musculus GN=Snrpd3 PE=1 SV=1	261	13907	4	3	3	2	1.11	261	SMD3_MOUSE	Small nuclear ribonucleoprotein Sm D3 OS=Mus musculus GN=Snrpd3 PE=1 SV=1
67	1	SwissProt	AT1A3_MOUSE	Sodium/potassium-transporting ATPase subunit alpha-3 OS=Mus musculus GN=Atp1a3 PE=1 SV=1	277	111620	5	4	5	4	0.14	277	AT1A3_MOUSE	Sodium/potassium-transporting ATPase subunit alpha-3 OS=Mus musculus GN=Atp1a3 PE=1 SV=1
272	1	SwissProt	SORCN_MOUSE	Sorcin OS=Mus musculus GN=Sri PE=1 SV=1	103	21613	3	2	3	2	0.39	103	SORCN_MOUSE	Sorcin OS=Mus musculus GN=Sri PE=1 SV=1
374	1	SwissProt	SNX2_MOUSE	Sorting nexin-2 OS=Mus musculus GN=Snx2 PE=1 SV=2	79	58435	3	1	3	1	0.06	79	SNX2_MOUSE	Sorting nexin-2 OS=Mus musculus GN=Snx2 PE=1 SV=2
2	1	SwissProt	SPTN1_MOUSE	Spectrin alpha chain, non-erythrocytic 1 OS=Mus musculus GN=Sptan1 PE=1 SV=4	2503	284422	67	45	55	39	0.69	2503	SPTN1_MOUSE	Spectrin alpha chain, non-erythrocytic 1 OS=Mus musculus GN=Sptan1 PE=1 SV=4
3	1	SwissProt	SPTB2_MOUSE	Spectrin beta chain, non-erythrocytic 1 OS=Mus musculus GN=Sptbn1 PE=1 SV=2	1929	274052	50	32	41	26	0.49	1929	SPTB2_MOUSE	Spectrin beta chain, non-erythrocytic 1 OS=Mus musculus GN=Sptbn1 PE=1 SV=2
402	1	SwissProt	STRBP_MOUSE	Spermatid perinuclear RNA-binding protein OS=Mus musculus GN=Strbp PE=1 SV=1	74	73658	9	3	7	3	0.16	74	STRBP_MOUSE	Spermatid perinuclear RNA-binding protein OS=Mus musculus GN=Strbp PE=1 SV=1
133	1	SwissProt	SKP1_MOUSE	S-phase kinase-associated protein 1 OS=Mus musculus GN=Skp1 PE=1 SV=3	154	18660	1	1	1	1	0.21	154	SKP1_MOUSE	S-phase kinase-associated protein 1 OS=Mus musculus GN=Skp1 PE=1 SV=3
125	1	SwissProt	SF3B1_MOUSE	Splicing factor 3B subunit 1 OS=Mus musculus GN=Sf3b1 PE=1 SV=1	194	145724	4	3	4	3	0.08	194	SF3B1_MOUSE	Splicing factor 3B subunit 1 OS=Mus musculus GN=Sf3b1 PE=1 SV=1
110	1	SwissProt	SRPK2_MOUSE	SRSF protein kinase 2 OS=Mus musculus GN=Srpk2 PE=1 SV=2	219	76709	7	4	6	4	0.21	219	SRPK2_MOUSE	SRSF protein kinase 2 OS=Mus musculus GN=Srpk2 PE=1 SV=2
173	1	SwissProt	SND1_MOUSE	Staphylococcal nuclease domain-containing protein 1 OS=Mus musculus GN=Snd1 PE=1 SV=1	144	102025	4	3	4	3	0.11	144	SND1_MOUSE	Staphylococcal nuclease domain-containing protein 1 OS=Mus musculus GN=Snd1 PE=1 SV=1
10	1	SwissProt	GRP75_MOUSE	Stress-70 protein, mitochondrial OS=Mus musculus GN=Hspa9 PE=1 SV=3	1021	73416	13	13	9	9	0.64	1021	GRP75_MOUSE	Stress-70 protein, mitochondrial OS=Mus musculus GN=Hspa9 PE=1 SV=3
280	1	SwissProt	STIP1_MOUSE	Stress-induced-phosphoprotein 1 OS=Mus musculus GN=Stip1 PE=1 SV=1	101	62542	4	2	4	2	0.12	101	STIP1_MOUSE	Stress-induced-phosphoprotein 1 OS=Mus musculus GN=Stip1 PE=1 SV=1
226	1	SwissProt	SMC1A_MOUSE	Structural maintenance of chromosomes protein 1A OS=Mus musculus GN=Smc1a PE=1 SV=4	152	143146	12	1	11	1	0.03	152	SMC1A_MOUSE	Structural maintenance of chromosomes protein 1A OS=Mus musculus GN=Smc1a PE=1 SV=4
465	1	SwissProt	DHSA_MOUSE	Succinate dehydrogenase [ubiquinone] flavoprotein subunit, mitochondrial OS=Mus musculus GN=Sdha PE=1 SV=1	60	72539	3	1	2	1	0.05	60	DHSA_MOUSE	Succinate dehydrogenase [ubiquinone] flavoprotein subunit, mitochondrial OS=Mus musculus GN=Sdha PE=1 SV=1
299	1	SwissProt	SSDH_MOUSE	Succinate-semialdehyde dehydrogenase, mitochondrial OS=Mus musculus GN=Aldh5a1 PE=1 SV=1	87	55933	3	1	3	1	0.07	87	SSDH_MOUSE	Succinate-semialdehyde dehydrogenase, mitochondrial OS=Mus musculus GN=Aldh5a1 PE=1 SV=1
197	1	SwissProt	SUCB1_MOUSE	Succinyl-CoA ligase [ADP-forming] subunit beta, mitochondrial OS=Mus musculus GN=Sucla2 PE=1 SV=2	133	50082	5	2	5	2	0.15	133	SUCB1_MOUSE	Succinyl-CoA ligase [ADP-forming] subunit beta, mitochondrial OS=Mus musculus GN=Sucla2 PE=1 SV=2
551	1	SwissProt	SCOT1_MOUSE	Succinyl-CoA:3-ketoacid coenzyme A transferase 1, mitochondrial OS=Mus musculus GN=Oxct1 PE=1 SV=1	47	55953	2	1	2	1	0.07	47	SCOT1_MOUSE	Succinyl-CoA:3-ketoacid coenzyme A transferase 1, mitochondrial OS=Mus musculus GN=Oxct1 PE=1 SV=1
240	1	SwissProt	SAP_MOUSE	Sulfated glycoprotein 1 OS=Mus musculus GN=Psap PE=1 SV=2	68	61381	2	1	2	1	0.06	68	SAP_MOUSE	Sulfated glycoprotein 1 OS=Mus musculus GN=Psap PE=1 SV=2
84	1	SwissProt	SYN1_MOUSE	Synapsin-1 OS=Mus musculus GN=Syn1 PE=1 SV=2	249	74052	6	4	5	4	0.22	249	SYN1_MOUSE	Synapsin-1 OS=Mus musculus GN=Syn1 PE=1 SV=2
89	1	SwissProt	SV2A_MOUSE	Synaptic vesicle glycoprotein 2A OS=Mus musculus GN=Sv2a PE=1 SV=1	182	82594	2	2	2	2	0.09	182	SV2A_MOUSE	Synaptic vesicle glycoprotein 2A OS=Mus musculus GN=Sv2a PE=1 SV=1
104	1	SwissProt	VAT1_MOUSE	Synaptic vesicle membrane protein VAT-1 homolog OS=Mus musculus GN=Vat1 PE=1 SV=3	230	43069	3	3	3	3	0.28	230	VAT1_MOUSE	Synaptic vesicle membrane protein VAT-1 homolog OS=Mus musculus GN=Vat1 PE=1 SV=3
75	1	SwissProt	SNG3_MOUSE	Synaptogyrin-3 OS=Mus musculus GN=Syngr3 PE=1 SV=1	202	24545	2	2	2	2	0.33	202	SNG3_MOUSE	Synaptogyrin-3 OS=Mus musculus GN=Syngr3 PE=1 SV=1
51	1	SwissProt	SYNJ1_MOUSE	Synaptojanin-1 OS=Mus musculus GN=Synj1 PE=1 SV=3	295	172509	3	2	2	1	0.02	295	SYNJ1_MOUSE	Synaptojanin-1 OS=Mus musculus GN=Synj1 PE=1 SV=3
74	1	SwissProt	SYT1_MOUSE	Synaptotagmin-1 OS=Mus musculus GN=Syt1 PE=1 SV=1	260	47388	7	6	7	6	0.58	260	SYT1_MOUSE	Synaptotagmin-1 OS=Mus musculus GN=Syt1 PE=1 SV=1
75	1	SwissProt	STX1B_MOUSE	Syntaxin-1B OS=Mus musculus GN=Stx1b PE=1 SV=1	309	33224	3	3	3	3	0.38	309	STX1B_MOUSE	Syntaxin-1B OS=Mus musculus GN=Stx1b PE=1 SV=1
7	1	SwissProt	STXB1_MOUSE	Syntaxin-binding protein 1 OS=Mus musculus GN=Stxbp1 PE=1 SV=2	1085	67526	20	16	15	13	1.12	1085	STXB1_MOUSE	Syntaxin-binding protein 1 OS=Mus musculus GN=Stxbp1 PE=1 SV=2
100	1	SwissProt	TLN1_MOUSE	Talin-1 OS=Mus musculus GN=Tln1 PE=1 SV=2	154	269653	6	1	6	1	0.01	154	TLN1_MOUSE	Talin-1 OS=Mus musculus GN=Tln1 PE=1 SV=2
253	1	SwissProt	TADBP_MOUSE	TAR DNA-binding protein 43 OS=Mus musculus GN=Tardbp PE=1 SV=1	109	44519	2	2	2	2	0.18	109	TADBP_MOUSE	TAR DNA-binding protein 43 OS=Mus musculus GN=Tardbp PE=1 SV=1
540	1	SwissProt	TB10B_MOUSE	TBC1 domain family member 10B OS=Mus musculus GN=Tbc1d10b PE=1 SV=2	49	87221	2	2	1	1	0.09	49	TB10B_MOUSE	TBC1 domain family member 10B OS=Mus musculus GN=Tbc1d10b PE=1 SV=2
13	1	SwissProt	TCPA_MOUSE	T-complex protein 1 subunit alpha OS=Mus musculus GN=Tcp1 PE=1 SV=3	631	60411	7	5	7	5	0.35	631	TCPA_MOUSE	T-complex protein 1 subunit alpha OS=Mus musculus GN=Tcp1 PE=1 SV=3
35	1	SwissProt	TCPH_MOUSE	T-complex protein 1 subunit eta OS=Mus musculus GN=Cct7 PE=1 SV=1	501	59614	7	6	5	4	0.44	501	TCPH_MOUSE	T-complex protein 1 subunit eta OS=Mus musculus GN=Cct7 PE=1 SV=1
62	1	SwissProt	TENR_MOUSE	Tenascin-R OS=Mus musculus GN=Tnr PE=1 SV=2	290	149495	8	5	8	5	0.13	290	TENR_MOUSE	Tenascin-R OS=Mus musculus GN=Tnr PE=1 SV=2
209	1	SwissProt	ASPC1_MOUSE	Tether containing UBX domain for GLUT4 OS=Mus musculus GN=Aspscr1 PE=1 SV=1	47	59759	1	1	1	1	0.06	47	ASPC1_MOUSE	Tether containing UBX domain for GLUT4 OS=Mus musculus GN=Aspscr1 PE=1 SV=1
446	1	SwissProt	TSN2_MOUSE	Tetraspanin-2 OS=Mus musculus GN=Tspan2 PE=1 SV=1	64	24165	1	1	1	1	0.16	64	TSN2_MOUSE	Tetraspanin-2 OS=Mus musculus GN=Tspan2 PE=1 SV=1
448	1	SwissProt	TRXR1_MOUSE	Thioredoxin reductase 1, cytoplasmic OS=Mus musculus GN=Txnrd1 PE=1 SV=3	31	67042	5	1	4	1	0.06	31	TRXR1_MOUSE	Thioredoxin reductase 1, cytoplasmic OS=Mus musculus GN=Txnrd1 PE=1 SV=3
54	1	SwissProt	PRDX3_MOUSE	Thioredoxin-dependent peroxide reductase, mitochondrial OS=Mus musculus GN=Prdx3 PE=1 SV=1	290	28109	2	2	2	2	0.29	290	PRDX3_MOUSE	Thioredoxin-dependent peroxide reductase, mitochondrial OS=Mus musculus GN=Prdx3 PE=1 SV=1
289	1	SwissProt	SYTC_MOUSE	Threonine--tRNA ligase, cytoplasmic OS=Mus musculus GN=Tars PE=1 SV=2	102	83303	7	2	7	2	0.09	102	SYTC_MOUSE	Threonine--tRNA ligase, cytoplasmic OS=Mus musculus GN=Tars PE=1 SV=2
273	1	SwissProt	THUM1_MOUSE	THUMP domain-containing protein 1 OS=Mus musculus GN=Thumpd1 PE=1 SV=1	114	38861	1	1	1	1	0.10	114	THUM1_MOUSE	THUMP domain-containing protein 1 OS=Mus musculus GN=Thumpd1 PE=1 SV=1
307	1	SwissProt	ZO1_MOUSE	Tight junction protein ZO-1 OS=Mus musculus GN=Tjp1 PE=1 SV=2	95	194622	7	2	7	2	0.04	95	ZO1_MOUSE	Tight junction protein ZO-1 OS=Mus musculus GN=Tjp1 PE=1 SV=2
3	1	SwissProt	TITIN_MOUSE	Titin OS=Mus musculus GN=Ttn PE=1 SV=1	710	3904053	92	34	91	34	0.03	710	TITIN_MOUSE	Titin OS=Mus musculus GN=Ttn PE=1 SV=1
436	1	SwissProt	TOLIP_MOUSE	Toll-interacting protein OS=Mus musculus GN=Tollip PE=1 SV=1	65	30325	2	1	2	1	0.12	65	TOLIP_MOUSE	Toll-interacting protein OS=Mus musculus GN=Tollip PE=1 SV=1
569	1	SwissProt	TM1L2_MOUSE	TOM1-like protein 2 OS=Mus musculus GN=Tom1l2 PE=1 SV=1	45	55628	5	3	5	3	0.21	45	TM1L2_MOUSE	TOM1-like protein 2 OS=Mus musculus GN=Tom1l2 PE=1 SV=1
395	1	SwissProt	TPPC4_MOUSE	Trafficking protein particle complex subunit 4 OS=Mus musculus GN=Trappc4 PE=1 SV=1	76	24370	2	1	2	1	0.16	76	TPPC4_MOUSE	Trafficking protein particle complex subunit 4 OS=Mus musculus GN=Trappc4 PE=1 SV=1
225	1	SwissProt	SPT5H_MOUSE	Transcription elongation factor SPT5 OS=Mus musculus GN=Supt5h PE=1 SV=1	119	120589	4	2	4	2	0.06	119	SPT5H_MOUSE	Transcription elongation factor SPT5 OS=Mus musculus GN=Supt5h PE=1 SV=1
4	1	SwissProt	TERA_MOUSE	Transitional endoplasmic reticulum ATPase OS=Mus musculus GN=Vcp PE=1 SV=4	1007	89266	17	14	15	12	0.70	1007	TERA_MOUSE	Transitional endoplasmic reticulum ATPase OS=Mus musculus GN=Vcp PE=1 SV=4
172	1	SwissProt	TKT_MOUSE	Transketolase OS=Mus musculus GN=Tkt PE=1 SV=1	144	67588	6	3	6	3	0.17	144	TKT_MOUSE	Transketolase OS=Mus musculus GN=Tkt PE=1 SV=1
69	1	SwissProt	ECHA_MOUSE	Trifunctional enzyme subunit alpha, mitochondrial OS=Mus musculus GN=Hadha PE=1 SV=1	272	82617	8	7	8	7	0.36	272	ECHA_MOUSE	Trifunctional enzyme subunit alpha, mitochondrial OS=Mus musculus GN=Hadha PE=1 SV=1
217	1	SwissProt	TPIS_MOUSE	Triosephosphate isomerase OS=Mus musculus GN=Tpi1 PE=1 SV=4	124	32171	6	3	5	2	0.39	124	TPIS_MOUSE	Triosephosphate isomerase OS=Mus musculus GN=Tpi1 PE=1 SV=4
136	1	SwissProt	TRIM2_MOUSE	Tripartite motif-containing protein 2 OS=Mus musculus GN=Trim2 PE=1 SV=1	177	81394	7	3	6	3	0.14	177	TRIM2_MOUSE	Tripartite motif-containing protein 2 OS=Mus musculus GN=Trim2 PE=1 SV=1
275	1	SwissProt	TRYB2_MOUSE	Tryptase beta-2 OS=Mus musculus GN=Tpsb2 PE=1 SV=2	113	30908	2	1	2	1	0.12	113	TRYB2_MOUSE	Tryptase beta-2 OS=Mus musculus GN=Tpsb2 PE=1 SV=2
743	1	SwissProt	SYWC_MOUSE	Tryptophan--tRNA ligase, cytoplasmic OS=Mus musculus GN=Wars PE=1 SV=2	25	54323	2	1	2	1	0.07	25	SYWC_MOUSE	Tryptophan--tRNA ligase, cytoplasmic OS=Mus musculus GN=Wars PE=1 SV=2
8	1	SwissProt	TBA1B_MOUSE	Tubulin alpha-1B chain OS=Mus musculus GN=Tuba1b PE=1 SV=2	870	50120	11	8	10	7	0.65	870	TBA1B_MOUSE	Tubulin alpha-1B chain OS=Mus musculus GN=Tuba1b PE=1 SV=2
122	1	SwissProt	FYN_MOUSE	Tyrosine-protein kinase Fyn OS=Mus musculus GN=Fyn PE=1 SV=3	154	60617	2	1	2	1	0.06	154	FYN_MOUSE	Tyrosine-protein kinase Fyn OS=Mus musculus GN=Fyn PE=1 SV=3
373	1	SwissProt	PTN23_MOUSE	Tyrosine-protein phosphatase non-receptor type 23 OS=Mus musculus GN=Ptpn23 PE=1 SV=2	80	185100	3	2	3	2	0.04	80	PTN23_MOUSE	Tyrosine-protein phosphatase non-receptor type 23 OS=Mus musculus GN=Ptpn23 PE=1 SV=2
65	1	SwissProt	RU2A_MOUSE	U2 small nuclear ribonucleoprotein A' OS=Mus musculus GN=Snrpa1 PE=1 SV=2	132	28340	4	3	3	2	0.46	132	RU2A_MOUSE	U2 small nuclear ribonucleoprotein A' OS=Mus musculus GN=Snrpa1 PE=1 SV=2
263	1	SwissProt	UBP46_MOUSE	Ubiquitin carboxyl-terminal hydrolase 46 OS=Mus musculus GN=Usp46 PE=1 SV=1	125	42415	1	1	1	1	0.09	125	UBP46_MOUSE	Ubiquitin carboxyl-terminal hydrolase 46 OS=Mus musculus GN=Usp46 PE=1 SV=1
108	1	SwissProt	RS27A_MOUSE	Ubiquitin-40S ribosomal protein S27a OS=Mus musculus GN=Rps27a PE=1 SV=2	154	17939	4	1	3	1	0.21	154	RS27A_MOUSE	Ubiquitin-40S ribosomal protein S27a OS=Mus musculus GN=Rps27a PE=1 SV=2
663	1	SwissProt	UBE2N_MOUSE	Ubiquitin-conjugating enzyme E2 N OS=Mus musculus GN=Ube2n PE=1 SV=1	32	17127	1	1	1	1	0.23	32	UBE2N_MOUSE	Ubiquitin-conjugating enzyme E2 N OS=Mus musculus GN=Ube2n PE=1 SV=1
372	1	SwissProt	UBE2O_MOUSE	Ubiquitin-conjugating enzyme E2 O OS=Mus musculus GN=Ube2o PE=1 SV=3	41	140746	4	2	4	2	0.05	41	UBE2O_MOUSE	Ubiquitin-conjugating enzyme E2 O OS=Mus musculus GN=Ube2o PE=1 SV=3
24	1	SwissProt	UGGG1_MOUSE	UDP-glucose:glycoprotein glucosyltransferase 1 OS=Mus musculus GN=Uggt1 PE=1 SV=4	489	176323	7	7	6	6	0.16	489	UGGG1_MOUSE	UDP-glucose:glycoprotein glucosyltransferase 1 OS=Mus musculus GN=Uggt1 PE=1 SV=4
220	1	SwissProt	OGT1_MOUSE	UDP-N-acetylglucosamine--peptide N-acetylglucosaminyltransferase 110 kDa subunit OS=Mus musculus GN=Ogt PE=1 SV=2	154	116877	3	1	3	1	0.03	154	OGT1_MOUSE	UDP-N-acetylglucosamine--peptide N-acetylglucosaminyltransferase 110 kDa subunit OS=Mus musculus GN=Ogt PE=1 SV=2
43	1	SwissProt	ACADV_MOUSE	Very long-chain specific acyl-CoA dehydrogenase, mitochondrial OS=Mus musculus GN=Acadvl PE=1 SV=3	362	70831	9	6	8	6	0.36	362	ACADV_MOUSE	Very long-chain specific acyl-CoA dehydrogenase, mitochondrial OS=Mus musculus GN=Acadvl PE=1 SV=3
66	1	SwissProt	NSF_MOUSE	Vesicle-fusing ATPase OS=Mus musculus GN=Nsf PE=1 SV=2	339	82561	9	5	7	5	0.25	339	NSF_MOUSE	Vesicle-fusing ATPase OS=Mus musculus GN=Nsf PE=1 SV=2
175	1	SwissProt	VIGLN_MOUSE	Vigilin OS=Mus musculus GN=Hdlbp PE=1 SV=1	154	141655	5	1	5	1	0.03	154	VIGLN_MOUSE	Vigilin OS=Mus musculus GN=Hdlbp PE=1 SV=1
449	1	SwissProt	VIME_MOUSE	Vimentin OS=Mus musculus GN=Vim PE=1 SV=3	63	53655	2	2	2	2	0.14	63	VIME_MOUSE	Vimentin OS=Mus musculus GN=Vim PE=1 SV=3
322	1	SwissProt	VISL1_MOUSE	Visinin-like protein 1 OS=Mus musculus GN=Vsnl1 PE=1 SV=2	69	22128	3	1	3	1	0.17	69	VISL1_MOUSE	Visinin-like protein 1 OS=Mus musculus GN=Vsnl1 PE=1 SV=2
15	1	SwissProt	VATB2_MOUSE	V-type proton ATPase subunit B, brain isoform OS=Mus musculus GN=Atp6v1b2 PE=1 SV=1	763	56515	13	9	11	8	0.67	763	VATB2_MOUSE	V-type proton ATPase subunit B, brain isoform OS=Mus musculus GN=Atp6v1b2 PE=1 SV=1
168	1	SwissProt	WDR48_MOUSE	WD repeat-containing protein 48 OS=Mus musculus GN=Wdr48 PE=1 SV=1	147	75959	9	5	8	5	0.27	147	WDR48_MOUSE	WD repeat-containing protein 48 OS=Mus musculus GN=Wdr48 PE=1 SV=1
58	1	SwissProt	WASF1_MOUSE	Wiskott-Aldrich syndrome protein family member 1 OS=Mus musculus GN=Wasf1 PE=1 SV=2	296	61471	6	5	6	5	0.34	296	WASF1_MOUSE	Wiskott-Aldrich syndrome protein family member 1 OS=Mus musculus GN=Wasf1 PE=1 SV=2
183	1	SwissProt	ZFR_MOUSE	Zinc finger RNA-binding protein OS=Mus musculus GN=Zfr PE=1 SV=2	139	116786	9	5	9	5	0.17	139	ZFR_MOUSE	Zinc finger RNA-binding protein OS=Mus musculus GN=Zfr PE=1 SV=2

## Sheet: Isatin
Column1.1	Column1.2	Column1.3	Column1.4	Column1.42	Column1.5	Column1.6	Column1.7	Column1.8	Column1.9	Column1.10	Column1.11	Столбец1	Столбец2	Column1.12							Столбец1
680	1	SwissProt	BCKD_MOUSE	[3-methyl-2-oxobutanoate dehydrogenase [lipoamide]] kinase, mitochondrial OS=Mus musculus GN=Bckdk PE=1 SV=1	30	46558	2	1	2	1	0.08	30	BCKD_MOUSE	[3-methyl-2-oxobutanoate dehydrogenase [lipoamide]] kinase, mitochondrial OS=Mus musculus GN=Bckdk PE=1 SV=1							[3-methyl-2-oxobutanoate dehydrogenase [lipoamide]] kinase, mitochondrial OS=Mus musculus GN=Bckdk PE=1 SV=1
249	1	SwissProt	PDK2_MOUSE	[Pyruvate dehydrogenase [lipoamide]] kinase isozyme 2, mitochondrial OS=Mus musculus GN=Pdk2 PE=1 SV=2	110	46011	3	3	3	3	0.26	110	PDK2_MOUSE	[Pyruvate dehydrogenase [lipoamide]] kinase isozyme 2, mitochondrial OS=Mus musculus GN=Pdk2 PE=1 SV=2							[Pyruvate dehydrogenase [lipoamide]] kinase isozyme 2, mitochondrial OS=Mus musculus GN=Pdk2 PE=1 SV=2
19	2	SwissProt	1433Z_MOUSE	14-3-3 protein zeta/delta OS=Mus musculus GN=Ywhaz PE=1 SV=1	791	27754	14	10	9	6	2.17	791	1433Z_MOUSE	14-3-3 protein zeta/delta OS=Mus musculus GN=Ywhaz PE=1 SV=1							14-3-3 protein zeta/delta OS=Mus musculus GN=Ywhaz PE=1 SV=1
438	1	SwissProt	SEP15_MOUSE	15 kDa selenoprotein OS=Mus musculus GN=Sep15 PE=1 SV=3	65	17796	1	1	1	1	0.22	65	SEP15_MOUSE	15 kDa selenoprotein OS=Mus musculus GN=Sep15 PE=1 SV=3							15 kDa selenoprotein OS=Mus musculus GN=Sep15 PE=1 SV=3
12	1	SwissProt	PLCB1_MOUSE	1-phosphatidylinositol 4,5-bisphosphate phosphodiesterase beta-1 OS=Mus musculus GN=Plcb1 PE=1 SV=2	582	138309	13	11	12	11	0.34	582	PLCB1_MOUSE	1-phosphatidylinositol 4,5-bisphosphate phosphodiesterase beta-1 OS=Mus musculus GN=Plcb1 PE=1 SV=2							1-phosphatidylinositol 4,5-bisphosphate phosphodiesterase beta-1 OS=Mus musculus GN=Plcb1 PE=1 SV=2
41	1	SwissProt	CN37_MOUSE	2',3'-cyclic-nucleotide 3'-phosphodiesterase OS=Mus musculus GN=Cnp PE=1 SV=3	327	47094	6	6	5	5	0.58	327	CN37_MOUSE	2',3'-cyclic-nucleotide 3'-phosphodiesterase OS=Mus musculus GN=Cnp PE=1 SV=3							2',3'-cyclic-nucleotide 3'-phosphodiesterase OS=Mus musculus GN=Cnp PE=1 SV=3
387	1	SwissProt	DECR_MOUSE	2,4-dienoyl-CoA reductase, mitochondrial OS=Mus musculus GN=Decr1 PE=1 SV=1	77	36191	2	1	2	1	0.10	77	DECR_MOUSE	2,4-dienoyl-CoA reductase, mitochondrial OS=Mus musculus GN=Decr1 PE=1 SV=1							2,4-dienoyl-CoA reductase, mitochondrial OS=Mus musculus GN=Decr1 PE=1 SV=1
421	1	SwissProt	PRS4_MOUSE	26S protease regulatory subunit 4 OS=Mus musculus GN=Psmc1 PE=1 SV=1	67	49154	3	1	2	1	0.08	67	PRS4_MOUSE	26S protease regulatory subunit 4 OS=Mus musculus GN=Psmc1 PE=1 SV=1							26S protease regulatory subunit 4 OS=Mus musculus GN=Psmc1 PE=1 SV=1
55	1	SwissProt	PSD11_MOUSE	26S proteasome non-ATPase regulatory subunit 11 OS=Mus musculus GN=Psmd11 PE=1 SV=3	291	47407	2	2	2	2	0.16	291	PSD11_MOUSE	26S proteasome non-ATPase regulatory subunit 11 OS=Mus musculus GN=Psmd11 PE=1 SV=3							26S proteasome non-ATPase regulatory subunit 11 OS=Mus musculus GN=Psmd11 PE=1 SV=3
597	1	SwissProt	PSD13_MOUSE	26S proteasome non-ATPase regulatory subunit 13 OS=Mus musculus GN=Psmd13 PE=1 SV=1	41	42782	1	1	1	1	0.09	41	PSD13_MOUSE	26S proteasome non-ATPase regulatory subunit 13 OS=Mus musculus GN=Psmd13 PE=1 SV=1							26S proteasome non-ATPase regulatory subunit 13 OS=Mus musculus GN=Psmd13 PE=1 SV=1
363	1	SwissProt	RT09_MOUSE	28S ribosomal protein S9, mitochondrial OS=Mus musculus GN=Mrps9 PE=1 SV=3	82	44901	1	1	1	1	0.08	82	RT09_MOUSE	28S ribosomal protein S9, mitochondrial OS=Mus musculus GN=Mrps9 PE=1 SV=3							28S ribosomal protein S9, mitochondrial OS=Mus musculus GN=Mrps9 PE=1 SV=3
21	1	SwissProt	ODO1_MOUSE	2-oxoglutarate dehydrogenase, mitochondrial OS=Mus musculus GN=Ogdh PE=1 SV=3	866	116375	14	12	13	11	0.45	866	ODO1_MOUSE	2-oxoglutarate dehydrogenase, mitochondrial OS=Mus musculus GN=Ogdh PE=1 SV=3							2-oxoglutarate dehydrogenase, mitochondrial OS=Mus musculus GN=Ogdh PE=1 SV=3
189	1	SwissProt	RM01_MOUSE	39S ribosomal protein L1, mitochondrial OS=Mus musculus GN=Mrpl1 PE=1 SV=2	123	37573	3	2	1	1	0.10	123	RM01_MOUSE	39S ribosomal protein L1, mitochondrial OS=Mus musculus GN=Mrpl1 PE=1 SV=2							39S ribosomal protein L1, mitochondrial OS=Mus musculus GN=Mrpl1 PE=1 SV=2
293	1	SwissProt	HCD2_MOUSE	3-hydroxyacyl-CoA dehydrogenase type-2 OS=Mus musculus GN=Hsd17b10 PE=1 SV=4	99	27402	3	3	3	3	0.48	99	HCD2_MOUSE	3-hydroxyacyl-CoA dehydrogenase type-2 OS=Mus musculus GN=Hsd17b10 PE=1 SV=4							3-hydroxyacyl-CoA dehydrogenase type-2 OS=Mus musculus GN=Hsd17b10 PE=1 SV=4
162	1	SwissProt	RS3_MOUSE	40S ribosomal protein S3 OS=Mus musculus GN=Rps3 PE=1 SV=1	158	26657	4	2	3	2	0.31	158	RS3_MOUSE	40S ribosomal protein S3 OS=Mus musculus GN=Rps3 PE=1 SV=1							40S ribosomal protein S3 OS=Mus musculus GN=Rps3 PE=1 SV=1
104	1	SwissProt	GABT_MOUSE	4-aminobutyrate aminotransferase, mitochondrial OS=Mus musculus GN=Abat PE=1 SV=1	295	56416	2	2	2	2	0.14	295	GABT_MOUSE	4-aminobutyrate aminotransferase, mitochondrial OS=Mus musculus GN=Abat PE=1 SV=1							4-aminobutyrate aminotransferase, mitochondrial OS=Mus musculus GN=Abat PE=1 SV=1
69	1	SwissProt	AL9A1_MOUSE	4-trimethylaminobutyraldehyde dehydrogenase OS=Mus musculus GN=Aldh9a1 PE=1 SV=1	428	53480	8	4	7	4	0.31	428	AL9A1_MOUSE	4-trimethylaminobutyraldehyde dehydrogenase OS=Mus musculus GN=Aldh9a1 PE=1 SV=1							4-trimethylaminobutyraldehyde dehydrogenase OS=Mus musculus GN=Aldh9a1 PE=1 SV=1
50	1	SwissProt	CH60_MOUSE	60 kDa heat shock protein, mitochondrial OS=Mus musculus GN=Hspd1 PE=1 SV=1	497	60917	7	5	7	5	0.34	497	CH60_MOUSE	60 kDa heat shock protein, mitochondrial OS=Mus musculus GN=Hspd1 PE=1 SV=1							60 kDa heat shock protein, mitochondrial OS=Mus musculus GN=Hspd1 PE=1 SV=1
669	1	SwissProt	RO60_MOUSE	60 kDa SS-A/Ro ribonucleoprotein OS=Mus musculus GN=Trove2 PE=1 SV=1	31	60085	4	2	4	2	0.13	31	RO60_MOUSE	60 kDa SS-A/Ro ribonucleoprotein OS=Mus musculus GN=Trove2 PE=1 SV=1							60 kDa SS-A/Ro ribonucleoprotein OS=Mus musculus GN=Trove2 PE=1 SV=1
65	1	SwissProt	RLA0_MOUSE	60S acidic ribosomal protein P0 OS=Mus musculus GN=Rplp0 PE=1 SV=3	272	34195	3	2	3	2	0.23	272	RLA0_MOUSE	60S acidic ribosomal protein P0 OS=Mus musculus GN=Rplp0 PE=1 SV=3							60S acidic ribosomal protein P0 OS=Mus musculus GN=Rplp0 PE=1 SV=3
165	1	SwissProt	RLA1_MOUSE	60S acidic ribosomal protein P1 OS=Mus musculus GN=Rplp1 PE=1 SV=1	148	11468	1	1	1	1	0.35	148	RLA1_MOUSE	60S acidic ribosomal protein P1 OS=Mus musculus GN=Rplp1 PE=1 SV=1							60S acidic ribosomal protein P1 OS=Mus musculus GN=Rplp1 PE=1 SV=1
74	1	SwissProt	RL12_MOUSE	60S ribosomal protein L12 OS=Mus musculus GN=Rpl12 PE=1 SV=2	252	17794	4	3	4	3	0.81	252	RL12_MOUSE	60S ribosomal protein L12 OS=Mus musculus GN=Rpl12 PE=1 SV=2							60S ribosomal protein L12 OS=Mus musculus GN=Rpl12 PE=1 SV=2
13	1	SwissProt	K6PF_MOUSE	6-phosphofructokinase, muscle type OS=Mus musculus GN=Pfkm PE=1 SV=3	1038	85215	17	12	13	11	0.67	1038	K6PF_MOUSE	6-phosphofructokinase, muscle type OS=Mus musculus GN=Pfkm PE=1 SV=3							6-phosphofructokinase, muscle type OS=Mus musculus GN=Pfkm PE=1 SV=3
3	4	SwissProt	GRP78_MOUSE	78 kDa glucose-regulated protein OS=Mus musculus GN=Hspa5 PE=1 SV=3	353	72377	8	4	8	4	0.22	353	GRP78_MOUSE	78 kDa glucose-regulated protein OS=Mus musculus GN=Hspa5 PE=1 SV=3							78 kDa glucose-regulated protein OS=Mus musculus GN=Hspa5 PE=1 SV=3
161	1	SwissProt	ABI1_MOUSE	Abl interactor 1 OS=Mus musculus GN=Abi1 PE=1 SV=3	152	52255	5	3	5	3	0.23	152	ABI1_MOUSE	Abl interactor 1 OS=Mus musculus GN=Abi1 PE=1 SV=3							Abl interactor 1 OS=Mus musculus GN=Abi1 PE=1 SV=3
22	1	SwissProt	THIL_MOUSE	Acetyl-CoA acetyltransferase, mitochondrial OS=Mus musculus GN=Acat1 PE=1 SV=1	454	44787	16	14	12	10	1.84	454	THIL_MOUSE	Acetyl-CoA acetyltransferase, mitochondrial OS=Mus musculus GN=Acat1 PE=1 SV=1							Acetyl-CoA acetyltransferase, mitochondrial OS=Mus musculus GN=Acat1 PE=1 SV=1
107	1	SwissProt	AN32A_MOUSE	Acidic leucine-rich nuclear phosphoprotein 32 family member A OS=Mus musculus GN=Anp32a PE=1 SV=1	34	28520	1	1	1	1	0.13	34	AN32A_MOUSE	Acidic leucine-rich nuclear phosphoprotein 32 family member A OS=Mus musculus GN=Anp32a PE=1 SV=1							Acidic leucine-rich nuclear phosphoprotein 32 family member A OS=Mus musculus GN=Anp32a PE=1 SV=1
53	1	SwissProt	ACON_MOUSE	Aconitate hydratase, mitochondrial OS=Mus musculus GN=Aco2 PE=1 SV=1	475	85410	8	6	8	6	0.29	475	ACON_MOUSE	Aconitate hydratase, mitochondrial OS=Mus musculus GN=Aco2 PE=1 SV=1							Aconitate hydratase, mitochondrial OS=Mus musculus GN=Aco2 PE=1 SV=1
11	3	SwissProt	ACTS_MOUSE	Actin, alpha skeletal muscle OS=Mus musculus GN=Acta1 PE=1 SV=1	436	42024	14	11	9	8	1.16	436	ACTS_MOUSE	Actin, alpha skeletal muscle OS=Mus musculus GN=Acta1 PE=1 SV=1							Actin, alpha skeletal muscle OS=Mus musculus GN=Acta1 PE=1 SV=1
6	1	SwissProt	ACTB_MOUSE	Actin, cytoplasmic 1 OS=Mus musculus GN=Actb PE=1 SV=1	1254	41710	23	16	15	12	2.33	1254	ACTB_MOUSE	Actin, cytoplasmic 1 OS=Mus musculus GN=Actb PE=1 SV=1							Actin, cytoplasmic 1 OS=Mus musculus GN=Actb PE=1 SV=1
212	1	SwissProt	ARP10_MOUSE	Actin-related protein 10 OS=Mus musculus GN=Actr10 PE=1 SV=2	91	46178	3	1	2	1	0.08	91	ARP10_MOUSE	Actin-related protein 10 OS=Mus musculus GN=Actr10 PE=1 SV=2							Actin-related protein 10 OS=Mus musculus GN=Actr10 PE=1 SV=2
58	1	SwissProt	CAP1_MOUSE	Adenylyl cyclase-associated protein 1 OS=Mus musculus GN=Cap1 PE=1 SV=4	457	51532	4	4	4	4	0.32	457	CAP1_MOUSE	Adenylyl cyclase-associated protein 1 OS=Mus musculus GN=Cap1 PE=1 SV=4							Adenylyl cyclase-associated protein 1 OS=Mus musculus GN=Cap1 PE=1 SV=4
242	1	SwissProt	ADT2_MOUSE	ADP/ATP translocase 2 OS=Mus musculus GN=Slc25a5 PE=1 SV=3	15	32910	3	1	3	1	0.11		ADT2_MOUSE	ADP/ATP translocase 2 OS=Mus musculus GN=Slc25a5 PE=1 SV=3							ADP/ATP translocase 2 OS=Mus musculus GN=Slc25a5 PE=1 SV=3
545	1	SwissProt	ARK72_MOUSE	Aflatoxin B1 aldehyde reductase member 2 OS=Mus musculus GN=Akr7a2 PE=1 SV=3	48	40586	3	1	3	1	0.09	48	ARK72_MOUSE	Aflatoxin B1 aldehyde reductase member 2 OS=Mus musculus GN=Akr7a2 PE=1 SV=3							Aflatoxin B1 aldehyde reductase member 2 OS=Mus musculus GN=Akr7a2 PE=1 SV=3
498	1	SwissProt	AGRIN_MOUSE	Agrin OS=Mus musculus GN=Agrn PE=1 SV=1	55	207403	5	3	5	3	0.05	55	AGRIN_MOUSE	Agrin OS=Mus musculus GN=Agrn PE=1 SV=1							Agrin OS=Mus musculus GN=Agrn PE=1 SV=1
685	1	SwissProt	SYAC_MOUSE	Alanine--tRNA ligase, cytoplasmic OS=Mus musculus GN=Aars PE=1 SV=1	30	106841	5	1	5	1	0.03	30	SYAC_MOUSE	Alanine--tRNA ligase, cytoplasmic OS=Mus musculus GN=Aars PE=1 SV=1							Alanine--tRNA ligase, cytoplasmic OS=Mus musculus GN=Aars PE=1 SV=1
95	1	SwissProt	ALDH2_MOUSE	Aldehyde dehydrogenase, mitochondrial OS=Mus musculus GN=Aldh2 PE=1 SV=1	299	56502	6	3	5	3	0.21	299	ALDH2_MOUSE	Aldehyde dehydrogenase, mitochondrial OS=Mus musculus GN=Aldh2 PE=1 SV=1							Aldehyde dehydrogenase, mitochondrial OS=Mus musculus GN=Aldh2 PE=1 SV=1
499	1	SwissProt	ALDR_MOUSE	Aldose reductase OS=Mus musculus GN=Akr1b1 PE=1 SV=3	55	35709	3	1	3	1	0.11	55	ALDR_MOUSE	Aldose reductase OS=Mus musculus GN=Akr1b1 PE=1 SV=3							Aldose reductase OS=Mus musculus GN=Akr1b1 PE=1 SV=3
8	1	SwissProt	ACTN1_MOUSE	Alpha-actinin-1 OS=Mus musculus GN=Actn1 PE=1 SV=1	1401	103004	16	13	15	13	0.58	1401	ACTN1_MOUSE	Alpha-actinin-1 OS=Mus musculus GN=Actn1 PE=1 SV=1							Alpha-actinin-1 OS=Mus musculus GN=Actn1 PE=1 SV=1
284	1	SwissProt	ADDA_MOUSE	Alpha-adducin OS=Mus musculus GN=Add1 PE=1 SV=2	101	80596	3	3	3	3	0.14	101	ADDA_MOUSE	Alpha-adducin OS=Mus musculus GN=Add1 PE=1 SV=2							Alpha-adducin OS=Mus musculus GN=Add1 PE=1 SV=2
17	1	SwissProt	AL7A1_MOUSE	Alpha-aminoadipic semialdehyde dehydrogenase OS=Mus musculus GN=Aldh7a1 PE=1 SV=4	937	58824	11	10	10	10	0.85	937	AL7A1_MOUSE	Alpha-aminoadipic semialdehyde dehydrogenase OS=Mus musculus GN=Aldh7a1 PE=1 SV=4							Alpha-aminoadipic semialdehyde dehydrogenase OS=Mus musculus GN=Aldh7a1 PE=1 SV=4
100	1	SwissProt	ENOA_MOUSE	Alpha-enolase OS=Mus musculus GN=Eno1 PE=1 SV=3	295	47111	4	2	4	2	0.17	295	ENOA_MOUSE	Alpha-enolase OS=Mus musculus GN=Eno1 PE=1 SV=3							Alpha-enolase OS=Mus musculus GN=Eno1 PE=1 SV=3
418	1	SwissProt	AINX_MOUSE	Alpha-internexin OS=Mus musculus GN=Ina PE=1 SV=2	17	55708	2	1	2	1	0.07		AINX_MOUSE	Alpha-internexin OS=Mus musculus GN=Ina PE=1 SV=2							Alpha-internexin OS=Mus musculus GN=Ina PE=1 SV=2
472	1	SwissProt	PARVA_MOUSE	Alpha-parvin OS=Mus musculus GN=Parva PE=1 SV=1	60	42304	2	1	2	1	0.09	60	PARVA_MOUSE	Alpha-parvin OS=Mus musculus GN=Parva PE=1 SV=1							Alpha-parvin OS=Mus musculus GN=Parva PE=1 SV=1
139	1	SwissProt	SNAA_MOUSE	Alpha-soluble NSF attachment protein OS=Mus musculus GN=Napa PE=1 SV=1	172	33168	3	3	3	3	0.38	172	SNAA_MOUSE	Alpha-soluble NSF attachment protein OS=Mus musculus GN=Napa PE=1 SV=1							Alpha-soluble NSF attachment protein OS=Mus musculus GN=Napa PE=1 SV=1
704	1	SwissProt	AMPD2_MOUSE	AMP deaminase 2 OS=Mus musculus GN=Ampd2 PE=1 SV=1	28	91965	5	1	5	1	0.04	28	AMPD2_MOUSE	AMP deaminase 2 OS=Mus musculus GN=Ampd2 PE=1 SV=1							AMP deaminase 2 OS=Mus musculus GN=Ampd2 PE=1 SV=1
801	1	SwissProt	AMPH_MOUSE	Amphiphysin OS=Mus musculus GN=Amph PE=1 SV=1	19	74967	3	1	3	1	0.05		AMPH_MOUSE	Amphiphysin OS=Mus musculus GN=Amph PE=1 SV=1							Amphiphysin OS=Mus musculus GN=Amph PE=1 SV=1
626	1	SwissProt	A4_MOUSE	Amyloid beta A4 protein OS=Mus musculus GN=App PE=1 SV=3	36	86667	1	1	1	1	0.04	36	A4_MOUSE	Amyloid beta A4 protein OS=Mus musculus GN=App PE=1 SV=3							Amyloid beta A4 protein OS=Mus musculus GN=App PE=1 SV=3
18	1	SwissProt	ANK3_MOUSE	Ankyrin-3 OS=Mus musculus GN=Ank3 PE=1 SV=1	510	213929	14	8	13	8	0.15	510	ANK3_MOUSE	Ankyrin-3 OS=Mus musculus GN=Ank3 PE=1 SV=1							Ankyrin-3 OS=Mus musculus GN=Ank3 PE=1 SV=1
179	1	SwissProt	ANXA2_MOUSE	Annexin A2 OS=Mus musculus GN=Anxa2 PE=1 SV=2	22	38652	1	1	1	1	0.10		ANXA2_MOUSE	Annexin A2 OS=Mus musculus GN=Anxa2 PE=1 SV=2							Annexin A2 OS=Mus musculus GN=Anxa2 PE=1 SV=2
5	2	SwissProt	AP1B1_MOUSE	AP-1 complex subunit beta-1 OS=Mus musculus GN=Ap1b1 PE=1 SV=2	610	103869	27	16	20	13	0.75	610	AP1B1_MOUSE	AP-1 complex subunit beta-1 OS=Mus musculus GN=Ap1b1 PE=1 SV=2							AP-1 complex subunit beta-1 OS=Mus musculus GN=Ap1b1 PE=1 SV=2
8	1	SwissProt	AP2A2_MOUSE	AP-2 complex subunit alpha-2 OS=Mus musculus GN=Ap2a2 PE=1 SV=2	1089	103951	15	14	13	12	0.63	1089	AP2A2_MOUSE	AP-2 complex subunit alpha-2 OS=Mus musculus GN=Ap2a2 PE=1 SV=2							AP-2 complex subunit alpha-2 OS=Mus musculus GN=Ap2a2 PE=1 SV=2
178	1	SwissProt	AAK1_MOUSE	AP2-associated protein kinase 1 OS=Mus musculus GN=Aak1 PE=1 SV=2	154	103282	7	1	6	1	0.04	154	AAK1_MOUSE	AP2-associated protein kinase 1 OS=Mus musculus GN=Aak1 PE=1 SV=2							AP2-associated protein kinase 1 OS=Mus musculus GN=Aak1 PE=1 SV=2
72	1	SwissProt	AP3D1_MOUSE	AP-3 complex subunit delta-1 OS=Mus musculus GN=Ap3d1 PE=1 SV=1	265	134996	6	5	6	5	0.14	265	AP3D1_MOUSE	AP-3 complex subunit delta-1 OS=Mus musculus GN=Ap3d1 PE=1 SV=1							AP-3 complex subunit delta-1 OS=Mus musculus GN=Ap3d1 PE=1 SV=1
271	1	SwissProt	AIFM1_MOUSE	Apoptosis-inducing factor 1, mitochondrial OS=Mus musculus GN=Aifm1 PE=1 SV=1	103	66724	5	2	3	1	0.06	103	AIFM1_MOUSE	Apoptosis-inducing factor 1, mitochondrial OS=Mus musculus GN=Aifm1 PE=1 SV=1							Apoptosis-inducing factor 1, mitochondrial OS=Mus musculus GN=Aifm1 PE=1 SV=1
700	1	SwissProt	ACAP2_MOUSE	Arf-GAP with coiled-coil, ANK repeat and PH domain-containing protein 2 OS=Mus musculus GN=Acap2 PE=1 SV=2	29	87156	2	1	2	1	0.04	29	ACAP2_MOUSE	Arf-GAP with coiled-coil, ANK repeat and PH domain-containing protein 2 OS=Mus musculus GN=Acap2 PE=1 SV=2							Arf-GAP with coiled-coil, ANK repeat and PH domain-containing protein 2 OS=Mus musculus GN=Acap2 PE=1 SV=2
142	1	SwissProt	AGAP3_MOUSE	Arf-GAP with GTPase, ANK repeat and PH domain-containing protein 3 OS=Mus musculus GN=Agap3 PE=1 SV=1	171	97905	3	3	3	3	0.12	171	AGAP3_MOUSE	Arf-GAP with GTPase, ANK repeat and PH domain-containing protein 3 OS=Mus musculus GN=Agap3 PE=1 SV=1							Arf-GAP with GTPase, ANK repeat and PH domain-containing protein 3 OS=Mus musculus GN=Agap3 PE=1 SV=1
443	1	SwissProt	ASAP1_MOUSE	Arf-GAP with SH3 domain, ANK repeat and PH domain-containing protein 1 OS=Mus musculus GN=Asap1 PE=1 SV=2	64	127342	5	2	4	2	0.06	64	ASAP1_MOUSE	Arf-GAP with SH3 domain, ANK repeat and PH domain-containing protein 1 OS=Mus musculus GN=Asap1 PE=1 SV=2							Arf-GAP with SH3 domain, ANK repeat and PH domain-containing protein 1 OS=Mus musculus GN=Asap1 PE=1 SV=2
121	1	SwissProt	SYNC_MOUSE	Asparagine--tRNA ligase, cytoplasmic OS=Mus musculus GN=Nars PE=1 SV=2	192	64238	5	4	5	4	0.25	192	SYNC_MOUSE	Asparagine--tRNA ligase, cytoplasmic OS=Mus musculus GN=Nars PE=1 SV=2							Asparagine--tRNA ligase, cytoplasmic OS=Mus musculus GN=Nars PE=1 SV=2
224	1	SwissProt	AATM_MOUSE	Aspartate aminotransferase, mitochondrial OS=Mus musculus GN=Got2 PE=1 SV=1	154	47381	1	1	1	1	0.08	154	AATM_MOUSE	Aspartate aminotransferase, mitochondrial OS=Mus musculus GN=Got2 PE=1 SV=1							Aspartate aminotransferase, mitochondrial OS=Mus musculus GN=Got2 PE=1 SV=1
7	1	SwissProt	ATPB_MOUSE	ATP synthase subunit beta, mitochondrial OS=Mus musculus GN=Atp5b PE=1 SV=2	1205	56265	17	13	13	10	1.16	1205	ATPB_MOUSE	ATP synthase subunit beta, mitochondrial OS=Mus musculus GN=Atp5b PE=1 SV=2							ATP synthase subunit beta, mitochondrial OS=Mus musculus GN=Atp5b PE=1 SV=2
278	1	SwissProt	ABCF1_MOUSE	ATP-binding cassette sub-family F member 1 OS=Mus musculus GN=Abcf1 PE=1 SV=1	102	94887	4	2	4	2	0.08	102	ABCF1_MOUSE	ATP-binding cassette sub-family F member 1 OS=Mus musculus GN=Abcf1 PE=1 SV=1							ATP-binding cassette sub-family F member 1 OS=Mus musculus GN=Abcf1 PE=1 SV=1
108	1	SwissProt	ACLY_MOUSE	ATP-citrate synthase OS=Mus musculus GN=Acly PE=1 SV=1	295	119651	4	2	3	1	0.06	295	ACLY_MOUSE	ATP-citrate synthase OS=Mus musculus GN=Acly PE=1 SV=1							ATP-citrate synthase OS=Mus musculus GN=Acly PE=1 SV=1
826	1	SwissProt	NNRD_MOUSE	ATP-dependent (S)-NAD(P)H-hydrate dehydratase OS=Mus musculus GN=Carkd PE=1 SV=1	15	36694	1	1	1	1	0.10		NNRD_MOUSE	ATP-dependent (S)-NAD(P)H-hydrate dehydratase OS=Mus musculus GN=Carkd PE=1 SV=1							ATP-dependent (S)-NAD(P)H-hydrate dehydratase OS=Mus musculus GN=Carkd PE=1 SV=1
114	1	SwissProt	DHX9_MOUSE	ATP-dependent RNA helicase A OS=Mus musculus GN=Dhx9 PE=1 SV=2	198	149381	12	4	11	4	0.10	198	DHX9_MOUSE	ATP-dependent RNA helicase A OS=Mus musculus GN=Dhx9 PE=1 SV=2							ATP-dependent RNA helicase A OS=Mus musculus GN=Dhx9 PE=1 SV=2
517	1	SwissProt	BAG5_MOUSE	BAG family molecular chaperone regulator 5 OS=Mus musculus GN=Bag5 PE=1 SV=1	52	50911	2	1	2	1	0.07	52	BAG5_MOUSE	BAG family molecular chaperone regulator 5 OS=Mus musculus GN=Bag5 PE=1 SV=1							BAG family molecular chaperone regulator 5 OS=Mus musculus GN=Bag5 PE=1 SV=1
11	4	SwissProt	ACTBL_MOUSE	Beta-actin-like protein 2 OS=Mus musculus GN=Actbl2 PE=1 SV=1	97	41977	10	4	6	3	0.41	97	ACTBL_MOUSE	Beta-actin-like protein 2 OS=Mus musculus GN=Actbl2 PE=1 SV=1							Beta-actin-like protein 2 OS=Mus musculus GN=Actbl2 PE=1 SV=1
692	1	SwissProt	ARRB1_MOUSE	Beta-arrestin-1 OS=Mus musculus GN=Arrb1 PE=1 SV=1	29	46943	2	1	2	1	0.08	29	ARRB1_MOUSE	Beta-arrestin-1 OS=Mus musculus GN=Arrb1 PE=1 SV=1							Beta-arrestin-1 OS=Mus musculus GN=Arrb1 PE=1 SV=1
314	1	SwissProt	CTBL1_MOUSE	Beta-catenin-like protein 1 OS=Mus musculus GN=Ctnnbl1 PE=1 SV=1	93	64939	2	1	2	1	0.06	93	CTBL1_MOUSE	Beta-catenin-like protein 1 OS=Mus musculus GN=Ctnnbl1 PE=1 SV=1							Beta-catenin-like protein 1 OS=Mus musculus GN=Ctnnbl1 PE=1 SV=1
132	1	SwissProt	ACTY_MOUSE	Beta-centractin OS=Mus musculus GN=Actr1b PE=1 SV=1	177	42255	4	4	4	4	0.40	177	ACTY_MOUSE	Beta-centractin OS=Mus musculus GN=Actr1b PE=1 SV=1							Beta-centractin OS=Mus musculus GN=Actr1b PE=1 SV=1
90	1	SwissProt	SNAB_MOUSE	Beta-soluble NSF attachment protein OS=Mus musculus GN=Napb PE=1 SV=2	311	33535	4	3	2	2	0.24	311	SNAB_MOUSE	Beta-soluble NSF attachment protein OS=Mus musculus GN=Napb PE=1 SV=2							Beta-soluble NSF attachment protein OS=Mus musculus GN=Napb PE=1 SV=2
322	1	SwissProt	BAIP2_MOUSE	Brain-specific angiogenesis inhibitor 1-associated protein 2 OS=Mus musculus GN=Baiap2 PE=1 SV=2	16	59200	4	1	4	1	0.06		BAIP2_MOUSE	Brain-specific angiogenesis inhibitor 1-associated protein 2 OS=Mus musculus GN=Baiap2 PE=1 SV=2							Brain-specific angiogenesis inhibitor 1-associated protein 2 OS=Mus musculus GN=Baiap2 PE=1 SV=2
508	1	SwissProt	PGCB_MOUSE	Brevican core protein OS=Mus musculus GN=Bcan PE=1 SV=2	53	95755	3	1	2	1	0.04	53	PGCB_MOUSE	Brevican core protein OS=Mus musculus GN=Bcan PE=1 SV=2							Brevican core protein OS=Mus musculus GN=Bcan PE=1 SV=2
454	1	SwissProt	KCD12_MOUSE	BTB/POZ domain-containing protein KCTD12 OS=Mus musculus GN=Kctd12 PE=1 SV=1	62	35870	1	1	1	1	0.10	62	KCD12_MOUSE	BTB/POZ domain-containing protein KCTD12 OS=Mus musculus GN=Kctd12 PE=1 SV=1							BTB/POZ domain-containing protein KCTD12 OS=Mus musculus GN=Kctd12 PE=1 SV=1
206	1	SwissProt	CALB1_MOUSE	Calbindin OS=Mus musculus GN=Calb1 PE=1 SV=2	100	29975	4	1	3	1	0.13	100	CALB1_MOUSE	Calbindin OS=Mus musculus GN=Calb1 PE=1 SV=2							Calbindin OS=Mus musculus GN=Calb1 PE=1 SV=2
170	1	SwissProt	CANB1_MOUSE	Calcineurin subunit B type 1 OS=Mus musculus GN=Ppp3r1 PE=1 SV=3	158	19288	2	2	2	2	0.44	158	CANB1_MOUSE	Calcineurin subunit B type 1 OS=Mus musculus GN=Ppp3r1 PE=1 SV=3							Calcineurin subunit B type 1 OS=Mus musculus GN=Ppp3r1 PE=1 SV=3
116	1	SwissProt	KCC2B_MOUSE	Calcium/calmodulin-dependent protein kinase type II subunit beta OS=Mus musculus GN=Camk2b PE=1 SV=2	195	60423	5	3	4	3	0.20	195	KCC2B_MOUSE	Calcium/calmodulin-dependent protein kinase type II subunit beta OS=Mus musculus GN=Camk2b PE=1 SV=2							Calcium/calmodulin-dependent protein kinase type II subunit beta OS=Mus musculus GN=Camk2b PE=1 SV=2
365	1	SwissProt	CAB39_MOUSE	Calcium-binding protein 39 OS=Mus musculus GN=Cab39 PE=1 SV=2	81	39818	5	1	5	1	0.09	81	CAB39_MOUSE	Calcium-binding protein 39 OS=Mus musculus GN=Cab39 PE=1 SV=2							Calcium-binding protein 39 OS=Mus musculus GN=Cab39 PE=1 SV=2
291	1	SwissProt	CAPS1_MOUSE	Calcium-dependent secretion activator 1 OS=Mus musculus GN=Cadps PE=1 SV=3	115	153016	5	2	5	2	0.05	115	CAPS1_MOUSE	Calcium-dependent secretion activator 1 OS=Mus musculus GN=Cadps PE=1 SV=3							Calcium-dependent secretion activator 1 OS=Mus musculus GN=Cadps PE=1 SV=3
415	1	SwissProt	CYBP_MOUSE	Calcyclin-binding protein OS=Mus musculus GN=Cacybp PE=1 SV=1	69	26494	3	2	3	2	0.31	69	CYBP_MOUSE	Calcyclin-binding protein OS=Mus musculus GN=Cacybp PE=1 SV=1							Calcyclin-binding protein OS=Mus musculus GN=Cacybp PE=1 SV=1
227	1	SwissProt	CALM_MOUSE	Calmodulin OS=Mus musculus GN=Calm1 PE=1 SV=2	154	16827	1	1	1	1	0.23	154	CALM_MOUSE	Calmodulin OS=Mus musculus GN=Calm1 PE=1 SV=2							Calmodulin OS=Mus musculus GN=Calm1 PE=1 SV=2
56	1	SwissProt	CAMKV_MOUSE	CaM kinase-like vesicle-associated protein OS=Mus musculus GN=Camkv PE=1 SV=2	305	54785	9	5	8	4	0.39	305	CAMKV_MOUSE	CaM kinase-like vesicle-associated protein OS=Mus musculus GN=Camkv PE=1 SV=2							CaM kinase-like vesicle-associated protein OS=Mus musculus GN=Camkv PE=1 SV=2
264	1	SwissProt	KAPCA_MOUSE	cAMP-dependent protein kinase catalytic subunit alpha OS=Mus musculus GN=Prkaca PE=1 SV=3	41	40545	2	1	2	1	0.09	41	KAPCA_MOUSE	cAMP-dependent protein kinase catalytic subunit alpha OS=Mus musculus GN=Prkaca PE=1 SV=3							cAMP-dependent protein kinase catalytic subunit alpha OS=Mus musculus GN=Prkaca PE=1 SV=3
190	1	SwissProt	KAP3_MOUSE	cAMP-dependent protein kinase type II-beta regulatory subunit OS=Mus musculus GN=Prkar2b PE=1 SV=3	154	46138	2	1	2	1	0.08	154	KAP3_MOUSE	cAMP-dependent protein kinase type II-beta regulatory subunit OS=Mus musculus GN=Prkar2b PE=1 SV=3							cAMP-dependent protein kinase type II-beta regulatory subunit OS=Mus musculus GN=Prkar2b PE=1 SV=3
414	1	SwissProt	CBR1_MOUSE	Carbonyl reductase [NADPH] 1 OS=Mus musculus GN=Cbr1 PE=1 SV=3	69	30622	1	1	1	1	0.12	69	CBR1_MOUSE	Carbonyl reductase [NADPH] 1 OS=Mus musculus GN=Cbr1 PE=1 SV=3							Carbonyl reductase [NADPH] 1 OS=Mus musculus GN=Cbr1 PE=1 SV=3
458	1	SwissProt	CACP_MOUSE	Carnitine O-acetyltransferase OS=Mus musculus GN=Crat PE=1 SV=3	61	70794	3	1	3	1	0.05	61	CACP_MOUSE	Carnitine O-acetyltransferase OS=Mus musculus GN=Crat PE=1 SV=3							Carnitine O-acetyltransferase OS=Mus musculus GN=Crat PE=1 SV=3
77	1	SwissProt	CSK2B_MOUSE	Casein kinase II subunit beta OS=Mus musculus GN=Csnk2b PE=1 SV=1	259	24926	6	5	5	4	1.03	259	CSK2B_MOUSE	Casein kinase II subunit beta OS=Mus musculus GN=Csnk2b PE=1 SV=1							Casein kinase II subunit beta OS=Mus musculus GN=Csnk2b PE=1 SV=1
413	1	SwissProt	CSKI1_MOUSE	Caskin-1 OS=Mus musculus GN=Caskin1 PE=1 SV=2	70	150403	4	1	4	1	0.02	70	CSKI1_MOUSE	Caskin-1 OS=Mus musculus GN=Caskin1 PE=1 SV=2							Caskin-1 OS=Mus musculus GN=Caskin1 PE=1 SV=2
103	1	SwissProt	CATA_MOUSE	Catalase OS=Mus musculus GN=Cat PE=1 SV=4	214	59758	4	3	3	3	0.20	214	CATA_MOUSE	Catalase OS=Mus musculus GN=Cat PE=1 SV=4							Catalase OS=Mus musculus GN=Cat PE=1 SV=4
205	1	SwissProt	CTNA2_MOUSE	Catenin alpha-2 OS=Mus musculus GN=Ctnna2 PE=1 SV=3	128	105220	4	3	4	3	0.11	128	CTNA2_MOUSE	Catenin alpha-2 OS=Mus musculus GN=Ctnna2 PE=1 SV=3							Catenin alpha-2 OS=Mus musculus GN=Ctnna2 PE=1 SV=3
469	1	SwissProt	CD2B2_MOUSE	CD2 antigen cytoplasmic tail-binding protein 2 OS=Mus musculus GN=Cd2bp2 PE=1 SV=1	60	37671	2	1	1	1	0.10	60	CD2B2_MOUSE	CD2 antigen cytoplasmic tail-binding protein 2 OS=Mus musculus GN=Cd2bp2 PE=1 SV=1							CD2 antigen cytoplasmic tail-binding protein 2 OS=Mus musculus GN=Cd2bp2 PE=1 SV=1
468	1	SwissProt	CDC42_MOUSE	Cell division control protein 42 homolog OS=Mus musculus GN=Cdc42 PE=1 SV=2	60	21245	2	2	2	2	0.39	60	CDC42_MOUSE	Cell division control protein 42 homolog OS=Mus musculus GN=Cdc42 PE=1 SV=2							Cell division control protein 42 homolog OS=Mus musculus GN=Cdc42 PE=1 SV=2
450	1	SwissProt	CISY_MOUSE	Citrate synthase, mitochondrial OS=Mus musculus GN=Cs PE=1 SV=1	63	51703	3	2	3	2	0.15	63	CISY_MOUSE	Citrate synthase, mitochondrial OS=Mus musculus GN=Cs PE=1 SV=1							Citrate synthase, mitochondrial OS=Mus musculus GN=Cs PE=1 SV=1
1	1	SwissProt	CLH_MOUSE	Clathrin heavy chain 1 OS=Mus musculus GN=Cltc PE=1 SV=3	2513	191435	33	24	29	22	0.55	2513	CLH_MOUSE	Clathrin heavy chain 1 OS=Mus musculus GN=Cltc PE=1 SV=3							Clathrin heavy chain 1 OS=Mus musculus GN=Cltc PE=1 SV=3
593	1	SwissProt	CPSF6_MOUSE	Cleavage and polyadenylation specificity factor subunit 6 OS=Mus musculus GN=Cpsf6 PE=1 SV=1	41	59116	3	2	3	2	0.13	41	CPSF6_MOUSE	Cleavage and polyadenylation specificity factor subunit 6 OS=Mus musculus GN=Cpsf6 PE=1 SV=1							Cleavage and polyadenylation specificity factor subunit 6 OS=Mus musculus GN=Cpsf6 PE=1 SV=1
207	1	SwissProt	CSTF3_MOUSE	Cleavage stimulation factor subunit 3 OS=Mus musculus GN=Cstf3 PE=1 SV=1	98	82824	1	1	1	1	0.04	98	CSTF3_MOUSE	Cleavage stimulation factor subunit 3 OS=Mus musculus GN=Cstf3 PE=1 SV=1							Cleavage stimulation factor subunit 3 OS=Mus musculus GN=Cstf3 PE=1 SV=1
539	1	SwissProt	COPA_MOUSE	Coatomer subunit alpha OS=Mus musculus GN=Copa PE=1 SV=2	49	138344	4	2	4	2	0.05	49	COPA_MOUSE	Coatomer subunit alpha OS=Mus musculus GN=Copa PE=1 SV=2							Coatomer subunit alpha OS=Mus musculus GN=Copa PE=1 SV=2
94	1	SwissProt	COF1_MOUSE	Cofilin-1 OS=Mus musculus GN=Cfl1 PE=1 SV=3	304	18548	4	3	3	2	0.46	304	COF1_MOUSE	Cofilin-1 OS=Mus musculus GN=Cfl1 PE=1 SV=3							Cofilin-1 OS=Mus musculus GN=Cfl1 PE=1 SV=3
299	1	SwissProt	F120A_MOUSE	Constitutive coactivator of PPAR-gamma-like protein 1 OS=Mus musculus GN=FAM120A PE=1 SV=2	97	121569	3	3	3	3	0.09	97	F120A_MOUSE	Constitutive coactivator of PPAR-gamma-like protein 1 OS=Mus musculus GN=FAM120A PE=1 SV=2							Constitutive coactivator of PPAR-gamma-like protein 1 OS=Mus musculus GN=FAM120A PE=1 SV=2
179	1	SwissProt	CNTN1_MOUSE	Contactin-1 OS=Mus musculus GN=Cntn1 PE=1 SV=1	154	113317	4	1	4	1	0.03	154	CNTN1_MOUSE	Contactin-1 OS=Mus musculus GN=Cntn1 PE=1 SV=1							Contactin-1 OS=Mus musculus GN=Cntn1 PE=1 SV=1
257	1	SwissProt	CSN7A_MOUSE	COP9 signalosome complex subunit 7a OS=Mus musculus GN=Cops7a PE=1 SV=2	14	30206	2	1	2	1	0.13		CSN7A_MOUSE	COP9 signalosome complex subunit 7a OS=Mus musculus GN=Cops7a PE=1 SV=2							COP9 signalosome complex subunit 7a OS=Mus musculus GN=Cops7a PE=1 SV=2
258	1	SwissProt	CPNE6_MOUSE	Copine-6 OS=Mus musculus GN=Cpne6 PE=1 SV=1	107	61742	4	2	4	2	0.12	107	CPNE6_MOUSE	Copine-6 OS=Mus musculus GN=Cpne6 PE=1 SV=1							Copine-6 OS=Mus musculus GN=Cpne6 PE=1 SV=1
202	1	SwissProt	H2AY_MOUSE	Core histone macro-H2A.1 OS=Mus musculus GN=H2afy PE=1 SV=3	107	39710	1	1	1	1	0.09	107	H2AY_MOUSE	Core histone macro-H2A.1 OS=Mus musculus GN=H2afy PE=1 SV=3							Core histone macro-H2A.1 OS=Mus musculus GN=H2afy PE=1 SV=3
120	1	SwissProt	COR1C_MOUSE	Coronin-1C OS=Mus musculus GN=Coro1c PE=1 SV=2	161	53087	3	3	3	3	0.23	161	COR1C_MOUSE	Coronin-1C OS=Mus musculus GN=Coro1c PE=1 SV=2							Coronin-1C OS=Mus musculus GN=Coro1c PE=1 SV=2
88	1	SwissProt	KCRB_MOUSE	Creatine kinase B-type OS=Mus musculus GN=Ckb PE=1 SV=1	316	42686	3	3	3	3	0.29	316	KCRB_MOUSE	Creatine kinase B-type OS=Mus musculus GN=Ckb PE=1 SV=1							Creatine kinase B-type OS=Mus musculus GN=Ckb PE=1 SV=1
5	1	SwissProt	KCRU_MOUSE	Creatine kinase U-type, mitochondrial OS=Mus musculus GN=Ckmt1 PE=1 SV=1	1374	46974	13	11	10	8	1.32	1374	KCRU_MOUSE	Creatine kinase U-type, mitochondrial OS=Mus musculus GN=Ckmt1 PE=1 SV=1							Creatine kinase U-type, mitochondrial OS=Mus musculus GN=Ckmt1 PE=1 SV=1
452	1	SwissProt	CTBP1_MOUSE	C-terminal-binding protein 1 OS=Mus musculus GN=Ctbp1 PE=1 SV=2	62	47715	1	1	1	1	0.08	62	CTBP1_MOUSE	C-terminal-binding protein 1 OS=Mus musculus GN=Ctbp1 PE=1 SV=2							C-terminal-binding protein 1 OS=Mus musculus GN=Ctbp1 PE=1 SV=2
710	1	SwissProt	PYRG2_MOUSE	CTP synthase 2 OS=Mus musculus GN=Ctps2 PE=1 SV=1	28	65473	3	1	2	1	0.06	28	PYRG2_MOUSE	CTP synthase 2 OS=Mus musculus GN=Ctps2 PE=1 SV=1							CTP synthase 2 OS=Mus musculus GN=Ctps2 PE=1 SV=1
87	1	SwissProt	CUL3_MOUSE	Cullin-3 OS=Mus musculus GN=Cul3 PE=1 SV=1	235	88891	6	5	6	5	0.23	235	CUL3_MOUSE	Cullin-3 OS=Mus musculus GN=Cul3 PE=1 SV=1							Cullin-3 OS=Mus musculus GN=Cul3 PE=1 SV=1
129	1	SwissProt	SYCC_MOUSE	Cysteine--tRNA ligase, cytoplasmic OS=Mus musculus GN=Cars PE=1 SV=2	181	94800	6	3	6	3	0.12	181	SYCC_MOUSE	Cysteine--tRNA ligase, cytoplasmic OS=Mus musculus GN=Cars PE=1 SV=2							Cysteine--tRNA ligase, cytoplasmic OS=Mus musculus GN=Cars PE=1 SV=2
634	1	SwissProt	ACOC_MOUSE	Cytoplasmic aconitate hydratase OS=Mus musculus GN=Aco1 PE=1 SV=3	35	98063	8	2	8	2	0.08	35	ACOC_MOUSE	Cytoplasmic aconitate hydratase OS=Mus musculus GN=Aco1 PE=1 SV=3							Cytoplasmic aconitate hydratase OS=Mus musculus GN=Aco1 PE=1 SV=3
9	1	SwissProt	DYHC1_MOUSE	Cytoplasmic dynein 1 heavy chain 1 OS=Mus musculus GN=Dync1h1 PE=1 SV=2	707	531710	45	24	42	23	0.18	707	DYHC1_MOUSE	Cytoplasmic dynein 1 heavy chain 1 OS=Mus musculus GN=Dync1h1 PE=1 SV=2							Cytoplasmic dynein 1 heavy chain 1 OS=Mus musculus GN=Dync1h1 PE=1 SV=2
65	2	SwissProt	CYFP1_MOUSE	Cytoplasmic FMR1-interacting protein 1 OS=Mus musculus GN=Cyfip1 PE=1 SV=1	173	145148	12	6	10	6	0.16	173	CYFP1_MOUSE	Cytoplasmic FMR1-interacting protein 1 OS=Mus musculus GN=Cyfip1 PE=1 SV=1							Cytoplasmic FMR1-interacting protein 1 OS=Mus musculus GN=Cyfip1 PE=1 SV=1
734	1	SwissProt	CPEB2_MOUSE	Cytoplasmic polyadenylation element-binding protein 2 OS=Mus musculus GN=Cpeb2 PE=1 SV=1	26	58405	2	1	2	1	0.06	26	CPEB2_MOUSE	Cytoplasmic polyadenylation element-binding protein 2 OS=Mus musculus GN=Cpeb2 PE=1 SV=1							Cytoplasmic polyadenylation element-binding protein 2 OS=Mus musculus GN=Cpeb2 PE=1 SV=1
165	1	SwissProt	BACH_MOUSE	Cytosolic acyl coenzyme A thioester hydrolase OS=Mus musculus GN=Acot7 PE=1 SV=2	158	42510	3	2	3	2	0.18	158	BACH_MOUSE	Cytosolic acyl coenzyme A thioester hydrolase OS=Mus musculus GN=Acot7 PE=1 SV=2							Cytosolic acyl coenzyme A thioester hydrolase OS=Mus musculus GN=Acot7 PE=1 SV=2
592	1	SwissProt	CBPC1_MOUSE	Cytosolic carboxypeptidase 1 OS=Mus musculus GN=Agtpbp1 PE=1 SV=2	41	137110	1	1	1	1	0.03	41	CBPC1_MOUSE	Cytosolic carboxypeptidase 1 OS=Mus musculus GN=Agtpbp1 PE=1 SV=2							Cytosolic carboxypeptidase 1 OS=Mus musculus GN=Agtpbp1 PE=1 SV=2
391	1	SwissProt	5NTC_MOUSE	Cytosolic purine 5'-nucleotidase OS=Mus musculus GN=Nt5c2 PE=1 SV=2	27	64767	2	1	2	1	0.06	27	5NTC_MOUSE	Cytosolic purine 5'-nucleotidase OS=Mus musculus GN=Nt5c2 PE=1 SV=2							Cytosolic purine 5'-nucleotidase OS=Mus musculus GN=Nt5c2 PE=1 SV=2
345	1	SwissProt	BDH_MOUSE	D-beta-hydroxybutyrate dehydrogenase, mitochondrial OS=Mus musculus GN=Bdh1 PE=1 SV=2	87	38274	3	2	3	2	0.21	87	BDH_MOUSE	D-beta-hydroxybutyrate dehydrogenase, mitochondrial OS=Mus musculus GN=Bdh1 PE=1 SV=2							D-beta-hydroxybutyrate dehydrogenase, mitochondrial OS=Mus musculus GN=Bdh1 PE=1 SV=2
723	1	SwissProt	K1967_MOUSE	DBIRD complex subunit KIAA1967 homolog OS=Mus musculus PE=1 SV=2	27	102938	3	1	3	1	0.04	27	K1967_MOUSE	DBIRD complex subunit KIAA1967 homolog OS=Mus musculus PE=1 SV=2							DBIRD complex subunit KIAA1967 homolog OS=Mus musculus PE=1 SV=2
466	1	SwissProt	DOCK9_MOUSE	Dedicator of cytokinesis protein 9 OS=Mus musculus GN=Dock9 PE=1 SV=2	60	235162	6	2	5	1	0.03	60	DOCK9_MOUSE	Dedicator of cytokinesis protein 9 OS=Mus musculus GN=Dock9 PE=1 SV=2							Dedicator of cytokinesis protein 9 OS=Mus musculus GN=Dock9 PE=1 SV=2
250	1	SwissProt	HEM2_MOUSE	Delta-aminolevulinic acid dehydratase OS=Mus musculus GN=Alad PE=1 SV=1	154	36000	1	1	1	1	0.10	154	HEM2_MOUSE	Delta-aminolevulinic acid dehydratase OS=Mus musculus GN=Alad PE=1 SV=1							Delta-aminolevulinic acid dehydratase OS=Mus musculus GN=Alad PE=1 SV=1
201	1	SwissProt	DEST_MOUSE	Destrin OS=Mus musculus GN=Dstn PE=1 SV=3	154	18509	2	1	2	1	0.21	154	DEST_MOUSE	Destrin OS=Mus musculus GN=Dstn PE=1 SV=3							Destrin OS=Mus musculus GN=Dstn PE=1 SV=3
362	1	SwissProt	DRG1_MOUSE	Developmentally-regulated GTP-binding protein 1 OS=Mus musculus GN=Drg1 PE=1 SV=1	83	40487	1	1	1	1	0.09	83	DRG1_MOUSE	Developmentally-regulated GTP-binding protein 1 OS=Mus musculus GN=Drg1 PE=1 SV=1							Developmentally-regulated GTP-binding protein 1 OS=Mus musculus GN=Drg1 PE=1 SV=1
46	1	SwissProt	DLDH_MOUSE	Dihydrolipoyl dehydrogenase, mitochondrial OS=Mus musculus GN=Dld PE=1 SV=2	532	54238	4	4	3	3	0.22	532	DLDH_MOUSE	Dihydrolipoyl dehydrogenase, mitochondrial OS=Mus musculus GN=Dld PE=1 SV=2							Dihydrolipoyl dehydrogenase, mitochondrial OS=Mus musculus GN=Dld PE=1 SV=2
45	1	SwissProt	ODP2_MOUSE	Dihydrolipoyllysine-residue acetyltransferase component of pyruvate dehydrogenase complex, mitochondrial OS=Mus musculus GN=Dlat PE=1 SV=2	362	67899	9	6	9	6	0.38	362	ODP2_MOUSE	Dihydrolipoyllysine-residue acetyltransferase component of pyruvate dehydrogenase complex, mitochondrial OS=Mus musculus GN=Dlat PE=1 SV=2							Dihydrolipoyllysine-residue acetyltransferase component of pyruvate dehydrogenase complex, mitochondrial OS=Mus musculus GN=Dlat PE=1 SV=2
96	1	SwissProt	ODO2_MOUSE	Dihydrolipoyllysine-residue succinyltransferase component of 2-oxoglutarate dehydrogenase complex, mitochondrial OS=Mus musculus GN=Dlst PE=1 SV=1	227	48963	5	5	5	5	0.44	227	ODO2_MOUSE	Dihydrolipoyllysine-residue succinyltransferase component of 2-oxoglutarate dehydrogenase complex, mitochondrial OS=Mus musculus GN=Dlst PE=1 SV=1							Dihydrolipoyllysine-residue succinyltransferase component of 2-oxoglutarate dehydrogenase complex, mitochondrial OS=Mus musculus GN=Dlst PE=1 SV=1
228	1	SwissProt	DHPR_MOUSE	Dihydropteridine reductase OS=Mus musculus GN=Qdpr PE=1 SV=2	154	25554	1	1	1	1	0.15	154	DHPR_MOUSE	Dihydropteridine reductase OS=Mus musculus GN=Qdpr PE=1 SV=2							Dihydropteridine reductase OS=Mus musculus GN=Qdpr PE=1 SV=2
10	1	SwissProt	DPYL2_MOUSE	Dihydropyrimidinase-related protein 2 OS=Mus musculus GN=Dpysl2 PE=1 SV=2	1068	62239	18	13	14	10	1.01	1068	DPYL2_MOUSE	Dihydropyrimidinase-related protein 2 OS=Mus musculus GN=Dpysl2 PE=1 SV=2							Dihydropyrimidinase-related protein 2 OS=Mus musculus GN=Dpysl2 PE=1 SV=2
158	1	SwissProt	DIP2B_MOUSE	Disco-interacting protein 2 homolog B OS=Mus musculus GN=Dip2b PE=1 SV=1	154	171017	7	5	7	5	0.11	154	DIP2B_MOUSE	Disco-interacting protein 2 homolog B OS=Mus musculus GN=Dip2b PE=1 SV=1							Disco-interacting protein 2 homolog B OS=Mus musculus GN=Dip2b PE=1 SV=1
24	1	SwissProt	DMXL2_MOUSE	DmX-like protein 2 OS=Mus musculus GN=Dmxl2 PE=1 SV=3	445	337995	20	8	20	8	0.09	445	DMXL2_MOUSE	DmX-like protein 2 OS=Mus musculus GN=Dmxl2 PE=1 SV=3							DmX-like protein 2 OS=Mus musculus GN=Dmxl2 PE=1 SV=3
155	1	SwissProt	DDB1_MOUSE	DNA damage-binding protein 1 OS=Mus musculus GN=Ddb1 PE=1 SV=2	163	126772	5	3	4	3	0.09	163	DDB1_MOUSE	DNA damage-binding protein 1 OS=Mus musculus GN=Ddb1 PE=1 SV=2							DNA damage-binding protein 1 OS=Mus musculus GN=Ddb1 PE=1 SV=2
220	1	SwissProt	TOP2B_MOUSE	DNA topoisomerase 2-beta OS=Mus musculus GN=Top2b PE=1 SV=2	84	181795	4	2	4	2	0.04	84	TOP2B_MOUSE	DNA topoisomerase 2-beta OS=Mus musculus GN=Top2b PE=1 SV=2							DNA topoisomerase 2-beta OS=Mus musculus GN=Top2b PE=1 SV=2
79	1	SwissProt	DJB11_MOUSE	DnaJ homolog subfamily B member 11 OS=Mus musculus GN=Dnajb11 PE=1 SV=1	40	40530	1	1	1	1	0.09	40	DJB11_MOUSE	DnaJ homolog subfamily B member 11 OS=Mus musculus GN=Dnajb11 PE=1 SV=1							DnaJ homolog subfamily B member 11 OS=Mus musculus GN=Dnajb11 PE=1 SV=1
424	1	SwissProt	DREB_MOUSE	Drebrin OS=Mus musculus GN=Dbn1 PE=1 SV=4	17	77239	1	1	1	1	0.05		DREB_MOUSE	Drebrin OS=Mus musculus GN=Dbn1 PE=1 SV=4							Drebrin OS=Mus musculus GN=Dbn1 PE=1 SV=4
453	1	SwissProt	DTD1_MOUSE	D-tyrosyl-tRNA(Tyr) deacylase 1 OS=Mus musculus GN=Dtd1 PE=1 SV=2	62	23370	2	1	2	1	0.16	62	DTD1_MOUSE	D-tyrosyl-tRNA(Tyr) deacylase 1 OS=Mus musculus GN=Dtd1 PE=1 SV=2							D-tyrosyl-tRNA(Tyr) deacylase 1 OS=Mus musculus GN=Dtd1 PE=1 SV=2
66	1	SwissProt	DCTN2_MOUSE	Dynactin subunit 2 OS=Mus musculus GN=Dctn2 PE=1 SV=3	278	44090	6	6	5	5	0.63	278	DCTN2_MOUSE	Dynactin subunit 2 OS=Mus musculus GN=Dctn2 PE=1 SV=3							Dynactin subunit 2 OS=Mus musculus GN=Dctn2 PE=1 SV=3
5	1	SwissProt	DYN1_MOUSE	Dynamin-1 OS=Mus musculus GN=Dnm1 PE=1 SV=2	1775	97741	31	22	23	15	1.02	1775	DYN1_MOUSE	Dynamin-1 OS=Mus musculus GN=Dnm1 PE=1 SV=2							Dynamin-1 OS=Mus musculus GN=Dnm1 PE=1 SV=2
106	1	SwissProt	DYL2_MOUSE	Dynein light chain 2, cytoplasmic OS=Mus musculus GN=Dynll2 PE=1 SV=1	210	10343	5	3	3	2	1.68	210	DYL2_MOUSE	Dynein light chain 2, cytoplasmic OS=Mus musculus GN=Dynll2 PE=1 SV=1							Dynein light chain 2, cytoplasmic OS=Mus musculus GN=Dynll2 PE=1 SV=1
437	1	SwissProt	HUWE1_MOUSE	E3 ubiquitin-protein ligase HUWE1 OS=Mus musculus GN=Huwe1 PE=1 SV=5	65	482332	9	2	9	2	0.02	65	HUWE1_MOUSE	E3 ubiquitin-protein ligase HUWE1 OS=Mus musculus GN=Huwe1 PE=1 SV=5							E3 ubiquitin-protein ligase HUWE1 OS=Mus musculus GN=Huwe1 PE=1 SV=5
563	1	SwissProt	ELAV1_MOUSE	ELAV-like protein 1 OS=Mus musculus GN=Elavl1 PE=1 SV=2	45	36146	4	3	3	2	0.35	45	ELAV1_MOUSE	ELAV-like protein 1 OS=Mus musculus GN=Elavl1 PE=1 SV=2							ELAV-like protein 1 OS=Mus musculus GN=Elavl1 PE=1 SV=2
200	1	SwissProt	ETFA_MOUSE	Electron transfer flavoprotein subunit alpha, mitochondrial OS=Mus musculus GN=Etfa PE=1 SV=2	131	34988	3	2	3	2	0.23	131	ETFA_MOUSE	Electron transfer flavoprotein subunit alpha, mitochondrial OS=Mus musculus GN=Etfa PE=1 SV=2							Electron transfer flavoprotein subunit alpha, mitochondrial OS=Mus musculus GN=Etfa PE=1 SV=2
85	2	SwissProt	EF1A2_MOUSE	Elongation factor 1-alpha 2 OS=Mus musculus GN=Eef1a2 PE=1 SV=1	320	50422	7	4	6	3	0.33	320	EF1A2_MOUSE	Elongation factor 1-alpha 2 OS=Mus musculus GN=Eef1a2 PE=1 SV=1							Elongation factor 1-alpha 2 OS=Mus musculus GN=Eef1a2 PE=1 SV=1
75	1	SwissProt	EF1G_MOUSE	Elongation factor 1-gamma OS=Mus musculus GN=Eef1g PE=1 SV=3	367	50029	6	4	4	3	0.24	367	EF1G_MOUSE	Elongation factor 1-gamma OS=Mus musculus GN=Eef1g PE=1 SV=3							Elongation factor 1-gamma OS=Mus musculus GN=Eef1g PE=1 SV=3
33	1	SwissProt	EF2_MOUSE	Elongation factor 2 OS=Mus musculus GN=Eef2 PE=1 SV=2	627	95253	16	8	15	7	0.36	627	EF2_MOUSE	Elongation factor 2 OS=Mus musculus GN=Eef2 PE=1 SV=2							Elongation factor 2 OS=Mus musculus GN=Eef2 PE=1 SV=2
41	1	SwissProt	SH3G2_MOUSE	Endophilin-A1 OS=Mus musculus GN=Sh3gl2 PE=1 SV=2	367	39930	11	9	8	6	1.05	367	SH3G2_MOUSE	Endophilin-A1 OS=Mus musculus GN=Sh3gl2 PE=1 SV=2							Endophilin-A1 OS=Mus musculus GN=Sh3gl2 PE=1 SV=2
547	1	SwissProt	ENPL_MOUSE	Endoplasmin OS=Mus musculus GN=Hsp90b1 PE=1 SV=2	47	92418	3	2	3	2	0.08	47	ENPL_MOUSE	Endoplasmin OS=Mus musculus GN=Hsp90b1 PE=1 SV=2							Endoplasmin OS=Mus musculus GN=Hsp90b1 PE=1 SV=2
231	1	SwissProt	ERH_MOUSE	Enhancer of rudimentary homolog OS=Mus musculus GN=Erh PE=1 SV=1	154	12251	1	1	1	1	0.32	154	ERH_MOUSE	Enhancer of rudimentary homolog OS=Mus musculus GN=Erh PE=1 SV=1							Enhancer of rudimentary homolog OS=Mus musculus GN=Erh PE=1 SV=1
548	1	SwissProt	ECHM_MOUSE	Enoyl-CoA hydratase, mitochondrial OS=Mus musculus GN=Echs1 PE=1 SV=1	47	31454	2	1	2	1	0.12	47	ECHM_MOUSE	Enoyl-CoA hydratase, mitochondrial OS=Mus musculus GN=Echs1 PE=1 SV=1							Enoyl-CoA hydratase, mitochondrial OS=Mus musculus GN=Echs1 PE=1 SV=1
696	1	SwissProt	ERC2_MOUSE	ERC protein 2 OS=Mus musculus GN=Erc2 PE=1 SV=2	29	110571	4	1	4	1	0.03	29	ERC2_MOUSE	ERC protein 2 OS=Mus musculus GN=Erc2 PE=1 SV=2							ERC protein 2 OS=Mus musculus GN=Erc2 PE=1 SV=2
64	1	SwissProt	EIF3C_MOUSE	Eukaryotic translation initiation factor 3 subunit C OS=Mus musculus GN=Eif3c PE=1 SV=1	285	105465	10	5	9	4	0.19	285	EIF3C_MOUSE	Eukaryotic translation initiation factor 3 subunit C OS=Mus musculus GN=Eif3c PE=1 SV=1							Eukaryotic translation initiation factor 3 subunit C OS=Mus musculus GN=Eif3c PE=1 SV=1
106	1	SwissProt	EIF3F_MOUSE	Eukaryotic translation initiation factor 3 subunit F OS=Mus musculus GN=Eif3f PE=1 SV=2	295	37960	2	2	2	2	0.21	295	EIF3F_MOUSE	Eukaryotic translation initiation factor 3 subunit F OS=Mus musculus GN=Eif3f PE=1 SV=2							Eukaryotic translation initiation factor 3 subunit F OS=Mus musculus GN=Eif3f PE=1 SV=2
430	1	SwissProt	EAA2_MOUSE	Excitatory amino acid transporter 2 OS=Mus musculus GN=Slc1a2 PE=1 SV=1	66	61990	3	2	3	2	0.12	66	EAA2_MOUSE	Excitatory amino acid transporter 2 OS=Mus musculus GN=Slc1a2 PE=1 SV=1							Excitatory amino acid transporter 2 OS=Mus musculus GN=Slc1a2 PE=1 SV=1
174	1	SwissProt	CAZA2_MOUSE	F-actin-capping protein subunit alpha-2 OS=Mus musculus GN=Capza2 PE=1 SV=3	143	32947	2	2	2	2	0.24	143	CAZA2_MOUSE	F-actin-capping protein subunit alpha-2 OS=Mus musculus GN=Capza2 PE=1 SV=3							F-actin-capping protein subunit alpha-2 OS=Mus musculus GN=Capza2 PE=1 SV=3
240	1	SwissProt	FUBP1_MOUSE	Far upstream element-binding protein 1 OS=Mus musculus GN=Fubp1 PE=1 SV=1	113	68497	4	3	4	3	0.17	113	FUBP1_MOUSE	Far upstream element-binding protein 1 OS=Mus musculus GN=Fubp1 PE=1 SV=1							Far upstream element-binding protein 1 OS=Mus musculus GN=Fubp1 PE=1 SV=1
36	1	SwissProt	FAS_MOUSE	Fatty acid synthase OS=Mus musculus GN=Fasn PE=1 SV=2	384	272257	11	8	10	7	0.11	384	FAS_MOUSE	Fatty acid synthase OS=Mus musculus GN=Fasn PE=1 SV=2							Fatty acid synthase OS=Mus musculus GN=Fasn PE=1 SV=2
418	1	SwissProt	FBX2_MOUSE	F-box only protein 2 OS=Mus musculus GN=Fbxo2 PE=1 SV=1	68	33655	2	2	2	2	0.24	68	FBX2_MOUSE	F-box only protein 2 OS=Mus musculus GN=Fbxo2 PE=1 SV=1							F-box only protein 2 OS=Mus musculus GN=Fbxo2 PE=1 SV=1
707	1	SwissProt	HEMH_MOUSE	Ferrochelatase, mitochondrial OS=Mus musculus GN=Fech PE=1 SV=2	28	47100	5	1	5	1	0.08	28	HEMH_MOUSE	Ferrochelatase, mitochondrial OS=Mus musculus GN=Fech PE=1 SV=2							Ferrochelatase, mitochondrial OS=Mus musculus GN=Fech PE=1 SV=2
388	1	SwissProt	FLNA_MOUSE	Filamin-A OS=Mus musculus GN=Flna PE=1 SV=5	77	281046	8	2	8	2	0.03	77	FLNA_MOUSE	Filamin-A OS=Mus musculus GN=Flna PE=1 SV=5							Filamin-A OS=Mus musculus GN=Flna PE=1 SV=5
611	1	SwissProt	FNBP1_MOUSE	Formin-binding protein 1 OS=Mus musculus GN=Fnbp1 PE=1 SV=2	38	71299	3	2	3	2	0.11	38	FNBP1_MOUSE	Formin-binding protein 1 OS=Mus musculus GN=Fnbp1 PE=1 SV=2							Formin-binding protein 1 OS=Mus musculus GN=Fnbp1 PE=1 SV=2
230	1	SwissProt	FXR2_MOUSE	Fragile X mental retardation syndrome-related protein 2 OS=Mus musculus GN=Fxr2 PE=1 SV=1	118	73698	4	2	4	2	0.10	118	FXR2_MOUSE	Fragile X mental retardation syndrome-related protein 2 OS=Mus musculus GN=Fxr2 PE=1 SV=1							Fragile X mental retardation syndrome-related protein 2 OS=Mus musculus GN=Fxr2 PE=1 SV=1
55	1	SwissProt	ALDOA_MOUSE	Fructose-bisphosphate aldolase A OS=Mus musculus GN=Aldoa PE=1 SV=2	309	39331	6	4	6	4	0.44	309	ALDOA_MOUSE	Fructose-bisphosphate aldolase A OS=Mus musculus GN=Aldoa PE=1 SV=2							Fructose-bisphosphate aldolase A OS=Mus musculus GN=Aldoa PE=1 SV=2
166	1	SwissProt	FUMH_MOUSE	Fumarate hydratase, mitochondrial OS=Mus musculus GN=Fh PE=1 SV=3	158	54322	5	2	4	2	0.14	158	FUMH_MOUSE	Fumarate hydratase, mitochondrial OS=Mus musculus GN=Fh PE=1 SV=3							Fumarate hydratase, mitochondrial OS=Mus musculus GN=Fh PE=1 SV=3
225	1	SwissProt	ADDG_MOUSE	Gamma-adducin OS=Mus musculus GN=Add3 PE=1 SV=2	154	78728	1	1	1	1	0.05	154	ADDG_MOUSE	Gamma-adducin OS=Mus musculus GN=Add3 PE=1 SV=2							Gamma-adducin OS=Mus musculus GN=Add3 PE=1 SV=2
60	1	SwissProt	ENOG_MOUSE	Gamma-enolase OS=Mus musculus GN=Eno2 PE=1 SV=2	292	47267	5	4	5	4	0.36	292	ENOG_MOUSE	Gamma-enolase OS=Mus musculus GN=Eno2 PE=1 SV=2							Gamma-enolase OS=Mus musculus GN=Eno2 PE=1 SV=2
400	1	SwissProt	GELS_MOUSE	Gelsolin OS=Mus musculus GN=Gsn PE=1 SV=3	26	85888	2	1	2	1	0.04	26	GELS_MOUSE	Gelsolin OS=Mus musculus GN=Gsn PE=1 SV=3							Gelsolin OS=Mus musculus GN=Gsn PE=1 SV=3
725	1	SwissProt	USO1_MOUSE	General vesicular transport factor p115 OS=Mus musculus GN=Uso1 PE=1 SV=2	27	106917	1	1	1	1	0.03	27	USO1_MOUSE	General vesicular transport factor p115 OS=Mus musculus GN=Uso1 PE=1 SV=2							General vesicular transport factor p115 OS=Mus musculus GN=Uso1 PE=1 SV=2
213	1	SwissProt	PGTB2_MOUSE	Geranylgeranyl transferase type-2 subunit beta OS=Mus musculus GN=Rabggtb PE=1 SV=2	17	37779	1	1	1	1	0.10		PGTB2_MOUSE	Geranylgeranyl transferase type-2 subunit beta OS=Mus musculus GN=Rabggtb PE=1 SV=2							Geranylgeranyl transferase type-2 subunit beta OS=Mus musculus GN=Rabggtb PE=1 SV=2
139	1	SwissProt	G6PD1_MOUSE	Glucose-6-phosphate 1-dehydrogenase X OS=Mus musculus GN=G6pdx PE=1 SV=3	175	59225	3	2	3	2	0.13	175	G6PD1_MOUSE	Glucose-6-phosphate 1-dehydrogenase X OS=Mus musculus GN=G6pdx PE=1 SV=3							Glucose-6-phosphate 1-dehydrogenase X OS=Mus musculus GN=G6pdx PE=1 SV=3
501	1	SwissProt	GLCM_MOUSE	Glucosylceramidase OS=Mus musculus GN=Gba PE=1 SV=1	55	57585	1	1	1	1	0.06	55	GLCM_MOUSE	Glucosylceramidase OS=Mus musculus GN=Gba PE=1 SV=1							Glucosylceramidase OS=Mus musculus GN=Gba PE=1 SV=1
49	1	SwissProt	DHE3_MOUSE	Glutamate dehydrogenase 1, mitochondrial OS=Mus musculus GN=Glud1 PE=1 SV=1	505	61298	11	7	10	6	0.42	505	DHE3_MOUSE	Glutamate dehydrogenase 1, mitochondrial OS=Mus musculus GN=Glud1 PE=1 SV=1							Glutamate dehydrogenase 1, mitochondrial OS=Mus musculus GN=Glud1 PE=1 SV=1
48	1	SwissProt	GLNA_MOUSE	Glutamine synthetase OS=Mus musculus GN=Glul PE=1 SV=6	506	42092	12	10	8	7	0.98	506	GLNA_MOUSE	Glutamine synthetase OS=Mus musculus GN=Glul PE=1 SV=6							Glutamine synthetase OS=Mus musculus GN=Glul PE=1 SV=6
158	1	SwissProt	GLRX3_MOUSE	Glutaredoxin-3 OS=Mus musculus GN=Glrx3 PE=1 SV=1	154	37754	1	1	1	1	0.10	154	GLRX3_MOUSE	Glutaredoxin-3 OS=Mus musculus GN=Glrx3 PE=1 SV=1							Glutaredoxin-3 OS=Mus musculus GN=Glrx3 PE=1 SV=1
180	1	SwissProt	GSTK1_MOUSE	Glutathione S-transferase kappa 1 OS=Mus musculus GN=Gstk1 PE=1 SV=3	141	25687	3	3	3	3	0.51	141	GSTK1_MOUSE	Glutathione S-transferase kappa 1 OS=Mus musculus GN=Gstk1 PE=1 SV=3							Glutathione S-transferase kappa 1 OS=Mus musculus GN=Gstk1 PE=1 SV=3
39	1	SwissProt	G3P_MOUSE	Glyceraldehyde-3-phosphate dehydrogenase OS=Mus musculus GN=Gapdh PE=1 SV=2	372	35787	15	10	9	6	1.72	372	G3P_MOUSE	Glyceraldehyde-3-phosphate dehydrogenase OS=Mus musculus GN=Gapdh PE=1 SV=2							Glyceraldehyde-3-phosphate dehydrogenase OS=Mus musculus GN=Gapdh PE=1 SV=2
78	1	SwissProt	GPDA_MOUSE	Glycerol-3-phosphate dehydrogenase [NAD(+)], cytoplasmic OS=Mus musculus GN=Gpd1 PE=1 SV=3	354	37548	6	4	5	4	0.46	354	GPDA_MOUSE	Glycerol-3-phosphate dehydrogenase [NAD(+)], cytoplasmic OS=Mus musculus GN=Gpd1 PE=1 SV=3							Glycerol-3-phosphate dehydrogenase [NAD(+)], cytoplasmic OS=Mus musculus GN=Gpd1 PE=1 SV=3
9	1	SwissProt	PYGB_MOUSE	Glycogen phosphorylase, brain form OS=Mus musculus GN=Pygb PE=1 SV=3	1227	96668	21	16	20	16	0.82	1227	PYGB_MOUSE	Glycogen phosphorylase, brain form OS=Mus musculus GN=Pygb PE=1 SV=3							Glycogen phosphorylase, brain form OS=Mus musculus GN=Pygb PE=1 SV=3
9	2	SwissProt	PYGM_MOUSE	Glycogen phosphorylase, muscle form OS=Mus musculus GN=Pygm PE=1 SV=3	468	97225	15	10	14	9	0.40	468	PYGM_MOUSE	Glycogen phosphorylase, muscle form OS=Mus musculus GN=Pygm PE=1 SV=3							Glycogen phosphorylase, muscle form OS=Mus musculus GN=Pygm PE=1 SV=3
467	1	SwissProt	NMT2_MOUSE	Glycylpeptide N-tetradecanoyltransferase 2 OS=Mus musculus GN=Nmt2 PE=1 SV=1	60	60446	2	2	2	2	0.13	60	NMT2_MOUSE	Glycylpeptide N-tetradecanoyltransferase 2 OS=Mus musculus GN=Nmt2 PE=1 SV=1							Glycylpeptide N-tetradecanoyltransferase 2 OS=Mus musculus GN=Nmt2 PE=1 SV=1
688	1	SwissProt	GUAA_MOUSE	GMP synthase [glutamine-hydrolyzing] OS=Mus musculus GN=Gmps PE=1 SV=2	30	76675	4	2	4	2	0.10	30	GUAA_MOUSE	GMP synthase [glutamine-hydrolyzing] OS=Mus musculus GN=Gmps PE=1 SV=2							GMP synthase [glutamine-hydrolyzing] OS=Mus musculus GN=Gmps PE=1 SV=2
340	1	SwissProt	GRAP1_MOUSE	GRIP1-associated protein 1 OS=Mus musculus GN=Gripap1 PE=1 SV=1	88	92658	4	1	4	1	0.04	88	GRAP1_MOUSE	GRIP1-associated protein 1 OS=Mus musculus GN=Gripap1 PE=1 SV=1							GRIP1-associated protein 1 OS=Mus musculus GN=Gripap1 PE=1 SV=1
840	1	SwissProt	GAS7_MOUSE	Growth arrest-specific protein 7 OS=Mus musculus GN=Gas7 PE=1 SV=1	14	48143	1	1	1	1	0.08		GAS7_MOUSE	Growth arrest-specific protein 7 OS=Mus musculus GN=Gas7 PE=1 SV=1							Growth arrest-specific protein 7 OS=Mus musculus GN=Gas7 PE=1 SV=1
681	1	SwissProt	GRB2_MOUSE	Growth factor receptor-bound protein 2 OS=Mus musculus GN=Grb2 PE=1 SV=1	30	25222	1	1	1	1	0.15	30	GRB2_MOUSE	Growth factor receptor-bound protein 2 OS=Mus musculus GN=Grb2 PE=1 SV=1							Growth factor receptor-bound protein 2 OS=Mus musculus GN=Grb2 PE=1 SV=1
226	1	SwissProt	GUAD_MOUSE	Guanine deaminase OS=Mus musculus GN=Gda PE=1 SV=1	119	50981	4	2	4	2	0.15	119	GUAD_MOUSE	Guanine deaminase OS=Mus musculus GN=Gda PE=1 SV=1							Guanine deaminase OS=Mus musculus GN=Gda PE=1 SV=1
179	2	SwissProt	GNAI2_MOUSE	Guanine nucleotide-binding protein G(i) subunit alpha-2 OS=Mus musculus GN=Gnai2 PE=1 SV=5	123	40463	5	3	5	3	0.30	123	GNAI2_MOUSE	Guanine nucleotide-binding protein G(i) subunit alpha-2 OS=Mus musculus GN=Gnai2 PE=1 SV=5							Guanine nucleotide-binding protein G(i) subunit alpha-2 OS=Mus musculus GN=Gnai2 PE=1 SV=5
148	1	SwissProt	GBLP_MOUSE	Guanine nucleotide-binding protein subunit beta-2-like 1 OS=Mus musculus GN=Gnb2l1 PE=1 SV=3	171	35055	3	2	3	2	0.23	171	GBLP_MOUSE	Guanine nucleotide-binding protein subunit beta-2-like 1 OS=Mus musculus GN=Gnb2l1 PE=1 SV=3							Guanine nucleotide-binding protein subunit beta-2-like 1 OS=Mus musculus GN=Gnb2l1 PE=1 SV=3
300	1	SwissProt	DKC1_MOUSE	H/ACA ribonucleoprotein complex subunit 4 OS=Mus musculus GN=Dkc1 PE=1 SV=4	97	57365	8	2	8	2	0.13	97	DKC1_MOUSE	H/ACA ribonucleoprotein complex subunit 4 OS=Mus musculus GN=Dkc1 PE=1 SV=4							H/ACA ribonucleoprotein complex subunit 4 OS=Mus musculus GN=Dkc1 PE=1 SV=4
3	3	SwissProt	HS71A_MOUSE	Heat shock 70 kDa protein 1A OS=Mus musculus GN=Hspa1a PE=1 SV=2	583	70036	9	8	7	6	0.44	583	HS71A_MOUSE	Heat shock 70 kDa protein 1A OS=Mus musculus GN=Hspa1a PE=1 SV=2							Heat shock 70 kDa protein 1A OS=Mus musculus GN=Hspa1a PE=1 SV=2
3	1	SwissProt	HSP7C_MOUSE	Heat shock cognate 71 kDa protein OS=Mus musculus GN=Hspa8 PE=1 SV=1	2010	70827	29	21	21	14	1.51	2010	HSP7C_MOUSE	Heat shock cognate 71 kDa protein OS=Mus musculus GN=Hspa8 PE=1 SV=1							Heat shock cognate 71 kDa protein OS=Mus musculus GN=Hspa8 PE=1 SV=1
164	1	SwissProt	HS105_MOUSE	Heat shock protein 105 kDa OS=Mus musculus GN=Hsph1 PE=1 SV=2	148	96346	12	6	12	6	0.25	148	HS105_MOUSE	Heat shock protein 105 kDa OS=Mus musculus GN=Hsph1 PE=1 SV=2							Heat shock protein 105 kDa OS=Mus musculus GN=Hsph1 PE=1 SV=2
16	1	SwissProt	HS90A_MOUSE	Heat shock protein HSP 90-alpha OS=Mus musculus GN=Hsp90aa1 PE=1 SV=4	955	84735	14	10	14	10	0.53	955	HS90A_MOUSE	Heat shock protein HSP 90-alpha OS=Mus musculus GN=Hsp90aa1 PE=1 SV=4							Heat shock protein HSP 90-alpha OS=Mus musculus GN=Hsp90aa1 PE=1 SV=4
3	2	SwissProt	HSP72_MOUSE	Heat shock-related 70 kDa protein 2 OS=Mus musculus GN=Hspa2 PE=1 SV=2	924	69599	15	12	11	8	0.68	924	HSP72_MOUSE	Heat shock-related 70 kDa protein 2 OS=Mus musculus GN=Hspa2 PE=1 SV=2							Heat shock-related 70 kDa protein 2 OS=Mus musculus GN=Hspa2 PE=1 SV=2
208	1	SwissProt	HP1B3_MOUSE	Heterochromatin protein 1-binding protein 3 OS=Mus musculus GN=Hp1bp3 PE=1 SV=1	98	60829	2	2	2	2	0.13	98	HP1B3_MOUSE	Heterochromatin protein 1-binding protein 3 OS=Mus musculus GN=Hp1bp3 PE=1 SV=1							Heterochromatin protein 1-binding protein 3 OS=Mus musculus GN=Hp1bp3 PE=1 SV=1
13	1	SwissProt	HNRPK_MOUSE	Heterogeneous nuclear ribonucleoprotein K OS=Mus musculus GN=Hnrnpk PE=1 SV=1	750	50944	10	8	9	7	0.76	750	HNRPK_MOUSE	Heterogeneous nuclear ribonucleoprotein K OS=Mus musculus GN=Hnrnpk PE=1 SV=1							Heterogeneous nuclear ribonucleoprotein K OS=Mus musculus GN=Hnrnpk PE=1 SV=1
98	1	SwissProt	HXK1_MOUSE	Hexokinase-1 OS=Mus musculus GN=Hk1 PE=1 SV=3	297	108234	10	3	9	3	0.11	297	HXK1_MOUSE	Hexokinase-1 OS=Mus musculus GN=Hk1 PE=1 SV=3							Hexokinase-1 OS=Mus musculus GN=Hk1 PE=1 SV=3
40	1	SwissProt	H14_MOUSE	Histone H1.4 OS=Mus musculus GN=Hist1h1e PE=1 SV=2	332	21964	11	3	6	1	0.38	332	H14_MOUSE	Histone H1.4 OS=Mus musculus GN=Hist1h1e PE=1 SV=2							Histone H1.4 OS=Mus musculus GN=Hist1h1e PE=1 SV=2
34	1	SwissProt	H2A2A_MOUSE	Histone H2A type 2-A OS=Mus musculus GN=Hist2h2aa1 PE=1 SV=3	407	14087	7	5	5	3	1.67	407	H2A2A_MOUSE	Histone H2A type 2-A OS=Mus musculus GN=Hist2h2aa1 PE=1 SV=3							Histone H2A type 2-A OS=Mus musculus GN=Hist2h2aa1 PE=1 SV=3
134	1	SwissProt	H2B1B_MOUSE	Histone H2B type 1-B OS=Mus musculus GN=Hist1h2bb PE=1 SV=3	154	13944	4	1	3	1	0.28	154	H2B1B_MOUSE	Histone H2B type 1-B OS=Mus musculus GN=Hist1h2bb PE=1 SV=3							Histone H2B type 1-B OS=Mus musculus GN=Hist1h2bb PE=1 SV=3
83	1	SwissProt	H3C_MOUSE	Histone H3.3C OS=Mus musculus GN=H3f3c PE=1 SV=3	225	15306	6	5	4	4	2.11	225	H3C_MOUSE	Histone H3.3C OS=Mus musculus GN=H3f3c PE=1 SV=3							Histone H3.3C OS=Mus musculus GN=H3f3c PE=1 SV=3
68	1	SwissProt	H4_MOUSE	Histone H4 OS=Mus musculus GN=Hist1h4a PE=1 SV=2	266	11360	3	3	3	3	1.47	266	H4_MOUSE	Histone H4 OS=Mus musculus GN=Hist1h4a PE=1 SV=2							Histone H4 OS=Mus musculus GN=Hist1h4a PE=1 SV=2
796	1	SwissProt	HD_MOUSE	Huntingtin OS=Mus musculus GN=Htt PE=1 SV=2	20	344471	5	1	5	1	0.01		HD_MOUSE	Huntingtin OS=Mus musculus GN=Htt PE=1 SV=2							Huntingtin OS=Mus musculus GN=Htt PE=1 SV=2
568	1	SwissProt	HCDH_MOUSE	Hydroxyacyl-coenzyme A dehydrogenase, mitochondrial OS=Mus musculus GN=Hadh PE=1 SV=2	45	34442	1	1	1	1	0.11	45	HCDH_MOUSE	Hydroxyacyl-coenzyme A dehydrogenase, mitochondrial OS=Mus musculus GN=Hadh PE=1 SV=2							Hydroxyacyl-coenzyme A dehydrogenase, mitochondrial OS=Mus musculus GN=Hadh PE=1 SV=2
210	1	SwissProt	HMGCL_MOUSE	Hydroxymethylglutaryl-CoA lyase, mitochondrial OS=Mus musculus GN=Hmgcl PE=1 SV=2	154	34217	2	1	2	1	0.11	154	HMGCL_MOUSE	Hydroxymethylglutaryl-CoA lyase, mitochondrial OS=Mus musculus GN=Hmgcl PE=1 SV=2							Hydroxymethylglutaryl-CoA lyase, mitochondrial OS=Mus musculus GN=Hmgcl PE=1 SV=2
243	1	SwissProt	HMCS1_MOUSE	Hydroxymethylglutaryl-CoA synthase, cytoplasmic OS=Mus musculus GN=Hmgcs1 PE=1 SV=1	154	57532	2	1	1	1	0.06	154	HMCS1_MOUSE	Hydroxymethylglutaryl-CoA synthase, cytoplasmic OS=Mus musculus GN=Hmgcs1 PE=1 SV=1							Hydroxymethylglutaryl-CoA synthase, cytoplasmic OS=Mus musculus GN=Hmgcs1 PE=1 SV=1
39	1	SwissProt	IMB1_MOUSE	Importin subunit beta-1 OS=Mus musculus GN=Kpnb1 PE=1 SV=2	585	97122	13	9	11	8	0.40	585	IMB1_MOUSE	Importin subunit beta-1 OS=Mus musculus GN=Kpnb1 PE=1 SV=2							Importin subunit beta-1 OS=Mus musculus GN=Kpnb1 PE=1 SV=2
214	1	SwissProt	IPO5_MOUSE	Importin-5 OS=Mus musculus GN=Ipo5 PE=1 SV=3	154	123511	3	1	3	1	0.03	154	IPO5_MOUSE	Importin-5 OS=Mus musculus GN=Ipo5 PE=1 SV=3							Importin-5 OS=Mus musculus GN=Ipo5 PE=1 SV=3
570	1	SwissProt	IMDH2_MOUSE	Inosine-5'-monophosphate dehydrogenase 2 OS=Mus musculus GN=Impdh2 PE=1 SV=2	45	55780	2	2	2	2	0.14	45	IMDH2_MOUSE	Inosine-5'-monophosphate dehydrogenase 2 OS=Mus musculus GN=Impdh2 PE=1 SV=2							Inosine-5'-monophosphate dehydrogenase 2 OS=Mus musculus GN=Impdh2 PE=1 SV=2
227	1	SwissProt	ITPR1_MOUSE	Inositol 1,4,5-trisphosphate receptor type 1 OS=Mus musculus GN=Itpr1 PE=1 SV=2	118	312968	8	2	8	2	0.02	118	ITPR1_MOUSE	Inositol 1,4,5-trisphosphate receptor type 1 OS=Mus musculus GN=Itpr1 PE=1 SV=2							Inositol 1,4,5-trisphosphate receptor type 1 OS=Mus musculus GN=Itpr1 PE=1 SV=2
42	1	SwissProt	ILF2_MOUSE	Interleukin enhancer-binding factor 2 OS=Mus musculus GN=Ilf2 PE=1 SV=1	325	43035	5	3	4	3	0.28	325	ILF2_MOUSE	Interleukin enhancer-binding factor 2 OS=Mus musculus GN=Ilf2 PE=1 SV=1							Interleukin enhancer-binding factor 2 OS=Mus musculus GN=Ilf2 PE=1 SV=1
30	1	SwissProt	ILF3_MOUSE	Interleukin enhancer-binding factor 3 OS=Mus musculus GN=Ilf3 PE=1 SV=2	443	95961	5	5	4	4	0.16	443	ILF3_MOUSE	Interleukin enhancer-binding factor 3 OS=Mus musculus GN=Ilf3 PE=1 SV=2							Interleukin enhancer-binding factor 3 OS=Mus musculus GN=Ilf3 PE=1 SV=2
749	1	SwissProt	ITSN1_MOUSE	Intersectin-1 OS=Mus musculus GN=Itsn1 PE=1 SV=2	25	194176	4	1	4	1	0.02	25	ITSN1_MOUSE	Intersectin-1 OS=Mus musculus GN=Itsn1 PE=1 SV=2							Intersectin-1 OS=Mus musculus GN=Itsn1 PE=1 SV=2
654	1	SwissProt	IQEC1_MOUSE	IQ motif and SEC7 domain-containing protein 1 OS=Mus musculus GN=Iqsec1 PE=1 SV=2	34	107948	6	1	5	1	0.03	34	IQEC1_MOUSE	IQ motif and SEC7 domain-containing protein 1 OS=Mus musculus GN=Iqsec1 PE=1 SV=2							IQ motif and SEC7 domain-containing protein 1 OS=Mus musculus GN=Iqsec1 PE=1 SV=2
525	1	SwissProt	IDHG1_MOUSE	Isocitrate dehydrogenase [NAD] subunit gamma 1, mitochondrial OS=Mus musculus GN=Idh3g PE=1 SV=1	51	42758	1	1	1	1	0.09	51	IDHG1_MOUSE	Isocitrate dehydrogenase [NAD] subunit gamma 1, mitochondrial OS=Mus musculus GN=Idh3g PE=1 SV=1							Isocitrate dehydrogenase [NAD] subunit gamma 1, mitochondrial OS=Mus musculus GN=Idh3g PE=1 SV=1
343	1	SwissProt	IDHP_MOUSE	Isocitrate dehydrogenase [NADP], mitochondrial OS=Mus musculus GN=Idh2 PE=1 SV=3	87	50874	2	1	2	1	0.07	87	IDHP_MOUSE	Isocitrate dehydrogenase [NADP], mitochondrial OS=Mus musculus GN=Idh2 PE=1 SV=3							Isocitrate dehydrogenase [NADP], mitochondrial OS=Mus musculus GN=Idh2 PE=1 SV=3
434	1	SwissProt	AHI1_MOUSE	Jouberin OS=Mus musculus GN=Ahi1 PE=1 SV=2	65	119575	3	1	3	1	0.03	65	AHI1_MOUSE	Jouberin OS=Mus musculus GN=Ahi1 PE=1 SV=2							Jouberin OS=Mus musculus GN=Ahi1 PE=1 SV=2
127	1	SwissProt	PLAK_MOUSE	Junction plakoglobin OS=Mus musculus GN=Jup PE=1 SV=3	156	81749	2	2	2	2	0.09	156	PLAK_MOUSE	Junction plakoglobin OS=Mus musculus GN=Jup PE=1 SV=3							Junction plakoglobin OS=Mus musculus GN=Jup PE=1 SV=3
581	1	SwissProt	KBTBB_MOUSE	Kelch repeat and BTB domain-containing protein 11 OS=Mus musculus GN=Kbtbd11 PE=1 SV=3	43	67904	2	2	2	2	0.11	43	KBTBB_MOUSE	Kelch repeat and BTB domain-containing protein 11 OS=Mus musculus GN=Kbtbd11 PE=1 SV=3							Kelch repeat and BTB domain-containing protein 11 OS=Mus musculus GN=Kbtbd11 PE=1 SV=3
28	2	SwissProt	K1C14_MOUSE	Keratin, type I cytoskeletal 14 OS=Mus musculus GN=Krt14 PE=1 SV=2	701	52834	16	10	10	6	0.61	701	K1C14_MOUSE	Keratin, type I cytoskeletal 14 OS=Mus musculus GN=Krt14 PE=1 SV=2							Keratin, type I cytoskeletal 14 OS=Mus musculus GN=Krt14 PE=1 SV=2
684	1	SwissProt	KIF5C_MOUSE	Kinesin heavy chain isoform 5C OS=Mus musculus GN=Kif5c PE=1 SV=3	30	109207	7	1	7	1	0.03	30	KIF5C_MOUSE	Kinesin heavy chain isoform 5C OS=Mus musculus GN=Kif5c PE=1 SV=3							Kinesin heavy chain isoform 5C OS=Mus musculus GN=Kif5c PE=1 SV=3
83	1	SwissProt	LMNB1_MOUSE	Lamin-B1 OS=Mus musculus GN=Lmnb1 PE=1 SV=3	335	66745	9	5	9	5	0.31	335	LMNB1_MOUSE	Lamin-B1 OS=Mus musculus GN=Lmnb1 PE=1 SV=3							Lamin-B1 OS=Mus musculus GN=Lmnb1 PE=1 SV=3
292	1	SwissProt	LAMC1_MOUSE	Laminin subunit gamma-1 OS=Mus musculus GN=Lamc1 PE=1 SV=2	99	177185	6	2	6	2	0.04	99	LAMC1_MOUSE	Laminin subunit gamma-1 OS=Mus musculus GN=Lamc1 PE=1 SV=2							Laminin subunit gamma-1 OS=Mus musculus GN=Lamc1 PE=1 SV=2
138	1	SwissProt	LANC1_MOUSE	LanC-like protein 1 OS=Mus musculus GN=Lancl1 PE=1 SV=1	175	45312	3	2	3	2	0.17	175	LANC1_MOUSE	LanC-like protein 1 OS=Mus musculus GN=Lancl1 PE=1 SV=1							LanC-like protein 1 OS=Mus musculus GN=Lancl1 PE=1 SV=1
789	1	SwissProt	LARP1_MOUSE	La-related protein 1 OS=Mus musculus GN=Larp1 PE=1 SV=2	21	121077	3	1	3	1	0.03		LARP1_MOUSE	La-related protein 1 OS=Mus musculus GN=Larp1 PE=1 SV=2							La-related protein 1 OS=Mus musculus GN=Larp1 PE=1 SV=2
397	1	SwissProt	ASGL1_MOUSE	L-asparaginase OS=Mus musculus GN=Asrgl1 PE=1 SV=1	76	33928	2	1	2	1	0.11	76	ASGL1_MOUSE	L-asparaginase OS=Mus musculus GN=Asrgl1 PE=1 SV=1							L-asparaginase OS=Mus musculus GN=Asrgl1 PE=1 SV=1
282	1	SwissProt	LRC47_MOUSE	Leucine-rich repeat-containing protein 47 OS=Mus musculus GN=Lrrc47 PE=1 SV=1	133	63551	1	1	1	1	0.06	133	LRC47_MOUSE	Leucine-rich repeat-containing protein 47 OS=Mus musculus GN=Lrrc47 PE=1 SV=1							Leucine-rich repeat-containing protein 47 OS=Mus musculus GN=Lrrc47 PE=1 SV=1
67	1	SwissProt	LDHA_MOUSE	L-lactate dehydrogenase A chain OS=Mus musculus GN=Ldha PE=1 SV=3	435	36475	8	7	7	6	0.80	435	LDHA_MOUSE	L-lactate dehydrogenase A chain OS=Mus musculus GN=Ldha PE=1 SV=3							L-lactate dehydrogenase A chain OS=Mus musculus GN=Ldha PE=1 SV=3
67	2	SwissProt	LDHB_MOUSE	L-lactate dehydrogenase B chain OS=Mus musculus GN=Ldhb PE=1 SV=2	341	36549	5	5	5	5	0.63	341	LDHB_MOUSE	L-lactate dehydrogenase B chain OS=Mus musculus GN=Ldhb PE=1 SV=2							L-lactate dehydrogenase B chain OS=Mus musculus GN=Ldhb PE=1 SV=2
364	1	SwissProt	LONM_MOUSE	Lon protease homolog, mitochondrial OS=Mus musculus GN=Lonp1 PE=1 SV=2	82	105776	6	3	6	3	0.11	82	LONM_MOUSE	Lon protease homolog, mitochondrial OS=Mus musculus GN=Lonp1 PE=1 SV=2							Lon protease homolog, mitochondrial OS=Mus musculus GN=Lonp1 PE=1 SV=2
602	1	SwissProt	ACBG1_MOUSE	Long-chain-fatty-acid--CoA ligase ACSBG1 OS=Mus musculus GN=Acsbg1 PE=1 SV=1	39	80374	5	1	5	1	0.05	39	ACBG1_MOUSE	Long-chain-fatty-acid--CoA ligase ACSBG1 OS=Mus musculus GN=Acsbg1 PE=1 SV=1							Long-chain-fatty-acid--CoA ligase ACSBG1 OS=Mus musculus GN=Acsbg1 PE=1 SV=1
112	1	SwissProt	SYK_MOUSE	Lysine--tRNA ligase OS=Mus musculus GN=Kars PE=1 SV=1	168	67796	5	2	4	2	0.11	168	SYK_MOUSE	Lysine--tRNA ligase OS=Mus musculus GN=Kars PE=1 SV=1							Lysine--tRNA ligase OS=Mus musculus GN=Kars PE=1 SV=1
717	1	SwissProt	MPP2_MOUSE	MAGUK p55 subfamily member 2 OS=Mus musculus GN=Mpp2 PE=1 SV=1	27	61517	4	1	4	1	0.06	27	MPP2_MOUSE	MAGUK p55 subfamily member 2 OS=Mus musculus GN=Mpp2 PE=1 SV=1							MAGUK p55 subfamily member 2 OS=Mus musculus GN=Mpp2 PE=1 SV=1
143	1	SwissProt	MDHC_MOUSE	Malate dehydrogenase, cytoplasmic OS=Mus musculus GN=Mdh1 PE=1 SV=3	175	36488	2	2	2	2	0.22	175	MDHC_MOUSE	Malate dehydrogenase, cytoplasmic OS=Mus musculus GN=Mdh1 PE=1 SV=3							Malate dehydrogenase, cytoplasmic OS=Mus musculus GN=Mdh1 PE=1 SV=3
130	1	SwissProt	MATR3_MOUSE	Matrin-3 OS=Mus musculus GN=Matr3 PE=1 SV=1	181	94572	7	5	6	4	0.21	181	MATR3_MOUSE	Matrin-3 OS=Mus musculus GN=Matr3 PE=1 SV=1							Matrin-3 OS=Mus musculus GN=Matr3 PE=1 SV=1
250	1	SwissProt	PITM1_MOUSE	Membrane-associated phosphatidylinositol transfer protein 1 OS=Mus musculus GN=Pitpnm1 PE=1 SV=1	110	134855	4	2	4	2	0.06	110	PITM1_MOUSE	Membrane-associated phosphatidylinositol transfer protein 1 OS=Mus musculus GN=Pitpnm1 PE=1 SV=1							Membrane-associated phosphatidylinositol transfer protein 1 OS=Mus musculus GN=Pitpnm1 PE=1 SV=1
286	1	SwissProt	MMSA_MOUSE	Methylmalonate-semialdehyde dehydrogenase [acylating], mitochondrial OS=Mus musculus GN=Aldh6a1 PE=1 SV=1	100	57878	5	2	5	2	0.13	100	MMSA_MOUSE	Methylmalonate-semialdehyde dehydrogenase [acylating], mitochondrial OS=Mus musculus GN=Aldh6a1 PE=1 SV=1							Methylmalonate-semialdehyde dehydrogenase [acylating], mitochondrial OS=Mus musculus GN=Aldh6a1 PE=1 SV=1
637	1	SwissProt	MEP50_MOUSE	Methylosome protein 50 OS=Mus musculus GN=Wdr77 PE=1 SV=1	35	36919	1	1	1	1	0.10	35	MEP50_MOUSE	Methylosome protein 50 OS=Mus musculus GN=Wdr77 PE=1 SV=1							Methylosome protein 50 OS=Mus musculus GN=Wdr77 PE=1 SV=1
14	1	SwissProt	MAP1B_MOUSE	Microtubule-associated protein 1B OS=Mus musculus GN=Map1b PE=1 SV=2	728	270089	21	12	20	11	0.18	728	MAP1B_MOUSE	Microtubule-associated protein 1B OS=Mus musculus GN=Map1b PE=1 SV=2							Microtubule-associated protein 1B OS=Mus musculus GN=Map1b PE=1 SV=2
616	1	SwissProt	MINK1_MOUSE	Misshapen-like kinase 1 OS=Mus musculus GN=Mink1 PE=1 SV=3	37	147203	4	1	4	1	0.03	37	MINK1_MOUSE	Misshapen-like kinase 1 OS=Mus musculus GN=Mink1 PE=1 SV=3							Misshapen-like kinase 1 OS=Mus musculus GN=Mink1 PE=1 SV=3
317	1	SwissProt	FIS1_MOUSE	Mitochondrial fission 1 protein OS=Mus musculus GN=Fis1 PE=1 SV=1	93	16998	1	1	1	1	0.23	93	FIS1_MOUSE	Mitochondrial fission 1 protein OS=Mus musculus GN=Fis1 PE=1 SV=1							Mitochondrial fission 1 protein OS=Mus musculus GN=Fis1 PE=1 SV=1
648	1	SwissProt	GHC1_MOUSE	Mitochondrial glutamate carrier 1 OS=Mus musculus GN=Slc25a22 PE=1 SV=1	34	34648	2	1	2	1	0.11	34	GHC1_MOUSE	Mitochondrial glutamate carrier 1 OS=Mus musculus GN=Slc25a22 PE=1 SV=1							Mitochondrial glutamate carrier 1 OS=Mus musculus GN=Slc25a22 PE=1 SV=1
126	1	SwissProt	TOM70_MOUSE	Mitochondrial import receptor subunit TOM70 OS=Mus musculus GN=Tomm70a PE=1 SV=2	157	67547	2	2	2	2	0.11	157	TOM70_MOUSE	Mitochondrial import receptor subunit TOM70 OS=Mus musculus GN=Tomm70a PE=1 SV=2							Mitochondrial import receptor subunit TOM70 OS=Mus musculus GN=Tomm70a PE=1 SV=2
214	1	SwissProt	MNF1_MOUSE	Mitochondrial nucleoid factor 1 OS=Mus musculus GN=Mnf1 PE=1 SV=1	126	16310	1	1	1	1	0.24	126	MNF1_MOUSE	Mitochondrial nucleoid factor 1 OS=Mus musculus GN=Mnf1 PE=1 SV=1							Mitochondrial nucleoid factor 1 OS=Mus musculus GN=Mnf1 PE=1 SV=1
115	1	SwissProt	MK01_MOUSE	Mitogen-activated protein kinase 1 OS=Mus musculus GN=Mapk1 PE=1 SV=3	243	41249	6	4	4	3	0.42	243	MK01_MOUSE	Mitogen-activated protein kinase 1 OS=Mus musculus GN=Mapk1 PE=1 SV=3							Mitogen-activated protein kinase 1 OS=Mus musculus GN=Mapk1 PE=1 SV=3
111	1	SwissProt	MOES_MOUSE	Moesin OS=Mus musculus GN=Msn PE=1 SV=3	200	67725	9	5	8	4	0.31	200	MOES_MOUSE	Moesin OS=Mus musculus GN=Msn PE=1 SV=3							Moesin OS=Mus musculus GN=Msn PE=1 SV=3
171	1	SwissProt	BIN1_MOUSE	Myc box-dependent-interacting protein 1 OS=Mus musculus GN=Bin1 PE=1 SV=1	144	64430	4	3	4	3	0.18	144	BIN1_MOUSE	Myc box-dependent-interacting protein 1 OS=Mus musculus GN=Bin1 PE=1 SV=1							Myc box-dependent-interacting protein 1 OS=Mus musculus GN=Bin1 PE=1 SV=1
98	1	SwissProt	MYEF2_MOUSE	Myelin expression factor 2 OS=Mus musculus GN=Myef2 PE=1 SV=1	195	63254	4	2	4	2	0.12	195	MYEF2_MOUSE	Myelin expression factor 2 OS=Mus musculus GN=Myef2 PE=1 SV=1							Myelin expression factor 2 OS=Mus musculus GN=Myef2 PE=1 SV=1
299	1	SwissProt	MYPR_MOUSE	Myelin proteolipid protein OS=Mus musculus GN=Plp1 PE=1 SV=2	100	30057	2	2	2	2	0.27	100	MYPR_MOUSE	Myelin proteolipid protein OS=Mus musculus GN=Plp1 PE=1 SV=2							Myelin proteolipid protein OS=Mus musculus GN=Plp1 PE=1 SV=2
2	2	SwissProt	MYH1_MOUSE	Myosin-1 OS=Mus musculus GN=Myh1 PE=1 SV=1	1752	223203	62	36	47	29	0.71	1752	MYH1_MOUSE	Myosin-1 OS=Mus musculus GN=Myh1 PE=1 SV=1							Myosin-1 OS=Mus musculus GN=Myh1 PE=1 SV=1
2	1	SwissProt	MYH4_MOUSE	Myosin-4 OS=Mus musculus GN=Myh4 PE=1 SV=1	2014	222720	72	41	52	31	0.80	2014	MYH4_MOUSE	Myosin-4 OS=Mus musculus GN=Myh4 PE=1 SV=1							Myosin-4 OS=Mus musculus GN=Myh4 PE=1 SV=1
485	1	SwissProt	MARCS_MOUSE	Myristoylated alanine-rich C-kinase substrate OS=Mus musculus GN=Marcks PE=1 SV=2	58	29644	1	1	1	1	0.13	58	MARCS_MOUSE	Myristoylated alanine-rich C-kinase substrate OS=Mus musculus GN=Marcks PE=1 SV=2							Myristoylated alanine-rich C-kinase substrate OS=Mus musculus GN=Marcks PE=1 SV=2
699	1	SwissProt	NEUA_MOUSE	N-acylneuraminate cytidylyltransferase OS=Mus musculus GN=Cmas PE=1 SV=2	29	48028	4	2	4	2	0.16	29	NEUA_MOUSE	N-acylneuraminate cytidylyltransferase OS=Mus musculus GN=Cmas PE=1 SV=2							N-acylneuraminate cytidylyltransferase OS=Mus musculus GN=Cmas PE=1 SV=2
729	1	SwissProt	NNRE_MOUSE	NAD(P)H-hydrate epimerase OS=Mus musculus GN=Apoa1bp PE=1 SV=1	26	30953	1	1	1	1	0.12	26	NNRE_MOUSE	NAD(P)H-hydrate epimerase OS=Mus musculus GN=Apoa1bp PE=1 SV=1							NAD(P)H-hydrate epimerase OS=Mus musculus GN=Apoa1bp PE=1 SV=1
234	1	SwissProt	SIR2_MOUSE	NAD-dependent protein deacetylase sirtuin-2 OS=Mus musculus GN=Sirt2 PE=1 SV=2	116	43228	3	3	3	3	0.28	116	SIR2_MOUSE	NAD-dependent protein deacetylase sirtuin-2 OS=Mus musculus GN=Sirt2 PE=1 SV=2							NAD-dependent protein deacetylase sirtuin-2 OS=Mus musculus GN=Sirt2 PE=1 SV=2
155	1	SwissProt	NRDC_MOUSE	Nardilysin OS=Mus musculus GN=Nrd1 PE=1 SV=1	155	132808	5	4	4	4	0.12	155	NRDC_MOUSE	Nardilysin OS=Mus musculus GN=Nrd1 PE=1 SV=1							Nardilysin OS=Mus musculus GN=Nrd1 PE=1 SV=1
108	1	SwissProt	NACAM_MOUSE	Nascent polypeptide-associated complex subunit alpha, muscle-specific form OS=Mus musculus GN=Naca PE=1 SV=2	207	220364	11	3	8	2	0.03	207	NACAM_MOUSE	Nascent polypeptide-associated complex subunit alpha, muscle-specific form OS=Mus musculus GN=Naca PE=1 SV=2							Nascent polypeptide-associated complex subunit alpha, muscle-specific form OS=Mus musculus GN=Naca PE=1 SV=2
13	1	SwissProt	NCKP1_MOUSE	Nck-associated protein 1 OS=Mus musculus GN=Nckap1 PE=1 SV=2	575	128700	22	14	17	11	0.49	575	NCKP1_MOUSE	Nck-associated protein 1 OS=Mus musculus GN=Nckap1 PE=1 SV=2							Nck-associated protein 1 OS=Mus musculus GN=Nckap1 PE=1 SV=2
242	1	SwissProt	NRX3A_MOUSE	Neurexin-3-alpha OS=Mus musculus GN=Nrxn3 PE=1 SV=2	113	173318	5	2	5	2	0.04	113	NRX3A_MOUSE	Neurexin-3-alpha OS=Mus musculus GN=Nrxn3 PE=1 SV=2							Neurexin-3-alpha OS=Mus musculus GN=Nrxn3 PE=1 SV=2
267	1	SwissProt	NBEA_MOUSE	Neurobeachin OS=Mus musculus GN=Nbea PE=1 SV=1	105	326536	8	3	7	2	0.03	105	NBEA_MOUSE	Neurobeachin OS=Mus musculus GN=Nbea PE=1 SV=1							Neurobeachin OS=Mus musculus GN=Nbea PE=1 SV=1
369	1	SwissProt	NCALD_MOUSE	Neurocalcin-delta OS=Mus musculus GN=Ncald PE=1 SV=4	81	22231	2	1	2	1	0.17	81	NCALD_MOUSE	Neurocalcin-delta OS=Mus musculus GN=Ncald PE=1 SV=4							Neurocalcin-delta OS=Mus musculus GN=Ncald PE=1 SV=4
76	1	SwissProt	NCDN_MOUSE	Neurochondrin OS=Mus musculus GN=Ncdn PE=1 SV=1	362	78845	7	5	6	4	0.26	362	NCDN_MOUSE	Neurochondrin OS=Mus musculus GN=Ncdn PE=1 SV=1							Neurochondrin OS=Mus musculus GN=Ncdn PE=1 SV=1
30	1	SwissProt	NFASC_MOUSE	Neurofascin OS=Mus musculus GN=Nfasc PE=1 SV=1	423	137889	8	8	7	7	0.24	423	NFASC_MOUSE	Neurofascin OS=Mus musculus GN=Nfasc PE=1 SV=1							Neurofascin OS=Mus musculus GN=Nfasc PE=1 SV=1
405	1	SwissProt	NFL_MOUSE	Neurofilament light polypeptide OS=Mus musculus GN=Nefl PE=1 SV=5	73	61471	4	2	4	2	0.12	73	NFL_MOUSE	Neurofilament light polypeptide OS=Mus musculus GN=Nefl PE=1 SV=5							Neurofilament light polypeptide OS=Mus musculus GN=Nefl PE=1 SV=5
392	1	SwissProt	NID1_MOUSE	Nidogen-1 OS=Mus musculus GN=Nid1 PE=1 SV=2	77	136450	5	3	5	3	0.08	77	NID1_MOUSE	Nidogen-1 OS=Mus musculus GN=Nid1 PE=1 SV=2							Nidogen-1 OS=Mus musculus GN=Nid1 PE=1 SV=2
122	1	SwissProt	NONO_MOUSE	Non-POU domain-containing octamer-binding protein OS=Mus musculus GN=Nono PE=1 SV=3	157	54506	3	2	3	2	0.14	157	NONO_MOUSE	Non-POU domain-containing octamer-binding protein OS=Mus musculus GN=Nono PE=1 SV=3							Non-POU domain-containing octamer-binding protein OS=Mus musculus GN=Nono PE=1 SV=3
262	1	SwissProt	NCBP1_MOUSE	Nuclear cap-binding protein subunit 1 OS=Mus musculus GN=Ncbp1 PE=1 SV=2	107	91868	3	2	3	2	0.08	107	NCBP1_MOUSE	Nuclear cap-binding protein subunit 1 OS=Mus musculus GN=Ncbp1 PE=1 SV=2							Nuclear cap-binding protein subunit 1 OS=Mus musculus GN=Ncbp1 PE=1 SV=2
741	1	SwissProt	NEMF_MOUSE	Nuclear export mediator factor Nemf OS=Mus musculus GN=Nemf PE=1 SV=2	26	121112	3	1	3	1	0.03	26	NEMF_MOUSE	Nuclear export mediator factor Nemf OS=Mus musculus GN=Nemf PE=1 SV=2							Nuclear export mediator factor Nemf OS=Mus musculus GN=Nemf PE=1 SV=2
192	1	SwissProt	YBOX1_MOUSE	Nuclease-sensitive element-binding protein 1 OS=Mus musculus GN=Ybx1 PE=1 SV=3	21	35709	1	1	1	1	0.11		YBOX1_MOUSE	Nuclease-sensitive element-binding protein 1 OS=Mus musculus GN=Ybx1 PE=1 SV=3							Nuclease-sensitive element-binding protein 1 OS=Mus musculus GN=Ybx1 PE=1 SV=3
31	1	SwissProt	NUCL_MOUSE	Nucleolin OS=Mus musculus GN=Ncl PE=1 SV=2	438	76677	6	5	6	5	0.27	438	NUCL_MOUSE	Nucleolin OS=Mus musculus GN=Ncl PE=1 SV=2							Nucleolin OS=Mus musculus GN=Ncl PE=1 SV=2
575	1	SwissProt	NPM_MOUSE	Nucleophosmin OS=Mus musculus GN=Npm1 PE=1 SV=1	44	32540	3	2	1	1	0.25	44	NPM_MOUSE	Nucleophosmin OS=Mus musculus GN=Npm1 PE=1 SV=1							Nucleophosmin OS=Mus musculus GN=Npm1 PE=1 SV=1
20	1	SwissProt	NP1L4_MOUSE	Nucleosome assembly protein 1-like 4 OS=Mus musculus GN=Nap1l4 PE=1 SV=1	468	42653	8	8	7	7	0.96	468	NP1L4_MOUSE	Nucleosome assembly protein 1-like 4 OS=Mus musculus GN=Nap1l4 PE=1 SV=1							Nucleosome assembly protein 1-like 4 OS=Mus musculus GN=Nap1l4 PE=1 SV=1
99	1	SwissProt	OXR1_MOUSE	Oxidation resistance protein 1 OS=Mus musculus GN=Oxr1 PE=1 SV=3	295	95852	4	4	3	3	0.12	295	OXR1_MOUSE	Oxidation resistance protein 1 OS=Mus musculus GN=Oxr1 PE=1 SV=3							Oxidation resistance protein 1 OS=Mus musculus GN=Oxr1 PE=1 SV=3
194	1	SwissProt	PSPC1_MOUSE	Paraspeckle component 1 OS=Mus musculus GN=Pspc1 PE=1 SV=1	154	58721	2	1	2	1	0.06	154	PSPC1_MOUSE	Paraspeckle component 1 OS=Mus musculus GN=Pspc1 PE=1 SV=1							Paraspeckle component 1 OS=Mus musculus GN=Pspc1 PE=1 SV=1
375	1	SwissProt	PPIA_MOUSE	Peptidyl-prolyl cis-trans isomerase A OS=Mus musculus GN=Ppia PE=1 SV=2	79	17960	2	2	2	2	0.48	79	PPIA_MOUSE	Peptidyl-prolyl cis-trans isomerase A OS=Mus musculus GN=Ppia PE=1 SV=2							Peptidyl-prolyl cis-trans isomerase A OS=Mus musculus GN=Ppia PE=1 SV=2
84	1	SwissProt	PRDX1_MOUSE	Peroxiredoxin-1 OS=Mus musculus GN=Prdx1 PE=1 SV=1	332	22162	9	5	8	4	0.89	332	PRDX1_MOUSE	Peroxiredoxin-1 OS=Mus musculus GN=Prdx1 PE=1 SV=1							Peroxiredoxin-1 OS=Mus musculus GN=Prdx1 PE=1 SV=1
32	1	SwissProt	PRDX2_MOUSE	Peroxiredoxin-2 OS=Mus musculus GN=Prdx2 PE=1 SV=3	637	21765	9	8	7	6	1.65	637	PRDX2_MOUSE	Peroxiredoxin-2 OS=Mus musculus GN=Prdx2 PE=1 SV=3							Peroxiredoxin-2 OS=Mus musculus GN=Prdx2 PE=1 SV=3
385	1	SwissProt	PSD3_MOUSE	PH and SEC7 domain-containing protein 3 OS=Mus musculus GN=Psd3 PE=1 SV=2	78	114651	4	2	4	2	0.07	78	PSD3_MOUSE	PH and SEC7 domain-containing protein 3 OS=Mus musculus GN=Psd3 PE=1 SV=2							PH and SEC7 domain-containing protein 3 OS=Mus musculus GN=Psd3 PE=1 SV=2
39	1	SwissProt	PI42A_MOUSE	Phosphatidylinositol 5-phosphate 4-kinase type-2 alpha OS=Mus musculus GN=Pip4k2a PE=1 SV=1	333	46122	6	5	6	5	0.48	333	PI42A_MOUSE	Phosphatidylinositol 5-phosphate 4-kinase type-2 alpha OS=Mus musculus GN=Pip4k2a PE=1 SV=1							Phosphatidylinositol 5-phosphate 4-kinase type-2 alpha OS=Mus musculus GN=Pip4k2a PE=1 SV=1
169	1	SwissProt	PIPNA_MOUSE	Phosphatidylinositol transfer protein alpha isoform OS=Mus musculus GN=Pitpna PE=1 SV=2	146	31873	3	2	2	1	0.25	146	PIPNA_MOUSE	Phosphatidylinositol transfer protein alpha isoform OS=Mus musculus GN=Pitpna PE=1 SV=2							Phosphatidylinositol transfer protein alpha isoform OS=Mus musculus GN=Pitpna PE=1 SV=2
673	1	SwissProt	PICA_MOUSE	Phosphatidylinositol-binding clathrin assembly protein OS=Mus musculus GN=Picalm PE=1 SV=1	31	71498	3	1	3	1	0.05	31	PICA_MOUSE	Phosphatidylinositol-binding clathrin assembly protein OS=Mus musculus GN=Picalm PE=1 SV=1							Phosphatidylinositol-binding clathrin assembly protein OS=Mus musculus GN=Picalm PE=1 SV=1
511	1	SwissProt	PI3R4_MOUSE	Phosphoinositide 3-kinase regulatory subunit 4 OS=Mus musculus GN=Pik3r4 PE=1 SV=3	53	152502	3	1	3	1	0.02	53	PI3R4_MOUSE	Phosphoinositide 3-kinase regulatory subunit 4 OS=Mus musculus GN=Pik3r4 PE=1 SV=3							Phosphoinositide 3-kinase regulatory subunit 4 OS=Mus musculus GN=Pik3r4 PE=1 SV=3
248	1	SwissProt	KPRB_MOUSE	Phosphoribosyl pyrophosphate synthase-associated protein 2 OS=Mus musculus GN=Prpsap2 PE=1 SV=1	60	40854	1	1	1	1	0.09	60	KPRB_MOUSE	Phosphoribosyl pyrophosphate synthase-associated protein 2 OS=Mus musculus GN=Prpsap2 PE=1 SV=1							Phosphoribosyl pyrophosphate synthase-associated protein 2 OS=Mus musculus GN=Prpsap2 PE=1 SV=1
133	1	SwissProt	PHYIP_MOUSE	Phytanoyl-CoA hydroxylase-interacting protein OS=Mus musculus GN=Phyhip PE=1 SV=1	179	37530	4	3	4	3	0.33	179	PHYIP_MOUSE	Phytanoyl-CoA hydroxylase-interacting protein OS=Mus musculus GN=Phyhip PE=1 SV=1							Phytanoyl-CoA hydroxylase-interacting protein OS=Mus musculus GN=Phyhip PE=1 SV=1
199	1	SwissProt	AT2B2_MOUSE	Plasma membrane calcium-transporting ATPase 2 OS=Mus musculus GN=Atp2b2 PE=1 SV=2	131	132503	4	3	4	3	0.09	131	AT2B2_MOUSE	Plasma membrane calcium-transporting ATPase 2 OS=Mus musculus GN=Atp2b2 PE=1 SV=2							Plasma membrane calcium-transporting ATPase 2 OS=Mus musculus GN=Atp2b2 PE=1 SV=2
187	1	SwissProt	LIS1_MOUSE	Platelet-activating factor acetylhydrolase IB subunit alpha OS=Mus musculus GN=Pafah1b1 PE=1 SV=2	154	46640	2	1	2	1	0.08	154	LIS1_MOUSE	Platelet-activating factor acetylhydrolase IB subunit alpha OS=Mus musculus GN=Pafah1b1 PE=1 SV=2							Platelet-activating factor acetylhydrolase IB subunit alpha OS=Mus musculus GN=Pafah1b1 PE=1 SV=2
52	1	SwissProt	PLEC_MOUSE	Plectin OS=Mus musculus GN=Plec PE=1 SV=2	480	533889	14	5	14	5	0.03	480	PLEC_MOUSE	Plectin OS=Mus musculus GN=Plec PE=1 SV=2							Plectin OS=Mus musculus GN=Plec PE=1 SV=2
102	1	SwissProt	PCBP2_MOUSE	Poly(rC)-binding protein 2 OS=Mus musculus GN=Pcbp2 PE=1 SV=1	216	38197	8	5	5	4	0.60	216	PCBP2_MOUSE	Poly(rC)-binding protein 2 OS=Mus musculus GN=Pcbp2 PE=1 SV=1							Poly(rC)-binding protein 2 OS=Mus musculus GN=Pcbp2 PE=1 SV=1
141	1	SwissProt	PABP1_MOUSE	Polyadenylate-binding protein 1 OS=Mus musculus GN=Pabpc1 PE=1 SV=2	175	70626	3	2	3	2	0.11	175	PABP1_MOUSE	Polyadenylate-binding protein 1 OS=Mus musculus GN=Pabpc1 PE=1 SV=2							Polyadenylate-binding protein 1 OS=Mus musculus GN=Pabpc1 PE=1 SV=2
91	1	SwissProt	PTRF_MOUSE	Polymerase I and transcript release factor OS=Mus musculus GN=Ptrf PE=1 SV=1	232	43927	3	2	3	2	0.18	232	PTRF_MOUSE	Polymerase I and transcript release factor OS=Mus musculus GN=Ptrf PE=1 SV=1							Polymerase I and transcript release factor OS=Mus musculus GN=Ptrf PE=1 SV=1
73	1	SwissProt	PTBP2_MOUSE	Polypyrimidine tract-binding protein 2 OS=Mus musculus GN=Ptbp2 PE=1 SV=2	401	57453	7	4	6	3	0.29	401	PTBP2_MOUSE	Polypyrimidine tract-binding protein 2 OS=Mus musculus GN=Ptbp2 PE=1 SV=2							Polypyrimidine tract-binding protein 2 OS=Mus musculus GN=Ptbp2 PE=1 SV=2
371	1	SwissProt	PNPT1_MOUSE	Polyribonucleotide nucleotidyltransferase 1, mitochondrial OS=Mus musculus GN=Pnpt1 PE=1 SV=1	80	85628	5	2	5	2	0.09	80	PNPT1_MOUSE	Polyribonucleotide nucleotidyltransferase 1, mitochondrial OS=Mus musculus GN=Pnpt1 PE=1 SV=1							Polyribonucleotide nucleotidyltransferase 1, mitochondrial OS=Mus musculus GN=Pnpt1 PE=1 SV=1
559	1	SwissProt	UBB_MOUSE	Polyubiquitin-B OS=Mus musculus GN=Ubb PE=1 SV=1	46	34348	2	2	2	2	0.23	46	UBB_MOUSE	Polyubiquitin-B OS=Mus musculus GN=Ubb PE=1 SV=1							Polyubiquitin-B OS=Mus musculus GN=Ubb PE=1 SV=1
313	1	SwissProt	PFD5_MOUSE	Prefoldin subunit 5 OS=Mus musculus GN=Pfdn5 PE=1 SV=1	94	17345	3	3	3	3	0.83	94	PFD5_MOUSE	Prefoldin subunit 5 OS=Mus musculus GN=Pfdn5 PE=1 SV=1							Prefoldin subunit 5 OS=Mus musculus GN=Pfdn5 PE=1 SV=1
54	1	SwissProt	PRP8_MOUSE	Pre-mRNA-processing-splicing factor 8 OS=Mus musculus GN=Prpf8 PE=1 SV=2	310	273443	19	8	18	8	0.11	310	PRP8_MOUSE	Pre-mRNA-processing-splicing factor 8 OS=Mus musculus GN=Prpf8 PE=1 SV=2							Pre-mRNA-processing-splicing factor 8 OS=Mus musculus GN=Prpf8 PE=1 SV=2
35	1	SwissProt	DDX5_MOUSE	Probable ATP-dependent RNA helicase DDX5 OS=Mus musculus GN=Ddx5 PE=1 SV=2	388	69247	9	8	9	8	0.52	388	DDX5_MOUSE	Probable ATP-dependent RNA helicase DDX5 OS=Mus musculus GN=Ddx5 PE=1 SV=2							Probable ATP-dependent RNA helicase DDX5 OS=Mus musculus GN=Ddx5 PE=1 SV=2
845	1	SwissProt	USP9X_MOUSE	Probable ubiquitin carboxyl-terminal hydrolase FAF-X OS=Mus musculus GN=Usp9x PE=1 SV=2	14	290526	7	1	6	1	0.01		USP9X_MOUSE	Probable ubiquitin carboxyl-terminal hydrolase FAF-X OS=Mus musculus GN=Usp9x PE=1 SV=2							Probable ubiquitin carboxyl-terminal hydrolase FAF-X OS=Mus musculus GN=Usp9x PE=1 SV=2
113	1	SwissProt	PROF2_MOUSE	Profilin-2 OS=Mus musculus GN=Pfn2 PE=1 SV=3	268	15022	3	3	2	2	1.00	268	PROF2_MOUSE	Profilin-2 OS=Mus musculus GN=Pfn2 PE=1 SV=3							Profilin-2 OS=Mus musculus GN=Pfn2 PE=1 SV=3
232	1	SwissProt	PDC6I_MOUSE	Programmed cell death 6-interacting protein OS=Mus musculus GN=Pdcd6ip PE=1 SV=3	117	95964	4	1	4	1	0.04	117	PDC6I_MOUSE	Programmed cell death 6-interacting protein OS=Mus musculus GN=Pdcd6ip PE=1 SV=3							Programmed cell death 6-interacting protein OS=Mus musculus GN=Pdcd6ip PE=1 SV=3
502	1	SwissProt	PDCD6_MOUSE	Programmed cell death protein 6 OS=Mus musculus GN=Pdcd6 PE=1 SV=2	55	21854	1	1	1	1	0.18	55	PDCD6_MOUSE	Programmed cell death protein 6 OS=Mus musculus GN=Pdcd6 PE=1 SV=2							Programmed cell death protein 6 OS=Mus musculus GN=Pdcd6 PE=1 SV=2
24	1	SwissProt	PA2G4_MOUSE	Proliferation-associated protein 2G4 OS=Mus musculus GN=Pa2g4 PE=1 SV=3	513	43671	6	5	5	4	0.51	513	PA2G4_MOUSE	Proliferation-associated protein 2G4 OS=Mus musculus GN=Pa2g4 PE=1 SV=3							Proliferation-associated protein 2G4 OS=Mus musculus GN=Pa2g4 PE=1 SV=3
642	1	SwissProt	PCCB_MOUSE	Propionyl-CoA carboxylase beta chain, mitochondrial OS=Mus musculus GN=Pccb PE=1 SV=2	35	58372	2	2	2	2	0.13	35	PCCB_MOUSE	Propionyl-CoA carboxylase beta chain, mitochondrial OS=Mus musculus GN=Pccb PE=1 SV=2							Propionyl-CoA carboxylase beta chain, mitochondrial OS=Mus musculus GN=Pccb PE=1 SV=2
528	1	SwissProt	ADRM1_MOUSE	Proteasomal ubiquitin receptor ADRM1 OS=Mus musculus GN=Adrm1 PE=1 SV=2	50	42034	3	2	3	2	0.19	50	ADRM1_MOUSE	Proteasomal ubiquitin receptor ADRM1 OS=Mus musculus GN=Adrm1 PE=1 SV=2							Proteasomal ubiquitin receptor ADRM1 OS=Mus musculus GN=Adrm1 PE=1 SV=2
160	1	SwissProt	PSA3_MOUSE	Proteasome subunit alpha type-3 OS=Mus musculus GN=Psma3 PE=1 SV=3	154	28387	1	1	1	1	0.13	154	PSA3_MOUSE	Proteasome subunit alpha type-3 OS=Mus musculus GN=Psma3 PE=1 SV=3							Proteasome subunit alpha type-3 OS=Mus musculus GN=Psma3 PE=1 SV=3
829	1	SwissProt	PSA6_MOUSE	Proteasome subunit alpha type-6 OS=Mus musculus GN=Psma6 PE=1 SV=1	15	27355	1	1	1	1	0.14		PSA6_MOUSE	Proteasome subunit alpha type-6 OS=Mus musculus GN=Psma6 PE=1 SV=1							Proteasome subunit alpha type-6 OS=Mus musculus GN=Psma6 PE=1 SV=1
676	1	SwissProt	PSB4_MOUSE	Proteasome subunit beta type-4 OS=Mus musculus GN=Psmb4 PE=1 SV=1	31	29097	1	1	1	1	0.13	31	PSB4_MOUSE	Proteasome subunit beta type-4 OS=Mus musculus GN=Psmb4 PE=1 SV=1							Proteasome subunit beta type-4 OS=Mus musculus GN=Psmb4 PE=1 SV=1
625	1	SwissProt	PSB5_MOUSE	Proteasome subunit beta type-5 OS=Mus musculus GN=Psmb5 PE=1 SV=3	36	28514	1	1	1	1	0.13	36	PSB5_MOUSE	Proteasome subunit beta type-5 OS=Mus musculus GN=Psmb5 PE=1 SV=3							Proteasome subunit beta type-5 OS=Mus musculus GN=Psmb5 PE=1 SV=3
181	2	SwissProt	41_MOUSE	Protein 4.1 OS=Mus musculus GN=Epb41 PE=1 SV=2	124	95853	3	3	2	2	0.12	124	41_MOUSE	Protein 4.1 OS=Mus musculus GN=Epb41 PE=1 SV=2							Protein 4.1 OS=Mus musculus GN=Epb41 PE=1 SV=2
136	1	SwissProt	ANM1_MOUSE	Protein arginine N-methyltransferase 1 OS=Mus musculus GN=Prmt1 PE=1 SV=1	174	42408	7	6	7	6	0.66	174	ANM1_MOUSE	Protein arginine N-methyltransferase 1 OS=Mus musculus GN=Prmt1 PE=1 SV=1							Protein arginine N-methyltransferase 1 OS=Mus musculus GN=Prmt1 PE=1 SV=1
123	2	SwissProt	AGO1_MOUSE	Protein argonaute-1 OS=Mus musculus GN=Eif2c1 PE=1 SV=2	133	97152	5	2	5	2	0.08	133	AGO1_MOUSE	Protein argonaute-1 OS=Mus musculus GN=Eif2c1 PE=1 SV=2							Protein argonaute-1 OS=Mus musculus GN=Eif2c1 PE=1 SV=2
65	1	SwissProt	PDIA6_MOUSE	Protein disulfide-isomerase A6 OS=Mus musculus GN=Pdia6 PE=1 SV=3	436	48070	4	3	3	3	0.25	436	PDIA6_MOUSE	Protein disulfide-isomerase A6 OS=Mus musculus GN=Pdia6 PE=1 SV=3							Protein disulfide-isomerase A6 OS=Mus musculus GN=Pdia6 PE=1 SV=3
298	1	SwissProt	ENAH_MOUSE	Protein enabled homolog OS=Mus musculus GN=Enah PE=1 SV=2	102	85792	3	1	3	1	0.04	102	ENAH_MOUSE	Protein enabled homolog OS=Mus musculus GN=Enah PE=1 SV=2							Protein enabled homolog OS=Mus musculus GN=Enah PE=1 SV=2
619	1	SwissProt	FLII_MOUSE	Protein flightless-1 homolog OS=Mus musculus GN=Flii PE=1 SV=1	37	144712	4	1	4	1	0.03	37	FLII_MOUSE	Protein flightless-1 homolog OS=Mus musculus GN=Flii PE=1 SV=1							Protein flightless-1 homolog OS=Mus musculus GN=Flii PE=1 SV=1
178	1	SwissProt	IMPCT_MOUSE	Protein IMPACT OS=Mus musculus GN=Impact PE=1 SV=2	141	36253	3	1	3	1	0.10	141	IMPCT_MOUSE	Protein IMPACT OS=Mus musculus GN=Impact PE=1 SV=2							Protein IMPACT OS=Mus musculus GN=Impact PE=1 SV=2
197	1	SwissProt	K1045_MOUSE	Protein KIAA1045 OS=Mus musculus GN=Kiaa1045 PE=1 SV=2	154	45194	2	1	2	1	0.08	154	K1045_MOUSE	Protein KIAA1045 OS=Mus musculus GN=Kiaa1045 PE=1 SV=2							Protein KIAA1045 OS=Mus musculus GN=Kiaa1045 PE=1 SV=2
82	1	SwissProt	PACN1_MOUSE	Protein kinase C and casein kinase substrate in neurons protein 1 OS=Mus musculus GN=Pacsin1 PE=1 SV=1	251	50544	6	5	6	5	0.43	251	PACN1_MOUSE	Protein kinase C and casein kinase substrate in neurons protein 1 OS=Mus musculus GN=Pacsin1 PE=1 SV=1							Protein kinase C and casein kinase substrate in neurons protein 1 OS=Mus musculus GN=Pacsin1 PE=1 SV=1
252	1	SwissProt	NDRG2_MOUSE	Protein NDRG2 OS=Mus musculus GN=Ndrg2 PE=1 SV=1	154	40763	1	1	1	1	0.09	154	NDRG2_MOUSE	Protein NDRG2 OS=Mus musculus GN=Ndrg2 PE=1 SV=1							Protein NDRG2 OS=Mus musculus GN=Ndrg2 PE=1 SV=1
244	1	SwissProt	NIPS1_MOUSE	Protein NipSnap homolog 1 OS=Mus musculus GN=Nipsnap1 PE=1 SV=1	154	33342	1	1	1	1	0.11	154	NIPS1_MOUSE	Protein NipSnap homolog 1 OS=Mus musculus GN=Nipsnap1 PE=1 SV=1							Protein NipSnap homolog 1 OS=Mus musculus GN=Nipsnap1 PE=1 SV=1
572	1	SwissProt	PP1R7_MOUSE	Protein phosphatase 1 regulatory subunit 7 OS=Mus musculus GN=Ppp1r7 PE=1 SV=2	44	41266	3	1	3	1	0.09	44	PP1R7_MOUSE	Protein phosphatase 1 regulatory subunit 7 OS=Mus musculus GN=Ppp1r7 PE=1 SV=2							Protein phosphatase 1 regulatory subunit 7 OS=Mus musculus GN=Ppp1r7 PE=1 SV=2
376	1	SwissProt	PPME1_MOUSE	Protein phosphatase methylesterase 1 OS=Mus musculus GN=Ppme1 PE=1 SV=5	79	42229	6	2	4	2	0.19	79	PPME1_MOUSE	Protein phosphatase methylesterase 1 OS=Mus musculus GN=Ppme1 PE=1 SV=5							Protein phosphatase methylesterase 1 OS=Mus musculus GN=Ppme1 PE=1 SV=5
703	1	SwissProt	PCLO_MOUSE	Protein piccolo OS=Mus musculus GN=Pclo PE=1 SV=3	29	547233	6	1	6	1	0.01	29	PCLO_MOUSE	Protein piccolo OS=Mus musculus GN=Pclo PE=1 SV=3							Protein piccolo OS=Mus musculus GN=Pclo PE=1 SV=3
100	1	SwissProt	S10AD_MOUSE	Protein S100-A13 OS=Mus musculus GN=S100a13 PE=1 SV=1	185	11151	2	2	1	1	0.85	185	S10AD_MOUSE	Protein S100-A13 OS=Mus musculus GN=S100a13 PE=1 SV=1							Protein S100-A13 OS=Mus musculus GN=S100a13 PE=1 SV=1
385	1	SwissProt	SCAI_MOUSE	Protein SCAI OS=Mus musculus GN=Scai PE=1 SV=2	27	70231	3	1	3	1	0.05	27	SCAI_MOUSE	Protein SCAI OS=Mus musculus GN=Scai PE=1 SV=2							Protein SCAI OS=Mus musculus GN=Scai PE=1 SV=2
566	1	SwissProt	SBNO1_MOUSE	Protein strawberry notch homolog 1 OS=Mus musculus GN=Sbno1 PE=1 SV=2	45	153642	6	1	5	1	0.02	45	SBNO1_MOUSE	Protein strawberry notch homolog 1 OS=Mus musculus GN=Sbno1 PE=1 SV=2							Protein strawberry notch homolog 1 OS=Mus musculus GN=Sbno1 PE=1 SV=2
270	1	SwissProt	SC23A_MOUSE	Protein transport protein Sec23A OS=Mus musculus GN=Sec23a PE=1 SV=2	154	86106	1	1	1	1	0.04	154	SC23A_MOUSE	Protein transport protein Sec23A OS=Mus musculus GN=Sec23a PE=1 SV=2							Protein transport protein Sec23A OS=Mus musculus GN=Sec23a PE=1 SV=2
689	1	SwissProt	TGM2_MOUSE	Protein-glutamine gamma-glutamyltransferase 2 OS=Mus musculus GN=Tgm2 PE=1 SV=4	29	77012	2	1	2	1	0.05	29	TGM2_MOUSE	Protein-glutamine gamma-glutamyltransferase 2 OS=Mus musculus GN=Tgm2 PE=1 SV=4							Protein-glutamine gamma-glutamyltransferase 2 OS=Mus musculus GN=Tgm2 PE=1 SV=4
777	1	SwissProt	MICA1_MOUSE	Protein-methionine sulfoxide oxidase MICAL1 OS=Mus musculus GN=Mical1 PE=1 SV=1	22	116711	5	1	5	1	0.03		MICA1_MOUSE	Protein-methionine sulfoxide oxidase MICAL1 OS=Mus musculus GN=Mical1 PE=1 SV=1							Protein-methionine sulfoxide oxidase MICAL1 OS=Mus musculus GN=Mical1 PE=1 SV=1
433	1	SwissProt	FAK2_MOUSE	Protein-tyrosine kinase 2-beta OS=Mus musculus GN=Ptk2b PE=1 SV=2	17	115720	2	1	2	1	0.03		FAK2_MOUSE	Protein-tyrosine kinase 2-beta OS=Mus musculus GN=Ptk2b PE=1 SV=2							Protein-tyrosine kinase 2-beta OS=Mus musculus GN=Ptk2b PE=1 SV=2
600	1	SwissProt	PUM1_MOUSE	Pumilio homolog 1 OS=Mus musculus GN=Pum1 PE=1 SV=2	40	126541	2	1	2	1	0.03	40	PUM1_MOUSE	Pumilio homolog 1 OS=Mus musculus GN=Pum1 PE=1 SV=2							Pumilio homolog 1 OS=Mus musculus GN=Pum1 PE=1 SV=2
63	1	SwissProt	SAHH2_MOUSE	Putative adenosylhomocysteinase 2 OS=Mus musculus GN=Ahcyl1 PE=1 SV=1	440	58913	8	4	7	4	0.28	440	SAHH2_MOUSE	Putative adenosylhomocysteinase 2 OS=Mus musculus GN=Ahcyl1 PE=1 SV=1							Putative adenosylhomocysteinase 2 OS=Mus musculus GN=Ahcyl1 PE=1 SV=1
154	1	SwissProt	DDX3L_MOUSE	Putative ATP-dependent RNA helicase Pl10 OS=Mus musculus GN=D1Pas1 PE=1 SV=1	163	73095	4	2	4	2	0.10	163	DDX3L_MOUSE	Putative ATP-dependent RNA helicase Pl10 OS=Mus musculus GN=D1Pas1 PE=1 SV=1							Putative ATP-dependent RNA helicase Pl10 OS=Mus musculus GN=D1Pas1 PE=1 SV=1
200	1	SwissProt	PDXK_MOUSE	Pyridoxal kinase OS=Mus musculus GN=Pdxk PE=1 SV=1	109	34993	1	1	1	1	0.11	109	PDXK_MOUSE	Pyridoxal kinase OS=Mus musculus GN=Pdxk PE=1 SV=1							Pyridoxal kinase OS=Mus musculus GN=Pdxk PE=1 SV=1
38	1	SwissProt	PYC_MOUSE	Pyruvate carboxylase, mitochondrial OS=Mus musculus GN=Pc PE=1 SV=1	354	129602	4	4	4	4	0.12	354	PYC_MOUSE	Pyruvate carboxylase, mitochondrial OS=Mus musculus GN=Pc PE=1 SV=1							Pyruvate carboxylase, mitochondrial OS=Mus musculus GN=Pc PE=1 SV=1
17	1	SwissProt	ODPB_MOUSE	Pyruvate dehydrogenase E1 component subunit beta, mitochondrial OS=Mus musculus GN=Pdhb PE=1 SV=1	533	38912	16	12	11	9	1.51	533	ODPB_MOUSE	Pyruvate dehydrogenase E1 component subunit beta, mitochondrial OS=Mus musculus GN=Pdhb PE=1 SV=1							Pyruvate dehydrogenase E1 component subunit beta, mitochondrial OS=Mus musculus GN=Pdhb PE=1 SV=1
34	1	SwissProt	KPYM_MOUSE	Pyruvate kinase isozymes M1/M2 OS=Mus musculus GN=Pkm PE=1 SV=4	623	57808	8	7	8	7	0.55	623	KPYM_MOUSE	Pyruvate kinase isozymes M1/M2 OS=Mus musculus GN=Pkm PE=1 SV=4							Pyruvate kinase isozymes M1/M2 OS=Mus musculus GN=Pkm PE=1 SV=4
195	1	SwissProt	GDIA_MOUSE	Rab GDP dissociation inhibitor alpha OS=Mus musculus GN=Gdi1 PE=1 SV=3	154	50489	2	1	2	1	0.07	154	GDIA_MOUSE	Rab GDP dissociation inhibitor alpha OS=Mus musculus GN=Gdi1 PE=1 SV=3							Rab GDP dissociation inhibitor alpha OS=Mus musculus GN=Gdi1 PE=1 SV=3
624	1	SwissProt	RBGPR_MOUSE	Rab3 GTPase-activating protein non-catalytic subunit OS=Mus musculus GN=Rab3gap2 PE=1 SV=2	36	152438	3	1	3	1	0.02	36	RBGPR_MOUSE	Rab3 GTPase-activating protein non-catalytic subunit OS=Mus musculus GN=Rab3gap2 PE=1 SV=2							Rab3 GTPase-activating protein non-catalytic subunit OS=Mus musculus GN=Rab3gap2 PE=1 SV=2
702	1	SwissProt	RABL6_MOUSE	Rab-like protein 6 OS=Mus musculus GN=Rabl6 PE=1 SV=2	29	79782	2	1	2	1	0.05	29	RABL6_MOUSE	Rab-like protein 6 OS=Mus musculus GN=Rabl6 PE=1 SV=2							Rab-like protein 6 OS=Mus musculus GN=Rabl6 PE=1 SV=2
768	1	SwissProt	RP3A_MOUSE	Rabphilin-3A OS=Mus musculus GN=Rph3a PE=1 SV=2	23	75442	3	1	3	1	0.05		RP3A_MOUSE	Rabphilin-3A OS=Mus musculus GN=Rph3a PE=1 SV=2							Rabphilin-3A OS=Mus musculus GN=Rph3a PE=1 SV=2
270	1	SwissProt	RBP1_MOUSE	RalA-binding protein 1 OS=Mus musculus GN=Ralbp1 PE=1 SV=4	104	74997	5	3	5	3	0.16	104	RBP1_MOUSE	RalA-binding protein 1 OS=Mus musculus GN=Ralbp1 PE=1 SV=4							RalA-binding protein 1 OS=Mus musculus GN=Ralbp1 PE=1 SV=4
614	1	SwissProt	RPGF2_MOUSE	Rap guanine nucleotide exchange factor 2 OS=Mus musculus GN=Rapgef2 PE=1 SV=2	37	166311	9	3	8	3	0.07	37	RPGF2_MOUSE	Rap guanine nucleotide exchange factor 2 OS=Mus musculus GN=Rapgef2 PE=1 SV=2							Rap guanine nucleotide exchange factor 2 OS=Mus musculus GN=Rapgef2 PE=1 SV=2
328	1	SwissProt	RASA3_MOUSE	Ras GTPase-activating protein 3 OS=Mus musculus GN=Rasa3 PE=1 SV=2	91	95926	8	2	8	2	0.08	91	RASA3_MOUSE	Ras GTPase-activating protein 3 OS=Mus musculus GN=Rasa3 PE=1 SV=2							Ras GTPase-activating protein 3 OS=Mus musculus GN=Rasa3 PE=1 SV=2
88	1	SwissProt	RAB1A_MOUSE	Ras-related protein Rab-1A OS=Mus musculus GN=Rab1A PE=1 SV=3	235	22663	3	3	3	3	0.60	235	RAB1A_MOUSE	Ras-related protein Rab-1A OS=Mus musculus GN=Rab1A PE=1 SV=3							Ras-related protein Rab-1A OS=Mus musculus GN=Rab1A PE=1 SV=3
533	1	SwissProt	PTPRS_MOUSE	Receptor-type tyrosine-protein phosphatase S OS=Mus musculus GN=Ptprs PE=1 SV=1	49	211771	5	1	5	1	0.02	49	PTPRS_MOUSE	Receptor-type tyrosine-protein phosphatase S OS=Mus musculus GN=Ptprs PE=1 SV=1							Receptor-type tyrosine-protein phosphatase S OS=Mus musculus GN=Ptprs PE=1 SV=1
101	1	SwissProt	RENT1_MOUSE	Regulator of nonsense transcripts 1 OS=Mus musculus GN=Upf1 PE=1 SV=2	184	123889	2	2	2	2	0.06	184	RENT1_MOUSE	Regulator of nonsense transcripts 1 OS=Mus musculus GN=Upf1 PE=1 SV=2							Regulator of nonsense transcripts 1 OS=Mus musculus GN=Upf1 PE=1 SV=2
288	1	SwissProt	RT4I1_MOUSE	Reticulon-4-interacting protein 1, mitochondrial OS=Mus musculus GN=Rtn4ip1 PE=1 SV=2	99	43344	4	4	3	3	0.39	99	RT4I1_MOUSE	Reticulon-4-interacting protein 1, mitochondrial OS=Mus musculus GN=Rtn4ip1 PE=1 SV=2							Reticulon-4-interacting protein 1, mitochondrial OS=Mus musculus GN=Rtn4ip1 PE=1 SV=2
772	1	SwissProt	AL1A1_MOUSE	Retinal dehydrogenase 1 OS=Mus musculus GN=Aldh1a1 PE=1 SV=5	23	54433	4	1	4	1	0.07		AL1A1_MOUSE	Retinal dehydrogenase 1 OS=Mus musculus GN=Aldh1a1 PE=1 SV=5							Retinal dehydrogenase 1 OS=Mus musculus GN=Aldh1a1 PE=1 SV=5
633	1	SwissProt	GDIR1_MOUSE	Rho GDP-dissociation inhibitor 1 OS=Mus musculus GN=Arhgdia PE=1 SV=3	35	23393	3	1	3	1	0.16	35	GDIR1_MOUSE	Rho GDP-dissociation inhibitor 1 OS=Mus musculus GN=Arhgdia PE=1 SV=3							Rho GDP-dissociation inhibitor 1 OS=Mus musculus GN=Arhgdia PE=1 SV=3
263	1	SwissProt	RHG26_MOUSE	Rho GTPase-activating protein 26 OS=Mus musculus GN=Arhgap26 PE=1 SV=3	106	92012	3	1	3	1	0.04	106	RHG26_MOUSE	Rho GTPase-activating protein 26 OS=Mus musculus GN=Arhgap26 PE=1 SV=3							Rho GTPase-activating protein 26 OS=Mus musculus GN=Arhgap26 PE=1 SV=3
191	1	SwissProt	ROCK2_MOUSE	Rho-associated protein kinase 2 OS=Mus musculus GN=Rock2 PE=1 SV=1	154	160485	7	1	7	1	0.02	154	ROCK2_MOUSE	Rho-associated protein kinase 2 OS=Mus musculus GN=Rock2 PE=1 SV=1							Rho-associated protein kinase 2 OS=Mus musculus GN=Rock2 PE=1 SV=1
63	1	SwissProt	PRPS1_MOUSE	Ribose-phosphate pyrophosphokinase 1 OS=Mus musculus GN=Prps1 PE=1 SV=4	289	34812	5	5	4	4	0.67	289	PRPS1_MOUSE	Ribose-phosphate pyrophosphokinase 1 OS=Mus musculus GN=Prps1 PE=1 SV=4							Ribose-phosphate pyrophosphokinase 1 OS=Mus musculus GN=Prps1 PE=1 SV=4
243	1	SwissProt	EWS_MOUSE	RNA-binding protein EWS OS=Mus musculus GN=Ewsr1 PE=1 SV=2	15	68420	1	1	1	1	0.05		EWS_MOUSE	RNA-binding protein EWS OS=Mus musculus GN=Ewsr1 PE=1 SV=2							RNA-binding protein EWS OS=Mus musculus GN=Ewsr1 PE=1 SV=2
550	1	SwissProt	SRCA_MOUSE	Sarcalumenin OS=Mus musculus GN=Srl PE=1 SV=1	47	99123	2	2	1	1	0.08	47	SRCA_MOUSE	Sarcalumenin OS=Mus musculus GN=Srl PE=1 SV=1							Sarcalumenin OS=Mus musculus GN=Srl PE=1 SV=1
201	1	SwissProt	HTRA2_MOUSE	Serine protease HTRA2, mitochondrial OS=Mus musculus GN=Htra2 PE=1 SV=2	131	49318	5	3	4	3	0.24	131	HTRA2_MOUSE	Serine protease HTRA2, mitochondrial OS=Mus musculus GN=Htra2 PE=1 SV=2							Serine protease HTRA2, mitochondrial OS=Mus musculus GN=Htra2 PE=1 SV=2
128	1	SwissProt	SRSF1_MOUSE	Serine/arginine-rich splicing factor 1 OS=Mus musculus GN=Srsf1 PE=1 SV=3	190	27728	3	3	3	3	0.47	190	SRSF1_MOUSE	Serine/arginine-rich splicing factor 1 OS=Mus musculus GN=Srsf1 PE=1 SV=3							Serine/arginine-rich splicing factor 1 OS=Mus musculus GN=Srsf1 PE=1 SV=3
582	1	SwissProt	DCLK1_MOUSE	Serine/threonine-protein kinase DCLK1 OS=Mus musculus GN=Dclk1 PE=1 SV=1	43	84101	3	2	3	2	0.09	43	DCLK1_MOUSE	Serine/threonine-protein kinase DCLK1 OS=Mus musculus GN=Dclk1 PE=1 SV=1							Serine/threonine-protein kinase DCLK1 OS=Mus musculus GN=Dclk1 PE=1 SV=1
14	1	SwissProt	2AAA_MOUSE	Serine/threonine-protein phosphatase 2A 65 kDa regulatory subunit A alpha isoform OS=Mus musculus GN=Ppp2r1a PE=1 SV=3	988	65281	20	14	15	10	1.05	988	2AAA_MOUSE	Serine/threonine-protein phosphatase 2A 65 kDa regulatory subunit A alpha isoform OS=Mus musculus GN=Ppp2r1a PE=1 SV=3							Serine/threonine-protein phosphatase 2A 65 kDa regulatory subunit A alpha isoform OS=Mus musculus GN=Ppp2r1a PE=1 SV=3
22	1	SwissProt	PP2BA_MOUSE	Serine/threonine-protein phosphatase 2B catalytic subunit alpha isoform OS=Mus musculus GN=Ppp3ca PE=1 SV=1	851	58606	12	8	10	7	0.64	851	PP2BA_MOUSE	Serine/threonine-protein phosphatase 2B catalytic subunit alpha isoform OS=Mus musculus GN=Ppp3ca PE=1 SV=1							Serine/threonine-protein phosphatase 2B catalytic subunit alpha isoform OS=Mus musculus GN=Ppp3ca PE=1 SV=1
94	1	SwissProt	STRAP_MOUSE	Serine-threonine kinase receptor-associated protein OS=Mus musculus GN=Strap PE=1 SV=2	230	38418	8	3	8	3	0.32	230	STRAP_MOUSE	Serine-threonine kinase receptor-associated protein OS=Mus musculus GN=Strap PE=1 SV=2							Serine-threonine kinase receptor-associated protein OS=Mus musculus GN=Strap PE=1 SV=2
191	1	SwissProt	SGIP1_MOUSE	SH3-containing GRB2-like protein 3-interacting protein 1 OS=Mus musculus GN=Sgip1 PE=1 SV=1	135	86010	8	3	7	3	0.13	135	SGIP1_MOUSE	SH3-containing GRB2-like protein 3-interacting protein 1 OS=Mus musculus GN=Sgip1 PE=1 SV=1							SH3-containing GRB2-like protein 3-interacting protein 1 OS=Mus musculus GN=Sgip1 PE=1 SV=1
422	1	SwissProt	SHC3_MOUSE	SHC-transforming protein 3 OS=Mus musculus GN=Shc3 PE=1 SV=2	67	52088	3	1	3	1	0.07	67	SHC3_MOUSE	SHC-transforming protein 3 OS=Mus musculus GN=Shc3 PE=1 SV=2							SHC-transforming protein 3 OS=Mus musculus GN=Shc3 PE=1 SV=2
161	1	SwissProt	ACDSB_MOUSE	Short/branched chain specific acyl-CoA dehydrogenase, mitochondrial OS=Mus musculus GN=Acadsb PE=1 SV=1	158	47843	2	2	1	1	0.16	158	ACDSB_MOUSE	Short/branched chain specific acyl-CoA dehydrogenase, mitochondrial OS=Mus musculus GN=Acadsb PE=1 SV=1							Short/branched chain specific acyl-CoA dehydrogenase, mitochondrial OS=Mus musculus GN=Acadsb PE=1 SV=1
666	1	SwissProt	SRP54_MOUSE	Signal recognition particle 54 kDa protein OS=Mus musculus GN=Srp54 PE=1 SV=2	32	55684	2	2	2	2	0.14	32	SRP54_MOUSE	Signal recognition particle 54 kDa protein OS=Mus musculus GN=Srp54 PE=1 SV=2							Signal recognition particle 54 kDa protein OS=Mus musculus GN=Srp54 PE=1 SV=2
441	1	SwissProt	SRP09_MOUSE	Signal recognition particle 9 kDa protein OS=Mus musculus GN=Srp9 PE=1 SV=2	65	10187	2	1	2	1	0.39	65	SRP09_MOUSE	Signal recognition particle 9 kDa protein OS=Mus musculus GN=Srp9 PE=1 SV=2							Signal recognition particle 9 kDa protein OS=Mus musculus GN=Srp9 PE=1 SV=2
573	1	SwissProt	SRGP3_MOUSE	SLIT-ROBO Rho GTPase-activating protein 3 OS=Mus musculus GN=Srgap3 PE=1 SV=1	44	124341	4	1	4	1	0.03	44	SRGP3_MOUSE	SLIT-ROBO Rho GTPase-activating protein 3 OS=Mus musculus GN=Srgap3 PE=1 SV=1							SLIT-ROBO Rho GTPase-activating protein 3 OS=Mus musculus GN=Srgap3 PE=1 SV=1
73	1	SwissProt	SMD3_MOUSE	Small nuclear ribonucleoprotein Sm D3 OS=Mus musculus GN=Snrpd3 PE=1 SV=1	261	13907	4	3	3	2	1.11	261	SMD3_MOUSE	Small nuclear ribonucleoprotein Sm D3 OS=Mus musculus GN=Snrpd3 PE=1 SV=1							Small nuclear ribonucleoprotein Sm D3 OS=Mus musculus GN=Snrpd3 PE=1 SV=1
67	1	SwissProt	AT1A3_MOUSE	Sodium/potassium-transporting ATPase subunit alpha-3 OS=Mus musculus GN=Atp1a3 PE=1 SV=1	277	111620	5	4	5	4	0.14	277	AT1A3_MOUSE	Sodium/potassium-transporting ATPase subunit alpha-3 OS=Mus musculus GN=Atp1a3 PE=1 SV=1							Sodium/potassium-transporting ATPase subunit alpha-3 OS=Mus musculus GN=Atp1a3 PE=1 SV=1
272	1	SwissProt	SORCN_MOUSE	Sorcin OS=Mus musculus GN=Sri PE=1 SV=1	103	21613	3	2	3	2	0.39	103	SORCN_MOUSE	Sorcin OS=Mus musculus GN=Sri PE=1 SV=1							Sorcin OS=Mus musculus GN=Sri PE=1 SV=1
374	1	SwissProt	SNX2_MOUSE	Sorting nexin-2 OS=Mus musculus GN=Snx2 PE=1 SV=2	79	58435	3	1	3	1	0.06	79	SNX2_MOUSE	Sorting nexin-2 OS=Mus musculus GN=Snx2 PE=1 SV=2							Sorting nexin-2 OS=Mus musculus GN=Snx2 PE=1 SV=2
1	1	SwissProt	SPTN1_MOUSE	Spectrin alpha chain, non-erythrocytic 1 OS=Mus musculus GN=Sptan1 PE=1 SV=4	2500	284422	43	31	40	30	0.49	2500	SPTN1_MOUSE	Spectrin alpha chain, non-erythrocytic 1 OS=Mus musculus GN=Sptan1 PE=1 SV=4							Spectrin alpha chain, non-erythrocytic 1 OS=Mus musculus GN=Sptan1 PE=1 SV=4
3	1	SwissProt	SPTB2_MOUSE	Spectrin beta chain, non-erythrocytic 1 OS=Mus musculus GN=Sptbn1 PE=1 SV=2	1959	274052	25	21	22	19	0.31	1959	SPTB2_MOUSE	Spectrin beta chain, non-erythrocytic 1 OS=Mus musculus GN=Sptbn1 PE=1 SV=2							Spectrin beta chain, non-erythrocytic 1 OS=Mus musculus GN=Sptbn1 PE=1 SV=2
402	1	SwissProt	STRBP_MOUSE	Spermatid perinuclear RNA-binding protein OS=Mus musculus GN=Strbp PE=1 SV=1	74	73658	9	3	7	3	0.16	74	STRBP_MOUSE	Spermatid perinuclear RNA-binding protein OS=Mus musculus GN=Strbp PE=1 SV=1							Spermatid perinuclear RNA-binding protein OS=Mus musculus GN=Strbp PE=1 SV=1
247	1	SwissProt	SKP1_MOUSE	S-phase kinase-associated protein 1 OS=Mus musculus GN=Skp1 PE=1 SV=3	154	18660	1	1	1	1	0.21	154	SKP1_MOUSE	S-phase kinase-associated protein 1 OS=Mus musculus GN=Skp1 PE=1 SV=3							S-phase kinase-associated protein 1 OS=Mus musculus GN=Skp1 PE=1 SV=3
137	1	SwissProt	SF3B1_MOUSE	Splicing factor 3B subunit 1 OS=Mus musculus GN=Sf3b1 PE=1 SV=1	154	145724	2	1	2	1	0.03	154	SF3B1_MOUSE	Splicing factor 3B subunit 1 OS=Mus musculus GN=Sf3b1 PE=1 SV=1							Splicing factor 3B subunit 1 OS=Mus musculus GN=Sf3b1 PE=1 SV=1
70	1	SwissProt	SND1_MOUSE	Staphylococcal nuclease domain-containing protein 1 OS=Mus musculus GN=Snd1 PE=1 SV=1	421	102025	9	6	5	4	0.24	421	SND1_MOUSE	Staphylococcal nuclease domain-containing protein 1 OS=Mus musculus GN=Snd1 PE=1 SV=1							Staphylococcal nuclease domain-containing protein 1 OS=Mus musculus GN=Snd1 PE=1 SV=1
7	1	SwissProt	GRP75_MOUSE	Stress-70 protein, mitochondrial OS=Mus musculus GN=Hspa9 PE=1 SV=3	1416	73416	18	16	12	11	0.99	1416	GRP75_MOUSE	Stress-70 protein, mitochondrial OS=Mus musculus GN=Hspa9 PE=1 SV=3							Stress-70 protein, mitochondrial OS=Mus musculus GN=Hspa9 PE=1 SV=3
280	1	SwissProt	STIP1_MOUSE	Stress-induced-phosphoprotein 1 OS=Mus musculus GN=Stip1 PE=1 SV=1	101	62542	4	2	4	2	0.12	101	STIP1_MOUSE	Stress-induced-phosphoprotein 1 OS=Mus musculus GN=Stip1 PE=1 SV=1							Stress-induced-phosphoprotein 1 OS=Mus musculus GN=Stip1 PE=1 SV=1
291	1	SwissProt	SMC1A_MOUSE	Structural maintenance of chromosomes protein 1A OS=Mus musculus GN=Smc1a PE=1 SV=4	27	143146	3	1	3	1	0.03	27	SMC1A_MOUSE	Structural maintenance of chromosomes protein 1A OS=Mus musculus GN=Smc1a PE=1 SV=4							Structural maintenance of chromosomes protein 1A OS=Mus musculus GN=Smc1a PE=1 SV=4
229	1	SwissProt	DHSA_MOUSE	Succinate dehydrogenase [ubiquinone] flavoprotein subunit, mitochondrial OS=Mus musculus GN=Sdha PE=1 SV=1	154	72539	1	1	1	1	0.05	154	DHSA_MOUSE	Succinate dehydrogenase [ubiquinone] flavoprotein subunit, mitochondrial OS=Mus musculus GN=Sdha PE=1 SV=1							Succinate dehydrogenase [ubiquinone] flavoprotein subunit, mitochondrial OS=Mus musculus GN=Sdha PE=1 SV=1
130	1	SwissProt	SSDH_MOUSE	Succinate-semialdehyde dehydrogenase, mitochondrial OS=Mus musculus GN=Aldh5a1 PE=1 SV=1	184	55933	3	2	3	2	0.14	184	SSDH_MOUSE	Succinate-semialdehyde dehydrogenase, mitochondrial OS=Mus musculus GN=Aldh5a1 PE=1 SV=1							Succinate-semialdehyde dehydrogenase, mitochondrial OS=Mus musculus GN=Aldh5a1 PE=1 SV=1
197	1	SwissProt	SUCB1_MOUSE	Succinyl-CoA ligase [ADP-forming] subunit beta, mitochondrial OS=Mus musculus GN=Sucla2 PE=1 SV=2	133	50082	5	2	5	2	0.15	133	SUCB1_MOUSE	Succinyl-CoA ligase [ADP-forming] subunit beta, mitochondrial OS=Mus musculus GN=Sucla2 PE=1 SV=2							Succinyl-CoA ligase [ADP-forming] subunit beta, mitochondrial OS=Mus musculus GN=Sucla2 PE=1 SV=2
551	1	SwissProt	SCOT1_MOUSE	Succinyl-CoA:3-ketoacid coenzyme A transferase 1, mitochondrial OS=Mus musculus GN=Oxct1 PE=1 SV=1	47	55953	2	1	2	1	0.07	47	SCOT1_MOUSE	Succinyl-CoA:3-ketoacid coenzyme A transferase 1, mitochondrial OS=Mus musculus GN=Oxct1 PE=1 SV=1							Succinyl-CoA:3-ketoacid coenzyme A transferase 1, mitochondrial OS=Mus musculus GN=Oxct1 PE=1 SV=1
112	1	SwissProt	SYN1_MOUSE	Synapsin-1 OS=Mus musculus GN=Syn1 PE=1 SV=2	280	74052	3	2	3	2	0.10	280	SYN1_MOUSE	Synapsin-1 OS=Mus musculus GN=Syn1 PE=1 SV=2							Synapsin-1 OS=Mus musculus GN=Syn1 PE=1 SV=2
47	1	SwissProt	SV2A_MOUSE	Synaptic vesicle glycoprotein 2A OS=Mus musculus GN=Sv2a PE=1 SV=1	57	82594	3	2	3	2	0.09	57	SV2A_MOUSE	Synaptic vesicle glycoprotein 2A OS=Mus musculus GN=Sv2a PE=1 SV=1							Synaptic vesicle glycoprotein 2A OS=Mus musculus GN=Sv2a PE=1 SV=1
82	1	SwissProt	VAT1_MOUSE	Synaptic vesicle membrane protein VAT-1 homolog OS=Mus musculus GN=Vat1 PE=1 SV=3	228	43069	6	4	5	4	0.40	228	VAT1_MOUSE	Synaptic vesicle membrane protein VAT-1 homolog OS=Mus musculus GN=Vat1 PE=1 SV=3							Synaptic vesicle membrane protein VAT-1 homolog OS=Mus musculus GN=Vat1 PE=1 SV=3
232	1	SwissProt	SNG3_MOUSE	Synaptogyrin-3 OS=Mus musculus GN=Syngr3 PE=1 SV=1	16	24545	3	1	2	1	0.16		SNG3_MOUSE	Synaptogyrin-3 OS=Mus musculus GN=Syngr3 PE=1 SV=1							Synaptogyrin-3 OS=Mus musculus GN=Syngr3 PE=1 SV=1
86	1	SwissProt	SYNJ1_MOUSE	Synaptojanin-1 OS=Mus musculus GN=Synj1 PE=1 SV=3	320	172509	13	4	12	4	0.09	320	SYNJ1_MOUSE	Synaptojanin-1 OS=Mus musculus GN=Synj1 PE=1 SV=3							Synaptojanin-1 OS=Mus musculus GN=Synj1 PE=1 SV=3
74	1	SwissProt	SYT1_MOUSE	Synaptotagmin-1 OS=Mus musculus GN=Syt1 PE=1 SV=1	260	47388	7	6	7	6	0.58	260	SYT1_MOUSE	Synaptotagmin-1 OS=Mus musculus GN=Syt1 PE=1 SV=1							Synaptotagmin-1 OS=Mus musculus GN=Syt1 PE=1 SV=1
209	1	SwissProt	STX1B_MOUSE	Syntaxin-1B OS=Mus musculus GN=Stx1b PE=1 SV=1	126	33224	3	2	3	2	0.24	126	STX1B_MOUSE	Syntaxin-1B OS=Mus musculus GN=Stx1b PE=1 SV=1							Syntaxin-1B OS=Mus musculus GN=Stx1b PE=1 SV=1
15	1	SwissProt	STXB1_MOUSE	Syntaxin-binding protein 1 OS=Mus musculus GN=Stxbp1 PE=1 SV=2	719	67526	14	9	14	9	0.62	719	STXB1_MOUSE	Syntaxin-binding protein 1 OS=Mus musculus GN=Stxbp1 PE=1 SV=2							Syntaxin-binding protein 1 OS=Mus musculus GN=Stxbp1 PE=1 SV=2
202	1	SwissProt	TLN1_MOUSE	Talin-1 OS=Mus musculus GN=Tln1 PE=1 SV=2	154	269653	4	1	4	1	0.01	154	TLN1_MOUSE	Talin-1 OS=Mus musculus GN=Tln1 PE=1 SV=2							Talin-1 OS=Mus musculus GN=Tln1 PE=1 SV=2
123	1	SwissProt	TADBP_MOUSE	TAR DNA-binding protein 43 OS=Mus musculus GN=Tardbp PE=1 SV=1	157	44519	4	2	3	2	0.18	157	TADBP_MOUSE	TAR DNA-binding protein 43 OS=Mus musculus GN=Tardbp PE=1 SV=1							TAR DNA-binding protein 43 OS=Mus musculus GN=Tardbp PE=1 SV=1
540	1	SwissProt	TB10B_MOUSE	TBC1 domain family member 10B OS=Mus musculus GN=Tbc1d10b PE=1 SV=2	49	87221	2	2	1	1	0.09	49	TB10B_MOUSE	TBC1 domain family member 10B OS=Mus musculus GN=Tbc1d10b PE=1 SV=2							TBC1 domain family member 10B OS=Mus musculus GN=Tbc1d10b PE=1 SV=2
45	1	SwissProt	TCPA_MOUSE	T-complex protein 1 subunit alpha OS=Mus musculus GN=Tcp1 PE=1 SV=3	536	60411	9	6	8	6	0.43	536	TCPA_MOUSE	T-complex protein 1 subunit alpha OS=Mus musculus GN=Tcp1 PE=1 SV=3							T-complex protein 1 subunit alpha OS=Mus musculus GN=Tcp1 PE=1 SV=3
44	1	SwissProt	TCPH_MOUSE	T-complex protein 1 subunit eta OS=Mus musculus GN=Cct7 PE=1 SV=1	362	59614	9	6	7	5	0.44	362	TCPH_MOUSE	T-complex protein 1 subunit eta OS=Mus musculus GN=Cct7 PE=1 SV=1							T-complex protein 1 subunit eta OS=Mus musculus GN=Cct7 PE=1 SV=1
54	1	SwissProt	TENR_MOUSE	Tenascin-R OS=Mus musculus GN=Tnr PE=1 SV=2	295	149495	4	2	4	2	0.05	295	TENR_MOUSE	Tenascin-R OS=Mus musculus GN=Tnr PE=1 SV=2							Tenascin-R OS=Mus musculus GN=Tnr PE=1 SV=2
446	1	SwissProt	TSN2_MOUSE	Tetraspanin-2 OS=Mus musculus GN=Tspan2 PE=1 SV=1	64	24165	1	1	1	1	0.16	64	TSN2_MOUSE	Tetraspanin-2 OS=Mus musculus GN=Tspan2 PE=1 SV=1							Tetraspanin-2 OS=Mus musculus GN=Tspan2 PE=1 SV=1
318	1	SwissProt	PRDX3_MOUSE	Thioredoxin-dependent peroxide reductase, mitochondrial OS=Mus musculus GN=Prdx3 PE=1 SV=1	54	28109	3	2	3	2	0.29	54	PRDX3_MOUSE	Thioredoxin-dependent peroxide reductase, mitochondrial OS=Mus musculus GN=Prdx3 PE=1 SV=1							Thioredoxin-dependent peroxide reductase, mitochondrial OS=Mus musculus GN=Prdx3 PE=1 SV=1
596	1	SwissProt	SYTC_MOUSE	Threonine--tRNA ligase, cytoplasmic OS=Mus musculus GN=Tars PE=1 SV=2	41	83303	5	2	4	2	0.09	41	SYTC_MOUSE	Threonine--tRNA ligase, cytoplasmic OS=Mus musculus GN=Tars PE=1 SV=2							Threonine--tRNA ligase, cytoplasmic OS=Mus musculus GN=Tars PE=1 SV=2
762	1	SwissProt	THUM1_MOUSE	THUMP domain-containing protein 1 OS=Mus musculus GN=Thumpd1 PE=1 SV=1	24	38861	4	1	4	1	0.10		THUM1_MOUSE	THUMP domain-containing protein 1 OS=Mus musculus GN=Thumpd1 PE=1 SV=1							THUMP domain-containing protein 1 OS=Mus musculus GN=Thumpd1 PE=1 SV=1
307	1	SwissProt	ZO1_MOUSE	Tight junction protein ZO-1 OS=Mus musculus GN=Tjp1 PE=1 SV=2	95	194622	7	2	7	2	0.04	95	ZO1_MOUSE	Tight junction protein ZO-1 OS=Mus musculus GN=Tjp1 PE=1 SV=2							Tight junction protein ZO-1 OS=Mus musculus GN=Tjp1 PE=1 SV=2
348	1	SwissProt	TITIN_MOUSE	Titin OS=Mus musculus GN=Ttn PE=1 SV=1	87	3904053	84	3	81	3		87	TITIN_MOUSE	Titin OS=Mus musculus GN=Ttn PE=1 SV=1							Titin OS=Mus musculus GN=Ttn PE=1 SV=1
436	1	SwissProt	TOLIP_MOUSE	Toll-interacting protein OS=Mus musculus GN=Tollip PE=1 SV=1	65	30325	2	1	2	1	0.12	65	TOLIP_MOUSE	Toll-interacting protein OS=Mus musculus GN=Tollip PE=1 SV=1							Toll-interacting protein OS=Mus musculus GN=Tollip PE=1 SV=1
569	1	SwissProt	TM1L2_MOUSE	TOM1-like protein 2 OS=Mus musculus GN=Tom1l2 PE=1 SV=1	45	55628	5	3	5	3	0.21	45	TM1L2_MOUSE	TOM1-like protein 2 OS=Mus musculus GN=Tom1l2 PE=1 SV=1							TOM1-like protein 2 OS=Mus musculus GN=Tom1l2 PE=1 SV=1
395	1	SwissProt	TPPC4_MOUSE	Trafficking protein particle complex subunit 4 OS=Mus musculus GN=Trappc4 PE=1 SV=1	76	24370	2	1	2	1	0.16	76	TPPC4_MOUSE	Trafficking protein particle complex subunit 4 OS=Mus musculus GN=Trappc4 PE=1 SV=1							Trafficking protein particle complex subunit 4 OS=Mus musculus GN=Trappc4 PE=1 SV=1
225	1	SwissProt	SPT5H_MOUSE	Transcription elongation factor SPT5 OS=Mus musculus GN=Supt5h PE=1 SV=1	119	120589	4	2	4	2	0.06	119	SPT5H_MOUSE	Transcription elongation factor SPT5 OS=Mus musculus GN=Supt5h PE=1 SV=1							Transcription elongation factor SPT5 OS=Mus musculus GN=Supt5h PE=1 SV=1
15	1	SwissProt	TERA_MOUSE	Transitional endoplasmic reticulum ATPase OS=Mus musculus GN=Vcp PE=1 SV=4	962	89266	17	13	13	10	0.63	962	TERA_MOUSE	Transitional endoplasmic reticulum ATPase OS=Mus musculus GN=Vcp PE=1 SV=4							Transitional endoplasmic reticulum ATPase OS=Mus musculus GN=Vcp PE=1 SV=4
172	1	SwissProt	TKT_MOUSE	Transketolase OS=Mus musculus GN=Tkt PE=1 SV=1	144	67588	6	3	6	3	0.17	144	TKT_MOUSE	Transketolase OS=Mus musculus GN=Tkt PE=1 SV=1							Transketolase OS=Mus musculus GN=Tkt PE=1 SV=1
69	1	SwissProt	ECHA_MOUSE	Trifunctional enzyme subunit alpha, mitochondrial OS=Mus musculus GN=Hadha PE=1 SV=1	272	82617	8	7	8	7	0.36	272	ECHA_MOUSE	Trifunctional enzyme subunit alpha, mitochondrial OS=Mus musculus GN=Hadha PE=1 SV=1							Trifunctional enzyme subunit alpha, mitochondrial OS=Mus musculus GN=Hadha PE=1 SV=1
217	1	SwissProt	TPIS_MOUSE	Triosephosphate isomerase OS=Mus musculus GN=Tpi1 PE=1 SV=4	124	32171	6	3	5	2	0.39	124	TPIS_MOUSE	Triosephosphate isomerase OS=Mus musculus GN=Tpi1 PE=1 SV=4							Triosephosphate isomerase OS=Mus musculus GN=Tpi1 PE=1 SV=4
150	1	SwissProt	TRIM2_MOUSE	Tripartite motif-containing protein 2 OS=Mus musculus GN=Trim2 PE=1 SV=1	168	81394	3	2	3	2	0.09	168	TRIM2_MOUSE	Tripartite motif-containing protein 2 OS=Mus musculus GN=Trim2 PE=1 SV=1							Tripartite motif-containing protein 2 OS=Mus musculus GN=Trim2 PE=1 SV=1
743	1	SwissProt	SYWC_MOUSE	Tryptophan--tRNA ligase, cytoplasmic OS=Mus musculus GN=Wars PE=1 SV=2	25	54323	2	1	2	1	0.07	25	SYWC_MOUSE	Tryptophan--tRNA ligase, cytoplasmic OS=Mus musculus GN=Wars PE=1 SV=2							Tryptophan--tRNA ligase, cytoplasmic OS=Mus musculus GN=Wars PE=1 SV=2
373	1	SwissProt	PTN23_MOUSE	Tyrosine-protein phosphatase non-receptor type 23 OS=Mus musculus GN=Ptpn23 PE=1 SV=2	80	185100	3	2	3	2	0.04	80	PTN23_MOUSE	Tyrosine-protein phosphatase non-receptor type 23 OS=Mus musculus GN=Ptpn23 PE=1 SV=2							Tyrosine-protein phosphatase non-receptor type 23 OS=Mus musculus GN=Ptpn23 PE=1 SV=2
131	1	SwissProt	RU2A_MOUSE	U2 small nuclear ribonucleoprotein A' OS=Mus musculus GN=Snrpa1 PE=1 SV=2	154	28340	2	1	2	1	0.13	154	RU2A_MOUSE	U2 small nuclear ribonucleoprotein A' OS=Mus musculus GN=Snrpa1 PE=1 SV=2							U2 small nuclear ribonucleoprotein A' OS=Mus musculus GN=Snrpa1 PE=1 SV=2
284	1	SwissProt	RS27A_MOUSE	Ubiquitin-40S ribosomal protein S27a OS=Mus musculus GN=Rps27a PE=1 SV=2	128	17939	4	1	3	1	0.21	128	RS27A_MOUSE	Ubiquitin-40S ribosomal protein S27a OS=Mus musculus GN=Rps27a PE=1 SV=2							Ubiquitin-40S ribosomal protein S27a OS=Mus musculus GN=Rps27a PE=1 SV=2
287	1	SwissProt	UBE2N_MOUSE	Ubiquitin-conjugating enzyme E2 N OS=Mus musculus GN=Ube2n PE=1 SV=1	126	17127	1	1	1	1	0.23	126	UBE2N_MOUSE	Ubiquitin-conjugating enzyme E2 N OS=Mus musculus GN=Ube2n PE=1 SV=1							Ubiquitin-conjugating enzyme E2 N OS=Mus musculus GN=Ube2n PE=1 SV=1
635	1	SwissProt	UBE2O_MOUSE	Ubiquitin-conjugating enzyme E2 O OS=Mus musculus GN=Ube2o PE=1 SV=3	35	140746	3	1	3	1	0.03	35	UBE2O_MOUSE	Ubiquitin-conjugating enzyme E2 O OS=Mus musculus GN=Ube2o PE=1 SV=3							Ubiquitin-conjugating enzyme E2 O OS=Mus musculus GN=Ube2o PE=1 SV=3
236	1	SwissProt	UGGG1_MOUSE	UDP-glucose:glycoprotein glucosyltransferase 1 OS=Mus musculus GN=Uggt1 PE=1 SV=4	115	176323	6	3	6	3	0.06	115	UGGG1_MOUSE	UDP-glucose:glycoprotein glucosyltransferase 1 OS=Mus musculus GN=Uggt1 PE=1 SV=4							UDP-glucose:glycoprotein glucosyltransferase 1 OS=Mus musculus GN=Uggt1 PE=1 SV=4
373	1	SwissProt	OGT1_MOUSE	UDP-N-acetylglucosamine--peptide N-acetylglucosaminyltransferase 110 kDa subunit OS=Mus musculus GN=Ogt PE=1 SV=2	33	116877	4	2	4	2	0.06	33	OGT1_MOUSE	UDP-N-acetylglucosamine--peptide N-acetylglucosaminyltransferase 110 kDa subunit OS=Mus musculus GN=Ogt PE=1 SV=2							UDP-N-acetylglucosamine--peptide N-acetylglucosaminyltransferase 110 kDa subunit OS=Mus musculus GN=Ogt PE=1 SV=2
43	1	SwissProt	ACADV_MOUSE	Very long-chain specific acyl-CoA dehydrogenase, mitochondrial OS=Mus musculus GN=Acadvl PE=1 SV=3	362	70831	9	6	8	6	0.36	362	ACADV_MOUSE	Very long-chain specific acyl-CoA dehydrogenase, mitochondrial OS=Mus musculus GN=Acadvl PE=1 SV=3							Very long-chain specific acyl-CoA dehydrogenase, mitochondrial OS=Mus musculus GN=Acadvl PE=1 SV=3
38	1	SwissProt	NSF_MOUSE	Vesicle-fusing ATPase OS=Mus musculus GN=Nsf PE=1 SV=2	589	82561	11	6	8	5	0.30	589	NSF_MOUSE	Vesicle-fusing ATPase OS=Mus musculus GN=Nsf PE=1 SV=2							Vesicle-fusing ATPase OS=Mus musculus GN=Nsf PE=1 SV=2
199	1	SwissProt	VIGLN_MOUSE	Vigilin OS=Mus musculus GN=Hdlbp PE=1 SV=1	154	141655	4	1	3	1	0.03	154	VIGLN_MOUSE	Vigilin OS=Mus musculus GN=Hdlbp PE=1 SV=1							Vigilin OS=Mus musculus GN=Hdlbp PE=1 SV=1
164	1	SwissProt	VIME_MOUSE	Vimentin OS=Mus musculus GN=Vim PE=1 SV=3	158	53655	7	2	6	2	0.14	158	VIME_MOUSE	Vimentin OS=Mus musculus GN=Vim PE=1 SV=3							Vimentin OS=Mus musculus GN=Vim PE=1 SV=3
388	1	SwissProt	VISL1_MOUSE	Visinin-like protein 1 OS=Mus musculus GN=Vsnl1 PE=1 SV=2	27	22128	2	1	2	1	0.17	27	VISL1_MOUSE	Visinin-like protein 1 OS=Mus musculus GN=Vsnl1 PE=1 SV=2							Visinin-like protein 1 OS=Mus musculus GN=Vsnl1 PE=1 SV=2
17	1	SwissProt	VATB2_MOUSE	V-type proton ATPase subunit B, brain isoform OS=Mus musculus GN=Atp6v1b2 PE=1 SV=1	690	56515	6	5	5	4	0.38	690	VATB2_MOUSE	V-type proton ATPase subunit B, brain isoform OS=Mus musculus GN=Atp6v1b2 PE=1 SV=1							V-type proton ATPase subunit B, brain isoform OS=Mus musculus GN=Atp6v1b2 PE=1 SV=1
168	1	SwissProt	WDR48_MOUSE	WD repeat-containing protein 48 OS=Mus musculus GN=Wdr48 PE=1 SV=1	147	75959	9	5	8	5	0.27	147	WDR48_MOUSE	WD repeat-containing protein 48 OS=Mus musculus GN=Wdr48 PE=1 SV=1							WD repeat-containing protein 48 OS=Mus musculus GN=Wdr48 PE=1 SV=1
58	1	SwissProt	WASF1_MOUSE	Wiskott-Aldrich syndrome protein family member 1 OS=Mus musculus GN=Wasf1 PE=1 SV=2	296	61471	6	5	6	5	0.34	296	WASF1_MOUSE	Wiskott-Aldrich syndrome protein family member 1 OS=Mus musculus GN=Wasf1 PE=1 SV=2							Wiskott-Aldrich syndrome protein family member 1 OS=Mus musculus GN=Wasf1 PE=1 SV=2
183	1	SwissProt	ZFR_MOUSE	Zinc finger RNA-binding protein OS=Mus musculus GN=Zfr PE=1 SV=2	139	116786	9	5	9	5	0.17	139	ZFR_MOUSE	Zinc finger RNA-binding protein OS=Mus musculus GN=Zfr PE=1 SV=2							Zinc finger RNA-binding protein OS=Mus musculus GN=Zfr PE=1 SV=2
833	1	SwissProt	ACACA_MOUSE	Acetyl-CoA carboxylase 1 OS=Mus musculus GN=Acaca PE=1 SV=1	15	265088	4	1	4	1	0.01		ACACA_MOUSE	Acetyl-CoA carboxylase 1 OS=Mus musculus GN=Acaca PE=1 SV=1							Acetyl-coenzyme A synthetase, cytoplasmic OS=Mus musculus GN=Acss2 PE=1 SV=2
6	3	SwissProt	ACTC_MOUSE	Actin, alpha cardiac muscle 1 OS=Mus musculus GN=Actc1 PE=1 SV=1	510	41992	13	10	9	7	1.16	510	ACTC_MOUSE	Actin, alpha cardiac muscle 1 OS=Mus musculus GN=Actc1 PE=1 SV=1							Adenylosuccinate synthetase isozyme 1 OS=Mus musculus GN=Adssl1 PE=1 SV=2
375	1	SwissProt	CRK_MOUSE	Adapter molecule crk OS=Mus musculus GN=Crk PE=1 SV=1	31	33794	1	1	1	1	0.11	31	CRK_MOUSE	Adapter molecule crk OS=Mus musculus GN=Crk PE=1 SV=1							Alpha-2-HS-glycoprotein OS=Mus musculus GN=Ahsg PE=1 SV=1
118	1	SwissProt	ARF1_MOUSE	ADP-ribosylation factor 1 OS=Mus musculus GN=Arf1 PE=1 SV=2	233	20684	3	3	3	3	0.67	233	ARF1_MOUSE	ADP-ribosylation factor 1 OS=Mus musculus GN=Arf1 PE=1 SV=2							Alpha-mannosidase 2C1 OS=Mus musculus GN=Man2c1 PE=1 SV=1
215	1	SwissProt	ADDB_MOUSE	Beta-adducin OS=Mus musculus GN=Add2 PE=1 SV=4	154	80591	2	1	2	1	0.05	154	ADDB_MOUSE	Beta-adducin OS=Mus musculus GN=Add2 PE=1 SV=4							ARF GTPase-activating protein GIT1 OS=Mus musculus GN=Git1 PE=1 SV=1
132	1	SwissProt	ENOB_MOUSE	Beta-enolase OS=Mus musculus GN=Eno3 PE=1 SV=3	154	46995	3	1	3	1	0.08	154	ENOB_MOUSE	Beta-enolase OS=Mus musculus GN=Eno3 PE=1 SV=3							Argininosuccinate synthase OS=Mus musculus GN=Ass1 PE=1 SV=1
758	1	SwissProt	NCOAT_MOUSE	Bifunctional protein NCOAT OS=Mus musculus GN=Mgea5 PE=1 SV=2	24	103096	3	1	3	1	0.04		NCOAT_MOUSE	Bifunctional protein NCOAT OS=Mus musculus GN=Mgea5 PE=1 SV=2							Bifunctional coenzyme A synthase OS=Mus musculus GN=Coasy PE=1 SV=2
329	1	SwissProt	BASP1_MOUSE	Brain acid soluble protein 1 OS=Mus musculus GN=Basp1 PE=1 SV=3	16	22074	1	1	1	1	0.17		BASP1_MOUSE	Brain acid soluble protein 1 OS=Mus musculus GN=Basp1 PE=1 SV=3							BRCA1-A complex subunit BRE OS=Mus musculus GN=Bre PE=1 SV=2
393	1	SwissProt	C1TC_MOUSE	C-1-tetrahydrofolate synthase, cytoplasmic OS=Mus musculus GN=Mthfd1 PE=1 SV=4	27	101136	1	1	1	1	0.04	27	C1TC_MOUSE	C-1-tetrahydrofolate synthase, cytoplasmic OS=Mus musculus GN=Mthfd1 PE=1 SV=4							Calcium/calmodulin-dependent 3',5'-cyclic nucleotide phosphodiesterase 1B OS=Mus musculus GN=Pde1b PE=1 SV=2
436	1	SwissProt	CALB2_MOUSE	Calretinin OS=Mus musculus GN=Calb2 PE=1 SV=3	17	31353	2	1	2	1	0.12		CALB2_MOUSE	Calretinin OS=Mus musculus GN=Calb2 PE=1 SV=3							Carboxypeptidase E OS=Mus musculus GN=Cpe PE=1 SV=2
775	1	SwissProt	CLIP1_MOUSE	CAP-Gly domain-containing linker protein 1 OS=Mus musculus GN=Clip1 PE=1 SV=1	22	155718	7	1	7	1	0.02		CLIP1_MOUSE	CAP-Gly domain-containing linker protein 1 OS=Mus musculus GN=Clip1 PE=1 SV=1							CCR4-NOT transcription complex subunit 1 OS=Mus musculus GN=Cnot1 PE=1 SV=2
318	1	SwissProt	MTR1_MOUSE	Cap-specific mRNA (nucleoside-2'-O-)-methyltransferase 1 OS=Mus musculus GN=Ftsjd2 PE=1 SV=1	17	95615	1	1	1	1	0.04		MTR1_MOUSE	Cap-specific mRNA (nucleoside-2'-O-)-methyltransferase 1 OS=Mus musculus GN=Ftsjd2 PE=1 SV=1							Cerebellin-4 OS=Mus musculus GN=Cbln4 PE=1 SV=1
240	1	SwissProt	CNRP1_MOUSE	CB1 cannabinoid receptor-interacting protein 1 OS=Mus musculus GN=Cnrip1 PE=1 SV=1	154	18601	1	1	1	1	0.21	154	CNRP1_MOUSE	CB1 cannabinoid receptor-interacting protein 1 OS=Mus musculus GN=Cnrip1 PE=1 SV=1							Choline/ethanolamine kinase OS=Mus musculus GN=Chkb PE=1 SV=3
652	1	SwissProt	CNOT7_MOUSE	CCR4-NOT transcription complex subunit 7 OS=Mus musculus GN=Cnot7 PE=1 SV=1	34	32697	1	1	1	1	0.12	34	CNOT7_MOUSE	CCR4-NOT transcription complex subunit 7 OS=Mus musculus GN=Cnot7 PE=1 SV=1							Cytoplasmic phosphatidylinositol transfer protein 1 OS=Mus musculus GN=Pitpnc1 PE=1 SV=1
755	1	SwissProt	CADM1_MOUSE	Cell adhesion molecule 1 OS=Mus musculus GN=Cadm1 PE=1 SV=2	24	49757	1	1	1	1	0.08		CADM1_MOUSE	Cell adhesion molecule 1 OS=Mus musculus GN=Cadm1 PE=1 SV=2							Delta-1-pyrroline-5-carboxylate dehydrogenase, mitochondrial OS=Mus musculus GN=Aldh4a1 PE=1 SV=3
199	1	SwissProt	AP180_MOUSE	Clathrin coat assembly protein AP180 OS=Mus musculus GN=Snap91 PE=1 SV=1	112	91794	4	2	4	2	0.08	112	AP180_MOUSE	Clathrin coat assembly protein AP180 OS=Mus musculus GN=Snap91 PE=1 SV=1							Diacylglycerol kinase zeta OS=Mus musculus GN=Dgkz PE=1 SV=2
266	1	SwissProt	CLAP2_MOUSE	CLIP-associating protein 2 OS=Mus musculus GN=Clasp2 PE=1 SV=1	40	140652	2	1	2	1	0.03	40	CLAP2_MOUSE	CLIP-associating protein 2 OS=Mus musculus GN=Clasp2 PE=1 SV=1							Disks large homolog 1 OS=Mus musculus GN=Dlg1 PE=1 SV=1
784	1	SwissProt	CSRP1_MOUSE	Cysteine and glycine-rich protein 1 OS=Mus musculus GN=Csrp1 PE=1 SV=3	21	20570	4	1	4	1	0.19		CSRP1_MOUSE	Cysteine and glycine-rich protein 1 OS=Mus musculus GN=Csrp1 PE=1 SV=3							DNA-(apurinic or apyrimidinic site) lyase OS=Mus musculus GN=Apex1 PE=1 SV=2
173	1	SwissProt	CNDP2_MOUSE	Cytosolic non-specific dipeptidase OS=Mus musculus GN=Cndp2 PE=1 SV=1	154	52734	4	2	3	2	0.15	154	CNDP2_MOUSE	Cytosolic non-specific dipeptidase OS=Mus musculus GN=Cndp2 PE=1 SV=1							EH domain-containing protein 1 OS=Mus musculus GN=Ehd1 PE=1 SV=1
842	1	SwissProt	DSG1C_MOUSE	Desmoglein-1-gamma OS=Mus musculus GN=Dsg1c PE=1 SV=1	14	100452	3	1	3	1	0.04		DSG1C_MOUSE	Desmoglein-1-gamma OS=Mus musculus GN=Dsg1c PE=1 SV=1							Estradiol 17-beta-dehydrogenase 8 OS=Mus musculus GN=Hsd17b8 PE=1 SV=2
366	1	SwissProt	DLG4_MOUSE	Disks large homolog 4 OS=Mus musculus GN=Dlg4 PE=1 SV=1	34	80423	1	1	1	1	0.05	34	DLG4_MOUSE	Disks large homolog 4 OS=Mus musculus GN=Dlg4 PE=1 SV=1							Exocyst complex component 4 OS=Mus musculus GN=Exoc4 PE=1 SV=2
827	1	SwissProt	TOP1_MOUSE	DNA topoisomerase 1 OS=Mus musculus GN=Top1 PE=1 SV=2	15	90819	4	1	4	1	0.04		TOP1_MOUSE	DNA topoisomerase 1 OS=Mus musculus GN=Top1 PE=1 SV=2							Ezrin OS=Mus musculus GN=Ezr PE=1 SV=3
781	1	SwissProt	ECI2_MOUSE	Enoyl-CoA delta isomerase 2, mitochondrial OS=Mus musculus GN=Eci2 PE=1 SV=2	22	43240	3	1	3	1	0.09		ECI2_MOUSE	Enoyl-CoA delta isomerase 2, mitochondrial OS=Mus musculus GN=Eci2 PE=1 SV=2							Focal adhesion kinase 1 OS=Mus musculus GN=Ptk2 PE=1 SV=3
215	1	SwissProt	SSRP1_MOUSE	FACT complex subunit SSRP1 OS=Mus musculus GN=Ssrp1 PE=1 SV=2	86	80810	1	1	1	1	0.05	86	SSRP1_MOUSE	FACT complex subunit SSRP1 OS=Mus musculus GN=Ssrp1 PE=1 SV=2							Girdin OS=Mus musculus GN=Ccdc88a PE=1 SV=2
806	1	SwissProt	FERM2_MOUSE	Fermitin family homolog 2 OS=Mus musculus GN=Fermt2 PE=1 SV=1	18	77750	3	1	3	1	0.05		FERM2_MOUSE	Fermitin family homolog 2 OS=Mus musculus GN=Fermt2 PE=1 SV=1							Glucosidase 2 subunit beta OS=Mus musculus GN=Prkcsh PE=1 SV=1
326	1	SwissProt	LEGLA_MOUSE	Galectin-related protein A OS=Mus musculus GN=Lgalsla PE=1 SV=1	16	18944	1	1	1	1	0.20		LEGLA_MOUSE	Galectin-related protein A OS=Mus musculus GN=Lgalsla PE=1 SV=1							Glycogen synthase kinase-3 alpha OS=Mus musculus GN=Gsk3a PE=1 SV=2
756	1	SwissProt	SNAG_MOUSE	Gamma-soluble NSF attachment protein OS=Mus musculus GN=Napg PE=1 SV=1	24	34710	1	1	1	1	0.11		SNAG_MOUSE	Gamma-soluble NSF attachment protein OS=Mus musculus GN=Napg PE=1 SV=1							Golgi apparatus protein 1 OS=Mus musculus GN=Glg1 PE=1 SV=1
198	1	SwissProt	GEPH_MOUSE	Gephyrin OS=Mus musculus GN=Gphn PE=1 SV=2	154	83230	4	1	4	1	0.04	154	GEPH_MOUSE	Gephyrin OS=Mus musculus GN=Gphn PE=1 SV=2							Host cell factor 1 OS=Mus musculus GN=Hcfc1 PE=1 SV=2
296	1	SwissProt	GFAP_MOUSE	Glial fibrillary acidic protein OS=Mus musculus GN=Gfap PE=1 SV=4	105	49870	13	4	11	4	0.34	105	GFAP_MOUSE	Glial fibrillary acidic protein OS=Mus musculus GN=Gfap PE=1 SV=4							Inositol monophosphatase 1 OS=Mus musculus GN=Impa1 PE=1 SV=1
367	1	SwissProt	G6PI_MOUSE	Glucose-6-phosphate isomerase OS=Mus musculus GN=Gpi PE=1 SV=4	34	62727	1	1	1	1	0.06	34	G6PI_MOUSE	Glucose-6-phosphate isomerase OS=Mus musculus GN=Gpi PE=1 SV=4							Kelch-like protein 22 OS=Mus musculus GN=Klhl22 PE=1 SV=1
448	1	SwissProt	GCSP_MOUSE	Glycine dehydrogenase [decarboxylating], mitochondrial OS=Mus musculus GN=Gldc PE=1 SV=1	16	113195	2	1	2	1	0.03		GCSP_MOUSE	Glycine dehydrogenase [decarboxylating], mitochondrial OS=Mus musculus GN=Gldc PE=1 SV=1							Kinectin OS=Mus musculus GN=Ktn1 PE=1 SV=1
345	1	SwissProt	SYG_MOUSE	Glycine--tRNA ligase OS=Mus musculus GN=Gars PE=1 SV=1	34	81826	2	1	2	1	0.05	34	SYG_MOUSE	Glycine--tRNA ligase OS=Mus musculus GN=Gars PE=1 SV=1							Major vault protein OS=Mus musculus GN=Mvp PE=1 SV=4
171	1	SwissProt	GRHPR_MOUSE	Glyoxylate reductase/hydroxypyruvate reductase OS=Mus musculus GN=Grhpr PE=1 SV=1	23	35306	1	1	1	1	0.11		GRHPR_MOUSE	Glyoxylate reductase/hydroxypyruvate reductase OS=Mus musculus GN=Grhpr PE=1 SV=1							Monoglyceride lipase OS=Mus musculus GN=Mgll PE=1 SV=1
431	1	SwissProt	GPSM2_MOUSE	G-protein-signaling modulator 2 OS=Mus musculus GN=Gpsm2 PE=1 SV=2	17	75544	4	1	3	1	0.05		GPSM2_MOUSE	G-protein-signaling modulator 2 OS=Mus musculus GN=Gpsm2 PE=1 SV=2							Mothers against decapentaplegic homolog 2 OS=Mus musculus GN=Smad2 PE=1 SV=2
809	1	SwissProt	HDAC2_MOUSE	Histone deacetylase 2 OS=Mus musculus GN=Hdac2 PE=1 SV=1	18	55267	6	1	5	1	0.07		HDAC2_MOUSE	Histone deacetylase 2 OS=Mus musculus GN=Hdac2 PE=1 SV=1							Myomesin-1 OS=Mus musculus GN=Myom1 PE=1 SV=2
846	1	SwissProt	RBBP4_MOUSE	Histone-binding protein RBBP4 OS=Mus musculus GN=Rbbp4 PE=1 SV=5	14	47626	3	1	3	1	0.08		RBBP4_MOUSE	Histone-binding protein RBBP4 OS=Mus musculus GN=Rbbp4 PE=1 SV=5							NADH dehydrogenase [ubiquinone] 1 alpha subcomplex subunit 10, mitochondrial OS=Mus musculus GN=Ndufa10 PE=1 SV=1
423	1	SwissProt	IVD_MOUSE	Isovaleryl-CoA dehydrogenase, mitochondrial OS=Mus musculus GN=Ivd PE=1 SV=1	17	46296	2	1	2	1	0.08		IVD_MOUSE	Isovaleryl-CoA dehydrogenase, mitochondrial OS=Mus musculus GN=Ivd PE=1 SV=1							Nitric oxide synthase, brain OS=Mus musculus GN=Nos1 PE=1 SV=1
808	1	SwissProt	LC7L3_MOUSE	Luc7-like protein 3 OS=Mus musculus GN=Luc7l3 PE=1 SV=1	18	51419	3	1	3	1	0.07		LC7L3_MOUSE	Luc7-like protein 3 OS=Mus musculus GN=Luc7l3 PE=1 SV=1							Phosphatidylinositol 4,5-bisphosphate 3-kinase catalytic subunit beta isoform OS=Mus musculus GN=Pik3cb PE=1 SV=2
408	1	SwissProt	MIF_MOUSE	Macrophage migration inhibitory factor OS=Mus musculus GN=Mif PE=1 SV=2	21	12496	1	1	1	1	0.32		MIF_MOUSE	Macrophage migration inhibitory factor OS=Mus musculus GN=Mif PE=1 SV=2							Phosphofurin acidic cluster sorting protein 2 OS=Mus musculus GN=Pacs2 PE=1 SV=2
803	1	SwissProt	MASP1_MOUSE	Mannan-binding lectin serine protease 1 OS=Mus musculus GN=Masp1 PE=1 SV=2	19	79916	4	1	4	1	0.05		MASP1_MOUSE	Mannan-binding lectin serine protease 1 OS=Mus musculus GN=Masp1 PE=1 SV=2							Phosphoglucomutase-1 OS=Mus musculus GN=Pgm1 PE=1 SV=4
764	1	SwissProt	PUR6_MOUSE	Multifunctional protein ADE2 OS=Mus musculus GN=Paics PE=1 SV=4	23	46976	4	1	4	1	0.08		PUR6_MOUSE	Multifunctional protein ADE2 OS=Mus musculus GN=Paics PE=1 SV=4							Proteasome subunit alpha type-4 OS=Mus musculus GN=Psma4 PE=1 SV=1
240	1	SwissProt	MBP_MOUSE	Myelin basic protein OS=Mus musculus GN=Mbp PE=1 SV=2	15	27151	1	1	1	1	0.14		MBP_MOUSE	Myelin basic protein OS=Mus musculus GN=Mbp PE=1 SV=2							Protein lin-7 homolog A OS=Mus musculus GN=Lin7a PE=1 SV=2
102	1	SwissProt	MAG_MOUSE	Myelin-associated glycoprotein OS=Mus musculus GN=Mag PE=1 SV=2	295	69216	4	2	4	2	0.11	295	MAG_MOUSE	Myelin-associated glycoprotein OS=Mus musculus GN=Mag PE=1 SV=2							Protein quaking OS=Mus musculus GN=Qki PE=1 SV=1
172	1	SwissProt	MTPN_MOUSE	Myotrophin OS=Mus musculus GN=Mtpn PE=1 SV=2	154	12853	2	2	2	2	0.71	154	MTPN_MOUSE	Myotrophin OS=Mus musculus GN=Mtpn PE=1 SV=2							Putative RNA-binding protein Luc7-like 2 OS=Mus musculus GN=Luc7l2 PE=1 SV=1
214	1	SwissProt	MAON_MOUSE	NADP-dependent malic enzyme, mitochondrial OS=Mus musculus GN=Me3 PE=1 SV=2	17	67056	1	1	1	1	0.06		MAON_MOUSE	NADP-dependent malic enzyme, mitochondrial OS=Mus musculus GN=Me3 PE=1 SV=2							Ral GTPase-activating protein subunit alpha-1 OS=Mus musculus GN=Ralgapa1 PE=1 SV=1
304	1	SwissProt	HPCA_MOUSE	Neuron-specific calcium-binding protein hippocalcin OS=Mus musculus GN=Hpca PE=1 SV=2	89	22413	3	2	3	2	0.37	89	HPCA_MOUSE	Neuron-specific calcium-binding protein hippocalcin OS=Mus musculus GN=Hpca PE=1 SV=2							Ribonuclease inhibitor OS=Mus musculus GN=Rnh1 PE=1 SV=1
245	1	SwissProt	NSF1C_MOUSE	NSFL1 cofactor p47 OS=Mus musculus GN=Nsfl1c PE=1 SV=1	154	40685	1	1	1	1	0.09	154	NSF1C_MOUSE	NSFL1 cofactor p47 OS=Mus musculus GN=Nsfl1c PE=1 SV=1							Ribosome maturation protein SBDS OS=Mus musculus GN=Sbds PE=1 SV=4
259	1	SwissProt	NDKA_MOUSE	Nucleoside diphosphate kinase A OS=Mus musculus GN=Nme1 PE=1 SV=1	13	17197	2	1	2	1	0.23		NDKA_MOUSE	Nucleoside diphosphate kinase A OS=Mus musculus GN=Nme1 PE=1 SV=1							SRSF protein kinase 2 OS=Mus musculus GN=Srpk2 PE=1 SV=2
821	1	SwissProt	OSBP1_MOUSE	Oxysterol-binding protein 1 OS=Mus musculus GN=Osbp PE=1 SV=2	16	84636	3	1	3	1	0.04		OSBP1_MOUSE	Oxysterol-binding protein 1 OS=Mus musculus GN=Osbp PE=1 SV=2							Sulfated glycoprotein 1 OS=Mus musculus GN=Psap PE=1 SV=2
286	1	SwissProt	PDDC1_MOUSE	Parkinson disease 7 domain-containing protein 1 OS=Mus musculus GN=Pddc1 PE=1 SV=1	126	23263	2	1	2	1	0.16	126	PDDC1_MOUSE	Parkinson disease 7 domain-containing protein 1 OS=Mus musculus GN=Pddc1 PE=1 SV=1							Tether containing UBX domain for GLUT4 OS=Mus musculus GN=Aspscr1 PE=1 SV=1
149	1	SwissProt	ATP4A_MOUSE	Potassium-transporting ATPase alpha chain 1 OS=Mus musculus GN=Atp4a PE=1 SV=3	27	113942	4	1	4	1	0.03	27	ATP4A_MOUSE	Potassium-transporting ATPase alpha chain 1 OS=Mus musculus GN=Atp4a PE=1 SV=3							Thioredoxin reductase 1, cytoplasmic OS=Mus musculus GN=Txnrd1 PE=1 SV=3
812	1	SwissProt	LMNA_MOUSE	Prelamin-A/C OS=Mus musculus GN=Lmna PE=1 SV=2	17	74193	4	1	4	1	0.05		LMNA_MOUSE	Prelamin-A/C OS=Mus musculus GN=Lmna PE=1 SV=2							Tryptase beta-2 OS=Mus musculus GN=Tpsb2 PE=1 SV=2
273	1	SwissProt	PARK7_MOUSE	Protein DJ-1 OS=Mus musculus GN=Park7 PE=1 SV=1	149	20008	1	1	1	1	0.19	149	PARK7_MOUSE	Protein DJ-1 OS=Mus musculus GN=Park7 PE=1 SV=1							Tubulin alpha-1B chain OS=Mus musculus GN=Tuba1b PE=1 SV=2
271	1	SwissProt	DPY30_MOUSE	Protein dpy-30 homolog OS=Mus musculus GN=Dpy30 PE=1 SV=1	154	11206	1	1	1	1	0.36	154	DPY30_MOUSE	Protein dpy-30 homolog OS=Mus musculus GN=Dpy30 PE=1 SV=1							Tyrosine-protein kinase Fyn OS=Mus musculus GN=Fyn PE=1 SV=3
220	1	SwissProt	LIN7C_MOUSE	Protein lin-7 homolog C OS=Mus musculus GN=Lin7c PE=1 SV=2	17	21820	2	1	2	1	0.18		LIN7C_MOUSE	Protein lin-7 homolog C OS=Mus musculus GN=Lin7c PE=1 SV=2							Ubiquitin carboxyl-terminal hydrolase 46 OS=Mus musculus GN=Usp46 PE=1 SV=1
223	1	SwissProt	PPM1E_MOUSE	Protein phosphatase 1E OS=Mus musculus GN=Ppm1e PE=1 SV=2	154	83367	2	1	2	1	0.04	154	PPM1E_MOUSE	Protein phosphatase 1E OS=Mus musculus GN=Ppm1e PE=1 SV=2
235	1	SwissProt	PIMT_MOUSE	Protein-L-isoaspartate(D-aspartate) O-methyltransferase OS=Mus musculus GN=Pcmt1 PE=1 SV=3	154	24619	1	1	1	1	0.15	154	PIMT_MOUSE	Protein-L-isoaspartate(D-aspartate) O-methyltransferase OS=Mus musculus GN=Pcmt1 PE=1 SV=3
839	1	SwissProt	PURG_MOUSE	Purine-rich element-binding protein gamma OS=Mus musculus GN=Purg PE=1 SV=1	14	39913	3	1	3	1	0.09		PURG_MOUSE	Purine-rich element-binding protein gamma OS=Mus musculus GN=Purg PE=1 SV=1
216	1	SwissProt	PLPP_MOUSE	Pyridoxal phosphate phosphatase OS=Mus musculus GN=Pdxp PE=1 SV=1	154	31492	2	1	2	1	0.12	154	PLPP_MOUSE	Pyridoxal phosphate phosphatase OS=Mus musculus GN=Pdxp PE=1 SV=1
263	1	SwissProt	RFIP5_MOUSE	Rab11 family-interacting protein 5 OS=Mus musculus GN=Rab11fip5 PE=1 SV=2	154	69510	1	1	1	1	0.05	154	RFIP5_MOUSE	Rab11 family-interacting protein 5 OS=Mus musculus GN=Rab11fip5 PE=1 SV=2
315	1	SwissProt	RGS7_MOUSE	Regulator of G-protein signaling 7 OS=Mus musculus GN=Rgs7 PE=1 SV=2	63	54758	2	2	2	2	0.14	63	RGS7_MOUSE	Regulator of G-protein signaling 7 OS=Mus musculus GN=Rgs7 PE=1 SV=2
369	1	SwissProt	ARHG7_MOUSE	Rho guanine nucleotide exchange factor 7 OS=Mus musculus GN=Arhgef7 PE=1 SV=2	34	96995	1	1	1	1	0.04	34	ARHG7_MOUSE	Rho guanine nucleotide exchange factor 7 OS=Mus musculus GN=Arhgef7 PE=1 SV=2
310	1	SwissProt	UK114_MOUSE	Ribonuclease UK114 OS=Mus musculus GN=Hrsp12 PE=1 SV=3	76	14247	1	1	1	1	0.28	76	UK114_MOUSE	Ribonuclease UK114 OS=Mus musculus GN=Hrsp12 PE=1 SV=3
455	1	SwissProt	RBMX_MOUSE	RNA-binding motif protein, X chromosome OS=Mus musculus GN=Rbmx PE=1 SV=1	62	42275	1	1	1	1	0.09	62	RBMX_MOUSE	RNA-binding motif protein, X chromosome OS=Mus musculus GN=Rbmx PE=1 SV=1
151	1	SwissProt	NOVA1_MOUSE	RNA-binding protein Nova-1 OS=Mus musculus GN=Nova1 PE=1 SV=2	167	51724	3	3	2	2	0.15	167	NOVA1_MOUSE	RNA-binding protein Nova-1 OS=Mus musculus GN=Nova1 PE=1 SV=2
802	1	SwissProt	SCRN1_MOUSE	Secernin-1 OS=Mus musculus GN=Scrn1 PE=1 SV=1	19	46297	4	1	4	1	0.08		SCRN1_MOUSE	Secernin-1 OS=Mus musculus GN=Scrn1 PE=1 SV=1
92	1	SwissProt	SPRE_MOUSE	Sepiapterin reductase OS=Mus musculus GN=Spr PE=1 SV=1	308	27865	3	3	2	2	0.47	308	SPRE_MOUSE	Sepiapterin reductase OS=Mus musculus GN=Spr PE=1 SV=1
111	1	SwissProt	PP1A_MOUSE	Serine/threonine-protein phosphatase PP1-alpha catalytic subunit OS=Mus musculus GN=Ppp1ca PE=1 SV=1	295	37516	3	2	2	1	0.21	295	PP1A_MOUSE	Serine/threonine-protein phosphatase PP1-alpha catalytic subunit OS=Mus musculus GN=Ppp1ca PE=1 SV=1
778	1	SwissProt	SHD_MOUSE	SH2 domain-containing adapter protein D OS=Mus musculus GN=Shd PE=1 SV=1	22	38458	2	1	2	1	0.10		SHD_MOUSE	SH2 domain-containing adapter protein D OS=Mus musculus GN=Shd PE=1 SV=1
457	1	SwissProt	RSMB_MOUSE	Small nuclear ribonucleoprotein-associated protein B OS=Mus musculus GN=Snrpb PE=1 SV=1	61	23640	3	1	3	1	0.16	61	RSMB_MOUSE	Small nuclear ribonucleoprotein-associated protein B OS=Mus musculus GN=Snrpb PE=1 SV=1
771	1	SwissProt	GTR1_MOUSE	Solute carrier family 2, facilitated glucose transporter member 1 OS=Mus musculus GN=Slc2a1 PE=1 SV=4	23	53949	1	1	1	1	0.07		GTR1_MOUSE	Solute carrier family 2, facilitated glucose transporter member 1 OS=Mus musculus GN=Slc2a1 PE=1 SV=4
409	1	SwissProt	DX39B_MOUSE	Spliceosome RNA helicase Ddx39b OS=Mus musculus GN=Ddx39b PE=1 SV=1	18	49004	2	2	2	2	0.16		DX39B_MOUSE	Spliceosome RNA helicase Ddx39b OS=Mus musculus GN=Ddx39b PE=1 SV=1
727	1	SwissProt	SRPK1_MOUSE	SRSF protein kinase 1 OS=Mus musculus GN=Srpk1 PE=1 SV=2	27	73043	3	2	3	2	0.10	27	SRPK1_MOUSE	SRSF protein kinase 1 OS=Mus musculus GN=Srpk1 PE=1 SV=2
800	1	SwissProt	SMRC2_MOUSE	SWI/SNF complex subunit SMARCC2 OS=Mus musculus GN=Smarcc2 PE=1 SV=2	19	132522	2	1	2	1	0.03		SMRC2_MOUSE	SWI/SNF complex subunit SMARCC2 OS=Mus musculus GN=Smarcc2 PE=1 SV=2
281	1	SwissProt	SMCA5_MOUSE	SWI/SNF-related matrix-associated actin-dependent regulator of chromatin subfamily A member 5 OS=Mus musculus GN=Smarca5 PE=1 SV=1	31	121550	2	1	2	1	0.03	31	SMCA5_MOUSE	SWI/SNF-related matrix-associated actin-dependent regulator of chromatin subfamily A member 5 OS=Mus musculus GN=Smarca5 PE=1 SV=1
815	1	SwissProt	SNP25_MOUSE	Synaptosomal-associated protein 25 OS=Mus musculus GN=Snap25 PE=1 SV=1	17	23300	4	2	4	2	0.35		SNP25_MOUSE	Synaptosomal-associated protein 25 OS=Mus musculus GN=Snap25 PE=1 SV=1
226	1	SwissProt	THOP1_MOUSE	Thimet oligopeptidase OS=Mus musculus GN=Thop1 PE=1 SV=1	75	77976	1	1	1	1	0.05	75	THOP1_MOUSE	Thimet oligopeptidase OS=Mus musculus GN=Thop1 PE=1 SV=1
358	1	SwissProt	CRYM_MOUSE	Thiomorpholine-carboxylate dehydrogenase OS=Mus musculus GN=Crym PE=1 SV=1	34	33502	1	1	1	1	0.11	34	CRYM_MOUSE	Thiomorpholine-carboxylate dehydrogenase OS=Mus musculus GN=Crym PE=1 SV=1
211	1	SwissProt	THOC4_MOUSE	THO complex subunit 4 OS=Mus musculus GN=Alyref PE=1 SV=3	154	26924	2	1	2	1	0.14	154	THOC4_MOUSE	THO complex subunit 4 OS=Mus musculus GN=Alyref PE=1 SV=3
219	1	SwissProt	THY1_MOUSE	Thy-1 membrane glycoprotein OS=Mus musculus GN=Thy1 PE=1 SV=1	154	18069	2	1	2	1	0.21	154	THY1_MOUSE	Thy-1 membrane glycoprotein OS=Mus musculus GN=Thy1 PE=1 SV=1
51	1	SwissProt	PURB_MOUSE	Transcriptional activator protein Pur-beta OS=Mus musculus GN=Purb PE=1 SV=3	318	33881	5	5	5	5	0.70	318	PURB_MOUSE	Transcriptional activator protein Pur-beta OS=Mus musculus GN=Purb PE=1 SV=3
155	1	SwissProt	TRA2B_MOUSE	Transformer-2 protein homolog beta OS=Mus musculus GN=Tra2b PE=1 SV=1	154	33646	1	1	1	1	0.11	154	TRA2B_MOUSE	Transformer-2 protein homolog beta OS=Mus musculus GN=Tra2b PE=1 SV=1
353	1	SwissProt	TNPO3_MOUSE	Transportin-3 OS=Mus musculus GN=Tnpo3 PE=1 SV=1	34	104103	6	1	4	1	0.04	34	TNPO3_MOUSE	Transportin-3 OS=Mus musculus GN=Tnpo3 PE=1 SV=1
12	2	SwissProt	TBA1A_MOUSE	Tubulin alpha-1A chain OS=Mus musculus GN=Tuba1a PE=1 SV=1	876	50104	10	10	7	7	0.91	876	TBA1A_MOUSE	Tubulin alpha-1A chain OS=Mus musculus GN=Tuba1a PE=1 SV=1
12	1	SwissProt	TBA4A_MOUSE	Tubulin alpha-4A chain OS=Mus musculus GN=Tuba4a PE=1 SV=1	1045	49892	10	10	7	7	0.92	1045	TBA4A_MOUSE	Tubulin alpha-4A chain OS=Mus musculus GN=Tuba4a PE=1 SV=1
146	1	SwissProt	TPPP_MOUSE	Tubulin polymerization-promoting protein OS=Mus musculus GN=Tppp PE=1 SV=1	28	23560	2	1	2	1	0.16	28	TPPP_MOUSE	Tubulin polymerization-promoting protein OS=Mus musculus GN=Tppp PE=1 SV=1
411	1	SwissProt	TTL12_MOUSE	Tubulin--tyrosine ligase-like protein 12 OS=Mus musculus GN=Ttll12 PE=1 SV=1	17	73996	2	1	2	1	0.05		TTL12_MOUSE	Tubulin--tyrosine ligase-like protein 12 OS=Mus musculus GN=Ttll12 PE=1 SV=1
346	1	SwissProt	TWF1_MOUSE	Twinfilin-1 OS=Mus musculus GN=Twf1 PE=1 SV=2	34	40054	2	1	2	1	0.09	34	TWF1_MOUSE	Twinfilin-1 OS=Mus musculus GN=Twf1 PE=1 SV=2
549	1	SwissProt	RU17_MOUSE	U1 small nuclear ribonucleoprotein 70 kDa OS=Mus musculus GN=Snrnp70 PE=1 SV=2	47	51961	2	1	2	1	0.07	47	RU17_MOUSE	U1 small nuclear ribonucleoprotein 70 kDa OS=Mus musculus GN=Snrnp70 PE=1 SV=2
393	1	SwissProt	UBP5_MOUSE	Ubiquitin carboxyl-terminal hydrolase 5 OS=Mus musculus GN=Usp5 PE=1 SV=1	76	95772	1	1	1	1	0.04	76	UBP5_MOUSE	Ubiquitin carboxyl-terminal hydrolase 5 OS=Mus musculus GN=Usp5 PE=1 SV=1
341	1	SwissProt	UBP7_MOUSE	Ubiquitin carboxyl-terminal hydrolase 7 OS=Mus musculus GN=Usp7 PE=1 SV=1	87	128393	3	2	3	2	0.06	87	UBP7_MOUSE	Ubiquitin carboxyl-terminal hydrolase 7 OS=Mus musculus GN=Usp7 PE=1 SV=1
220	1	SwissProt	OTUB1_MOUSE	Ubiquitin thioesterase OTUB1 OS=Mus musculus GN=Otub1 PE=1 SV=2	154	31250	2	1	2	1	0.12	154	OTUB1_MOUSE	Ubiquitin thioesterase OTUB1 OS=Mus musculus GN=Otub1 PE=1 SV=2
61	1	SwissProt	UBA1_MOUSE	Ubiquitin-like modifier-activating enzyme 1 OS=Mus musculus GN=Uba1 PE=1 SV=1	449	117734	9	5	9	5	0.17	449	UBA1_MOUSE	Ubiquitin-like modifier-activating enzyme 1 OS=Mus musculus GN=Uba1 PE=1 SV=1
382	1	SwissProt	VINC_MOUSE	Vinculin OS=Mus musculus GN=Vcl PE=1 SV=4	30	116644	7	2	7	2	0.06	30	VINC_MOUSE	Vinculin OS=Mus musculus GN=Vcl PE=1 SV=4

## Sheet: Symmetry
1067 common elements in "Control" and "Isatin":
MYH4_MOUSE	Myosin-4 OS=Mus musculus GN=Myh4 PE=1 SV=1
SPTN1_MOUSE	Spectrin alpha chain, non-erythrocytic 1 OS=Mus musculus GN=Sptan1 PE=1 SV=4
MYH1_MOUSE	Myosin-1 OS=Mus musculus GN=Myh1 PE=1 SV=1
SPTB2_MOUSE	Spectrin beta chain, non-erythrocytic 1 OS=Mus musculus GN=Sptbn1 PE=1 SV=2
CLH_MOUSE	Clathrin heavy chain 1 OS=Mus musculus GN=Cltc PE=1 SV=3
HSP7C_MOUSE	Heat shock cognate 71 kDa protein OS=Mus musculus GN=Hspa8 PE=1 SV=1
AP2A2_MOUSE	AP-2 complex subunit alpha-2 OS=Mus musculus GN=Ap2a2 PE=1 SV=2
AP2B1_MOUSE	AP-2 complex subunit beta OS=Mus musculus GN=Ap2b1 PE=1 SV=1
PYGM_MOUSE	Glycogen phosphorylase, muscle form OS=Mus musculus GN=Pygm PE=1 SV=3
STXB1_MOUSE	Syntaxin-binding protein 1 OS=Mus musculus GN=Stxbp1 PE=1 SV=2
DYN1_MOUSE	Dynamin-1 OS=Mus musculus GN=Dnm1 PE=1 SV=2
ACTB_MOUSE	Actin, cytoplasmic 1 OS=Mus musculus GN=Actb PE=1 SV=1
AP2A1_MOUSE	AP-2 complex subunit alpha-1 OS=Mus musculus GN=Ap2a1 PE=1 SV=1
GRP75_MOUSE	Stress-70 protein, mitochondrial OS=Mus musculus GN=Hspa9 PE=1 SV=3
TERA_MOUSE	Transitional endoplasmic reticulum ATPase OS=Mus musculus GN=Vcp PE=1 SV=4
1433Z_MOUSE	14-3-3 protein zeta/delta OS=Mus musculus GN=Ywhaz PE=1 SV=1
DLDH_MOUSE	Dihydrolipoyl dehydrogenase, mitochondrial OS=Mus musculus GN=Dld PE=1 SV=2
KCRU_MOUSE	Creatine kinase U-type, mitochondrial OS=Mus musculus GN=Ckmt1 PE=1 SV=1
ODPB_MOUSE	Pyruvate dehydrogenase E1 component subunit beta, mitochondrial OS=Mus musculus GN=Pdhb PE=1 SV=1
MYH8_MOUSE	Myosin-8 OS=Mus musculus GN=Myh8 PE=1 SV=2
DPYL2_MOUSE	Dihydropyrimidinase-related protein 2 OS=Mus musculus GN=Dpysl2 PE=1 SV=2
PYGB_MOUSE	Glycogen phosphorylase, brain form OS=Mus musculus GN=Pygb PE=1 SV=3
ACTG_MOUSE	Actin, cytoplasmic 2 OS=Mus musculus GN=Actg1 PE=1 SV=1
VATB2_MOUSE	V-type proton ATPase subunit B, brain isoform OS=Mus musculus GN=Atp6v1b2 PE=1 SV=1
TBB5_MOUSE	Tubulin beta-5 chain OS=Mus musculus GN=Tubb5 PE=1 SV=1
TBA1A_MOUSE	Tubulin alpha-1A chain OS=Mus musculus GN=Tuba1a PE=1 SV=1
THIL_MOUSE	Acetyl-CoA acetyltransferase, mitochondrial OS=Mus musculus GN=Acat1 PE=1 SV=1
DYHC1_MOUSE	Cytoplasmic dynein 1 heavy chain 1 OS=Mus musculus GN=Dync1h1 PE=1 SV=2
ODO1_MOUSE	2-oxoglutarate dehydrogenase, mitochondrial OS=Mus musculus GN=Ogdh PE=1 SV=3
TITIN_MOUSE	Titin OS=Mus musculus GN=Ttn PE=1 SV=1
DYN3_MOUSE	Dynamin-3 OS=Mus musculus GN=Dnm3 PE=1 SV=1
FAS_MOUSE	Fatty acid synthase OS=Mus musculus GN=Fasn PE=1 SV=2
MAP1B_MOUSE	Microtubule-associated protein 1B OS=Mus musculus GN=Map1b PE=1 SV=2
HNRPK_MOUSE	Heterogeneous nuclear ribonucleoprotein K OS=Mus musculus GN=Hnrnpk PE=1 SV=1
ATPB_MOUSE	ATP synthase subunit beta, mitochondrial OS=Mus musculus GN=Atp5b PE=1 SV=2
TBB2A_MOUSE	Tubulin beta-2A chain OS=Mus musculus GN=Tubb2a PE=1 SV=1
VATA_MOUSE	V-type proton ATPase catalytic subunit A OS=Mus musculus GN=Atp6v1a PE=1 SV=2
CAND1_MOUSE	Cullin-associated NEDD8-dissociated protein 1 OS=Mus musculus GN=Cand1 PE=2 SV=2
TCPA_MOUSE	T-complex protein 1 subunit alpha OS=Mus musculus GN=Tcp1 PE=1 SV=3
HS90A_MOUSE	Heat shock protein HSP 90-alpha OS=Mus musculus GN=Hsp90aa1 PE=1 SV=4
2AAA_MOUSE	Serine/threonine-protein phosphatase 2A 65 kDa regulatory subunit A alpha isoform OS=Mus musculus GN=Ppp2r1a PE=1 SV=3
AP1B1_MOUSE	AP-1 complex subunit beta-1 OS=Mus musculus GN=Ap1b1 PE=1 SV=2
CYFP1_MOUSE	Cytoplasmic FMR1-interacting protein 1 OS=Mus musculus GN=Cyfip1 PE=1 SV=1
NCKP1_MOUSE	Nck-associated protein 1 OS=Mus musculus GN=Nckap1 PE=1 SV=2
ROA2_MOUSE	Heterogeneous nuclear ribonucleoproteins A2/B1 OS=Mus musculus GN=Hnrnpa2b1 PE=1 SV=2
PLCB1_MOUSE	1-phosphatidylinositol 4,5-bisphosphate phosphodiesterase beta-1 OS=Mus musculus GN=Plcb1 PE=1 SV=2
MYH10_MOUSE	Myosin-10 OS=Mus musculus GN=Myh10 PE=1 SV=2
HS90B_MOUSE	Heat shock protein HSP 90-beta OS=Mus musculus GN=Hsp90ab1 PE=1 SV=3
PP2BA_MOUSE	Serine/threonine-protein phosphatase 2B catalytic subunit alpha isoform OS=Mus musculus GN=Ppp3ca PE=1 SV=1
VATC1_MOUSE	V-type proton ATPase subunit C 1 OS=Mus musculus GN=Atp6v1c1 PE=1 SV=4
CYFP2_MOUSE	Cytoplasmic FMR1-interacting protein 2 OS=Mus musculus GN=Cyfip2 PE=1 SV=2
LDHA_MOUSE	L-lactate dehydrogenase A chain OS=Mus musculus GN=Ldha PE=1 SV=3
IF4A1_MOUSE	Eukaryotic initiation factor 4A-I OS=Mus musculus GN=Eif4a1 PE=2 SV=1
TBB4A_MOUSE	Tubulin beta-4A chain OS=Mus musculus GN=Tubb4a PE=1 SV=3
AL7A1_MOUSE	Alpha-aminoadipic semialdehyde dehydrogenase OS=Mus musculus GN=Aldh7a1 PE=1 SV=4
ANK3_MOUSE	Ankyrin-3 OS=Mus musculus GN=Ank3 PE=1 SV=1
K1C14_MOUSE	Keratin, type I cytoskeletal 14 OS=Mus musculus GN=Krt14 PE=1 SV=2
TCPH_MOUSE	T-complex protein 1 subunit eta OS=Mus musculus GN=Cct7 PE=1 SV=1
UGGG1_MOUSE	UDP-glucose:glycoprotein glucosyltransferase 1 OS=Mus musculus GN=Uggt1 PE=1 SV=4
1433T_MOUSE	14-3-3 protein theta OS=Mus musculus GN=Ywhaq PE=1 SV=1
PYC_MOUSE	Pyruvate carboxylase, mitochondrial OS=Mus musculus GN=Pc PE=1 SV=1
KRT85_MOUSE	Keratin, type II cuticular Hb5 OS=Mus musculus GN=Krt85 PE=2 SV=2
KCRS_MOUSE	Creatine kinase S-type, mitochondrial OS=Mus musculus GN=Ckmt2 PE=1 SV=1
NP1L4_MOUSE	Nucleosome assembly protein 1-like 4 OS=Mus musculus GN=Nap1l4 PE=1 SV=1
1433B_MOUSE	14-3-3 protein beta/alpha OS=Mus musculus GN=Ywhab PE=1 SV=3
HNRPQ_MOUSE	Heterogeneous nuclear ribonucleoprotein Q OS=Mus musculus GN=Syncrip PE=1 SV=2
CN37_MOUSE	2',3'-cyclic-nucleotide 3'-phosphodiesterase OS=Mus musculus GN=Cnp PE=1 SV=3
HS71A_MOUSE	Heat shock 70 kDa protein 1A OS=Mus musculus GN=Hspa1a PE=1 SV=2
E41L3_MOUSE	Band 4.1-like protein 3 OS=Mus musculus GN=Epb41l3 PE=1 SV=1
TCPZ_MOUSE	T-complex protein 1 subunit zeta OS=Mus musculus GN=Cct6a PE=1 SV=3
ACTS_MOUSE	Actin, alpha skeletal muscle OS=Mus musculus GN=Acta1 PE=1 SV=1
H2A2A_MOUSE	Histone H2A type 2-A OS=Mus musculus GN=Hist2h2aa1 PE=1 SV=3
GRP78_MOUSE	78 kDa glucose-regulated protein OS=Mus musculus GN=Hspa5 PE=1 SV=3
ACTN1_MOUSE	Alpha-actinin-1 OS=Mus musculus GN=Actn1 PE=1 SV=1
K6PF_MOUSE	6-phosphofructokinase, muscle type OS=Mus musculus GN=Pfkm PE=1 SV=3
ACLY_MOUSE	ATP-citrate synthase OS=Mus musculus GN=Acly PE=1 SV=1
PURB_MOUSE	Transcriptional activator protein Pur-beta OS=Mus musculus GN=Purb PE=1 SV=3
CAZA2_MOUSE	F-actin-capping protein subunit alpha-2 OS=Mus musculus GN=Capza2 PE=1 SV=3
DMXL2_MOUSE	DmX-like protein 2 OS=Mus musculus GN=Dmxl2 PE=1 SV=3
ARP10_MOUSE	Actin-related protein 10 OS=Mus musculus GN=Actr10 PE=1 SV=2
EIF3F_MOUSE	Eukaryotic translation initiation factor 3 subunit F OS=Mus musculus GN=Eif3f PE=1 SV=2
RS3_MOUSE	40S ribosomal protein S3 OS=Mus musculus GN=Rps3 PE=1 SV=1
VATF_MOUSE	V-type proton ATPase subunit F OS=Mus musculus GN=Atp6v1f PE=1 SV=2
HSP74_MOUSE	Heat shock 70 kDa protein 4 OS=Mus musculus GN=Hspa4 PE=1 SV=1
1433F_MOUSE	14-3-3 protein eta OS=Mus musculus GN=Ywhah PE=1 SV=2
HNRPD_MOUSE	Heterogeneous nuclear ribonucleoprotein D0 OS=Mus musculus GN=Hnrnpd PE=1 SV=2
TBB4B_MOUSE	Tubulin beta-4B chain OS=Mus musculus GN=Tubb4b PE=1 SV=1
NFASC_MOUSE	Neurofascin OS=Mus musculus GN=Nfasc PE=1 SV=1
ODPA_MOUSE	Pyruvate dehydrogenase E1 component subunit alpha, somatic form, mitochondrial OS=Mus musculus GN=Pdha1 PE=1 SV=1
CH60_MOUSE	60 kDa heat shock protein, mitochondrial OS=Mus musculus GN=Hspd1 PE=1 SV=1
1433G_MOUSE	14-3-3 protein gamma OS=Mus musculus GN=Ywhag PE=1 SV=2
IF4A2_MOUSE	Eukaryotic initiation factor 4A-II OS=Mus musculus GN=Eif4a2 PE=2 SV=2
K6PP_MOUSE	6-phosphofructokinase type C OS=Mus musculus GN=Pfkp PE=1 SV=1
1433E_MOUSE	14-3-3 protein epsilon OS=Mus musculus GN=Ywhae PE=1 SV=1
HSP72_MOUSE	Heat shock-related 70 kDa protein 2 OS=Mus musculus GN=Hspa2 PE=1 SV=2
CAP1_MOUSE	Adenylyl cyclase-associated protein 1 OS=Mus musculus GN=Cap1 PE=1 SV=4
DDX5_MOUSE	Probable ATP-dependent RNA helicase DDX5 OS=Mus musculus GN=Ddx5 PE=1 SV=2
MY18A_MOUSE	Unconventional myosin-XVIIIa OS=Mus musculus GN=Myo18a PE=1 SV=2
TBA4A_MOUSE	Tubulin alpha-4A chain OS=Mus musculus GN=Tuba4a PE=1 SV=1
NUCL_MOUSE	Nucleolin OS=Mus musculus GN=Ncl PE=1 SV=2
ACON_MOUSE	Aconitate hydratase, mitochondrial OS=Mus musculus GN=Aco2 PE=1 SV=1
MAP1A_MOUSE	Microtubule-associated protein 1A OS=Mus musculus GN=Map1a PE=1 SV=2
AP2M1_MOUSE	AP-2 complex subunit mu OS=Mus musculus GN=Ap2m1 PE=1 SV=1
G3P_MOUSE	Glyceraldehyde-3-phosphate dehydrogenase OS=Mus musculus GN=Gapdh PE=1 SV=2
DNM1L_MOUSE	Dynamin-1-like protein OS=Mus musculus GN=Dnm1l PE=1 SV=2
HNRPL_MOUSE	Heterogeneous nuclear ribonucleoprotein L OS=Mus musculus GN=Hnrnpl PE=1 SV=2
K1C10_MOUSE	Keratin, type I cytoskeletal 10 OS=Mus musculus GN=Krt10 PE=1 SV=3
SH3G2_MOUSE	Endophilin-A1 OS=Mus musculus GN=Sh3gl2 PE=1 SV=2
ACADV_MOUSE	Very long-chain specific acyl-CoA dehydrogenase, mitochondrial OS=Mus musculus GN=Acadvl PE=1 SV=3
ODP2_MOUSE	Dihydrolipoyllysine-residue acetyltransferase component of pyruvate dehydrogenase complex, mitochondrial OS=Mus musculus GN=Dlat PE=1 SV=2
ACDSB_MOUSE	Short/branched chain specific acyl-CoA dehydrogenase, mitochondrial OS=Mus musculus GN=Acadsb PE=1 SV=1
KRT81_MOUSE	Keratin, type II cuticular Hb1 (Fragment) OS=Mus musculus GN=Krt81 PE=2 SV=1
GPDA_MOUSE	Glycerol-3-phosphate dehydrogenase [NAD(+)], cytoplasmic OS=Mus musculus GN=Gpd1 PE=1 SV=3
AUHM_MOUSE	Methylglutaconyl-CoA hydratase, mitochondrial OS=Mus musculus GN=Auh PE=2 SV=1
SF3B3_MOUSE	Splicing factor 3B subunit 3 OS=Mus musculus GN=Sf3b3 PE=2 SV=1
VATH_MOUSE	V-type proton ATPase subunit H OS=Mus musculus GN=Atp6v1h PE=1 SV=1
VATD_MOUSE	V-type proton ATPase subunit D OS=Mus musculus GN=Atp6v1d PE=1 SV=1
K1H1_MOUSE	Keratin, type I cuticular Ha1 OS=Mus musculus GN=Krt31 PE=2 SV=2
RUXF_MOUSE	Small nuclear ribonucleoprotein F OS=Mus musculus GN=Snrpf PE=2 SV=1
NSF_MOUSE	Vesicle-fusing ATPase OS=Mus musculus GN=Nsf PE=1 SV=2
RS12_MOUSE	40S ribosomal protein S12 OS=Mus musculus GN=Rps12 PE=1 SV=2
PRP8_MOUSE	Pre-mRNA-processing-splicing factor 8 OS=Mus musculus GN=Prpf8 PE=1 SV=2
MLRS_MOUSE	Myosin regulatory light chain 2, skeletal muscle isoform OS=Mus musculus GN=Mylpf PE=1 SV=3
ANK2_MOUSE	Ankyrin-2 OS=Mus musculus GN=Ank2 PE=1 SV=2
PCBP2_MOUSE	Poly(rC)-binding protein 2 OS=Mus musculus GN=Pcbp2 PE=1 SV=1
E41L2_MOUSE	Band 4.1-like protein 2 OS=Mus musculus GN=Epb41l2 PE=1 SV=2
SEPT6_MOUSE	Septin-6 OS=Mus musculus GN=Sept6 PE=1 SV=4
HXK1_MOUSE	Hexokinase-1 OS=Mus musculus GN=Hk1 PE=1 SV=3
PLEC_MOUSE	Plectin OS=Mus musculus GN=Plec PE=1 SV=2
ALDOA_MOUSE	Fructose-bisphosphate aldolase A OS=Mus musculus GN=Aldoa PE=1 SV=2
DCTN2_MOUSE	Dynactin subunit 2 OS=Mus musculus GN=Dctn2 PE=1 SV=3
PRDX2_MOUSE	Peroxiredoxin-2 OS=Mus musculus GN=Prdx2 PE=1 SV=3
STX1B_MOUSE	Syntaxin-1B OS=Mus musculus GN=Stx1b PE=1 SV=1
CAMKV_MOUSE	CaM kinase-like vesicle-associated protein OS=Mus musculus GN=Camkv PE=1 SV=2
ROAA_MOUSE	Heterogeneous nuclear ribonucleoprotein A/B OS=Mus musculus GN=Hnrnpab PE=1 SV=1
SEPT5_MOUSE	Septin-5 OS=Mus musculus GN=Sept5 PE=1 SV=2
SEPT7_MOUSE	Septin-7 OS=Mus musculus GN=Sept7 PE=1 SV=1
CASQ1_MOUSE	Calsequestrin-1 OS=Mus musculus GN=Casq1 PE=2 SV=3
SAHH2_MOUSE	Putative adenosylhomocysteinase 2 OS=Mus musculus GN=Ahcyl1 PE=1 SV=1
DCTN1_MOUSE	Dynactin subunit 1 OS=Mus musculus GN=Dctn1 PE=1 SV=3
ILF2_MOUSE	Interleukin enhancer-binding factor 2 OS=Mus musculus GN=Ilf2 PE=1 SV=1
PACN1_MOUSE	Protein kinase C and casein kinase substrate in neurons protein 1 OS=Mus musculus GN=Pacsin1 PE=1 SV=1
ACTN3_MOUSE	Alpha-actinin-3 OS=Mus musculus GN=Actn3 PE=2 SV=1
C1QBP_MOUSE	Complement component 1 Q subcomponent-binding protein, mitochondrial OS=Mus musculus GN=C1qbp PE=1 SV=1
ELP1_MOUSE	Elongator complex protein 1 OS=Mus musculus GN=Ikbkap PE=2 SV=2
HNRPM_MOUSE	Heterogeneous nuclear ribonucleoprotein M OS=Mus musculus GN=Hnrnpm PE=1 SV=3
NACAM_MOUSE	Nascent polypeptide-associated complex subunit alpha, muscle-specific form OS=Mus musculus GN=Naca PE=1 SV=2
RL9_MOUSE	60S ribosomal protein L9 OS=Mus musculus GN=Rpl9 PE=2 SV=2
SMD1_MOUSE	Small nuclear ribonucleoprotein Sm D1 OS=Mus musculus GN=Snrpd1 PE=2 SV=1
TCPE_MOUSE	T-complex protein 1 subunit epsilon OS=Mus musculus GN=Cct5 PE=1 SV=1
WASF1_MOUSE	Wiskott-Aldrich syndrome protein family member 1 OS=Mus musculus GN=Wasf1 PE=1 SV=2
ARP2_MOUSE	Actin-related protein 2 OS=Mus musculus GN=Actr2 PE=1 SV=1
K6PL_MOUSE	6-phosphofructokinase, liver type OS=Mus musculus GN=Pfkl PE=1 SV=4
KPRB_MOUSE	Phosphoribosyl pyrophosphate synthase-associated protein 2 OS=Mus musculus GN=Prpsap2 PE=1 SV=1
PSD11_MOUSE	26S proteasome non-ATPase regulatory subunit 11 OS=Mus musculus GN=Psmd11 PE=1 SV=3
SYNJ1_MOUSE	Synaptojanin-1 OS=Mus musculus GN=Synj1 PE=1 SV=3
DCE1_MOUSE	Glutamate decarboxylase 1 OS=Mus musculus GN=Gad1 PE=2 SV=2
ENOG_MOUSE	Gamma-enolase OS=Mus musculus GN=Eno2 PE=1 SV=2
KRT34_MOUSE	Keratin, type I cuticular Ha4 OS=Mus musculus GN=Krt34 PE=2 SV=1
TCPB_MOUSE	T-complex protein 1 subunit beta OS=Mus musculus GN=Cct2 PE=1 SV=4
PRDX3_MOUSE	Thioredoxin-dependent peroxide reductase, mitochondrial OS=Mus musculus GN=Prdx3 PE=1 SV=1
TENR_MOUSE	Tenascin-R OS=Mus musculus GN=Tnr PE=1 SV=2
PRPS1_MOUSE	Ribose-phosphate pyrophosphokinase 1 OS=Mus musculus GN=Prps1 PE=1 SV=4
DHE3_MOUSE	Glutamate dehydrogenase 1, mitochondrial OS=Mus musculus GN=Glud1 PE=1 SV=1
SC23A_MOUSE	Protein transport protein Sec23A OS=Mus musculus GN=Sec23a PE=1 SV=2
EIF3C_MOUSE	Eukaryotic translation initiation factor 3 subunit C OS=Mus musculus GN=Eif3c PE=1 SV=1
SYYC_MOUSE	Tyrosine--tRNA ligase, cytoplasmic OS=Mus musculus GN=Yars PE=2 SV=3
AT1A3_MOUSE	Sodium/potassium-transporting ATPase subunit alpha-3 OS=Mus musculus GN=Atp1a3 PE=1 SV=1
SYFB_MOUSE	Phenylalanine--tRNA ligase beta subunit OS=Mus musculus GN=Farsb PE=2 SV=2
FUMH_MOUSE	Fumarate hydratase, mitochondrial OS=Mus musculus GN=Fh PE=1 SV=3
EF1G_MOUSE	Elongation factor 1-gamma OS=Mus musculus GN=Eef1g PE=1 SV=3
ECHA_MOUSE	Trifunctional enzyme subunit alpha, mitochondrial OS=Mus musculus GN=Hadha PE=1 SV=1
PTBP2_MOUSE	Polypyrimidine tract-binding protein 2 OS=Mus musculus GN=Ptbp2 PE=1 SV=2
ATPA_MOUSE	ATP synthase subunit alpha, mitochondrial OS=Mus musculus GN=Atp5a1 PE=1 SV=1
AP3D1_MOUSE	AP-3 complex subunit delta-1 OS=Mus musculus GN=Ap3d1 PE=1 SV=1
MYPC2_MOUSE	Myosin-binding protein C, fast-type OS=Mus musculus GN=Mybpc2 PE=1 SV=1
SMD3_MOUSE	Small nuclear ribonucleoprotein Sm D3 OS=Mus musculus GN=Snrpd3 PE=1 SV=1
SYT1_MOUSE	Synaptotagmin-1 OS=Mus musculus GN=Syt1 PE=1 SV=1
TCPD_MOUSE	T-complex protein 1 subunit delta OS=Mus musculus GN=Cct4 PE=1 SV=3
ARP3_MOUSE	Actin-related protein 3 OS=Mus musculus GN=Actr3 PE=1 SV=3
CSK2B_MOUSE	Casein kinase II subunit beta OS=Mus musculus GN=Csnk2b PE=1 SV=1
S10AD_MOUSE	Protein S100-A13 OS=Mus musculus GN=S100a13 PE=1 SV=1
IGG2B_MOUSE	Ig gamma-2B chain C region OS=Mus musculus GN=Igh-3 PE=1 SV=3
EF2_MOUSE	Elongation factor 2 OS=Mus musculus GN=Eef2 PE=1 SV=2
CCZ1_MOUSE	Vacuolar fusion protein CCZ1 homolog OS=Mus musculus GN=Ccz1 PE=1 SV=1
SEP11_MOUSE	Septin-11 OS=Mus musculus GN=Sept11 PE=1 SV=4
CALM_MOUSE	Calmodulin OS=Mus musculus GN=Calm1 PE=1 SV=2
EF1A2_MOUSE	Elongation factor 1-alpha 2 OS=Mus musculus GN=Eef1a2 PE=1 SV=1
TCPQ_MOUSE	T-complex protein 1 subunit theta OS=Mus musculus GN=Cct8 PE=1 SV=3
SYN1_MOUSE	Synapsin-1 OS=Mus musculus GN=Syn1 PE=1 SV=2
H3C_MOUSE	Histone H3.3C OS=Mus musculus GN=H3f3c PE=1 SV=3
MARE3_MOUSE	Microtubule-associated protein RP/EB family member 3 OS=Mus musculus GN=Mapre3 PE=1 SV=1
DPYL1_MOUSE	Dihydropyrimidinase-related protein 1 OS=Mus musculus GN=Crmp1 PE=1 SV=1
HS71L_MOUSE	Heat shock 70 kDa protein 1-like OS=Mus musculus GN=Hspa1l PE=2 SV=4
SEPT8_MOUSE	Septin-8 OS=Mus musculus GN=Sept8 PE=1 SV=4
CUL3_MOUSE	Cullin-3 OS=Mus musculus GN=Cul3 PE=1 SV=1
RAB1A_MOUSE	Ras-related protein Rab-1A OS=Mus musculus GN=Rab1A PE=1 SV=3
SYSC_MOUSE	Serine--tRNA ligase, cytoplasmic OS=Mus musculus GN=Sars PE=2 SV=3
AL1L1_MOUSE	Cytosolic 10-formyltetrahydrofolate dehydrogenase OS=Mus musculus GN=Aldh1l1 PE=2 SV=1
KCRB_MOUSE	Creatine kinase B-type OS=Mus musculus GN=Ckb PE=1 SV=1
PTRF_MOUSE	Polymerase I and transcript release factor OS=Mus musculus GN=Ptrf PE=1 SV=1
SYT2_MOUSE	Synaptotagmin-2 OS=Mus musculus GN=Syt2 PE=1 SV=1
EIF3L_MOUSE	Eukaryotic translation initiation factor 3 subunit L OS=Mus musculus GN=Eif3l PE=1 SV=1
STRAP_MOUSE	Serine-threonine kinase receptor-associated protein OS=Mus musculus GN=Strap PE=1 SV=2
VAT1_MOUSE	Synaptic vesicle membrane protein VAT-1 homolog OS=Mus musculus GN=Vat1 PE=1 SV=3
CAPZB_MOUSE	F-actin-capping protein subunit beta OS=Mus musculus GN=Capzb PE=1 SV=3
ENOA_MOUSE	Alpha-enolase OS=Mus musculus GN=Eno1 PE=1 SV=3
GMPPA_MOUSE	Mannose-1-phosphate guanyltransferase alpha OS=Mus musculus GN=Gmppa PE=2 SV=1
ACTN2_MOUSE	Alpha-actinin-2 OS=Mus musculus GN=Actn2 PE=1 SV=2
ARPC2_MOUSE	Actin-related protein 2/3 complex subunit 2 OS=Mus musculus GN=Arpc2 PE=1 SV=3
KIF5C_MOUSE	Kinesin heavy chain isoform 5C OS=Mus musculus GN=Kif5c PE=1 SV=3
MYH9_MOUSE	Myosin-9 OS=Mus musculus GN=Myh9 PE=1 SV=4
ODO2_MOUSE	Dihydrolipoyllysine-residue succinyltransferase component of 2-oxoglutarate dehydrogenase complex, mitochondrial OS=Mus musculus GN=Dlst PE=1 SV=1
ACADS_MOUSE	Short-chain specific acyl-CoA dehydrogenase, mitochondrial OS=Mus musculus GN=Acads PE=2 SV=2
DYN2_MOUSE	Dynamin-2 OS=Mus musculus GN=Dnm2 PE=1 SV=2
IMB1_MOUSE	Importin subunit beta-1 OS=Mus musculus GN=Kpnb1 PE=1 SV=2
AT1A2_MOUSE	Sodium/potassium-transporting ATPase subunit alpha-2 OS=Mus musculus GN=Atp1a2 PE=1 SV=1
GLSK_MOUSE	Glutaminase kidney isoform, mitochondrial OS=Mus musculus GN=Gls PE=1 SV=1
EI3JA_MOUSE	Eukaryotic translation initiation factor 3 subunit J-A OS=Mus musculus GN=Eif3j-1 PE=2 SV=1
H2AV_MOUSE	Histone H2A.V OS=Mus musculus GN=H2afv PE=1 SV=3
HEM2_MOUSE	Delta-aminolevulinic acid dehydratase OS=Mus musculus GN=Alad PE=1 SV=1
PSD12_MOUSE	26S proteasome non-ATPase regulatory subunit 12 OS=Mus musculus GN=Psmd12 PE=1 SV=4
CATA_MOUSE	Catalase OS=Mus musculus GN=Cat PE=1 SV=4
DDX17_MOUSE	Probable ATP-dependent RNA helicase DDX17 OS=Mus musculus GN=Ddx17 PE=2 SV=1
USP9X_MOUSE	Probable ubiquitin carboxyl-terminal hydrolase FAF-X OS=Mus musculus GN=Usp9x PE=1 SV=2
NONO_MOUSE	Non-POU domain-containing octamer-binding protein OS=Mus musculus GN=Nono PE=1 SV=3
RT30_MOUSE	28S ribosomal protein S30, mitochondrial OS=Mus musculus GN=Mrps30 PE=2 SV=1
AATM_MOUSE	Aspartate aminotransferase, mitochondrial OS=Mus musculus GN=Got2 PE=1 SV=1
DYL2_MOUSE	Dynein light chain 2, cytoplasmic OS=Mus musculus GN=Dynll2 PE=1 SV=1
NCDN_MOUSE	Neurochondrin OS=Mus musculus GN=Ncdn PE=1 SV=1
PABP1_MOUSE	Polyadenylate-binding protein 1 OS=Mus musculus GN=Pabpc1 PE=1 SV=2
PA2G4_MOUSE	Proliferation-associated protein 2G4 OS=Mus musculus GN=Pa2g4 PE=1 SV=3
RSSA_MOUSE	40S ribosomal protein SA OS=Mus musculus GN=Rpsa PE=1 SV=4
SNG3_MOUSE	Synaptogyrin-3 OS=Mus musculus GN=Syngr3 PE=1 SV=1
K2C1_MOUSE	Keratin, type II cytoskeletal 1 OS=Mus musculus GN=Krt1 PE=1 SV=4
VATE1_MOUSE	V-type proton ATPase subunit E 1 OS=Mus musculus GN=Atp6v1e1 PE=1 SV=2
EIF3E_MOUSE	Eukaryotic translation initiation factor 3 subunit E OS=Mus musculus GN=Eif3e PE=1 SV=1
GLNA_MOUSE	Glutamine synthetase OS=Mus musculus GN=Glul PE=1 SV=6
K2C5_MOUSE	Keratin, type II cytoskeletal 5 OS=Mus musculus GN=Krt5 PE=1 SV=1
MOES_MOUSE	Moesin OS=Mus musculus GN=Msn PE=1 SV=3
PCCA_MOUSE	Propionyl-CoA carboxylase alpha chain, mitochondrial OS=Mus musculus GN=Pcca PE=2 SV=2
HNRDL_MOUSE	Heterogeneous nuclear ribonucleoprotein D-like OS=Mus musculus GN=Hnrpdl PE=1 SV=1
LANC1_MOUSE	LanC-like protein 1 OS=Mus musculus GN=Lancl1 PE=1 SV=1
PURA_MOUSE	Transcriptional activator protein Pur-alpha OS=Mus musculus GN=Pura PE=1 SV=1
RM01_MOUSE	39S ribosomal protein L1, mitochondrial OS=Mus musculus GN=Mrpl1 PE=1 SV=2
2A5E_MOUSE	Serine/threonine-protein phosphatase 2A 56 kDa regulatory subunit epsilon isoform OS=Mus musculus GN=Ppp2r5e PE=2 SV=3
ATPO_MOUSE	ATP synthase subunit O, mitochondrial OS=Mus musculus GN=Atp5o PE=1 SV=1
COF1_MOUSE	Cofilin-1 OS=Mus musculus GN=Cfl1 PE=1 SV=3
DHX9_MOUSE	ATP-dependent RNA helicase A OS=Mus musculus GN=Dhx9 PE=1 SV=2
KCC2B_MOUSE	Calcium/calmodulin-dependent protein kinase type II subunit beta OS=Mus musculus GN=Camk2b PE=1 SV=2
PI42A_MOUSE	Phosphatidylinositol 5-phosphate 4-kinase type-2 alpha OS=Mus musculus GN=Pip4k2a PE=1 SV=1
RL22_MOUSE	60S ribosomal protein L22 OS=Mus musculus GN=Rpl22 PE=2 SV=2
AP2S1_MOUSE	AP-2 complex subunit sigma OS=Mus musculus GN=Ap2s1 PE=1 SV=1
DHX15_MOUSE	Putative pre-mRNA-splicing factor ATP-dependent RNA helicase DHX15 OS=Mus musculus GN=Dhx15 PE=2 SV=2
SF3B1_MOUSE	Splicing factor 3B subunit 1 OS=Mus musculus GN=Sf3b1 PE=1 SV=1
SYNC_MOUSE	Asparagine--tRNA ligase, cytoplasmic OS=Mus musculus GN=Nars PE=1 SV=2
TMOD2_MOUSE	Tropomodulin-2 OS=Mus musculus GN=Tmod2 PE=1 SV=2
AGO3_MOUSE	Protein argonaute-3 OS=Mus musculus GN=Eif2c3 PE=2 SV=2
EF1A1_MOUSE	Elongation factor 1-alpha 1 OS=Mus musculus GN=Eef1a1 PE=1 SV=3
PP2AA_MOUSE	Serine/threonine-protein phosphatase 2A catalytic subunit alpha isoform OS=Mus musculus GN=Ppp2ca PE=1 SV=1
U5S1_MOUSE	116 kDa U5 small nuclear ribonucleoprotein component OS=Mus musculus GN=Eftud2 PE=2 SV=1
UBA1_MOUSE	Ubiquitin-like modifier-activating enzyme 1 OS=Mus musculus GN=Uba1 PE=1 SV=1
HS74L_MOUSE	Heat shock 70 kDa protein 4L OS=Mus musculus GN=Hspa4l PE=1 SV=2
IMPCT_MOUSE	Protein IMPACT OS=Mus musculus GN=Impact PE=1 SV=2
CSK21_MOUSE	Casein kinase II subunit alpha OS=Mus musculus GN=Csnk2a1 PE=1 SV=2
MYO5A_MOUSE	Unconventional myosin-Va OS=Mus musculus GN=Myo5a PE=1 SV=2
PI51C_MOUSE	Phosphatidylinositol 4-phosphate 5-kinase type-1 gamma OS=Mus musculus GN=Pip5k1c PE=1 SV=2
DDX6_MOUSE	Probable ATP-dependent RNA helicase DDX6 OS=Mus musculus GN=Ddx6 PE=2 SV=1
SV2A_MOUSE	Synaptic vesicle glycoprotein 2A OS=Mus musculus GN=Sv2a PE=1 SV=1
MATR3_MOUSE	Matrin-3 OS=Mus musculus GN=Matr3 PE=1 SV=1
SYCC_MOUSE	Cysteine--tRNA ligase, cytoplasmic OS=Mus musculus GN=Cars PE=1 SV=2
ODB2_MOUSE	Lipoamide acyltransferase component of branched-chain alpha-keto acid dehydrogenase complex, mitochondrial OS=Mus musculus GN=Dbt PE=2 SV=2
PI51A_MOUSE	Phosphatidylinositol 4-phosphate 5-kinase type-1 alpha OS=Mus musculus GN=Pip5k1a PE=1 SV=2
ACTY_MOUSE	Beta-centractin OS=Mus musculus GN=Actr1b PE=1 SV=1
RM37_MOUSE	39S ribosomal protein L37, mitochondrial OS=Mus musculus GN=Mrpl37 PE=2 SV=1
TRIM2_MOUSE	Tripartite motif-containing protein 2 OS=Mus musculus GN=Trim2 PE=1 SV=1
AP3B2_MOUSE	AP-3 complex subunit beta-2 OS=Mus musculus GN=Ap3b2 PE=1 SV=2
DYL1_MOUSE	Dynein light chain 1, cytoplasmic OS=Mus musculus GN=Dynll1 PE=1 SV=1
MCCB_MOUSE	Methylcrotonoyl-CoA carboxylase beta chain, mitochondrial OS=Mus musculus GN=Mccc2 PE=2 SV=1
ANM1_MOUSE	Protein arginine N-methyltransferase 1 OS=Mus musculus GN=Prmt1 PE=1 SV=1
DC1I2_MOUSE	Cytoplasmic dynein 1 intermediate chain 2 OS=Mus musculus GN=Dync1i2 PE=2 SV=1
TPM2_MOUSE	Tropomyosin beta chain OS=Mus musculus GN=Tpm2 PE=1 SV=1
EWS_MOUSE	RNA-binding protein EWS OS=Mus musculus GN=Ewsr1 PE=1 SV=2
IMA7_MOUSE	Importin subunit alpha-7 OS=Mus musculus GN=Kpna6 PE=1 SV=2
K2C79_MOUSE	Keratin, type II cytoskeletal 79 OS=Mus musculus GN=Krt79 PE=1 SV=2
PCCB_MOUSE	Propionyl-CoA carboxylase beta chain, mitochondrial OS=Mus musculus GN=Pccb PE=1 SV=2
PDIA6_MOUSE	Protein disulfide-isomerase A6 OS=Mus musculus GN=Pdia6 PE=1 SV=3
PDK3_MOUSE	[Pyruvate dehydrogenase [lipoamide]] kinase isozyme 3, mitochondrial OS=Mus musculus GN=Pdk3 PE=2 SV=1
UBP15_MOUSE	Ubiquitin carboxyl-terminal hydrolase 15 OS=Mus musculus GN=Usp15 PE=2 SV=1
LAMC1_MOUSE	Laminin subunit gamma-1 OS=Mus musculus GN=Lamc1 PE=1 SV=2
SNAA_MOUSE	Alpha-soluble NSF attachment protein OS=Mus musculus GN=Napa PE=1 SV=1
SNAB_MOUSE	Beta-soluble NSF attachment protein OS=Mus musculus GN=Napb PE=1 SV=2
AGAP3_MOUSE	Arf-GAP with GTPase, ANK repeat and PH domain-containing protein 3 OS=Mus musculus GN=Agap3 PE=1 SV=1
MYL1_MOUSE	Myosin light chain 1/3, skeletal muscle isoform OS=Mus musculus GN=Myl1 PE=1 SV=2
BTBDH_MOUSE	BTB/POZ domain-containing protein 17 OS=Mus musculus GN=Btbd17 PE=2 SV=1
H2A1F_MOUSE	Histone H2A type 1-F OS=Mus musculus GN=Hist1h2af PE=1 SV=3
DC1I1_MOUSE	Cytoplasmic dynein 1 intermediate chain 1 OS=Mus musculus GN=Dync1i1 PE=1 SV=2
BUB3_MOUSE	Mitotic checkpoint protein BUB3 OS=Mus musculus GN=Bub3 PE=2 SV=2
CPSF6_MOUSE	Cleavage and polyadenylation specificity factor subunit 6 OS=Mus musculus GN=Cpsf6 PE=1 SV=1
EIF3M_MOUSE	Eukaryotic translation initiation factor 3 subunit M OS=Mus musculus GN=Eif3m PE=2 SV=1
ODPX_MOUSE	Pyruvate dehydrogenase protein X component, mitochondrial OS=Mus musculus GN=Pdhx PE=2 SV=1
RP3A_MOUSE	Rabphilin-3A OS=Mus musculus GN=Rph3a PE=1 SV=2
H32_MOUSE	Histone H3.2 OS=Mus musculus GN=Hist1h3b PE=1 SV=2
KPYM_MOUSE	Pyruvate kinase isozymes M1/M2 OS=Mus musculus GN=Pkm PE=1 SV=4
WASF3_MOUSE	Wiskott-Aldrich syndrome protein family member 3 OS=Mus musculus GN=Wasf3 PE=2 SV=1
PSMD5_MOUSE	26S proteasome non-ATPase regulatory subunit 5 OS=Mus musculus GN=Psmd5 PE=1 SV=4
SYTC2_MOUSE	Probable threonine--tRNA ligase 2, cytoplasmic OS=Mus musculus GN=Tarsl2 PE=2 SV=1
TRIM3_MOUSE	Tripartite motif-containing protein 3 OS=Mus musculus GN=Trim3 PE=1 SV=1
CISY_MOUSE	Citrate synthase, mitochondrial OS=Mus musculus GN=Cs PE=1 SV=1
FA98B_MOUSE	Protein FAM98B OS=Mus musculus GN=Fam98b PE=2 SV=1
HS105_MOUSE	Heat shock protein 105 kDa OS=Mus musculus GN=Hsph1 PE=1 SV=2
PRPS2_MOUSE	Ribose-phosphate pyrophosphokinase 2 OS=Mus musculus GN=Prps2 PE=1 SV=4
LDHB_MOUSE	L-lactate dehydrogenase B chain OS=Mus musculus GN=Ldhb PE=1 SV=2
ACADL_MOUSE	Long-chain specific acyl-CoA dehydrogenase, mitochondrial OS=Mus musculus GN=Acadl PE=2 SV=2
ALDOC_MOUSE	Fructose-bisphosphate aldolase C OS=Mus musculus GN=Aldoc PE=1 SV=4
DPYL3_MOUSE	Dihydropyrimidinase-related protein 3 OS=Mus musculus GN=Dpysl3 PE=1 SV=1
KPRA_MOUSE	Phosphoribosyl pyrophosphate synthase-associated protein 1 OS=Mus musculus GN=Prpsap1 PE=1 SV=1
PROF2_MOUSE	Profilin-2 OS=Mus musculus GN=Pfn2 PE=1 SV=3
ACAP2_MOUSE	Arf-GAP with coiled-coil, ANK repeat and PH domain-containing protein 2 OS=Mus musculus GN=Acap2 PE=1 SV=2
MYPR_MOUSE	Myelin proteolipid protein OS=Mus musculus GN=Plp1 PE=1 SV=2
PSMD6_MOUSE	26S proteasome non-ATPase regulatory subunit 6 OS=Mus musculus GN=Psmd6 PE=1 SV=1
NRDC_MOUSE	Nardilysin OS=Mus musculus GN=Nrd1 PE=1 SV=1
OPA1_MOUSE	Dynamin-like 120 kDa protein, mitochondrial OS=Mus musculus GN=Opa1 PE=1 SV=1
ACTZ_MOUSE	Alpha-centractin OS=Mus musculus GN=Actr1a PE=2 SV=1
AGAP1_MOUSE	Arf-GAP with GTPase, ANK repeat and PH domain-containing protein 1 OS=Mus musculus GN=Agap1 PE=2 SV=1
ANXA7_MOUSE	Annexin A7 OS=Mus musculus GN=Anxa7 PE=2 SV=2
CAPS1_MOUSE	Calcium-dependent secretion activator 1 OS=Mus musculus GN=Cadps PE=1 SV=3
CNTP4_MOUSE	Contactin-associated protein-like 4 OS=Mus musculus GN=Cntnap4 PE=2 SV=2
COR1C_MOUSE	Coronin-1C OS=Mus musculus GN=Coro1c PE=1 SV=2
CSTF3_MOUSE	Cleavage stimulation factor subunit 3 OS=Mus musculus GN=Cstf3 PE=1 SV=1
CUL4B_MOUSE	Cullin-4B OS=Mus musculus GN=Cul4b PE=1 SV=1
DAZP1_MOUSE	DAZ-associated protein 1 OS=Mus musculus GN=Dazap1 PE=2 SV=2
DIP2B_MOUSE	Disco-interacting protein 2 homolog B OS=Mus musculus GN=Dip2b PE=1 SV=1
DNJB4_MOUSE	DnaJ homolog subfamily B member 4 OS=Mus musculus GN=Dnajb4 PE=2 SV=1
EAA2_MOUSE	Excitatory amino acid transporter 2 OS=Mus musculus GN=Slc1a2 PE=1 SV=1
EXOC1_MOUSE	Exocyst complex component 1 OS=Mus musculus GN=Exoc1 PE=2 SV=4
F120A_MOUSE	Constitutive coactivator of PPAR-gamma-like protein 1 OS=Mus musculus GN=FAM120A PE=1 SV=2
FAK2_MOUSE	Protein-tyrosine kinase 2-beta OS=Mus musculus GN=Ptk2b PE=1 SV=2
GLRX3_MOUSE	Glutaredoxin-3 OS=Mus musculus GN=Glrx3 PE=1 SV=1
GLTP_MOUSE	Glycolipid transfer protein OS=Mus musculus GN=Gltp PE=2 SV=3
GLYG_MOUSE	Glycogenin-1 OS=Mus musculus GN=Gyg1 PE=2 SV=3
GMPPB_MOUSE	Mannose-1-phosphate guanyltransferase beta OS=Mus musculus GN=Gmppb PE=2 SV=1
HNRPU_MOUSE	Heterogeneous nuclear ribonucleoprotein U OS=Mus musculus GN=Hnrnpu PE=1 SV=1
IF4B_MOUSE	Eukaryotic translation initiation factor 4B OS=Mus musculus GN=Eif4b PE=1 SV=1
IGHA_MOUSE	Ig alpha chain C region OS=Mus musculus PE=1 SV=1
IMA1_MOUSE	Importin subunit alpha-1 OS=Mus musculus GN=Kpna1 PE=1 SV=2
K1045_MOUSE	Protein KIAA1045 OS=Mus musculus GN=Kiaa1045 PE=1 SV=2
LARP1_MOUSE	La-related protein 1 OS=Mus musculus GN=Larp1 PE=1 SV=2
LRC47_MOUSE	Leucine-rich repeat-containing protein 47 OS=Mus musculus GN=Lrrc47 PE=1 SV=1
MDHC_MOUSE	Malate dehydrogenase, cytoplasmic OS=Mus musculus GN=Mdh1 PE=1 SV=3
NAA38_MOUSE	N-alpha-acetyltransferase 38, NatC auxiliary subunit OS=Mus musculus GN=Naa38 PE=2 SV=3
OGT1_MOUSE	UDP-N-acetylglucosamine--peptide N-acetylglucosaminyltransferase 110 kDa subunit OS=Mus musculus GN=Ogt PE=1 SV=2
PDC6I_MOUSE	Programmed cell death 6-interacting protein OS=Mus musculus GN=Pdcd6ip PE=1 SV=3
PGTB2_MOUSE	Geranylgeranyl transferase type-2 subunit beta OS=Mus musculus GN=Rabggtb PE=1 SV=2
PRDX1_MOUSE	Peroxiredoxin-1 OS=Mus musculus GN=Prdx1 PE=1 SV=1
QORL2_MOUSE	Quinone oxidoreductase-like protein 2 OS=Mus musculus PE=2 SV=1
RHG26_MOUSE	Rho GTPase-activating protein 26 OS=Mus musculus GN=Arhgap26 PE=1 SV=3
RL12_MOUSE	60S ribosomal protein L12 OS=Mus musculus GN=Rpl12 PE=1 SV=2
RM12_MOUSE	39S ribosomal protein L12, mitochondrial OS=Mus musculus GN=Mrpl12 PE=1 SV=2
RS27A_MOUSE	Ubiquitin-40S ribosomal protein S27a OS=Mus musculus GN=Rps27a PE=1 SV=2
RS4X_MOUSE	40S ribosomal protein S4, X isoform OS=Mus musculus GN=Rps4x PE=2 SV=2
RUXE_MOUSE	Small nuclear ribonucleoprotein E OS=Mus musculus GN=Snrpe PE=2 SV=1
SKP1_MOUSE	S-phase kinase-associated protein 1 OS=Mus musculus GN=Skp1 PE=1 SV=3
SRGP3_MOUSE	SLIT-ROBO Rho GTPase-activating protein 3 OS=Mus musculus GN=Srgap3 PE=1 SV=1
TIM8B_MOUSE	Mitochondrial import inner membrane translocase subunit Tim8 B OS=Mus musculus GN=Timm8b PE=2 SV=1
TLN1_MOUSE	Talin-1 OS=Mus musculus GN=Tln1 PE=1 SV=2
VATG2_MOUSE	V-type proton ATPase subunit G 2 OS=Mus musculus GN=Atp6v1g2 PE=2 SV=1
VIGLN_MOUSE	Vigilin OS=Mus musculus GN=Hdlbp PE=1 SV=1
DCLK1_MOUSE	Serine/threonine-protein kinase DCLK1 OS=Mus musculus GN=Dclk1 PE=1 SV=1
K1C16_MOUSE	Keratin, type I cytoskeletal 16 OS=Mus musculus GN=Krt16 PE=1 SV=3
KI21A_MOUSE	Kinesin-like protein KIF21A OS=Mus musculus GN=Kif21a PE=1 SV=2
SYN2_MOUSE	Synapsin-2 OS=Mus musculus GN=Syn2 PE=1 SV=2
ABI1_MOUSE	Abl interactor 1 OS=Mus musculus GN=Abi1 PE=1 SV=3
DDX3L_MOUSE	Putative ATP-dependent RNA helicase Pl10 OS=Mus musculus GN=D1Pas1 PE=1 SV=1
SMC1A_MOUSE	Structural maintenance of chromosomes protein 1A OS=Mus musculus GN=Smc1a PE=1 SV=4
ELAV1_MOUSE	ELAV-like protein 1 OS=Mus musculus GN=Elavl1 PE=1 SV=2
VPS35_MOUSE	Vacuolar protein sorting-associated protein 35 OS=Mus musculus GN=Vps35 PE=1 SV=1
EIF3K_MOUSE	Eukaryotic translation initiation factor 3 subunit K OS=Mus musculus GN=Eif3k PE=1 SV=1
KAP3_MOUSE	cAMP-dependent protein kinase type II-beta regulatory subunit OS=Mus musculus GN=Prkar2b PE=1 SV=3
RAB1B_MOUSE	Ras-related protein Rab-1B OS=Mus musculus GN=Rab1b PE=1 SV=1
RT27_MOUSE	28S ribosomal protein S27, mitochondrial OS=Mus musculus GN=Mrps27 PE=2 SV=2
CSDE1_MOUSE	Cold shock domain-containing protein E1 OS=Mus musculus GN=Csde1 PE=2 SV=1
EIF3A_MOUSE	Eukaryotic translation initiation factor 3 subunit A OS=Mus musculus GN=Eif3a PE=1 SV=5
PI42B_MOUSE	Phosphatidylinositol 5-phosphate 4-kinase type-2 beta OS=Mus musculus GN=Pip4k2b PE=1 SV=1
PSPC1_MOUSE	Paraspeckle component 1 OS=Mus musculus GN=Pspc1 PE=1 SV=1
RLA1_MOUSE	60S acidic ribosomal protein P1 OS=Mus musculus GN=Rplp1 PE=1 SV=1
UGPA_MOUSE	UTP--glucose-1-phosphate uridylyltransferase OS=Mus musculus GN=Ugp2 PE=2 SV=3
WDR48_MOUSE	WD repeat-containing protein 48 OS=Mus musculus GN=Wdr48 PE=1 SV=1
ITPR1_MOUSE	Inositol 1,4,5-trisphosphate receptor type 1 OS=Mus musculus GN=Itpr1 PE=1 SV=2
PIPNA_MOUSE	Phosphatidylinositol transfer protein alpha isoform OS=Mus musculus GN=Pitpna PE=1 SV=2
HNRH1_MOUSE	Heterogeneous nuclear ribonucleoprotein H OS=Mus musculus GN=Hnrnph1 PE=1 SV=3
IMA4_MOUSE	Importin subunit alpha-4 OS=Mus musculus GN=Kpna4 PE=2 SV=1
IMDH2_MOUSE	Inosine-5'-monophosphate dehydrogenase 2 OS=Mus musculus GN=Impdh2 PE=1 SV=2
SPON1_MOUSE	Spondin-1 OS=Mus musculus GN=Spon1 PE=2 SV=1
ANXA2_MOUSE	Annexin A2 OS=Mus musculus GN=Anxa2 PE=1 SV=2
BIN1_MOUSE	Myc box-dependent-interacting protein 1 OS=Mus musculus GN=Bin1 PE=1 SV=1
SND1_MOUSE	Staphylococcal nuclease domain-containing protein 1 OS=Mus musculus GN=Snd1 PE=1 SV=1
TKT_MOUSE	Transketolase OS=Mus musculus GN=Tkt PE=1 SV=1
KIF1A_MOUSE	Kinesin-like protein KIF1A OS=Mus musculus GN=Kif1a PE=1 SV=2
CAPS2_MOUSE	Calcium-dependent secretion activator 2 OS=Mus musculus GN=Cadps2 PE=1 SV=2
DPYL4_MOUSE	Dihydropyrimidinase-related protein 4 OS=Mus musculus GN=Dpysl4 PE=1 SV=1
GNAI1_MOUSE	Guanine nucleotide-binding protein G(i) subunit alpha-1 OS=Mus musculus GN=Gnai1 PE=2 SV=1
GSTK1_MOUSE	Glutathione S-transferase kappa 1 OS=Mus musculus GN=Gstk1 PE=1 SV=3
SYFA_MOUSE	Phenylalanine--tRNA ligase alpha subunit OS=Mus musculus GN=Farsa PE=2 SV=1
SYVC_MOUSE	Valine--tRNA ligase OS=Mus musculus GN=Vars PE=2 SV=1
E41L1_MOUSE	Band 4.1-like protein 1 OS=Mus musculus GN=Epb41l1 PE=1 SV=2
EIF3B_MOUSE	Eukaryotic translation initiation factor 3 subunit B OS=Mus musculus GN=Eif3b PE=1 SV=1
ZFR_MOUSE	Zinc finger RNA-binding protein OS=Mus musculus GN=Zfr PE=1 SV=2
ARPC4_MOUSE	Actin-related protein 2/3 complex subunit 4 OS=Mus musculus GN=Arpc4 PE=1 SV=3
CANB1_MOUSE	Calcineurin subunit B type 1 OS=Mus musculus GN=Ppp3r1 PE=1 SV=3
SRP19_MOUSE	Signal recognition particle 19 kDa protein OS=Mus musculus GN=Srp19 PE=2 SV=1
RENT1_MOUSE	Regulator of nonsense transcripts 1 OS=Mus musculus GN=Upf1 PE=1 SV=2
SETD7_MOUSE	Histone-lysine N-methyltransferase SETD7 OS=Mus musculus GN=Setd7 PE=2 SV=2
GBLP_MOUSE	Guanine nucleotide-binding protein subunit beta-2-like 1 OS=Mus musculus GN=Gnb2l1 PE=1 SV=3
RAB21_MOUSE	Ras-related protein Rab-21 OS=Mus musculus GN=Rab21 PE=1 SV=4
SGIP1_MOUSE	SH3-containing GRB2-like protein 3-interacting protein 1 OS=Mus musculus GN=Sgip1 PE=1 SV=1
ABI2_MOUSE	Abl interactor 2 OS=Mus musculus GN=Abi2 PE=1 SV=1
AGO1_MOUSE	Protein argonaute-1 OS=Mus musculus GN=Eif2c1 PE=1 SV=2
FIBB_MOUSE	Fibrinogen beta chain OS=Mus musculus GN=Fgb PE=2 SV=1
ILF3_MOUSE	Interleukin enhancer-binding factor 3 OS=Mus musculus GN=Ilf3 PE=1 SV=2
SUCB1_MOUSE	Succinyl-CoA ligase [ADP-forming] subunit beta, mitochondrial OS=Mus musculus GN=Sucla2 PE=1 SV=2
CAN2_MOUSE	Calpain-2 catalytic subunit OS=Mus musculus GN=Capn2 PE=2 SV=4
RU2A_MOUSE	U2 small nuclear ribonucleoprotein A' OS=Mus musculus GN=Snrpa1 PE=1 SV=2
SFPQ_MOUSE	Splicing factor, proline- and glutamine-rich OS=Mus musculus GN=Sfpq PE=1 SV=1
AT2B2_MOUSE	Plasma membrane calcium-transporting ATPase 2 OS=Mus musculus GN=Atp2b2 PE=1 SV=2
ETFA_MOUSE	Electron transfer flavoprotein subunit alpha, mitochondrial OS=Mus musculus GN=Etfa PE=1 SV=2
HTRA2_MOUSE	Serine protease HTRA2, mitochondrial OS=Mus musculus GN=Htra2 PE=1 SV=2
PLAK_MOUSE	Junction plakoglobin OS=Mus musculus GN=Jup PE=1 SV=3
PDIA4_MOUSE	Protein disulfide-isomerase A4 OS=Mus musculus GN=Pdia4 PE=1 SV=3
RS16_MOUSE	40S ribosomal protein S16 OS=Mus musculus GN=Rps16 PE=2 SV=4
ABR_MOUSE	Active breakpoint cluster region-related protein OS=Mus musculus GN=Abr PE=2 SV=1
ERH_MOUSE	Enhancer of rudimentary homolog OS=Mus musculus GN=Erh PE=1 SV=1
CTNA2_MOUSE	Catenin alpha-2 OS=Mus musculus GN=Ctnna2 PE=1 SV=3
SMU1_MOUSE	WD40 repeat-containing protein SMU1 OS=Mus musculus GN=Smu1 PE=2 SV=2
C1QB_MOUSE	Complement C1q subcomponent subunit B OS=Mus musculus GN=C1qb PE=1 SV=2
HNRL2_MOUSE	Heterogeneous nuclear ribonucleoprotein U-like protein 2 OS=Mus musculus GN=Hnrnpul2 PE=1 SV=2
ACAD8_MOUSE	Isobutyryl-CoA dehydrogenase, mitochondrial OS=Mus musculus GN=Acad8 PE=2 SV=2
CALB1_MOUSE	Calbindin OS=Mus musculus GN=Calb1 PE=1 SV=2
CUL1_MOUSE	Cullin-1 OS=Mus musculus GN=Cul1 PE=1 SV=1
MNF1_MOUSE	Mitochondrial nucleoid factor 1 OS=Mus musculus GN=Mnf1 PE=1 SV=1
PP2BB_MOUSE	Serine/threonine-protein phosphatase 2B catalytic subunit beta isoform OS=Mus musculus GN=Ppp3cb PE=2 SV=2
ROA3_MOUSE	Heterogeneous nuclear ribonucleoprotein A3 OS=Mus musculus GN=Hnrnpa3 PE=1 SV=1
TPM3_MOUSE	Tropomyosin alpha-3 chain OS=Mus musculus GN=Tpm3 PE=1 SV=2
41_MOUSE	Protein 4.1 OS=Mus musculus GN=Epb41 PE=1 SV=2
IF2A_MOUSE	Eukaryotic translation initiation factor 2 subunit 1 OS=Mus musculus GN=Eif2s1 PE=1 SV=3
RLA0_MOUSE	60S acidic ribosomal protein P0 OS=Mus musculus GN=Rplp0 PE=1 SV=3
TPIS_MOUSE	Triosephosphate isomerase OS=Mus musculus GN=Tpi1 PE=1 SV=4
DOCK9_MOUSE	Dedicator of cytokinesis protein 9 OS=Mus musculus GN=Dock9 PE=1 SV=2
GNAI2_MOUSE	Guanine nucleotide-binding protein G(i) subunit alpha-2 OS=Mus musculus GN=Gnai2 PE=1 SV=5
HMGCL_MOUSE	Hydroxymethylglutaryl-CoA lyase, mitochondrial OS=Mus musculus GN=Hmgcl PE=1 SV=2
KAPCA_MOUSE	cAMP-dependent protein kinase catalytic subunit alpha OS=Mus musculus GN=Prkaca PE=1 SV=3
PTCD3_MOUSE	Pentatricopeptide repeat-containing protein 3, mitochondrial OS=Mus musculus GN=Ptcd3 PE=2 SV=2
ROGDI_MOUSE	Protein rogdi homolog OS=Mus musculus GN=Rogdi PE=2 SV=2
IPO5_MOUSE	Importin-5 OS=Mus musculus GN=Ipo5 PE=1 SV=3
SNRPA_MOUSE	U1 small nuclear ribonucleoprotein A OS=Mus musculus GN=Snrpa PE=2 SV=3
GUAD_MOUSE	Guanine deaminase OS=Mus musculus GN=Gda PE=1 SV=1
K2C75_MOUSE	Keratin, type II cytoskeletal 75 OS=Mus musculus GN=Krt75 PE=1 SV=1
RL7A_MOUSE	60S ribosomal protein L7a OS=Mus musculus GN=Rpl7a PE=2 SV=2
SPT5H_MOUSE	Transcription elongation factor SPT5 OS=Mus musculus GN=Supt5h PE=1 SV=1
FXR2_MOUSE	Fragile X mental retardation syndrome-related protein 2 OS=Mus musculus GN=Fxr2 PE=1 SV=1
K22O_MOUSE	Keratin, type II cytoskeletal 2 oral OS=Mus musculus GN=Krt76 PE=2 SV=1
MYEF2_MOUSE	Myelin expression factor 2 OS=Mus musculus GN=Myef2 PE=1 SV=1
TIAR_MOUSE	Nucleolysin TIAR OS=Mus musculus GN=Tial1 PE=2 SV=1
WDR7_MOUSE	WD repeat-containing protein 7 OS=Mus musculus GN=Wdr7 PE=1 SV=3
LIS1_MOUSE	Platelet-activating factor acetylhydrolase IB subunit alpha OS=Mus musculus GN=Pafah1b1 PE=1 SV=2
SIR2_MOUSE	NAD-dependent protein deacetylase sirtuin-2 OS=Mus musculus GN=Sirt2 PE=1 SV=2
ARLY_MOUSE	Argininosuccinate lyase OS=Mus musculus GN=Asl PE=2 SV=1
AN32A_MOUSE	Acidic leucine-rich nuclear phosphoprotein 32 family member A OS=Mus musculus GN=Anp32a PE=1 SV=1
CSN7A_MOUSE	COP9 signalosome complex subunit 7a OS=Mus musculus GN=Cops7a PE=1 SV=2
EF1B_MOUSE	Elongation factor 1-beta OS=Mus musculus GN=Eef1b PE=1 SV=5
THUM1_MOUSE	THUMP domain-containing protein 1 OS=Mus musculus GN=Thumpd1 PE=1 SV=1
FUBP1_MOUSE	Far upstream element-binding protein 1 OS=Mus musculus GN=Fubp1 PE=1 SV=1
NIT1_MOUSE	Nitrilase homolog 1 OS=Mus musculus GN=Nit1 PE=2 SV=2
NRX3A_MOUSE	Neurexin-3-alpha OS=Mus musculus GN=Nrxn3 PE=1 SV=2
PP1B_MOUSE	Serine/threonine-protein phosphatase PP1-beta catalytic subunit OS=Mus musculus GN=Ppp1cb PE=1 SV=3
HNRLL_MOUSE	Heterogeneous nuclear ribonucleoprotein L-like OS=Mus musculus GN=Hnrpll PE=1 SV=3
RS7_MOUSE	40S ribosomal protein S7 OS=Mus musculus GN=Rps7 PE=2 SV=1
TCPG_MOUSE	T-complex protein 1 subunit gamma OS=Mus musculus GN=Cct3 PE=1 SV=1
GCAB_MOUSE	Ig gamma-2A chain C region secreted form OS=Mus musculus PE=1 SV=1
PRDX5_MOUSE	Peroxiredoxin-5, mitochondrial OS=Mus musculus GN=Prdx5 PE=1 SV=2
RT26_MOUSE	28S ribosomal protein S26, mitochondrial OS=Mus musculus GN=Mrps26 PE=2 SV=1
MK01_MOUSE	Mitogen-activated protein kinase 1 OS=Mus musculus GN=Mapk1 PE=1 SV=3
PDK2_MOUSE	[Pyruvate dehydrogenase [lipoamide]] kinase isozyme 2, mitochondrial OS=Mus musculus GN=Pdk2 PE=1 SV=2
PICA_MOUSE	Phosphatidylinositol-binding clathrin assembly protein OS=Mus musculus GN=Picalm PE=1 SV=1
PITM1_MOUSE	Membrane-associated phosphatidylinositol transfer protein 1 OS=Mus musculus GN=Pitpnm1 PE=1 SV=1
ECHM_MOUSE	Enoyl-CoA hydratase, mitochondrial OS=Mus musculus GN=Echs1 PE=1 SV=1
FA49B_MOUSE	Protein FAM49B OS=Mus musculus GN=Fam49b PE=2 SV=1
H14_MOUSE	Histone H1.4 OS=Mus musculus GN=Hist1h1e PE=1 SV=2
MAOM_MOUSE	NAD-dependent malic enzyme, mitochondrial OS=Mus musculus GN=Me2 PE=2 SV=1
TADBP_MOUSE	TAR DNA-binding protein 43 OS=Mus musculus GN=Tardbp PE=1 SV=1
U2AF2_MOUSE	Splicing factor U2AF 65 kDa subunit OS=Mus musculus GN=U2af2 PE=1 SV=3
H4_MOUSE	Histone H4 OS=Mus musculus GN=Hist1h4a PE=1 SV=2
HPLN4_MOUSE	Hyaluronan and proteoglycan link protein 4 OS=Mus musculus GN=Hapln4 PE=2 SV=2
CPNE6_MOUSE	Copine-6 OS=Mus musculus GN=Cpne6 PE=1 SV=1
NCBP1_MOUSE	Nuclear cap-binding protein subunit 1 OS=Mus musculus GN=Ncbp1 PE=1 SV=2
RS17_MOUSE	40S ribosomal protein S17 OS=Mus musculus GN=Rps17 PE=1 SV=2
DCE2_MOUSE	Glutamate decarboxylase 2 OS=Mus musculus GN=Gad2 PE=2 SV=1
COR1A_MOUSE	Coronin-1A OS=Mus musculus GN=Coro1a PE=1 SV=5
NBEA_MOUSE	Neurobeachin OS=Mus musculus GN=Nbea PE=1 SV=1
ROCK2_MOUSE	Rho-associated protein kinase 2 OS=Mus musculus GN=Rock2 PE=1 SV=1
AGO2_MOUSE	Protein argonaute-2 OS=Mus musculus GN=Eif2c2 PE=1 SV=3
IF2G_MOUSE	Eukaryotic translation initiation factor 2 subunit 3, X-linked OS=Mus musculus GN=Eif2s3x PE=1 SV=2
RBP1_MOUSE	RalA-binding protein 1 OS=Mus musculus GN=Ralbp1 PE=1 SV=4
ROA0_MOUSE	Heterogeneous nuclear ribonucleoprotein A0 OS=Mus musculus GN=Hnrnpa0 PE=1 SV=1
AIFM1_MOUSE	Apoptosis-inducing factor 1, mitochondrial OS=Mus musculus GN=Aifm1 PE=1 SV=1
SORCN_MOUSE	Sorcin OS=Mus musculus GN=Sri PE=1 SV=1
TLN2_MOUSE	Talin-2 OS=Mus musculus GN=Tln2 PE=1 SV=3
ABCF1_MOUSE	ATP-binding cassette sub-family F member 1 OS=Mus musculus GN=Abcf1 PE=1 SV=1
P5CR2_MOUSE	Pyrroline-5-carboxylate reductase 2 OS=Mus musculus GN=Pycr2 PE=2 SV=1
SYTC_MOUSE	Threonine--tRNA ligase, cytoplasmic OS=Mus musculus GN=Tars PE=1 SV=2
TPP2_MOUSE	Tripeptidyl-peptidase 2 OS=Mus musculus GN=Tpp2 PE=2 SV=3
VATG1_MOUSE	V-type proton ATPase subunit G 1 OS=Mus musculus GN=Atp6v1g1 PE=2 SV=3
ADDA_MOUSE	Alpha-adducin OS=Mus musculus GN=Add1 PE=1 SV=2
HEXB_MOUSE	Beta-hexosaminidase subunit beta OS=Mus musculus GN=Hexb PE=2 SV=2
STIP1_MOUSE	Stress-induced-phosphoprotein 1 OS=Mus musculus GN=Stip1 PE=1 SV=1
MMSA_MOUSE	Methylmalonate-semialdehyde dehydrogenase [acylating], mitochondrial OS=Mus musculus GN=Aldh6a1 PE=1 SV=1
ALBU_MOUSE	Serum albumin OS=Mus musculus GN=Alb PE=1 SV=3
CLCB_MOUSE	Clathrin light chain B OS=Mus musculus GN=Cltb PE=2 SV=1
HCD2_MOUSE	3-hydroxyacyl-CoA dehydrogenase type-2 OS=Mus musculus GN=Hsd17b10 PE=1 SV=4
MARK1_MOUSE	Serine/threonine-protein kinase MARK1 OS=Mus musculus GN=Mark1 PE=1 SV=2
PSDE_MOUSE	26S proteasome non-ATPase regulatory subunit 14 OS=Mus musculus GN=Psmd14 PE=1 SV=2
RT4I1_MOUSE	Reticulon-4-interacting protein 1, mitochondrial OS=Mus musculus GN=Rtn4ip1 PE=1 SV=2
FBX3_MOUSE	F-box only protein 3 OS=Mus musculus GN=Fbxo3 PE=2 SV=1
PITM2_MOUSE	Membrane-associated phosphatidylinositol transfer protein 2 OS=Mus musculus GN=Pitpnm2 PE=1 SV=2
ACTBL_MOUSE	Beta-actin-like protein 2 OS=Mus musculus GN=Actbl2 PE=1 SV=1
DKC1_MOUSE	H/ACA ribonucleoprotein complex subunit 4 OS=Mus musculus GN=Dkc1 PE=1 SV=4
KPCE_MOUSE	Protein kinase C epsilon type OS=Mus musculus GN=Prkce PE=1 SV=1
MECR_MOUSE	Trans-2-enoyl-CoA reductase, mitochondrial OS=Mus musculus GN=Mecr PE=2 SV=2
PDXK_MOUSE	Pyridoxal kinase OS=Mus musculus GN=Pdxk PE=1 SV=1
RAB3A_MOUSE	Ras-related protein Rab-3A OS=Mus musculus GN=Rab3a PE=1 SV=1
GELS_MOUSE	Gelsolin OS=Mus musculus GN=Gsn PE=1 SV=3
PABP2_MOUSE	Polyadenylate-binding protein 2 OS=Mus musculus GN=Pabpn1 PE=2 SV=3
NP1L1_MOUSE	Nucleosome assembly protein 1-like 1 OS=Mus musculus GN=Nap1l1 PE=1 SV=2
SEC13_MOUSE	Protein SEC13 homolog OS=Mus musculus GN=Sec13 PE=2 SV=3
ZO1_MOUSE	Tight junction protein ZO-1 OS=Mus musculus GN=Tjp1 PE=1 SV=2
ARK72_MOUSE	Aflatoxin B1 aldehyde reductase member 2 OS=Mus musculus GN=Akr7a2 PE=1 SV=3
K0528_MOUSE	Uncharacterized protein KIAA0528 OS=Mus musculus GN=Kiaa0528 PE=1 SV=2
PFD5_MOUSE	Prefoldin subunit 5 OS=Mus musculus GN=Pfdn5 PE=1 SV=1
RM23_MOUSE	39S ribosomal protein L23, mitochondrial OS=Mus musculus GN=Mrpl23 PE=2 SV=1
RT02_MOUSE	28S ribosomal protein S2, mitochondrial OS=Mus musculus GN=Mrps2 PE=2 SV=1
ANK1_MOUSE	Ankyrin-1 OS=Mus musculus GN=Ank1 PE=1 SV=2
CTBL1_MOUSE	Beta-catenin-like protein 1 OS=Mus musculus GN=Ctnnbl1 PE=1 SV=1
FIS1_MOUSE	Mitochondrial fission 1 protein OS=Mus musculus GN=Fis1 PE=1 SV=1
BRK1_MOUSE	Protein BRICK1 OS=Mus musculus GN=Brk1 PE=2 SV=1
EFTU_MOUSE	Elongation factor Tu, mitochondrial OS=Mus musculus GN=Tufm PE=1 SV=1
HNRPC_MOUSE	Heterogeneous nuclear ribonucleoproteins C1/C2 OS=Mus musculus GN=Hnrnpc PE=1 SV=1
PSMD1_MOUSE	26S proteasome non-ATPase regulatory subunit 1 OS=Mus musculus GN=Psmd1 PE=1 SV=1
GDIA_MOUSE	Rab GDP dissociation inhibitor alpha OS=Mus musculus GN=Gdi1 PE=1 SV=3
IGSF8_MOUSE	Immunoglobulin superfamily member 8 OS=Mus musculus GN=Igsf8 PE=1 SV=2
RASA3_MOUSE	Ras GTPase-activating protein 3 OS=Mus musculus GN=Rasa3 PE=1 SV=2
RS3A_MOUSE	40S ribosomal protein S3a OS=Mus musculus GN=Rps3a PE=1 SV=3
AMRP_MOUSE	Alpha-2-macroglobulin receptor-associated protein OS=Mus musculus GN=Lrpap1 PE=1 SV=1
RL11_MOUSE	60S ribosomal protein L11 OS=Mus musculus GN=Rpl11 PE=1 SV=4
ADDG_MOUSE	Gamma-adducin OS=Mus musculus GN=Add3 PE=1 SV=2
ELAV4_MOUSE	ELAV-like protein 4 OS=Mus musculus GN=Elavl4 PE=1 SV=1
PHYIP_MOUSE	Phytanoyl-CoA hydroxylase-interacting protein OS=Mus musculus GN=Phyhip PE=1 SV=1
RS5_MOUSE	40S ribosomal protein S5 OS=Mus musculus GN=Rps5 PE=2 SV=3
TOM70_MOUSE	Mitochondrial import receptor subunit TOM70 OS=Mus musculus GN=Tomm70a PE=1 SV=2
GRAP1_MOUSE	GRIP1-associated protein 1 OS=Mus musculus GN=Gripap1 PE=1 SV=1
PTBP1_MOUSE	Polypyrimidine tract-binding protein 1 OS=Mus musculus GN=Ptbp1 PE=1 SV=2
SMC3_MOUSE	Structural maintenance of chromosomes protein 3 OS=Mus musculus GN=Smc3 PE=1 SV=2
STXB3_MOUSE	Syntaxin-binding protein 3 OS=Mus musculus GN=Stxbp3 PE=1 SV=1
BDH_MOUSE	D-beta-hydroxybutyrate dehydrogenase, mitochondrial OS=Mus musculus GN=Bdh1 PE=1 SV=2
H2AY_MOUSE	Core histone macro-H2A.1 OS=Mus musculus GN=H2afy PE=1 SV=3
IDHP_MOUSE	Isocitrate dehydrogenase [NADP], mitochondrial OS=Mus musculus GN=Idh2 PE=1 SV=3
IF4A3_MOUSE	Eukaryotic initiation factor 4A-III OS=Mus musculus GN=Eif4a3 PE=2 SV=3
NDRG2_MOUSE	Protein NDRG2 OS=Mus musculus GN=Ndrg2 PE=1 SV=1
SMD2_MOUSE	Small nuclear ribonucleoprotein Sm D2 OS=Mus musculus GN=Snrpd2 PE=2 SV=1
SSDH_MOUSE	Succinate-semialdehyde dehydrogenase, mitochondrial OS=Mus musculus GN=Aldh5a1 PE=1 SV=1
UBP7_MOUSE	Ubiquitin carboxyl-terminal hydrolase 7 OS=Mus musculus GN=Usp7 PE=1 SV=1
HTR5B_MOUSE	HEAT repeat-containing protein 5B OS=Mus musculus GN=Heatr5b PE=2 SV=3
IF2B_MOUSE	Eukaryotic translation initiation factor 2 subunit 2 OS=Mus musculus GN=Eif2s2 PE=1 SV=1
3HIDH_MOUSE	3-hydroxyisobutyrate dehydrogenase, mitochondrial OS=Mus musculus GN=Hibadh PE=2 SV=1
DHRS4_MOUSE	Dehydrogenase/reductase SDR family member 4 OS=Mus musculus GN=Dhrs4 PE=2 SV=3
EHD4_MOUSE	EH domain-containing protein 4 OS=Mus musculus GN=Ehd4 PE=1 SV=1
LAMB2_MOUSE	Laminin subunit beta-2 OS=Mus musculus GN=Lamb2 PE=2 SV=2
MYL6_MOUSE	Myosin light polypeptide 6 OS=Mus musculus GN=Myl6 PE=1 SV=3
DEST_MOUSE	Destrin OS=Mus musculus GN=Dstn PE=1 SV=3
DRG1_MOUSE	Developmentally-regulated GTP-binding protein 1 OS=Mus musculus GN=Drg1 PE=1 SV=1
GRK6_MOUSE	G protein-coupled receptor kinase 6 OS=Mus musculus GN=Grk6 PE=2 SV=1
VPS51_MOUSE	Vacuolar protein sorting-associated protein 51 homolog OS=Mus musculus GN=Vps51 PE=2 SV=2
LONM_MOUSE	Lon protease homolog, mitochondrial OS=Mus musculus GN=Lonp1 PE=1 SV=2
RT09_MOUSE	28S ribosomal protein S9, mitochondrial OS=Mus musculus GN=Mrps9 PE=1 SV=3
BRCC3_MOUSE	Lys-63-specific deubiquitinase BRCC36 OS=Mus musculus GN=Brcc3 PE=2 SV=1
CAB39_MOUSE	Calcium-binding protein 39 OS=Mus musculus GN=Cab39 PE=1 SV=2
HBB1_MOUSE	Hemoglobin subunit beta-1 OS=Mus musculus GN=Hbb-b1 PE=1 SV=2
MK03_MOUSE	Mitogen-activated protein kinase 3 OS=Mus musculus GN=Mapk3 PE=1 SV=5
NCALD_MOUSE	Neurocalcin-delta OS=Mus musculus GN=Ncald PE=1 SV=4
SPF27_MOUSE	Pre-mRNA-splicing factor SPF27 OS=Mus musculus GN=Bcas2 PE=2 SV=1
ISC2A_MOUSE	Isochorismatase domain-containing protein 2A, mitochondrial OS=Mus musculus GN=Isoc2a PE=2 SV=1
PNPT1_MOUSE	Polyribonucleotide nucleotidyltransferase 1, mitochondrial OS=Mus musculus GN=Pnpt1 PE=1 SV=1
PTN23_MOUSE	Tyrosine-protein phosphatase non-receptor type 23 OS=Mus musculus GN=Ptpn23 PE=1 SV=2
RM19_MOUSE	39S ribosomal protein L19, mitochondrial OS=Mus musculus GN=Mrpl19 PE=2 SV=1
AL9A1_MOUSE	4-trimethylaminobutyraldehyde dehydrogenase OS=Mus musculus GN=Aldh9a1 PE=1 SV=1
PPIA_MOUSE	Peptidyl-prolyl cis-trans isomerase A OS=Mus musculus GN=Ppia PE=1 SV=2
PPME1_MOUSE	Protein phosphatase methylesterase 1 OS=Mus musculus GN=Ppme1 PE=1 SV=5
RAB14_MOUSE	Ras-related protein Rab-14 OS=Mus musculus GN=Rab14 PE=1 SV=3
SNX2_MOUSE	Sorting nexin-2 OS=Mus musculus GN=Snx2 PE=1 SV=2
CLPB_MOUSE	Caseinolytic peptidase B protein homolog OS=Mus musculus GN=Clpb PE=1 SV=1
EIF3G_MOUSE	Eukaryotic translation initiation factor 3 subunit G OS=Mus musculus GN=Eif3g PE=1 SV=2
HS12A_MOUSE	Heat shock 70 kDa protein 12A OS=Mus musculus GN=Hspa12a PE=1 SV=1
LANC2_MOUSE	LanC-like protein 2 OS=Mus musculus GN=Lancl2 PE=1 SV=1
MDHM_MOUSE	Malate dehydrogenase, mitochondrial OS=Mus musculus GN=Mdh2 PE=1 SV=3
PSD3_MOUSE	PH and SEC7 domain-containing protein 3 OS=Mus musculus GN=Psd3 PE=1 SV=2
RS18_MOUSE	40S ribosomal protein S18 OS=Mus musculus GN=Rps18 PE=1 SV=3
RT23_MOUSE	28S ribosomal protein S23, mitochondrial OS=Mus musculus GN=Mrps23 PE=2 SV=1
SF3A3_MOUSE	Splicing factor 3A subunit 3 OS=Mus musculus GN=Sf3a3 PE=2 SV=2
ACTN4_MOUSE	Alpha-actinin-4 OS=Mus musculus GN=Actn4 PE=1 SV=1
AP3M2_MOUSE	AP-3 complex subunit mu-2 OS=Mus musculus GN=Ap3m2 PE=2 SV=1
CAP2_MOUSE	Adenylyl cyclase-associated protein 2 OS=Mus musculus GN=Cap2 PE=1 SV=1
DECR_MOUSE	2,4-dienoyl-CoA reductase, mitochondrial OS=Mus musculus GN=Decr1 PE=1 SV=1
FLNA_MOUSE	Filamin-A OS=Mus musculus GN=Flna PE=1 SV=5
HNRPF_MOUSE	Heterogeneous nuclear ribonucleoprotein F OS=Mus musculus GN=Hnrnpf PE=1 SV=3
NID1_MOUSE	Nidogen-1 OS=Mus musculus GN=Nid1 PE=1 SV=2
TOP2B_MOUSE	DNA topoisomerase 2-beta OS=Mus musculus GN=Top2b PE=1 SV=2
TXNL1_MOUSE	Thioredoxin-like protein 1 OS=Mus musculus GN=Txnl1 PE=1 SV=3
ASGL1_MOUSE	L-asparaginase OS=Mus musculus GN=Asrgl1 PE=1 SV=1
CSN8_MOUSE	COP9 signalosome complex subunit 8 OS=Mus musculus GN=Cops8 PE=1 SV=1
IF5A1_MOUSE	Eukaryotic translation initiation factor 5A-1 OS=Mus musculus GN=Eif5a PE=1 SV=2
PACN3_MOUSE	Protein kinase C and casein kinase II substrate protein 3 OS=Mus musculus GN=Pacsin3 PE=1 SV=1
RM39_MOUSE	39S ribosomal protein L39, mitochondrial OS=Mus musculus GN=Mrpl39 PE=2 SV=4
TPPC4_MOUSE	Trafficking protein particle complex subunit 4 OS=Mus musculus GN=Trappc4 PE=1 SV=1
UBP5_MOUSE	Ubiquitin carboxyl-terminal hydrolase 5 OS=Mus musculus GN=Usp5 PE=1 SV=1
PP1G_MOUSE	Serine/threonine-protein phosphatase PP1-gamma catalytic subunit OS=Mus musculus GN=Ppp1cc PE=1 SV=1
RM13_MOUSE	39S ribosomal protein L13, mitochondrial OS=Mus musculus GN=Mrpl13 PE=2 SV=1
RS24_MOUSE	40S ribosomal protein S24 OS=Mus musculus GN=Rps24 PE=1 SV=1
TTL12_MOUSE	Tubulin--tyrosine ligase-like protein 12 OS=Mus musculus GN=Ttll12 PE=1 SV=1
RASL1_MOUSE	RasGAP-activating-like protein 1 OS=Mus musculus GN=Rasal1 PE=2 SV=2
STRBP_MOUSE	Spermatid perinuclear RNA-binding protein OS=Mus musculus GN=Strbp PE=1 SV=1
NFL_MOUSE	Neurofilament light polypeptide OS=Mus musculus GN=Nefl PE=1 SV=5
ANM5_MOUSE	Protein arginine N-methyltransferase 5 OS=Mus musculus GN=Prmt5 PE=1 SV=3
GPD1L_MOUSE	Glycerol-3-phosphate dehydrogenase 1-like protein OS=Mus musculus GN=Gpd1l PE=1 SV=2
CFAH_MOUSE	Complement factor H OS=Mus musculus GN=Cfh PE=1 SV=2
DJB11_MOUSE	DnaJ homolog subfamily B member 11 OS=Mus musculus GN=Dnajb11 PE=1 SV=1
SK2L2_MOUSE	Superkiller viralicidic activity 2-like 2 OS=Mus musculus GN=Skiv2l2 PE=2 SV=1
A2M_MOUSE	Alpha-2-macroglobulin OS=Mus musculus GN=A2m PE=1 SV=3
ADT2_MOUSE	ADP/ATP translocase 2 OS=Mus musculus GN=Slc25a5 PE=1 SV=3
CSKI1_MOUSE	Caskin-1 OS=Mus musculus GN=Caskin1 PE=1 SV=2
NUD18_MOUSE	Nucleoside diphosphate-linked moiety X motif 18 OS=Mus musculus GN=Nudt18 PE=2 SV=1
SYEP_MOUSE	Bifunctional glutamate/proline--tRNA ligase OS=Mus musculus GN=Eprs PE=2 SV=4
CBR1_MOUSE	Carbonyl reductase [NADPH] 1 OS=Mus musculus GN=Cbr1 PE=1 SV=3
CYBP_MOUSE	Calcyclin-binding protein OS=Mus musculus GN=Cacybp PE=1 SV=1
PCBP1_MOUSE	Poly(rC)-binding protein 1 OS=Mus musculus GN=Pcbp1 PE=1 SV=1
VISL1_MOUSE	Visinin-like protein 1 OS=Mus musculus GN=Vsnl1 PE=1 SV=2
ELAV3_MOUSE	ELAV-like protein 3 OS=Mus musculus GN=Elavl3 PE=1 SV=1
FBX2_MOUSE	F-box only protein 2 OS=Mus musculus GN=Fbxo2 PE=1 SV=1
NIPS1_MOUSE	Protein NipSnap homolog 1 OS=Mus musculus GN=Nipsnap1 PE=1 SV=1
EHD3_MOUSE	EH domain-containing protein 3 OS=Mus musculus GN=Ehd3 PE=1 SV=2
PHIPL_MOUSE	Phytanoyl-CoA hydroxylase-interacting protein-like OS=Mus musculus GN=Phyhipl PE=2 SV=1
PRS4_MOUSE	26S protease regulatory subunit 4 OS=Mus musculus GN=Psmc1 PE=1 SV=1
PSMD3_MOUSE	26S proteasome non-ATPase regulatory subunit 3 OS=Mus musculus GN=Psmd3 PE=1 SV=3
RM44_MOUSE	39S ribosomal protein L44, mitochondrial OS=Mus musculus GN=Mrpl44 PE=1 SV=3
ROA1_MOUSE	Heterogeneous nuclear ribonucleoprotein A1 OS=Mus musculus GN=Hnrnpa1 PE=1 SV=2
SHC3_MOUSE	SHC-transforming protein 3 OS=Mus musculus GN=Shc3 PE=1 SV=2
SNX9_MOUSE	Sorting nexin-9 OS=Mus musculus GN=Snx9 PE=1 SV=1
MTMR7_MOUSE	Myotubularin-related protein 7 OS=Mus musculus GN=Mtmr7 PE=2 SV=2
RL30_MOUSE	60S ribosomal protein L30 OS=Mus musculus GN=Rpl30 PE=2 SV=2
SRSF1_MOUSE	Serine/arginine-rich splicing factor 1 OS=Mus musculus GN=Srsf1 PE=1 SV=3
AHI1_MOUSE	Jouberin OS=Mus musculus GN=Ahi1 PE=1 SV=2
FABD_MOUSE	Malonyl-CoA-acyl carrier protein transacylase, mitochondrial OS=Mus musculus GN=Mcat PE=2 SV=3
HUWE1_MOUSE	E3 ubiquitin-protein ligase HUWE1 OS=Mus musculus GN=Huwe1 PE=1 SV=5
OXR1_MOUSE	Oxidation resistance protein 1 OS=Mus musculus GN=Oxr1 PE=1 SV=3
PLAP_MOUSE	Phospholipase A-2-activating protein OS=Mus musculus GN=Plaa PE=2 SV=4
SEP15_MOUSE	15 kDa selenoprotein OS=Mus musculus GN=Sep15 PE=1 SV=3
SRP09_MOUSE	Signal recognition particle 9 kDa protein OS=Mus musculus GN=Srp9 PE=1 SV=2
TOLIP_MOUSE	Toll-interacting protein OS=Mus musculus GN=Tollip PE=1 SV=1
ASAP1_MOUSE	Arf-GAP with SH3 domain, ANK repeat and PH domain-containing protein 1 OS=Mus musculus GN=Asap1 PE=1 SV=2
CC132_MOUSE	Coiled-coil domain-containing protein 132 OS=Mus musculus GN=Ccdc132 PE=1 SV=2
TSN2_MOUSE	Tetraspanin-2 OS=Mus musculus GN=Tspan2 PE=1 SV=1
GABT_MOUSE	4-aminobutyrate aminotransferase, mitochondrial OS=Mus musculus GN=Abat PE=1 SV=1
RHG05_MOUSE	Rho GTPase-activating protein 5 OS=Mus musculus GN=Arhgap5 PE=2 SV=2
RL3_MOUSE	60S ribosomal protein L3 OS=Mus musculus GN=Rpl3 PE=2 SV=3
SH3G3_MOUSE	Endophilin-A3 OS=Mus musculus GN=Sh3gl3 PE=2 SV=1
VIME_MOUSE	Vimentin OS=Mus musculus GN=Vim PE=1 SV=3
CTBP1_MOUSE	C-terminal-binding protein 1 OS=Mus musculus GN=Ctbp1 PE=1 SV=2
DTD1_MOUSE	D-tyrosyl-tRNA(Tyr) deacylase 1 OS=Mus musculus GN=Dtd1 PE=1 SV=2
KCD12_MOUSE	BTB/POZ domain-containing protein KCTD12 OS=Mus musculus GN=Kctd12 PE=1 SV=1
PSD7_MOUSE	26S proteasome non-ATPase regulatory subunit 7 OS=Mus musculus GN=Psmd7 PE=1 SV=2
RBMX_MOUSE	RNA-binding motif protein, X chromosome OS=Mus musculus GN=Rbmx PE=1 SV=1
SF3B4_MOUSE	Splicing factor 3B subunit 4 OS=Mus musculus GN=Sf3b4 PE=2 SV=1
CACP_MOUSE	Carnitine O-acetyltransferase OS=Mus musculus GN=Crat PE=1 SV=3
COPD_MOUSE	Coatomer subunit delta OS=Mus musculus GN=Arcn1 PE=2 SV=2
DHPR_MOUSE	Dihydropteridine reductase OS=Mus musculus GN=Qdpr PE=1 SV=2
NT5D3_MOUSE	5'-nucleotidase domain-containing protein 3 OS=Mus musculus GN=Nt5dc3 PE=2 SV=1
RSMB_MOUSE	Small nuclear ribonucleoprotein-associated protein B OS=Mus musculus GN=Snrpb PE=1 SV=1
TOM34_MOUSE	Mitochondrial import receptor subunit TOM34 OS=Mus musculus GN=Tomm34 PE=2 SV=1
CD2B2_MOUSE	CD2 antigen cytoplasmic tail-binding protein 2 OS=Mus musculus GN=Cd2bp2 PE=1 SV=1
CDC42_MOUSE	Cell division control protein 42 homolog OS=Mus musculus GN=Cdc42 PE=1 SV=2
DHSA_MOUSE	Succinate dehydrogenase [ubiquinone] flavoprotein subunit, mitochondrial OS=Mus musculus GN=Sdha PE=1 SV=1
FA49A_MOUSE	Protein FAM49A OS=Mus musculus GN=Fam49a PE=2 SV=1
NMT2_MOUSE	Glycylpeptide N-tetradecanoyltransferase 2 OS=Mus musculus GN=Nmt2 PE=1 SV=1
PARVA_MOUSE	Alpha-parvin OS=Mus musculus GN=Parva PE=1 SV=1
RL15_MOUSE	60S ribosomal protein L15 OS=Mus musculus GN=Rpl15 PE=2 SV=4
RM45_MOUSE	39S ribosomal protein L45, mitochondrial OS=Mus musculus GN=Mrpl45 PE=2 SV=1
CIRBP_MOUSE	Cold-inducible RNA-binding protein OS=Mus musculus GN=Cirbp PE=1 SV=1
CKAP5_MOUSE	Cytoskeleton-associated protein 5 OS=Mus musculus GN=Ckap5 PE=2 SV=1
DGKQ_MOUSE	Diacylglycerol kinase theta OS=Mus musculus GN=Dgkq PE=1 SV=1
HEXA_MOUSE	Beta-hexosaminidase subunit alpha OS=Mus musculus GN=Hexa PE=2 SV=2
IMA3_MOUSE	Importin subunit alpha-3 OS=Mus musculus GN=Kpna3 PE=1 SV=1
MK08_MOUSE	Mitogen-activated protein kinase 8 OS=Mus musculus GN=Mapk8 PE=1 SV=1
MPP6_MOUSE	MAGUK p55 subfamily member 6 OS=Mus musculus GN=Mpp6 PE=1 SV=1
H12_MOUSE	Histone H1.2 OS=Mus musculus GN=Hist1h1c PE=1 SV=2
H31_MOUSE	Histone H3.1 OS=Mus musculus GN=Hist1h3a PE=1 SV=2
K1C15_MOUSE	Keratin, type I cytoskeletal 15 OS=Mus musculus GN=Krt15 PE=1 SV=2
LPPRC_MOUSE	Leucine-rich PPR motif-containing protein, mitochondrial OS=Mus musculus GN=Lrpprc PE=1 SV=2
MARCS_MOUSE	Myristoylated alanine-rich C-kinase substrate OS=Mus musculus GN=Marcks PE=1 SV=2
VPS29_MOUSE	Vacuolar protein sorting-associated protein 29 OS=Mus musculus GN=Vps29 PE=1 SV=1
HPCL4_MOUSE	Hippocalcin-like protein 4 OS=Mus musculus GN=Hpcal4 PE=2 SV=3
KIF1B_MOUSE	Kinesin-like protein KIF1B OS=Mus musculus GN=Kif1b PE=1 SV=2
DC1L2_MOUSE	Cytoplasmic dynein 1 light intermediate chain 2 OS=Mus musculus GN=Dync1li2 PE=1 SV=2
DREB_MOUSE	Drebrin OS=Mus musculus GN=Dbn1 PE=1 SV=4
FN3K_MOUSE	Fructosamine-3-kinase OS=Mus musculus GN=Fn3k PE=2 SV=1
PSA3_MOUSE	Proteasome subunit alpha type-3 OS=Mus musculus GN=Psma3 PE=1 SV=3
PUR2_MOUSE	Trifunctional purine biosynthetic protein adenosine-3 OS=Mus musculus GN=Gart PE=2 SV=3
UBP14_MOUSE	Ubiquitin carboxyl-terminal hydrolase 14 OS=Mus musculus GN=Usp14 PE=1 SV=3
AGRIN_MOUSE	Agrin OS=Mus musculus GN=Agrn PE=1 SV=1
ALDR_MOUSE	Aldose reductase OS=Mus musculus GN=Akr1b1 PE=1 SV=3
AP3S1_MOUSE	AP-3 complex subunit sigma-1 OS=Mus musculus GN=Ap3s1 PE=1 SV=2
ARP5L_MOUSE	Actin-related protein 2/3 complex subunit 5-like protein OS=Mus musculus GN=Arpc5l PE=1 SV=1
EIF3D_MOUSE	Eukaryotic translation initiation factor 3 subunit D OS=Mus musculus GN=Eif3d PE=1 SV=2
GLCM_MOUSE	Glucosylceramidase OS=Mus musculus GN=Gba PE=1 SV=1
GNAO_MOUSE	Guanine nucleotide-binding protein G(o) subunit alpha OS=Mus musculus GN=Gnao1 PE=1 SV=3
H15_MOUSE	Histone H1.5 OS=Mus musculus GN=Hist1h1b PE=1 SV=2
K2C6A_MOUSE	Keratin, type II cytoskeletal 6A OS=Mus musculus GN=Krt6a PE=2 SV=3
L2GL1_MOUSE	Lethal(2) giant larvae protein homolog 1 OS=Mus musculus GN=Llgl1 PE=1 SV=1
LIN7C_MOUSE	Protein lin-7 homolog C OS=Mus musculus GN=Lin7c PE=1 SV=2
PDCD6_MOUSE	Programmed cell death protein 6 OS=Mus musculus GN=Pdcd6 PE=1 SV=2
AP1G1_MOUSE	AP-1 complex subunit gamma-1 OS=Mus musculus GN=Ap1g1 PE=1 SV=3
CHID1_MOUSE	Chitinase domain-containing protein 1 OS=Mus musculus GN=Chid1 PE=2 SV=1
TPC2L_MOUSE	Trafficking protein particle complex subunit 2-like protein OS=Mus musculus GN=Trappc2l PE=2 SV=1
AAK1_MOUSE	AP2-associated protein kinase 1 OS=Mus musculus GN=Aak1 PE=1 SV=2
F10A1_MOUSE	Hsc70-interacting protein OS=Mus musculus GN=St13 PE=2 SV=1
PGCB_MOUSE	Brevican core protein OS=Mus musculus GN=Bcan PE=1 SV=2
PI3R4_MOUSE	Phosphoinositide 3-kinase regulatory subunit 4 OS=Mus musculus GN=Pik3r4 PE=1 SV=3
RL13A_MOUSE	60S ribosomal protein L13a OS=Mus musculus GN=Rpl13a PE=1 SV=4
TFAM_MOUSE	Transcription factor A, mitochondrial OS=Mus musculus GN=Tfam PE=1 SV=2
U2AF1_MOUSE	Splicing factor U2AF 35 kDa subunit OS=Mus musculus GN=U2af1 PE=1 SV=4
ARPC3_MOUSE	Actin-related protein 2/3 complex subunit 3 OS=Mus musculus GN=Arpc3 PE=1 SV=3
BAG5_MOUSE	BAG family molecular chaperone regulator 5 OS=Mus musculus GN=Bag5 PE=1 SV=1
CSN3_MOUSE	COP9 signalosome complex subunit 3 OS=Mus musculus GN=Cops3 PE=1 SV=3
FIBG_MOUSE	Fibrinogen gamma chain OS=Mus musculus GN=Fgg PE=2 SV=1
G6PD1_MOUSE	Glucose-6-phosphate 1-dehydrogenase X OS=Mus musculus GN=G6pdx PE=1 SV=3
GSTP1_MOUSE	Glutathione S-transferase P 1 OS=Mus musculus GN=Gstp1 PE=1 SV=2
PPIB_MOUSE	Peptidyl-prolyl cis-trans isomerase B OS=Mus musculus GN=Ppib PE=2 SV=2
RM49_MOUSE	39S ribosomal protein L49, mitochondrial OS=Mus musculus GN=Mrpl49 PE=2 SV=1
RS25_MOUSE	40S ribosomal protein S25 OS=Mus musculus GN=Rps25 PE=2 SV=1
TCPR1_MOUSE	Tectonin beta-propeller repeat-containing protein 1 OS=Mus musculus GN=Tecpr1 PE=2 SV=1
CHMP6_MOUSE	Charged multivesicular body protein 6 OS=Mus musculus GN=Chmp6 PE=2 SV=2
DSCR3_MOUSE	Down syndrome critical region protein 3 homolog OS=Mus musculus GN=Dscr3 PE=2 SV=1
IDHG1_MOUSE	Isocitrate dehydrogenase [NAD] subunit gamma 1, mitochondrial OS=Mus musculus GN=Idh3g PE=1 SV=1
LA_MOUSE	Lupus La protein homolog OS=Mus musculus GN=Ssb PE=2 SV=1
RL4_MOUSE	60S ribosomal protein L4 OS=Mus musculus GN=Rpl4 PE=1 SV=3
ADRM1_MOUSE	Proteasomal ubiquitin receptor ADRM1 OS=Mus musculus GN=Adrm1 PE=1 SV=2
CSN5_MOUSE	COP9 signalosome complex subunit 5 OS=Mus musculus GN=Cops5 PE=1 SV=3
PLRG1_MOUSE	Pleiotropic regulator 1 OS=Mus musculus GN=Plrg1 PE=2 SV=1
PPR21_MOUSE	Protein phosphatase 1 regulatory subunit 21 OS=Mus musculus GN=Ppp1r21 PE=2 SV=2
PRS8_MOUSE	26S protease regulatory subunit 8 OS=Mus musculus GN=Psmc5 PE=1 SV=1
WDR61_MOUSE	WD repeat-containing protein 61 OS=Mus musculus GN=Wdr61 PE=2 SV=1
COPA_MOUSE	Coatomer subunit alpha OS=Mus musculus GN=Copa PE=1 SV=2
DIP2A_MOUSE	Disco-interacting protein 2 homolog A OS=Mus musculus GN=Dip2a PE=2 SV=3
PTPRS_MOUSE	Receptor-type tyrosine-protein phosphatase S OS=Mus musculus GN=Ptprs PE=1 SV=1
RFA3_MOUSE	Replication protein A 14 kDa subunit OS=Mus musculus GN=Rpa3 PE=2 SV=1
SAE2_MOUSE	SUMO-activating enzyme subunit 2 OS=Mus musculus GN=Uba2 PE=2 SV=1
SYTM_MOUSE	Threonine--tRNA ligase, mitochondrial OS=Mus musculus GN=Tars2 PE=2 SV=1
TB10B_MOUSE	TBC1 domain family member 10B OS=Mus musculus GN=Tbc1d10b PE=1 SV=2
CNTN1_MOUSE	Contactin-1 OS=Mus musculus GN=Cntn1 PE=1 SV=1
CUL4A_MOUSE	Cullin-4A OS=Mus musculus GN=Cul4a PE=1 SV=1
H10_MOUSE	Histone H1.0 OS=Mus musculus GN=H1f0 PE=2 SV=4
PSB5_MOUSE	Proteasome subunit beta type-5 OS=Mus musculus GN=Psmb5 PE=1 SV=3
SC31A_MOUSE	Protein transport protein Sec31A OS=Mus musculus GN=Sec31a PE=1 SV=2
ENPL_MOUSE	Endoplasmin OS=Mus musculus GN=Hsp90b1 PE=1 SV=2
HPBP1_MOUSE	Hsp70-binding protein 1 OS=Mus musculus GN=Hspbp1 PE=2 SV=1
RU17_MOUSE	U1 small nuclear ribonucleoprotein 70 kDa OS=Mus musculus GN=Snrnp70 PE=1 SV=2
SCOT1_MOUSE	Succinyl-CoA:3-ketoacid coenzyme A transferase 1, mitochondrial OS=Mus musculus GN=Oxct1 PE=1 SV=1
SRCA_MOUSE	Sarcalumenin OS=Mus musculus GN=Srl PE=1 SV=1
SSBP_MOUSE	Single-stranded DNA-binding protein, mitochondrial OS=Mus musculus GN=Ssbp1 PE=2 SV=1
AL1A1_MOUSE	Retinal dehydrogenase 1 OS=Mus musculus GN=Aldh1a1 PE=1 SV=5
ARC1A_MOUSE	Actin-related protein 2/3 complex subunit 1A OS=Mus musculus GN=Arpc1a PE=1 SV=1
AUXI_MOUSE	Putative tyrosine-protein phosphatase auxilin OS=Mus musculus GN=Dnajc6 PE=2 SV=2
DCTN4_MOUSE	Dynactin subunit 4 OS=Mus musculus GN=Dctn4 PE=1 SV=1
NIPS2_MOUSE	Protein NipSnap homolog 2 OS=Mus musculus GN=Gbas PE=2 SV=1
PSA6_MOUSE	Proteasome subunit alpha type-6 OS=Mus musculus GN=Psma6 PE=1 SV=1
RL7_MOUSE	60S ribosomal protein L7 OS=Mus musculus GN=Rpl7 PE=2 SV=2
UBB_MOUSE	Polyubiquitin-B OS=Mus musculus GN=Ubb PE=1 SV=1
YBOX1_MOUSE	Nuclease-sensitive element-binding protein 1 OS=Mus musculus GN=Ybx1 PE=1 SV=3
CCD22_MOUSE	Coiled-coil domain-containing protein 22 OS=Mus musculus GN=Ccdc22 PE=1 SV=1
H2B1B_MOUSE	Histone H2B type 1-B OS=Mus musculus GN=Hist1h2bb PE=1 SV=3
HCDH_MOUSE	Hydroxyacyl-coenzyme A dehydrogenase, mitochondrial OS=Mus musculus GN=Hadh PE=1 SV=2
MYL9_MOUSE	Myosin regulatory light polypeptide 9 OS=Mus musculus GN=Myl9 PE=1 SV=3
RANT_MOUSE	GTP-binding nuclear protein Ran, testis-specific isoform OS=Mus musculus GN=Rasl2-9 PE=2 SV=1
RS14_MOUSE	40S ribosomal protein S14 OS=Mus musculus GN=Rps14 PE=2 SV=3
RS8_MOUSE	40S ribosomal protein S8 OS=Mus musculus GN=Rps8 PE=1 SV=2
RT35_MOUSE	28S ribosomal protein S35, mitochondrial OS=Mus musculus GN=Mrps35 PE=2 SV=2
SBNO1_MOUSE	Protein strawberry notch homolog 1 OS=Mus musculus GN=Sbno1 PE=1 SV=2
TM1L2_MOUSE	TOM1-like protein 2 OS=Mus musculus GN=Tom1l2 PE=1 SV=1
TNNI2_MOUSE	Troponin I, fast skeletal muscle OS=Mus musculus GN=Tnni2 PE=1 SV=2
CPSF1_MOUSE	Cleavage and polyadenylation specificity factor subunit 1 OS=Mus musculus GN=Cpsf1 PE=1 SV=1
EF1D_MOUSE	Elongation factor 1-delta OS=Mus musculus GN=Eef1d PE=1 SV=3
HD_MOUSE	Huntingtin OS=Mus musculus GN=Htt PE=1 SV=2
K22E_MOUSE	Keratin, type II cytoskeletal 2 epidermal OS=Mus musculus GN=Krt2 PE=1 SV=1
NPM_MOUSE	Nucleophosmin OS=Mus musculus GN=Npm1 PE=1 SV=1
NPTX1_MOUSE	Neuronal pentraxin-1 OS=Mus musculus GN=Nptx1 PE=2 SV=1
PP1R7_MOUSE	Protein phosphatase 1 regulatory subunit 7 OS=Mus musculus GN=Ppp1r7 PE=1 SV=2
RAB4B_MOUSE	Ras-related protein Rab-4B OS=Mus musculus GN=Rab4b PE=2 SV=2
TFB1M_MOUSE	Dimethyladenosine transferase 1, mitochondrial OS=Mus musculus GN=Tfb1m PE=2 SV=1
CAN1_MOUSE	Calpain-1 catalytic subunit OS=Mus musculus GN=Capn1 PE=2 SV=1
KBTBB_MOUSE	Kelch repeat and BTB domain-containing protein 11 OS=Mus musculus GN=Kbtbd11 PE=1 SV=3
KRR1_MOUSE	KRR1 small subunit processome component homolog OS=Mus musculus GN=Krr1 PE=2 SV=1
PGP_MOUSE	Phosphoglycolate phosphatase OS=Mus musculus GN=Pgp PE=2 SV=1
PRS6A_MOUSE	26S protease regulatory subunit 6A OS=Mus musculus GN=Psmc3 PE=1 SV=2
PSD13_MOUSE	26S proteasome non-ATPase regulatory subunit 13 OS=Mus musculus GN=Psmd13 PE=1 SV=1
SC24A_MOUSE	Protein transport protein Sec24A OS=Mus musculus GN=Sec24a PE=1 SV=1
ABI3_MOUSE	ABI gene family member 3 OS=Mus musculus GN=Abi3 PE=2 SV=3
AINX_MOUSE	Alpha-internexin OS=Mus musculus GN=Ina PE=1 SV=2
COPZ1_MOUSE	Coatomer subunit zeta-1 OS=Mus musculus GN=Copz1 PE=2 SV=1
CSN1_MOUSE	COP9 signalosome complex subunit 1 OS=Mus musculus GN=Gps1 PE=1 SV=1
GNAQ_MOUSE	Guanine nucleotide-binding protein G(q) subunit alpha OS=Mus musculus GN=Gnaq PE=1 SV=4
IGHG3_MOUSE	Ig gamma-3 chain C region OS=Mus musculus PE=1 SV=2
P5CS_MOUSE	Delta-1-pyrroline-5-carboxylate synthase OS=Mus musculus GN=Aldh18a1 PE=2 SV=2
RL31_MOUSE	60S ribosomal protein L31 OS=Mus musculus GN=Rpl31 PE=2 SV=1
CBPC1_MOUSE	Cytosolic carboxypeptidase 1 OS=Mus musculus GN=Agtpbp1 PE=1 SV=2
KCC2A_MOUSE	Calcium/calmodulin-dependent protein kinase type II subunit alpha OS=Mus musculus GN=Camk2a PE=1 SV=2
LGI3_MOUSE	Leucine-rich repeat LGI family member 3 OS=Mus musculus GN=Lgi3 PE=1 SV=1
PPP5_MOUSE	Serine/threonine-protein phosphatase 5 OS=Mus musculus GN=Ppp5c PE=2 SV=2
UBE2O_MOUSE	Ubiquitin-conjugating enzyme E2 O OS=Mus musculus GN=Ube2o PE=1 SV=3
PPP6_MOUSE	Serine/threonine-protein phosphatase 6 catalytic subunit OS=Mus musculus GN=Ppp6c PE=2 SV=1
PUM1_MOUSE	Pumilio homolog 1 OS=Mus musculus GN=Pum1 PE=1 SV=2
SYK_MOUSE	Lysine--tRNA ligase OS=Mus musculus GN=Kars PE=1 SV=1
TIPRL_MOUSE	TIP41-like protein OS=Mus musculus GN=Tiprl PE=2 SV=1
ACBG1_MOUSE	Long-chain-fatty-acid--CoA ligase ACSBG1 OS=Mus musculus GN=Acsbg1 PE=1 SV=1
ALDH2_MOUSE	Aldehyde dehydrogenase, mitochondrial OS=Mus musculus GN=Aldh2 PE=1 SV=1
AMPD3_MOUSE	AMP deaminase 3 OS=Mus musculus GN=Ampd3 PE=2 SV=2
BACH_MOUSE	Cytosolic acyl coenzyme A thioester hydrolase OS=Mus musculus GN=Acot7 PE=1 SV=2
COPB2_MOUSE	Coatomer subunit beta' OS=Mus musculus GN=Copb2 PE=2 SV=2
PRDX6_MOUSE	Peroxiredoxin-6 OS=Mus musculus GN=Prdx6 PE=1 SV=3
SNUT2_MOUSE	U4/U6.U5 tri-snRNP-associated protein 2 OS=Mus musculus GN=Usp39 PE=2 SV=2
FNBP1_MOUSE	Formin-binding protein 1 OS=Mus musculus GN=Fnbp1 PE=1 SV=2
HES1_MOUSE	Transcription factor HES-1 OS=Mus musculus GN=Hes1 PE=1 SV=1
NHP2_MOUSE	H/ACA ribonucleoprotein complex subunit 2 OS=Mus musculus GN=Nhp2 PE=2 SV=1
STB5L_MOUSE	Syntaxin-binding protein 5-like OS=Mus musculus GN=Stxbp5l PE=1 SV=1
THIKB_MOUSE	3-ketoacyl-CoA thiolase B, peroxisomal OS=Mus musculus GN=Acaa1b PE=2 SV=1
FLII_MOUSE	Protein flightless-1 homolog OS=Mus musculus GN=Flii PE=1 SV=1
H13_MOUSE	Histone H1.3 OS=Mus musculus GN=Hist1h1d PE=1 SV=2
LETM1_MOUSE	LETM1 and EF-hand domain-containing protein 1, mitochondrial OS=Mus musculus GN=Letm1 PE=2 SV=1
MINK1_MOUSE	Misshapen-like kinase 1 OS=Mus musculus GN=Mink1 PE=1 SV=3
NEDD4_MOUSE	E3 ubiquitin-protein ligase NEDD4 OS=Mus musculus GN=Nedd4 PE=1 SV=3
PRP19_MOUSE	Pre-mRNA-processing factor 19 OS=Mus musculus GN=Prpf19 PE=2 SV=1
PUR8_MOUSE	Adenylosuccinate lyase OS=Mus musculus GN=Adsl PE=2 SV=2
RPGF2_MOUSE	Rap guanine nucleotide exchange factor 2 OS=Mus musculus GN=Rapgef2 PE=1 SV=2
SYIM_MOUSE	Isoleucine--tRNA ligase, mitochondrial OS=Mus musculus GN=Iars2 PE=2 SV=1
VWA8_MOUSE	von Willebrand factor A domain-containing protein 8 OS=Mus musculus GN=Vwa8 PE=2 SV=2
A4_MOUSE	Amyloid beta A4 protein OS=Mus musculus GN=App PE=1 SV=3
INP5K_MOUSE	Inositol polyphosphate 5-phosphatase K OS=Mus musculus GN=Inpp5k PE=2 SV=2
RAB5A_MOUSE	Ras-related protein Rab-5A OS=Mus musculus GN=Rab5a PE=1 SV=1
RBGPR_MOUSE	Rab3 GTPase-activating protein non-catalytic subunit OS=Mus musculus GN=Rab3gap2 PE=1 SV=2
RL5_MOUSE	60S ribosomal protein L5 OS=Mus musculus GN=Rpl5 PE=1 SV=3
ACOC_MOUSE	Cytoplasmic aconitate hydratase OS=Mus musculus GN=Aco1 PE=1 SV=3
CSN2_MOUSE	COP9 signalosome complex subunit 2 OS=Mus musculus GN=Cops2 PE=1 SV=1
CSN6_MOUSE	COP9 signalosome complex subunit 6 OS=Mus musculus GN=Cops6 PE=1 SV=1
DCTN3_MOUSE	Dynactin subunit 3 OS=Mus musculus GN=Dctn3 PE=2 SV=2
DEN4B_MOUSE	DENN domain-containing protein 4B OS=Mus musculus GN=Dennd4b PE=2 SV=2
DNJB1_MOUSE	DnaJ homolog subfamily B member 1 OS=Mus musculus GN=Dnajb1 PE=2 SV=3
EAA1_MOUSE	Excitatory amino acid transporter 1 OS=Mus musculus GN=Slc1a3 PE=1 SV=2
EXC6B_MOUSE	Exocyst complex component 6B OS=Mus musculus GN=Exoc6b PE=2 SV=1
GDIR1_MOUSE	Rho GDP-dissociation inhibitor 1 OS=Mus musculus GN=Arhgdia PE=1 SV=3
MEP50_MOUSE	Methylosome protein 50 OS=Mus musculus GN=Wdr77 PE=1 SV=1
RT18B_MOUSE	28S ribosomal protein S18b, mitochondrial OS=Mus musculus GN=Mrps18b PE=2 SV=1
SNX1_MOUSE	Sorting nexin-1 OS=Mus musculus GN=Snx1 PE=1 SV=1
YTHD1_MOUSE	YTH domain family protein 1 OS=Mus musculus GN=Ythdf1 PE=2 SV=1
BAIP2_MOUSE	Brain-specific angiogenesis inhibitor 1-associated protein 2 OS=Mus musculus GN=Baiap2 PE=1 SV=2
CNOT7_MOUSE	CCR4-NOT transcription complex subunit 7 OS=Mus musculus GN=Cnot7 PE=1 SV=1
COPG1_MOUSE	Coatomer subunit gamma-1 OS=Mus musculus GN=Copg1 PE=2 SV=1
ELP3_MOUSE	Elongator complex protein 3 OS=Mus musculus GN=Elp3 PE=2 SV=1
GHC1_MOUSE	Mitochondrial glutamate carrier 1 OS=Mus musculus GN=Slc25a22 PE=1 SV=1
H2AW_MOUSE	Core histone macro-H2A.2 OS=Mus musculus GN=H2afy2 PE=1 SV=3
IQEC1_MOUSE	IQ motif and SEC7 domain-containing protein 1 OS=Mus musculus GN=Iqsec1 PE=1 SV=2
MRCKB_MOUSE	Serine/threonine-protein kinase MRCK beta OS=Mus musculus GN=Cdc42bpb PE=1 SV=2
MARE2_MOUSE	Microtubule-associated protein RP/EB family member 2 OS=Mus musculus GN=Mapre2 PE=1 SV=1
PRP4_MOUSE	U4/U6 small nuclear ribonucleoprotein Prp4 OS=Mus musculus GN=Prpf4 PE=2 SV=1
RRBP1_MOUSE	Ribosome-binding protein 1 OS=Mus musculus GN=Rrbp1 PE=2 SV=2
TPPC1_MOUSE	Trafficking protein particle complex subunit 1 OS=Mus musculus GN=Trappc1 PE=1 SV=1
AMPH_MOUSE	Amphiphysin OS=Mus musculus GN=Amph PE=1 SV=1
C1QC_MOUSE	Complement C1q subcomponent subunit C OS=Mus musculus GN=C1qc PE=2 SV=2
CSK22_MOUSE	Casein kinase II subunit alpha' OS=Mus musculus GN=Csnk2a2 PE=2 SV=1
DHX30_MOUSE	Putative ATP-dependent RNA helicase DHX30 OS=Mus musculus GN=Dhx30 PE=2 SV=1
ELP2_MOUSE	Elongator complex protein 2 OS=Mus musculus GN=Elp2 PE=1 SV=1
HMCS1_MOUSE	Hydroxymethylglutaryl-CoA synthase, cytoplasmic OS=Mus musculus GN=Hmgcs1 PE=1 SV=1
NNRD_MOUSE	ATP-dependent (S)-NAD(P)H-hydrate dehydratase OS=Mus musculus GN=Carkd PE=1 SV=1
PDIA3_MOUSE	Protein disulfide-isomerase A3 OS=Mus musculus GN=Pdia3 PE=1 SV=2
RT29_MOUSE	28S ribosomal protein S29, mitochondrial OS=Mus musculus GN=Dap3 PE=2 SV=1
SMHD1_MOUSE	Structural maintenance of chromosomes flexible hinge domain-containing protein 1 OS=Mus musculus GN=Smchd1 PE=2 SV=2
SNG1_MOUSE	Synaptogyrin-1 OS=Mus musculus GN=Syngr1 PE=1 SV=2
SNR40_MOUSE	U5 small nuclear ribonucleoprotein 40 kDa protein OS=Mus musculus GN=Snrnp40 PE=2 SV=1
SRP54_MOUSE	Signal recognition particle 54 kDa protein OS=Mus musculus GN=Srp54 PE=1 SV=2
UBE2N_MOUSE	Ubiquitin-conjugating enzyme E2 N OS=Mus musculus GN=Ube2n PE=1 SV=1
AP180_MOUSE	Clathrin coat assembly protein AP180 OS=Mus musculus GN=Snap91 PE=1 SV=1
AP1M1_MOUSE	AP-1 complex subunit mu-1 OS=Mus musculus GN=Ap1m1 PE=1 SV=3
COR2A_MOUSE	Coronin-2A OS=Mus musculus GN=Coro2a PE=2 SV=1
ESTD_MOUSE	S-formylglutathione hydrolase OS=Mus musculus GN=Esd PE=2 SV=1
KAPCB_MOUSE	cAMP-dependent protein kinase catalytic subunit beta OS=Mus musculus GN=Prkacb PE=1 SV=2
MCCA_MOUSE	Methylcrotonoyl-CoA carboxylase subunit alpha, mitochondrial OS=Mus musculus GN=Mccc1 PE=2 SV=2
PSB4_MOUSE	Proteasome subunit beta type-4 OS=Mus musculus GN=Psmb4 PE=1 SV=1
RO60_MOUSE	60 kDa SS-A/Ro ribonucleoprotein OS=Mus musculus GN=Trove2 PE=1 SV=1
SCAI_MOUSE	Protein SCAI OS=Mus musculus GN=Scai PE=1 SV=2
TAOK2_MOUSE	Serine/threonine-protein kinase TAO2 OS=Mus musculus GN=Taok2 PE=1 SV=3
BCKD_MOUSE	[3-methyl-2-oxobutanoate dehydrogenase [lipoamide]] kinase, mitochondrial OS=Mus musculus GN=Bckdk PE=1 SV=1
C1QA_MOUSE	Complement C1q subcomponent subunit A OS=Mus musculus GN=C1qa PE=1 SV=2
DNJA2_MOUSE	DnaJ homolog subfamily A member 2 OS=Mus musculus GN=Dnaja2 PE=1 SV=1
GBB5_MOUSE	Guanine nucleotide-binding protein subunit beta-5 OS=Mus musculus GN=Gnb5 PE=1 SV=1
GRB2_MOUSE	Growth factor receptor-bound protein 2 OS=Mus musculus GN=Grb2 PE=1 SV=1
GUAA_MOUSE	GMP synthase [glutamine-hydrolyzing] OS=Mus musculus GN=Gmps PE=1 SV=2
RPB2_MOUSE	DNA-directed RNA polymerase II subunit RPB2 OS=Mus musculus GN=Polr2b PE=2 SV=2
SYAC_MOUSE	Alanine--tRNA ligase, cytoplasmic OS=Mus musculus GN=Aars PE=1 SV=1
TPRKB_MOUSE	TP53RK-binding protein OS=Mus musculus GN=Tprkb PE=2 SV=1
ARRB1_MOUSE	Beta-arrestin-1 OS=Mus musculus GN=Arrb1 PE=1 SV=1
ATPG_MOUSE	ATP synthase subunit gamma, mitochondrial OS=Mus musculus GN=Atp5c1 PE=1 SV=1
COPB_MOUSE	Coatomer subunit beta OS=Mus musculus GN=Copb1 PE=1 SV=1
ENAH_MOUSE	Protein enabled homolog OS=Mus musculus GN=Enah PE=1 SV=2
ERC2_MOUSE	ERC protein 2 OS=Mus musculus GN=Erc2 PE=1 SV=2
MYO6_MOUSE	Unconventional myosin-VI OS=Mus musculus GN=Myo6 PE=1 SV=1
NEUA_MOUSE	N-acylneuraminate cytidylyltransferase OS=Mus musculus GN=Cmas PE=1 SV=2
PCLO_MOUSE	Protein piccolo OS=Mus musculus GN=Pclo PE=1 SV=3
PEF1_MOUSE	Peflin OS=Mus musculus GN=Pef1 PE=2 SV=1
RABL6_MOUSE	Rab-like protein 6 OS=Mus musculus GN=Rabl6 PE=1 SV=2
RL27_MOUSE	60S ribosomal protein L27 OS=Mus musculus GN=Rpl27 PE=2 SV=2
TGM2_MOUSE	Protein-glutamine gamma-glutamyltransferase 2 OS=Mus musculus GN=Tgm2 PE=1 SV=4
AMPD2_MOUSE	AMP deaminase 2 OS=Mus musculus GN=Ampd2 PE=1 SV=1
C10_MOUSE	Protein C10 OS=Mus musculus GN=Grcc10 PE=2 SV=1
DCAF7_MOUSE	DDB1- and CUL4-associated factor 7 OS=Mus musculus GN=Dcaf7 PE=2 SV=1
EMAL6_MOUSE	Echinoderm microtubule-associated protein-like 6 OS=Mus musculus GN=Eml6 PE=2 SV=1
EXOS8_MOUSE	Exosome complex component RRP43 OS=Mus musculus GN=Exosc8 PE=2 SV=1
GPDM_MOUSE	Glycerol-3-phosphate dehydrogenase, mitochondrial OS=Mus musculus GN=Gpd2 PE=1 SV=2
HEMH_MOUSE	Ferrochelatase, mitochondrial OS=Mus musculus GN=Fech PE=1 SV=2
HP1B3_MOUSE	Heterochromatin protein 1-binding protein 3 OS=Mus musculus GN=Hp1bp3 PE=1 SV=1
MICA1_MOUSE	Protein-methionine sulfoxide oxidase MICAL1 OS=Mus musculus GN=Mical1 PE=1 SV=1
NOVA1_MOUSE	RNA-binding protein Nova-1 OS=Mus musculus GN=Nova1 PE=1 SV=2
OSBL6_MOUSE	Oxysterol-binding protein-related protein 6 OS=Mus musculus GN=Osbpl6 PE=2 SV=1
PYRG2_MOUSE	CTP synthase 2 OS=Mus musculus GN=Ctps2 PE=1 SV=1
TAOK3_MOUSE	Serine/threonine-protein kinase TAO3 OS=Mus musculus GN=Taok3 PE=1 SV=2
WDR20_MOUSE	WD repeat-containing protein 20 OS=Mus musculus GN=Wdr20 PE=1 SV=1
AMPM1_MOUSE	Methionine aminopeptidase 1 OS=Mus musculus GN=Metap1 PE=2 SV=1
BTF3_MOUSE	Transcription factor BTF3 OS=Mus musculus GN=Btf3 PE=2 SV=3
CSN4_MOUSE	COP9 signalosome complex subunit 4 OS=Mus musculus GN=Cops4 PE=1 SV=1
GNAS1_MOUSE	Guanine nucleotide-binding protein G(s) subunit alpha isoforms XLas OS=Mus musculus GN=Gnas PE=2 SV=1
ITSN1_MOUSE	Intersectin-1 OS=Mus musculus GN=Itsn1 PE=1 SV=2
K1967_MOUSE	DBIRD complex subunit KIAA1967 homolog OS=Mus musculus PE=1 SV=2
MPP2_MOUSE	MAGUK p55 subfamily member 2 OS=Mus musculus GN=Mpp2 PE=1 SV=1
PSMD8_MOUSE	26S proteasome non-ATPase regulatory subunit 8 OS=Mus musculus GN=Psmd8 PE=1 SV=2
RM40_MOUSE	39S ribosomal protein L40, mitochondrial OS=Mus musculus GN=Mrpl40 PE=2 SV=2
RS10_MOUSE	40S ribosomal protein S10 OS=Mus musculus GN=Rps10 PE=1 SV=1
RS13_MOUSE	40S ribosomal protein S13 OS=Mus musculus GN=Rps13 PE=1 SV=2
SRPK1_MOUSE	SRSF protein kinase 1 OS=Mus musculus GN=Srpk1 PE=1 SV=2
USO1_MOUSE	General vesicular transport factor p115 OS=Mus musculus GN=Uso1 PE=1 SV=2
5NTC_MOUSE	Cytosolic purine 5'-nucleotidase OS=Mus musculus GN=Nt5c2 PE=1 SV=2
C1QT4_MOUSE	Complement C1q tumor necrosis factor-related protein 4 OS=Mus musculus GN=C1qtnf4 PE=2 SV=1
CDC37_MOUSE	Hsp90 co-chaperone Cdc37 OS=Mus musculus GN=Cdc37 PE=2 SV=1
CPEB2_MOUSE	Cytoplasmic polyadenylation element-binding protein 2 OS=Mus musculus GN=Cpeb2 PE=1 SV=1
DDB1_MOUSE	DNA damage-binding protein 1 OS=Mus musculus GN=Ddb1 PE=1 SV=2
DNPEP_MOUSE	Aspartyl aminopeptidase OS=Mus musculus GN=Dnpep PE=2 SV=2
DPYL5_MOUSE	Dihydropyrimidinase-related protein 5 OS=Mus musculus GN=Dpysl5 PE=1 SV=1
FA98A_MOUSE	Protein FAM98A OS=Mus musculus GN=Fam98a PE=2 SV=1
GAS7_MOUSE	Growth arrest-specific protein 7 OS=Mus musculus GN=Gas7 PE=1 SV=1
IF4G2_MOUSE	Eukaryotic translation initiation factor 4 gamma 2 OS=Mus musculus GN=Eif4g2 PE=1 SV=2
LMNB1_MOUSE	Lamin-B1 OS=Mus musculus GN=Lmnb1 PE=1 SV=3
NEMF_MOUSE	Nuclear export mediator factor Nemf OS=Mus musculus GN=Nemf PE=1 SV=2
NNRE_MOUSE	NAD(P)H-hydrate epimerase OS=Mus musculus GN=Apoa1bp PE=1 SV=1
PAPD1_MOUSE	Poly(A) RNA polymerase, mitochondrial OS=Mus musculus GN=Mtpap PE=2 SV=1
RBX1_MOUSE	E3 ubiquitin-protein ligase RBX1 OS=Mus musculus GN=Rbx1 PE=1 SV=1
RT05_MOUSE	28S ribosomal protein S5, mitochondrial OS=Mus musculus GN=Mrps5 PE=2 SV=1
SRSF3_MOUSE	Serine/arginine-rich splicing factor 3 OS=Mus musculus GN=Srsf3 PE=1 SV=1
STON2_MOUSE	Stonin-2 OS=Mus musculus GN=Ston2 PE=2 SV=1
DDX1_MOUSE	ATP-dependent RNA helicase DDX1 OS=Mus musculus GN=Ddx1 PE=1 SV=1
GBB2_MOUSE	Guanine nucleotide-binding protein G(I)/G(S)/G(T) subunit beta-2 OS=Mus musculus GN=Gnb2 PE=1 SV=3
RALYL_MOUSE	RNA-binding Raly-like protein OS=Mus musculus GN=Ralyl PE=2 SV=1
RM21_MOUSE	39S ribosomal protein L21, mitochondrial OS=Mus musculus GN=Mrpl21 PE=2 SV=1
RPAB3_MOUSE	DNA-directed RNA polymerases I, II, and III subunit RPABC3 OS=Mus musculus GN=Polr2h PE=2 SV=3
SYLM_MOUSE	Probable leucine--tRNA ligase, mitochondrial OS=Mus musculus GN=Lars2 PE=2 SV=1
SYWC_MOUSE	Tryptophan--tRNA ligase, cytoplasmic OS=Mus musculus GN=Wars PE=1 SV=2
ACO11_MOUSE	Acyl-coenzyme A thioesterase 11 OS=Mus musculus GN=Acot11 PE=2 SV=1
CADM1_MOUSE	Cell adhesion molecule 1 OS=Mus musculus GN=Cadm1 PE=1 SV=2
GBB1_MOUSE	Guanine nucleotide-binding protein G(I)/G(S)/G(T) subunit beta-1 OS=Mus musculus GN=Gnb1 PE=1 SV=3
H2B1A_MOUSE	Histone H2B type 1-A OS=Mus musculus GN=Hist1h2ba PE=1 SV=3
HPCA_MOUSE	Neuron-specific calcium-binding protein hippocalcin OS=Mus musculus GN=Hpca PE=1 SV=2
IPO9_MOUSE	Importin-9 OS=Mus musculus GN=Ipo9 PE=1 SV=3
MTPN_MOUSE	Myotrophin OS=Mus musculus GN=Mtpn PE=1 SV=2
NCOAT_MOUSE	Bifunctional protein NCOAT OS=Mus musculus GN=Mgea5 PE=1 SV=2
RL26_MOUSE	60S ribosomal protein L26 OS=Mus musculus GN=Rpl26 PE=2 SV=1
RL6_MOUSE	60S ribosomal protein L6 OS=Mus musculus GN=Rpl6 PE=1 SV=3
SNAG_MOUSE	Gamma-soluble NSF attachment protein OS=Mus musculus GN=Napg PE=1 SV=1
DAB2P_MOUSE	Disabled homolog 2-interacting protein OS=Mus musculus GN=Dab2ip PE=1 SV=1
DNJA3_MOUSE	DnaJ homolog subfamily A member 3, mitochondrial OS=Mus musculus GN=Dnaja3 PE=1 SV=1
GTR1_MOUSE	Solute carrier family 2, facilitated glucose transporter member 1 OS=Mus musculus GN=Slc2a1 PE=1 SV=4
LMNA_MOUSE	Prelamin-A/C OS=Mus musculus GN=Lmna PE=1 SV=2
PSMD4_MOUSE	26S proteasome non-ATPase regulatory subunit 4 OS=Mus musculus GN=Psmd4 PE=1 SV=1
PUR6_MOUSE	Multifunctional protein ADE2 OS=Mus musculus GN=Paics PE=1 SV=4
RM02_MOUSE	39S ribosomal protein L2, mitochondrial OS=Mus musculus GN=Mrpl2 PE=2 SV=1
SH3G1_MOUSE	Endophilin-A2 OS=Mus musculus GN=Sh3gl1 PE=1 SV=1
ANR10_MOUSE	Ankyrin repeat domain-containing protein 10 OS=Mus musculus GN=Ankrd10 PE=2 SV=2
ATPD_MOUSE	ATP synthase subunit delta, mitochondrial OS=Mus musculus GN=Atp5d PE=1 SV=1
CLIP1_MOUSE	CAP-Gly domain-containing linker protein 1 OS=Mus musculus GN=Clip1 PE=1 SV=1
ECI2_MOUSE	Enoyl-CoA delta isomerase 2, mitochondrial OS=Mus musculus GN=Eci2 PE=1 SV=2
EFTS_MOUSE	Elongation factor Ts, mitochondrial OS=Mus musculus GN=Tsfm PE=2 SV=1
IGBP1_MOUSE	Immunoglobulin-binding protein 1 OS=Mus musculus GN=Igbp1 PE=1 SV=1
IVD_MOUSE	Isovaleryl-CoA dehydrogenase, mitochondrial OS=Mus musculus GN=Ivd PE=1 SV=1
PSMD2_MOUSE	26S proteasome non-ATPase regulatory subunit 2 OS=Mus musculus GN=Psmd2 PE=1 SV=1
SHD_MOUSE	SH2 domain-containing adapter protein D OS=Mus musculus GN=Shd PE=1 SV=1
SHLB2_MOUSE	Endophilin-B2 OS=Mus musculus GN=Sh3glb2 PE=2 SV=2
SMRC2_MOUSE	SWI/SNF complex subunit SMARCC2 OS=Mus musculus GN=Smarcc2 PE=1 SV=2
UCHL1_MOUSE	Ubiquitin carboxyl-terminal hydrolase isozyme L1 OS=Mus musculus GN=Uchl1 PE=1 SV=1
ARBK1_MOUSE	Beta-adrenergic receptor kinase 1 OS=Mus musculus GN=Adrbk1 PE=2 SV=2
CSRP1_MOUSE	Cysteine and glycine-rich protein 1 OS=Mus musculus GN=Csrp1 PE=1 SV=3
PI5PA_MOUSE	Phosphatidylinositol 4,5-bisphosphate 5-phosphatase A OS=Mus musculus GN=Inpp5j PE=1 SV=2
RBNS5_MOUSE	Rabenosyn-5 OS=Mus musculus GN=Zfyve20 PE=2 SV=1
ARHG6_MOUSE	Rho guanine nucleotide exchange factor 6 OS=Mus musculus GN=Arhgef6 PE=1 SV=1
NPTXR_MOUSE	Neuronal pentraxin receptor OS=Mus musculus GN=Nptxr PE=2 SV=1
PDDC1_MOUSE	Parkinson disease 7 domain-containing protein 1 OS=Mus musculus GN=Pddc1 PE=1 SV=1
RS21_MOUSE	40S ribosomal protein S21 OS=Mus musculus GN=Rps21 PE=2 SV=1
GBG2_MOUSE	Guanine nucleotide-binding protein G(I)/G(S)/G(O) subunit gamma-2 OS=Mus musculus GN=Gng2 PE=1 SV=2
LHPL4_MOUSE	Lipoma HMGIC fusion partner-like 4 protein OS=Mus musculus GN=Lhfpl4 PE=2 SV=1
LIN7B_MOUSE	Protein lin-7 homolog B OS=Mus musculus GN=Lin7b PE=1 SV=2
MASP1_MOUSE	Mannan-binding lectin serine protease 1 OS=Mus musculus GN=Masp1 PE=1 SV=2
MGN_MOUSE	Protein mago nashi homolog OS=Mus musculus GN=Magoh PE=2 SV=1
MTR1_MOUSE	Cap-specific mRNA (nucleoside-2'-O-)-methyltransferase 1 OS=Mus musculus GN=Ftsjd2 PE=1 SV=1
P5CR3_MOUSE	Pyrroline-5-carboxylate reductase 3 OS=Mus musculus GN=Pycrl PE=2 SV=2
SCRN1_MOUSE	Secernin-1 OS=Mus musculus GN=Scrn1 PE=1 SV=1
WDR5_MOUSE	WD repeat-containing protein 5 OS=Mus musculus GN=Wdr5 PE=1 SV=1
XPO7_MOUSE	Exportin-7 OS=Mus musculus GN=Xpo7 PE=2 SV=3
FERM2_MOUSE	Fermitin family homolog 2 OS=Mus musculus GN=Fermt2 PE=1 SV=1
HDAC2_MOUSE	Histone deacetylase 2 OS=Mus musculus GN=Hdac2 PE=1 SV=1
LC7L3_MOUSE	Luc7-like protein 3 OS=Mus musculus GN=Luc7l3 PE=1 SV=1
RM09_MOUSE	39S ribosomal protein L9, mitochondrial OS=Mus musculus GN=Mrpl9 PE=2 SV=2
BASP1_MOUSE	Brain acid soluble protein 1 OS=Mus musculus GN=Basp1 PE=1 SV=3
FMOD_MOUSE	Fibromodulin OS=Mus musculus GN=Fmod PE=2 SV=1
RLA2_MOUSE	60S acidic ribosomal protein P2 OS=Mus musculus GN=Rplp2 PE=1 SV=3
RS6_MOUSE	40S ribosomal protein S6 OS=Mus musculus GN=Rps6 PE=1 SV=1
SNP25_MOUSE	Synaptosomal-associated protein 25 OS=Mus musculus GN=Snap25 PE=1 SV=1
BT3L4_MOUSE	Transcription factor BTF3 homolog 4 OS=Mus musculus GN=Btf3l4 PE=2 SV=1
CRK_MOUSE	Adapter molecule crk OS=Mus musculus GN=Crk PE=1 SV=1
HNRL1_MOUSE	Heterogeneous nuclear ribonucleoprotein U-like protein 1 OS=Mus musculus GN=Hnrnpul1 PE=1 SV=1
IF4E_MOUSE	Eukaryotic translation initiation factor 4E OS=Mus musculus GN=Eif4e PE=1 SV=1
IF4G3_MOUSE	Eukaryotic translation initiation factor 4 gamma 3 OS=Mus musculus GN=Eif4g3 PE=1 SV=2
IQGA1_MOUSE	Ras GTPase-activating-like protein IQGAP1 OS=Mus musculus GN=Iqgap1 PE=1 SV=2
OSBP1_MOUSE	Oxysterol-binding protein 1 OS=Mus musculus GN=Osbp PE=1 SV=2
PPM1E_MOUSE	Protein phosphatase 1E OS=Mus musculus GN=Ppm1e PE=1 SV=2
RS2_MOUSE	40S ribosomal protein S2 OS=Mus musculus GN=Rps2 PE=1 SV=3
RSU1_MOUSE	Ras suppressor protein 1 OS=Mus musculus GN=Rsu1 PE=2 SV=3
SMCA5_MOUSE	SWI/SNF-related matrix-associated actin-dependent regulator of chromatin subfamily A member 5 OS=Mus musculus GN=Smarca5 PE=1 SV=1
AATC_MOUSE	Aspartate aminotransferase, cytoplasmic OS=Mus musculus GN=Got1 PE=1 SV=3
ACACA_MOUSE	Acetyl-CoA carboxylase 1 OS=Mus musculus GN=Acaca PE=1 SV=1
COMDA_MOUSE	COMM domain-containing protein 10 OS=Mus musculus GN=Commd10 PE=2 SV=1
CPSF7_MOUSE	Cleavage and polyadenylation specificity factor subunit 7 OS=Mus musculus GN=Cpsf7 PE=1 SV=2
DLG4_MOUSE	Disks large homolog 4 OS=Mus musculus GN=Dlg4 PE=1 SV=1
HNRH2_MOUSE	Heterogeneous nuclear ribonucleoprotein H2 OS=Mus musculus GN=Hnrnph2 PE=1 SV=1
LMNB2_MOUSE	Lamin-B2 OS=Mus musculus GN=Lmnb2 PE=1 SV=2
NAGK_MOUSE	N-acetyl-D-glucosamine kinase OS=Mus musculus GN=Nagk PE=2 SV=3
PHOCN_MOUSE	MOB-like protein phocein OS=Mus musculus GN=Mob4 PE=1 SV=1
PRS6B_MOUSE	26S protease regulatory subunit 6B OS=Mus musculus GN=Psmc4 PE=1 SV=2
TOP1_MOUSE	DNA topoisomerase 1 OS=Mus musculus GN=Top1 PE=1 SV=2
WDR1_MOUSE	WD repeat-containing protein 1 OS=Mus musculus GN=Wdr1 PE=1 SV=3
CRBN_MOUSE	Protein cereblon OS=Mus musculus GN=Crbn PE=2 SV=1
DESP_MOUSE	Desmoplakin OS=Mus musculus GN=Dsp PE=3 SV=1
DSG1C_MOUSE	Desmoglein-1-gamma OS=Mus musculus GN=Dsg1c PE=1 SV=1
PURG_MOUSE	Purine-rich element-binding protein gamma OS=Mus musculus GN=Purg PE=1 SV=1
RBBP4_MOUSE	Histone-binding protein RBBP4 OS=Mus musculus GN=Rbbp4 PE=1 SV=5
VA0D2_MOUSE	V-type proton ATPase subunit d 2 OS=Mus musculus GN=Atp6v0d2 PE=2 SV=2
AT1B2_MOUSE	Sodium/potassium-transporting ATPase subunit beta-2 OS=Mus musculus GN=Atp1b2 PE=1 SV=2
PP1A_MOUSE	Serine/threonine-protein phosphatase PP1-alpha catalytic subunit OS=Mus musculus GN=Ppp1ca PE=1 SV=1
250 elements included exclusively in "Control":
MYH7_MOUSE	Myosin-7 OS=Mus musculus GN=Myh7 PE=1 SV=1
TBA1B_MOUSE	Tubulin alpha-1B chain OS=Mus musculus GN=Tuba1b PE=1 SV=2
TBB3_MOUSE	Tubulin beta-3 chain OS=Mus musculus GN=Tubb3 PE=1 SV=1
K1C42_MOUSE	Keratin, type I cytoskeletal 42 OS=Mus musculus GN=Krt42 PE=1 SV=1
ELAV2_MOUSE	ELAV-like protein 2 OS=Mus musculus GN=Elavl2 PE=2 SV=1
K2C73_MOUSE	Keratin, type II cytoskeletal 73 OS=Mus musculus GN=Krt73 PE=1 SV=1
SRPK2_MOUSE	SRSF protein kinase 2 OS=Mus musculus GN=Srpk2 PE=1 SV=2
CN166_MOUSE	UPF0568 protein C14orf166 homolog OS=Mus musculus PE=2 SV=1
APEX1_MOUSE	DNA-(apurinic or apyrimidinic site) lyase OS=Mus musculus GN=Apex1 PE=1 SV=2
AT2A1_MOUSE	Sarcoplasmic/endoplasmic reticulum calcium ATPase 1 OS=Mus musculus GN=Atp2a1 PE=2 SV=1
K1C17_MOUSE	Keratin, type I cytoskeletal 17 OS=Mus musculus GN=Krt17 PE=1 SV=3
2ABB_MOUSE	Serine/threonine-protein phosphatase 2A 55 kDa regulatory subunit B beta isoform OS=Mus musculus GN=Ppp2r2b PE=1 SV=1
AHSA1_MOUSE	Activator of 90 kDa heat shock protein ATPase homolog 1 OS=Mus musculus GN=Ahsa1 PE=2 SV=2
AL4A1_MOUSE	Delta-1-pyrroline-5-carboxylate dehydrogenase, mitochondrial OS=Mus musculus GN=Aldh4a1 PE=1 SV=3
CBLN4_MOUSE	Cerebellin-4 OS=Mus musculus GN=Cbln4 PE=1 SV=1
CHKB_MOUSE	Choline/ethanolamine kinase OS=Mus musculus GN=Chkb PE=1 SV=3
DHB8_MOUSE	Estradiol 17-beta-dehydrogenase 8 OS=Mus musculus GN=Hsd17b8 PE=1 SV=2
EZRI_MOUSE	Ezrin OS=Mus musculus GN=Ezr PE=1 SV=3
FYN_MOUSE	Tyrosine-protein kinase Fyn OS=Mus musculus GN=Fyn PE=1 SV=3
GSHR_MOUSE	Glutathione reductase, mitochondrial OS=Mus musculus GN=Gsr PE=2 SV=3
PDE1B_MOUSE	Calcium/calmodulin-dependent 3',5'-cyclic nucleotide phosphodiesterase 1B OS=Mus musculus GN=Pde1b PE=1 SV=2
RHG35_MOUSE	Rho GTPase-activating protein 35 OS=Mus musculus GN=Arhgap35 PE=1 SV=3
RT07_MOUSE	28S ribosomal protein S7, mitochondrial OS=Mus musculus GN=Mrps7 PE=2 SV=1
SMAD2_MOUSE	Mothers against decapentaplegic homolog 2 OS=Mus musculus GN=Smad2 PE=1 SV=2
STX1A_MOUSE	Syntaxin-1A OS=Mus musculus GN=Stx1a PE=1 SV=3
TPC6B_MOUSE	Trafficking protein particle complex subunit 6B OS=Mus musculus GN=Trappc6b PE=2 SV=1
VP13A_MOUSE	Vacuolar protein sorting-associated protein 13A OS=Mus musculus GN=Vps13a PE=1 SV=1
WDR11_MOUSE	WD repeat-containing protein 11 OS=Mus musculus GN=Wdr11 PE=2 SV=1
GSLG1_MOUSE	Golgi apparatus protein 1 OS=Mus musculus GN=Glg1 PE=1 SV=1
CUL5_MOUSE	Cullin-5 OS=Mus musculus GN=Cul5 PE=1 SV=3
EXOC4_MOUSE	Exocyst complex component 4 OS=Mus musculus GN=Exoc4 PE=1 SV=2
RINI_MOUSE	Ribonuclease inhibitor OS=Mus musculus GN=Rnh1 PE=1 SV=1
SIR3_MOUSE	NAD-dependent protein deacetylase sirtuin-3 OS=Mus musculus GN=Sirt3 PE=2 SV=1
KTN1_MOUSE	Kinectin OS=Mus musculus GN=Ktn1 PE=1 SV=1
MA2C1_MOUSE	Alpha-mannosidase 2C1 OS=Mus musculus GN=Man2c1 PE=1 SV=1
IGKC_MOUSE	Ig kappa chain C region OS=Mus musculus PE=1 SV=1
UBP46_MOUSE	Ubiquitin carboxyl-terminal hydrolase 46 OS=Mus musculus GN=Usp46 PE=1 SV=1
PACS2_MOUSE	Phosphofurin acidic cluster sorting protein 2 OS=Mus musculus GN=Pacs2 PE=1 SV=2
LIN7A_MOUSE	Protein lin-7 homolog A OS=Mus musculus GN=Lin7a PE=1 SV=2
NOS1_MOUSE	Nitric oxide synthase, brain OS=Mus musculus GN=Nos1 PE=1 SV=1
SRP68_MOUSE	Signal recognition particle 68 kDa protein OS=Mus musculus GN=Srp68 PE=2 SV=2
TRYB2_MOUSE	Tryptase beta-2 OS=Mus musculus GN=Tpsb2 PE=1 SV=2
DLG1_MOUSE	Disks large homolog 1 OS=Mus musculus GN=Dlg1 PE=1 SV=1
RM28_MOUSE	39S ribosomal protein L28, mitochondrial OS=Mus musculus GN=Mrpl28 PE=2 SV=3
H2A2B_MOUSE	Histone H2A type 2-B OS=Mus musculus GN=Hist2h2ab PE=1 SV=3
PLCH2_MOUSE	1-phosphatidylinositol 4,5-bisphosphate phosphodiesterase eta-2 OS=Mus musculus GN=Plch2 PE=1 SV=2
RPN1_MOUSE	Dolichyl-diphosphooligosaccharide--protein glycosyltransferase subunit 1 OS=Mus musculus GN=Rpn1 PE=2 SV=1
NDUAA_MOUSE	NADH dehydrogenase [ubiquinone] 1 alpha subcomplex subunit 10, mitochondrial OS=Mus musculus GN=Ndufa10 PE=1 SV=1
EHD1_MOUSE	EH domain-containing protein 1 OS=Mus musculus GN=Ehd1 PE=1 SV=1
DNJA4_MOUSE	DnaJ homolog subfamily A member 4 OS=Mus musculus GN=Dnaja4 PE=2 SV=1
KCRM_MOUSE	Creatine kinase M-type OS=Mus musculus GN=Ckm PE=1 SV=1
RM48_MOUSE	39S ribosomal protein L48, mitochondrial OS=Mus musculus GN=Mrpl48 PE=2 SV=1
KPCA_MOUSE	Protein kinase C alpha type OS=Mus musculus GN=Prkca PE=1 SV=3
DGKZ_MOUSE	Diacylglycerol kinase zeta OS=Mus musculus GN=Dgkz PE=1 SV=2
PURA1_MOUSE	Adenylosuccinate synthetase isozyme 1 OS=Mus musculus GN=Adssl1 PE=1 SV=2
GSTP2_MOUSE	Glutathione S-transferase P 2 OS=Mus musculus GN=Gstp2 PE=2 SV=2
RS9_MOUSE	40S ribosomal protein S9 OS=Mus musculus GN=Rps9 PE=2 SV=3
FETUA_MOUSE	Alpha-2-HS-glycoprotein OS=Mus musculus GN=Ahsg PE=1 SV=1
KIF2A_MOUSE	Kinesin-like protein KIF2A OS=Mus musculus GN=Kif2a PE=1 SV=2
CPSF5_MOUSE	Cleavage and polyadenylation specificity factor subunit 5 OS=Mus musculus GN=Nudt21 PE=2 SV=1
MYOM1_MOUSE	Myomesin-1 OS=Mus musculus GN=Myom1 PE=1 SV=2
SAP_MOUSE	Sulfated glycoprotein 1 OS=Mus musculus GN=Psap PE=1 SV=2
EIF3I_MOUSE	Eukaryotic translation initiation factor 3 subunit I OS=Mus musculus GN=Eif3i PE=1 SV=1
MYH6_MOUSE	Myosin-6 OS=Mus musculus GN=Myh6 PE=1 SV=2
SV2B_MOUSE	Synaptic vesicle glycoprotein 2B OS=Mus musculus GN=Sv2b PE=1 SV=1
TPM1_MOUSE	Tropomyosin alpha-1 chain OS=Mus musculus GN=Tpm1 PE=1 SV=1
MARE1_MOUSE	Microtubule-associated protein RP/EB family member 1 OS=Mus musculus GN=Mapre1 PE=1 SV=3
EPN4_MOUSE	Clathrin interactor 1 OS=Mus musculus GN=Clint1 PE=1 SV=2
GIT1_MOUSE	ARF GTPase-activating protein GIT1 OS=Mus musculus GN=Git1 PE=1 SV=1
BRE_MOUSE	BRCA1-A complex subunit BRE OS=Mus musculus GN=Bre PE=1 SV=2
NDUA5_MOUSE	NADH dehydrogenase [ubiquinone] 1 alpha subcomplex subunit 5 OS=Mus musculus GN=Ndufa5 PE=1 SV=3
CNOT1_MOUSE	CCR4-NOT transcription complex subunit 1 OS=Mus musculus GN=Cnot1 PE=1 SV=2
QKI_MOUSE	Protein quaking OS=Mus musculus GN=Qki PE=1 SV=1
PSA4_MOUSE	Proteasome subunit alpha type-4 OS=Mus musculus GN=Psma4 PE=1 SV=1
RGPA1_MOUSE	Ral GTPase-activating protein subunit alpha-1 OS=Mus musculus GN=Ralgapa1 PE=1 SV=1
SIR5_MOUSE	NAD-dependent protein deacylase sirtuin-5, mitochondrial OS=Mus musculus GN=Sirt5 PE=1 SV=1
RHG01_MOUSE	Rho GTPase-activating protein 1 OS=Mus musculus GN=Arhgap1 PE=1 SV=1
RAB6B_MOUSE	Ras-related protein Rab-6B OS=Mus musculus GN=Rab6b PE=1 SV=1
LC7L2_MOUSE	Putative RNA-binding protein Luc7-like 2 OS=Mus musculus GN=Luc7l2 PE=1 SV=1
VPS53_MOUSE	Vacuolar protein sorting-associated protein 53 homolog OS=Mus musculus GN=Vps53 PE=2 SV=1
FAK1_MOUSE	Focal adhesion kinase 1 OS=Mus musculus GN=Ptk2 PE=1 SV=3
LARP7_MOUSE	La-related protein 7 OS=Mus musculus GN=Larp7 PE=1 SV=2
PPM1F_MOUSE	Protein phosphatase 1F OS=Mus musculus GN=Ppm1f PE=2 SV=1
MVP_MOUSE	Major vault protein OS=Mus musculus GN=Mvp PE=1 SV=4
PP2AB_MOUSE	Serine/threonine-protein phosphatase 2A catalytic subunit beta isoform OS=Mus musculus GN=Ppp2cb PE=1 SV=1
ACYP2_MOUSE	Acylphosphatase-2 OS=Mus musculus GN=Acyp2 PE=2 SV=2
CO3_MOUSE	Complement C3 OS=Mus musculus GN=C3 PE=1 SV=3
TAF6_MOUSE	Transcription initiation factor TFIID subunit 6 OS=Mus musculus GN=Taf6 PE=2 SV=1
ASPC1_MOUSE	Tether containing UBX domain for GLUT4 OS=Mus musculus GN=Aspscr1 PE=1 SV=1
GLU2B_MOUSE	Glucosidase 2 subunit beta OS=Mus musculus GN=Prkcsh PE=1 SV=1
MYOTI_MOUSE	Myotilin OS=Mus musculus GN=Myot PE=2 SV=1
SYRC_MOUSE	Arginine--tRNA ligase, cytoplasmic OS=Mus musculus GN=Rars PE=2 SV=2
CTND2_MOUSE	Catenin delta-2 OS=Mus musculus GN=Ctnnd2 PE=1 SV=1
DOC11_MOUSE	Dedicator of cytokinesis protein 11 OS=Mus musculus GN=Dock11 PE=1 SV=1
CO8B_MOUSE	Complement component C8 beta chain OS=Mus musculus GN=C8b PE=1 SV=1
NMT1_MOUSE	Glycylpeptide N-tetradecanoyltransferase 1 OS=Mus musculus GN=Nmt1 PE=1 SV=1
CCD93_MOUSE	Coiled-coil domain-containing protein 93 OS=Mus musculus GN=Ccdc93 PE=2 SV=1
PRS7_MOUSE	26S protease regulatory subunit 7 OS=Mus musculus GN=Psmc2 PE=1 SV=5
CYGB_MOUSE	Cytoglobin OS=Mus musculus GN=Cygb PE=2 SV=1
RBGP1_MOUSE	Rab GTPase-activating protein 1 OS=Mus musculus GN=Rabgap1 PE=2 SV=1
IMPA1_MOUSE	Inositol monophosphatase 1 OS=Mus musculus GN=Impa1 PE=1 SV=1
PUR4_MOUSE	Phosphoribosylformylglycinamidine synthase OS=Mus musculus GN=Pfas PE=2 SV=1
CBPE_MOUSE	Carboxypeptidase E OS=Mus musculus GN=Cpe PE=1 SV=2
DC1L1_MOUSE	Cytoplasmic dynein 1 light intermediate chain 1 OS=Mus musculus GN=Dync1li1 PE=1 SV=1
H2B2E_MOUSE	Histone H2B type 2-E OS=Mus musculus GN=Hist2h2be PE=1 SV=3
KBTB5_MOUSE	Kelch repeat and BTB domain-containing protein 5 OS=Mus musculus GN=Kbtbd5 PE=2 SV=1
RS19_MOUSE	40S ribosomal protein S19 OS=Mus musculus GN=Rps19 PE=1 SV=3
BLMH_MOUSE	Bleomycin hydrolase OS=Mus musculus GN=Blmh PE=2 SV=1
KCD21_MOUSE	BTB/POZ domain-containing protein KCTD21 OS=Mus musculus GN=Kctd21 PE=2 SV=1
LAMB1_MOUSE	Laminin subunit beta-1 OS=Mus musculus GN=Lamb1 PE=1 SV=3
FLNC_MOUSE	Filamin-C OS=Mus musculus GN=Flnc PE=1 SV=3
KLH22_MOUSE	Kelch-like protein 22 OS=Mus musculus GN=Klhl22 PE=1 SV=1
MCA3_MOUSE	Eukaryotic translation elongation factor 1 epsilon-1 OS=Mus musculus GN=Eef1e1 PE=2 SV=1
PTPRV_MOUSE	Receptor-type tyrosine-protein phosphatase V OS=Mus musculus GN=Ptprv PE=2 SV=1
APBA2_MOUSE	Amyloid beta A4 precursor protein-binding family A member 2 OS=Mus musculus GN=Apba2 PE=1 SV=2
ASSY_MOUSE	Argininosuccinate synthase OS=Mus musculus GN=Ass1 PE=1 SV=1
DENR_MOUSE	Density-regulated protein OS=Mus musculus GN=Denr PE=2 SV=1
ETFB_MOUSE	Electron transfer flavoprotein subunit beta OS=Mus musculus GN=Etfb PE=1 SV=3
EXOS7_MOUSE	Exosome complex exonuclease RRP42 OS=Mus musculus GN=Exosc7 PE=2 SV=2
F175B_MOUSE	BRISC complex subunit Abro1 OS=Mus musculus GN=Fam175b PE=2 SV=1
GLRX1_MOUSE	Glutaredoxin-1 OS=Mus musculus GN=Glrx PE=1 SV=3
MGLL_MOUSE	Monoglyceride lipase OS=Mus musculus GN=Mgll PE=1 SV=1
MURC_MOUSE	Muscle-related coiled-coil protein OS=Mus musculus GN=Murc PE=2 SV=1
SNX5_MOUSE	Sorting nexin-5 OS=Mus musculus GN=Snx5 PE=1 SV=1
DHX36_MOUSE	Probable ATP-dependent RNA helicase DHX36 OS=Mus musculus GN=Dhx36 PE=2 SV=2
PGM1_MOUSE	Phosphoglucomutase-1 OS=Mus musculus GN=Pgm1 PE=1 SV=4
PK3CB_MOUSE	Phosphatidylinositol 4,5-bisphosphate 3-kinase catalytic subunit beta isoform OS=Mus musculus GN=Pik3cb PE=1 SV=2
PPIL4_MOUSE	Peptidyl-prolyl cis-trans isomerase-like 4 OS=Mus musculus GN=Ppil4 PE=2 SV=2
SPTB1_MOUSE	Spectrin beta chain, erythrocytic OS=Mus musculus GN=Sptb PE=1 SV=4
TBC24_MOUSE	TBC1 domain family member 24 OS=Mus musculus GN=Tbc1d24 PE=2 SV=2
TRXR1_MOUSE	Thioredoxin reductase 1, cytoplasmic OS=Mus musculus GN=Txnrd1 PE=1 SV=3
KKCC1_MOUSE	Calcium/calmodulin-dependent protein kinase kinase 1 OS=Mus musculus GN=Camkk1 PE=1 SV=1
RWDD4_MOUSE	RWD domain-containing protein 4 OS=Mus musculus GN=Rwdd4 PE=2 SV=1
ST4A1_MOUSE	Sulfotransferase 4A1 OS=Mus musculus GN=Sult4a1 PE=2 SV=1
TPPC9_MOUSE	Trafficking protein particle complex subunit 9 OS=Mus musculus GN=Trappc9 PE=1 SV=2
CS066_MOUSE	UPF0515 protein C19orf66 homolog OS=Mus musculus PE=2 SV=1
CUL2_MOUSE	Cullin-2 OS=Mus musculus GN=Cul2 PE=1 SV=2
HCFC1_MOUSE	Host cell factor 1 OS=Mus musculus GN=Hcfc1 PE=1 SV=2
ACSA_MOUSE	Acetyl-coenzyme A synthetase, cytoplasmic OS=Mus musculus GN=Acss2 PE=1 SV=2
DCTN6_MOUSE	Dynactin subunit 6 OS=Mus musculus GN=Dctn6 PE=1 SV=1
SRGP2_MOUSE	SLIT-ROBO Rho GTPase-activating protein 2 OS=Mus musculus GN=Srgap2 PE=1 SV=2
RL28_MOUSE	60S ribosomal protein L28 OS=Mus musculus GN=Rpl28 PE=1 SV=2
RPAB1_MOUSE	DNA-directed RNA polymerases I, II, and III subunit RPABC1 OS=Mus musculus GN=Polr2e PE=2 SV=1
SART3_MOUSE	Squamous cell carcinoma antigen recognized by T-cells 3 OS=Mus musculus GN=Sart3 PE=2 SV=1
COASY_MOUSE	Bifunctional coenzyme A synthase OS=Mus musculus GN=Coasy PE=1 SV=2
DJC10_MOUSE	DnaJ homolog subfamily C member 10 OS=Mus musculus GN=Dnajc10 PE=1 SV=2
GRDN_MOUSE	Girdin OS=Mus musculus GN=Ccdc88a PE=1 SV=2
GSK3A_MOUSE	Glycogen synthase kinase-3 alpha OS=Mus musculus GN=Gsk3a PE=1 SV=2
MIC1_MOUSE	Uncharacterized protein C18orf8 homolog OS=Mus musculus GN=Mic1 PE=2 SV=1
PITC1_MOUSE	Cytoplasmic phosphatidylinositol transfer protein 1 OS=Mus musculus GN=Pitpnc1 PE=1 SV=1
RBM3_MOUSE	Putative RNA-binding protein 3 OS=Mus musculus GN=Rbm3 PE=1 SV=1
SBDS_MOUSE	Ribosome maturation protein SBDS OS=Mus musculus GN=Sbds PE=1 SV=4
SELB_MOUSE	Selenocysteine-specific elongation factor OS=Mus musculus GN=Eefsec PE=2 SV=2
TPPC3_MOUSE	Trafficking protein particle complex subunit 3 OS=Mus musculus GN=Trappc3 PE=1 SV=1
UBP8_MOUSE	Ubiquitin carboxyl-terminal hydrolase 8 OS=Mus musculus GN=Usp8 PE=1 SV=2
VPS45_MOUSE	Vacuolar protein sorting-associated protein 45 OS=Mus musculus GN=Vps45 PE=1 SV=1
WASF2_MOUSE	Wiskott-Aldrich syndrome protein family member 2 OS=Mus musculus GN=Wasf2 PE=1 SV=1
CSK_MOUSE	Tyrosine-protein kinase CSK OS=Mus musculus GN=Csk PE=1 SV=2
DMWD_MOUSE	Dystrophia myotonica WD repeat-containing protein OS=Mus musculus GN=Dmwd PE=2 SV=3
MRCKA_MOUSE	Serine/threonine-protein kinase MRCK alpha OS=Mus musculus GN=Cdc42bpa PE=1 SV=2
MTMR9_MOUSE	Myotubularin-related protein 9 OS=Mus musculus GN=Mtmr9 PE=2 SV=2
RAB6A_MOUSE	Ras-related protein Rab-6A OS=Mus musculus GN=Rab6a PE=1 SV=4
BL1S2_MOUSE	Biogenesis of lysosome-related organelles complex 1 subunit 2 OS=Mus musculus GN=Bloc1s2 PE=1 SV=1
BTK_MOUSE	Tyrosine-protein kinase BTK OS=Mus musculus GN=Btk PE=1 SV=4
NH2L1_MOUSE	NHP2-like protein 1 OS=Mus musculus GN=Nhp2l1 PE=2 SV=4
SEPT9_MOUSE	Septin-9 OS=Mus musculus GN=Sept9 PE=1 SV=1
TBPL1_MOUSE	TATA box-binding protein-like protein 1 OS=Mus musculus GN=Tbpl1 PE=2 SV=1
UB2V1_MOUSE	Ubiquitin-conjugating enzyme E2 variant 1 OS=Mus musculus GN=Ube2v1 PE=1 SV=1
AP3B1_MOUSE	AP-3 complex subunit beta-1 OS=Mus musculus GN=Ap3b1 PE=1 SV=2
BBS7_MOUSE	Bardet-Biedl syndrome 7 protein homolog OS=Mus musculus GN=Bbs7 PE=2 SV=1
LUC7L_MOUSE	Putative RNA-binding protein Luc7-like 1 OS=Mus musculus GN=Luc7l PE=2 SV=2
TF3C4_MOUSE	General transcription factor 3C polypeptide 4 OS=Mus musculus GN=Gtf3c4 PE=1 SV=2
ACADM_MOUSE	Medium-chain specific acyl-CoA dehydrogenase, mitochondrial OS=Mus musculus GN=Acadm PE=1 SV=1
EIF2A_MOUSE	Eukaryotic translation initiation factor 2A OS=Mus musculus GN=Eif2a PE=2 SV=2
GAB1_MOUSE	GRB2-associated-binding protein 1 OS=Mus musculus GN=Gab1 PE=1 SV=2
MARK3_MOUSE	MAP/microtubule affinity-regulating kinase 3 OS=Mus musculus GN=Mark3 PE=1 SV=2
PDS5B_MOUSE	Sister chromatid cohesion protein PDS5 homolog B OS=Mus musculus GN=Pds5b PE=1 SV=1
RAC1_MOUSE	Ras-related C3 botulinum toxin substrate 1 OS=Mus musculus GN=Rac1 PE=1 SV=1
RM38_MOUSE	39S ribosomal protein L38, mitochondrial OS=Mus musculus GN=Mrpl38 PE=2 SV=2
RPGF4_MOUSE	Rap guanine nucleotide exchange factor 4 OS=Mus musculus GN=Rapgef4 PE=1 SV=1
SDOS_MOUSE	Protein syndesmos OS=Mus musculus GN=Nudt16l1 PE=1 SV=2
THIM_MOUSE	3-ketoacyl-CoA thiolase, mitochondrial OS=Mus musculus GN=Acaa2 PE=1 SV=3
ERF3A_MOUSE	Eukaryotic peptide chain release factor GTP-binding subunit ERF3A OS=Mus musculus GN=Gspt1 PE=1 SV=2
PADI2_MOUSE	Protein-arginine deiminase type-2 OS=Mus musculus GN=Padi2 PE=1 SV=2
SCYL2_MOUSE	SCY1-like protein 2 OS=Mus musculus GN=Scyl2 PE=1 SV=1
AAGAB_MOUSE	Alpha- and gamma-adaptin-binding protein p34 OS=Mus musculus GN=Aagab PE=2 SV=2
APOE_MOUSE	Apolipoprotein E OS=Mus musculus GN=Apoe PE=1 SV=2
ARP3B_MOUSE	Actin-related protein 3B OS=Mus musculus GN=Actr3b PE=2 SV=1
FINC_MOUSE	Fibronectin OS=Mus musculus GN=Fn1 PE=1 SV=4
HDAC6_MOUSE	Histone deacetylase 6 OS=Mus musculus GN=Hdac6 PE=1 SV=3
MICU1_MOUSE	Calcium uptake protein 1, mitochondrial OS=Mus musculus GN=Micu1 PE=2 SV=1
MYO1D_MOUSE	Unconventional myosin-Id OS=Mus musculus GN=Myo1d PE=1 SV=1
RTCB_MOUSE	tRNA-splicing ligase RtcB homolog OS=Mus musculus GN=D10Wsu52e PE=2 SV=1
AT1B1_MOUSE	Sodium/potassium-transporting ATPase subunit beta-1 OS=Mus musculus GN=Atp1b1 PE=1 SV=1
ECHB_MOUSE	Trifunctional enzyme subunit beta, mitochondrial OS=Mus musculus GN=Hadhb PE=1 SV=1
EIF3H_MOUSE	Eukaryotic translation initiation factor 3 subunit H OS=Mus musculus GN=Eif3h PE=1 SV=1
KC1A_MOUSE	Casein kinase I isoform alpha OS=Mus musculus GN=Csnk1a1 PE=2 SV=2
NFIC_MOUSE	Nuclear factor 1 C-type OS=Mus musculus GN=Nfic PE=1 SV=1
NHRF1_MOUSE	Na(+)/H(+) exchange regulatory cofactor NHE-RF1 OS=Mus musculus GN=Slc9a3r1 PE=1 SV=3
P85A_MOUSE	Phosphatidylinositol 3-kinase regulatory subunit alpha OS=Mus musculus GN=Pik3r1 PE=1 SV=2
PACS1_MOUSE	Phosphofurin acidic cluster sorting protein 1 OS=Mus musculus GN=Pacs1 PE=1 SV=2
RHG44_MOUSE	Rho GTPase-activating protein 44 OS=Mus musculus GN=Arhgap44 PE=2 SV=1
SYLC_MOUSE	Leucine--tRNA ligase, cytoplasmic OS=Mus musculus GN=Lars PE=2 SV=2
TPP1_MOUSE	Tripeptidyl-peptidase 1 OS=Mus musculus GN=Tpp1 PE=1 SV=2
UBE2K_MOUSE	Ubiquitin-conjugating enzyme E2 K OS=Mus musculus GN=Ube2k PE=1 SV=3
PGK1_MOUSE	Phosphoglycerate kinase 1 OS=Mus musculus GN=Pgk1 PE=1 SV=4
RBM22_MOUSE	Pre-mRNA-splicing factor RBM22 OS=Mus musculus GN=Rbm22 PE=2 SV=1
TCP4_MOUSE	Activated RNA polymerase II transcriptional coactivator p15 OS=Mus musculus GN=Sub1 PE=1 SV=3
TSN_MOUSE	Translin OS=Mus musculus GN=Tsn PE=1 SV=1
UB2V2_MOUSE	Ubiquitin-conjugating enzyme E2 variant 2 OS=Mus musculus GN=Ube2v2 PE=2 SV=4
KS6A1_MOUSE	Ribosomal protein S6 kinase alpha-1 OS=Mus musculus GN=Rps6ka1 PE=1 SV=1
KT3K_MOUSE	Ketosamine-3-kinase OS=Mus musculus GN=Fn3krp PE=2 SV=2
UBQL1_MOUSE	Ubiquilin-1 OS=Mus musculus GN=Ubqln1 PE=1 SV=1
CRKL_MOUSE	Crk-like protein OS=Mus musculus GN=Crkl PE=1 SV=2
CTNB1_MOUSE	Catenin beta-1 OS=Mus musculus GN=Ctnnb1 PE=1 SV=1
EPN3_MOUSE	Epsin-3 OS=Mus musculus GN=Epn3 PE=2 SV=1
H11_MOUSE	Histone H1.1 OS=Mus musculus GN=Hist1h1a PE=1 SV=2
KINH_MOUSE	Kinesin-1 heavy chain OS=Mus musculus GN=Kif5b PE=1 SV=3
OBSCN_MOUSE	Obscurin OS=Mus musculus GN=Obscn PE=2 SV=2
PPM1A_MOUSE	Protein phosphatase 1A OS=Mus musculus GN=Ppm1a PE=1 SV=1
RAE1_MOUSE	Rab proteins geranylgeranyltransferase component A 1 OS=Mus musculus GN=Chm PE=2 SV=1
ATG3_MOUSE	Ubiquitin-like-conjugating enzyme ATG3 OS=Mus musculus GN=Atg3 PE=1 SV=1
HERC2_MOUSE	E3 ubiquitin-protein ligase HERC2 OS=Mus musculus GN=Herc2 PE=1 SV=3
IQGA2_MOUSE	Ras GTPase-activating-like protein IQGAP2 OS=Mus musculus GN=Iqgap2 PE=1 SV=2
JIP4_MOUSE	C-Jun-amino-terminal kinase-interacting protein 4 OS=Mus musculus GN=Spag9 PE=1 SV=2
LRBA_MOUSE	Lipopolysaccharide-responsive and beige-like anchor protein OS=Mus musculus GN=Lrba PE=1 SV=1
LSM12_MOUSE	Protein LSM12 homolog OS=Mus musculus GN=Lsm12 PE=1 SV=1
METK2_MOUSE	S-adenosylmethionine synthase isoform type-2 OS=Mus musculus GN=Mat2a PE=2 SV=2
MLP3A_MOUSE	Microtubule-associated proteins 1A/1B light chain 3A OS=Mus musculus GN=Map1lc3a PE=2 SV=1
NALP3_MOUSE	NACHT, LRR and PYD domains-containing protein 3 OS=Mus musculus GN=Nlrp3 PE=2 SV=1
NSUN6_MOUSE	Putative methyltransferase NSUN6 OS=Mus musculus GN=Nsun6 PE=2 SV=2
PRD16_MOUSE	PR domain zinc finger protein 16 OS=Mus musculus GN=Prdm16 PE=1 SV=1
RASL3_MOUSE	RAS protein activator like-3 OS=Mus musculus GN=Rasal3 PE=2 SV=1
RM22_MOUSE	39S ribosomal protein L22, mitochondrial OS=Mus musculus GN=Mrpl22 PE=2 SV=1
RM46_MOUSE	39S ribosomal protein L46, mitochondrial OS=Mus musculus GN=Mrpl46 PE=2 SV=1
RT22_MOUSE	28S ribosomal protein S22, mitochondrial OS=Mus musculus GN=Mrps22 PE=2 SV=1
SOGA3_MOUSE	Protein SOGA3 OS=Mus musculus GN=Soga3 PE=2 SV=2
THOC5_MOUSE	THO complex subunit 5 homolog OS=Mus musculus GN=Thoc5 PE=1 SV=2
TLL2_MOUSE	Tolloid-like protein 2 OS=Mus musculus GN=Tll2 PE=1 SV=1
UBR4_MOUSE	E3 ubiquitin-protein ligase UBR4 OS=Mus musculus GN=Ubr4 PE=1 SV=1
ZNT1_MOUSE	Zinc transporter 1 OS=Mus musculus GN=Slc30a1 PE=2 SV=1
GBB4_MOUSE	Guanine nucleotide-binding protein subunit beta-4 OS=Mus musculus GN=Gnb4 PE=2 SV=4
GGPPS_MOUSE	Geranylgeranyl pyrophosphate synthase OS=Mus musculus GN=Ggps1 PE=2 SV=1
KBP_MOUSE	KIF1-binding protein OS=Mus musculus GN=Kbp PE=2 SV=2
SDK2_MOUSE	Protein sidekick-2 OS=Mus musculus GN=Sdk2 PE=2 SV=1
ZN592_MOUSE	Zinc finger protein 592 OS=Mus musculus GN=Znf592 PE=1 SV=3
DLRB1_MOUSE	Dynein light chain roadblock-type 1 OS=Mus musculus GN=Dynlrb1 PE=1 SV=3
GLGB_MOUSE	1,4-alpha-glucan-branching enzyme OS=Mus musculus GN=Gbe1 PE=2 SV=1
NEP1_MOUSE	Ribosomal RNA small subunit methyltransferase NEP1 OS=Mus musculus GN=Emg1 PE=1 SV=1
SNX4_MOUSE	Sorting nexin-4 OS=Mus musculus GN=Snx4 PE=2 SV=1
107 elements included exclusively in "Isatin":
2A5A_MOUSE	Serine/threonine-protein phosphatase 2A 56 kDa regulatory subunit alpha isoform OS=Mus musculus GN=Ppp2r5a PE=1 SV=1
2ABA_MOUSE	Serine/threonine-protein phosphatase 2A 55 kDa regulatory subunit B alpha isoform OS=Mus musculus GN=Ppp2r2a PE=1 SV=1
ACSF2_MOUSE	Acyl-CoA synthetase family member 2, mitochondrial OS=Mus musculus GN=Acsf2 PE=2 SV=1
ACTC_MOUSE	Actin, alpha cardiac muscle 1 OS=Mus musculus GN=Actc1 PE=1 SV=1
ADDB_MOUSE	Beta-adducin OS=Mus musculus GN=Add2 PE=1 SV=4
ADT4_MOUSE	ADP/ATP translocase 4 OS=Mus musculus GN=Slc25a31 PE=2 SV=1
AGAP2_MOUSE	Arf-GAP with GTPase, ANK repeat and PH domain-containing protein 2 OS=Mus musculus GN=Agap2 PE=1 SV=1
ALAT1_MOUSE	Alanine aminotransferase 1 OS=Mus musculus GN=Gpt PE=2 SV=3
ARF1_MOUSE	ADP-ribosylation factor 1 OS=Mus musculus GN=Arf1 PE=1 SV=2
ARHG7_MOUSE	Rho guanine nucleotide exchange factor 7 OS=Mus musculus GN=Arhgef7 PE=1 SV=2
ATP4A_MOUSE	Potassium-transporting ATPase alpha chain 1 OS=Mus musculus GN=Atp4a PE=1 SV=3
BRE1B_MOUSE	E3 ubiquitin-protein ligase BRE1B OS=Mus musculus GN=Rnf40 PE=2 SV=2
C1TC_MOUSE	C-1-tetrahydrofolate synthase, cytoplasmic OS=Mus musculus GN=Mthfd1 PE=1 SV=4
CALB2_MOUSE	Calretinin OS=Mus musculus GN=Calb2 PE=1 SV=3
CK068_MOUSE	UPF0696 protein C11orf68 homolog OS=Mus musculus GN=Bles03 PE=2 SV=1
CLAP2_MOUSE	CLIP-associating protein 2 OS=Mus musculus GN=Clasp2 PE=1 SV=1
CLCA_MOUSE	Clathrin light chain A OS=Mus musculus GN=Clta PE=1 SV=2
CNDP2_MOUSE	Cytosolic non-specific dipeptidase OS=Mus musculus GN=Cndp2 PE=1 SV=1
CNRP1_MOUSE	CB1 cannabinoid receptor-interacting protein 1 OS=Mus musculus GN=Cnrip1 PE=1 SV=1
CQ104_MOUSE	Uncharacterized protein C17orf104 homolog OS=Mus musculus GN=Gm1564 PE=2 SV=1
CRYM_MOUSE	Thiomorpholine-carboxylate dehydrogenase OS=Mus musculus GN=Crym PE=1 SV=1
CUTA_MOUSE	Protein CutA OS=Mus musculus GN=Cuta PE=2 SV=3
DPY30_MOUSE	Protein dpy-30 homolog OS=Mus musculus GN=Dpy30 PE=1 SV=1
DX39B_MOUSE	Spliceosome RNA helicase Ddx39b OS=Mus musculus GN=Ddx39b PE=1 SV=1
ENOB_MOUSE	Beta-enolase OS=Mus musculus GN=Eno3 PE=1 SV=3
EPG5_MOUSE	Ectopic P granules protein 5 homolog OS=Mus musculus GN=Epg5 PE=2 SV=2
EPMIP_MOUSE	EPM2A-interacting protein 1 OS=Mus musculus GN=Epm2aip1 PE=2 SV=1
FXL16_MOUSE	F-box/LRR-repeat protein 16 OS=Mus musculus GN=Fbxl16 PE=2 SV=1
G6PI_MOUSE	Glucose-6-phosphate isomerase OS=Mus musculus GN=Gpi PE=1 SV=4
GCSP_MOUSE	Glycine dehydrogenase [decarboxylating], mitochondrial OS=Mus musculus GN=Gldc PE=1 SV=1
GDIB_MOUSE	Rab GDP dissociation inhibitor beta OS=Mus musculus GN=Gdi2 PE=1 SV=1
GEPH_MOUSE	Gephyrin OS=Mus musculus GN=Gphn PE=1 SV=2
GFAP_MOUSE	Glial fibrillary acidic protein OS=Mus musculus GN=Gfap PE=1 SV=4
GNA13_MOUSE	Guanine nucleotide-binding protein subunit alpha-13 OS=Mus musculus GN=Gna13 PE=1 SV=1
GPSM2_MOUSE	G-protein-signaling modulator 2 OS=Mus musculus GN=Gpsm2 PE=1 SV=2
GRHPR_MOUSE	Glyoxylate reductase/hydroxypyruvate reductase OS=Mus musculus GN=Grhpr PE=1 SV=1
GSTM1_MOUSE	Glutathione S-transferase Mu 1 OS=Mus musculus GN=Gstm1 PE=1 SV=2
GSTM5_MOUSE	Glutathione S-transferase Mu 5 OS=Mus musculus GN=Gstm5 PE=1 SV=1
HBA_MOUSE	Hemoglobin subunit alpha OS=Mus musculus GN=Hba PE=1 SV=2
IDH3A_MOUSE	Isocitrate dehydrogenase [NAD] subunit alpha, mitochondrial OS=Mus musculus GN=Idh3a PE=1 SV=1
IF4H_MOUSE	Eukaryotic translation initiation factor 4H OS=Mus musculus GN=Eif4h PE=1 SV=3
IP3KA_MOUSE	Inositol-trisphosphate 3-kinase A OS=Mus musculus GN=Itpka PE=2 SV=1
K1C19_MOUSE	Keratin, type I cytoskeletal 19 OS=Mus musculus GN=Krt19 PE=1 SV=1
K2C72_MOUSE	Keratin, type II cytoskeletal 72 OS=Mus musculus GN=Krt72 PE=2 SV=1
KR121_MOUSE	Keratin-associated protein 12-1 OS=Mus musculus GN=Krtap12-1 PE=2 SV=1
KRT82_MOUSE	Keratin, type II cuticular Hb2 OS=Mus musculus GN=Krt82 PE=2 SV=2
KT33A_MOUSE	Keratin, type I cuticular Ha3-I OS=Mus musculus GN=Krt33a PE=2 SV=1
LEGLA_MOUSE	Galectin-related protein A OS=Mus musculus GN=Lgalsla PE=1 SV=1
LRIG3_MOUSE	Leucine-rich repeats and immunoglobulin-like domains protein 3 OS=Mus musculus GN=Lrig3 PE=1 SV=1
M4K4_MOUSE	Mitogen-activated protein kinase kinase kinase kinase 4 OS=Mus musculus GN=Map4k4 PE=1 SV=1
MAG_MOUSE	Myelin-associated glycoprotein OS=Mus musculus GN=Mag PE=1 SV=2
MAON_MOUSE	NADP-dependent malic enzyme, mitochondrial OS=Mus musculus GN=Me3 PE=1 SV=2
MAT2B_MOUSE	Methionine adenosyltransferase 2 subunit beta OS=Mus musculus GN=Mat2b PE=2 SV=1
MBP_MOUSE	Myelin basic protein OS=Mus musculus GN=Mbp PE=1 SV=2
MIF_MOUSE	Macrophage migration inhibitory factor OS=Mus musculus GN=Mif PE=1 SV=2
MK09_MOUSE	Mitogen-activated protein kinase 9 OS=Mus musculus GN=Mapk9 PE=1 SV=2
MTUS2_MOUSE	Microtubule-associated tumor suppressor candidate 2 homolog OS=Mus musculus GN=Mtus2 PE=2 SV=1
MYH3_MOUSE	Myosin-3 OS=Mus musculus GN=Myh3 PE=2 SV=2
NCS1_MOUSE	Neuronal calcium sensor 1 OS=Mus musculus GN=Ncs1 PE=2 SV=3
NDKA_MOUSE	Nucleoside diphosphate kinase A OS=Mus musculus GN=Nme1 PE=1 SV=1
NFH_MOUSE	Neurofilament heavy polypeptide OS=Mus musculus GN=Nefh PE=1 SV=3
NFM_MOUSE	Neurofilament medium polypeptide OS=Mus musculus GN=Nefm PE=1 SV=4
NRX1A_MOUSE	Neurexin-1-alpha OS=Mus musculus GN=Nrxn1 PE=1 SV=3
NSF1C_MOUSE	NSFL1 cofactor p47 OS=Mus musculus GN=Nsfl1c PE=1 SV=1
OTUB1_MOUSE	Ubiquitin thioesterase OTUB1 OS=Mus musculus GN=Otub1 PE=1 SV=2
PARK7_MOUSE	Protein DJ-1 OS=Mus musculus GN=Park7 PE=1 SV=1
PI42C_MOUSE	Phosphatidylinositol 5-phosphate 4-kinase type-2 gamma OS=Mus musculus GN=Pip4k2c PE=2 SV=1
PIMT_MOUSE	Protein-L-isoaspartate(D-aspartate) O-methyltransferase OS=Mus musculus GN=Pcmt1 PE=1 SV=3
PLCX3_MOUSE	PI-PLC X domain-containing protein 3 OS=Mus musculus GN=Plcxd3 PE=2 SV=1
PLPP_MOUSE	Pyridoxal phosphate phosphatase OS=Mus musculus GN=Pdxp PE=1 SV=1
PLSI_MOUSE	Plastin-1 OS=Mus musculus GN=Pls1 PE=2 SV=1
PROF1_MOUSE	Profilin-1 OS=Mus musculus GN=Pfn1 PE=1 SV=2
PSME1_MOUSE	Proteasome activator complex subunit 1 OS=Mus musculus GN=Psme1 PE=2 SV=2
QOR_MOUSE	Quinone oxidoreductase OS=Mus musculus GN=Cryz PE=2 SV=1
RAB2A_MOUSE	Ras-related protein Rab-2A OS=Mus musculus GN=Rab2a PE=1 SV=1
RFIP5_MOUSE	Rab11 family-interacting protein 5 OS=Mus musculus GN=Rab11fip5 PE=1 SV=2
RGS7_MOUSE	Regulator of G-protein signaling 7 OS=Mus musculus GN=Rgs7 PE=1 SV=2
RL10A_MOUSE	60S ribosomal protein L10a OS=Mus musculus GN=Rpl10a PE=1 SV=3
RL18_MOUSE	60S ribosomal protein L18 OS=Mus musculus GN=Rpl18 PE=2 SV=3
RL23A_MOUSE	60S ribosomal protein L23a OS=Mus musculus GN=Rpl23a PE=1 SV=1
RM10_MOUSE	39S ribosomal protein L10, mitochondrial OS=Mus musculus GN=Mrpl10 PE=2 SV=2
RNF14_MOUSE	E3 ubiquitin-protein ligase RNF14 OS=Mus musculus GN=Rnf14 PE=2 SV=2
RT28_MOUSE	28S ribosomal protein S28, mitochondrial OS=Mus musculus GN=Mrps28 PE=2 SV=1
RU2B_MOUSE	U2 small nuclear ribonucleoprotein B'' OS=Mus musculus GN=Snrpb2 PE=2 SV=1
SMAD3_MOUSE	Mothers against decapentaplegic homolog 3 OS=Mus musculus GN=Smad3 PE=1 SV=2
SOMA_MOUSE	Somatotropin OS=Mus musculus GN=Gh1 PE=2 SV=1
SOX7_MOUSE	Transcription factor SOX-7 OS=Mus musculus GN=Sox7 PE=1 SV=2
SPRE_MOUSE	Sepiapterin reductase OS=Mus musculus GN=Spr PE=1 SV=1
SSRP1_MOUSE	FACT complex subunit SSRP1 OS=Mus musculus GN=Ssrp1 PE=1 SV=2
SYG_MOUSE	Glycine--tRNA ligase OS=Mus musculus GN=Gars PE=1 SV=1
THOC4_MOUSE	THO complex subunit 4 OS=Mus musculus GN=Alyref PE=1 SV=3
THOP1_MOUSE	Thimet oligopeptidase OS=Mus musculus GN=Thop1 PE=1 SV=1
THY1_MOUSE	Thy-1 membrane glycoprotein OS=Mus musculus GN=Thy1 PE=1 SV=1
TNPO3_MOUSE	Transportin-3 OS=Mus musculus GN=Tnpo3 PE=1 SV=1
TPM4_MOUSE	Tropomyosin alpha-4 chain OS=Mus musculus GN=Tpm4 PE=2 SV=3
TPPP_MOUSE	Tubulin polymerization-promoting protein OS=Mus musculus GN=Tppp PE=1 SV=1
TRA2B_MOUSE	Transformer-2 protein homolog beta OS=Mus musculus GN=Tra2b PE=1 SV=1
TSR2_MOUSE	Pre-rRNA-processing protein TSR2 homolog OS=Mus musculus GN=Tsr2 PE=2 SV=1
TWF1_MOUSE	Twinfilin-1 OS=Mus musculus GN=Twf1 PE=1 SV=2
TWF2_MOUSE	Twinfilin-2 OS=Mus musculus GN=Twf2 PE=1 SV=1
UBC12_MOUSE	NEDD8-conjugating enzyme Ubc12 OS=Mus musculus GN=Ube2m PE=2 SV=1
UK114_MOUSE	Ribonuclease UK114 OS=Mus musculus GN=Hrsp12 PE=1 SV=3
VAT1L_MOUSE	Synaptic vesicle membrane protein VAT-1 homolog-like OS=Mus musculus GN=Vat1l PE=2 SV=2
VINC_MOUSE	Vinculin OS=Mus musculus GN=Vcl PE=1 SV=4
VTA1_MOUSE	Vacuolar protein sorting-associated protein VTA1 homolog OS=Mus musculus GN=Vta1 PE=1 SV=1
ZADH2_MOUSE	Zinc-binding alcohol dehydrogenase domain-containing protein 2 OS=Mus musculus GN=Zadh2 PE=2 SV=1
ZN608_MOUSE	Zinc finger protein 608 OS=Mus musculus GN=Znf608 PE=2 SV=1

## Sheet: Isatin specific
107 elements included exclusively in "Isatin":
Столбец1	Столбец2
2A5A_MOUSE	Serine/threonine-protein phosphatase 2A 56 kDa regulatory subunit alpha isoform OS=Mus musculus GN=Ppp2r5a PE=1 SV=1
2ABA_MOUSE	Serine/threonine-protein phosphatase 2A 55 kDa regulatory subunit B alpha isoform OS=Mus musculus GN=Ppp2r2a PE=1 SV=1
ACSF2_MOUSE	Acyl-CoA synthetase family member 2, mitochondrial OS=Mus musculus GN=Acsf2 PE=2 SV=1
ACTC_MOUSE	Actin, alpha cardiac muscle 1 OS=Mus musculus GN=Actc1 PE=1 SV=1
ADDB_MOUSE	Beta-adducin OS=Mus musculus GN=Add2 PE=1 SV=4
ADT4_MOUSE	ADP/ATP translocase 4 OS=Mus musculus GN=Slc25a31 PE=2 SV=1
AGAP2_MOUSE	Arf-GAP with GTPase, ANK repeat and PH domain-containing protein 2 OS=Mus musculus GN=Agap2 PE=1 SV=1
ALAT1_MOUSE	Alanine aminotransferase 1 OS=Mus musculus GN=Gpt PE=2 SV=3
ARF1_MOUSE	ADP-ribosylation factor 1 OS=Mus musculus GN=Arf1 PE=1 SV=2
ARHG7_MOUSE	Rho guanine nucleotide exchange factor 7 OS=Mus musculus GN=Arhgef7 PE=1 SV=2
ATP4A_MOUSE	Potassium-transporting ATPase alpha chain 1 OS=Mus musculus GN=Atp4a PE=1 SV=3
BRE1B_MOUSE	E3 ubiquitin-protein ligase BRE1B OS=Mus musculus GN=Rnf40 PE=2 SV=2
C1TC_MOUSE	C-1-tetrahydrofolate synthase, cytoplasmic OS=Mus musculus GN=Mthfd1 PE=1 SV=4
CALB2_MOUSE	Calretinin OS=Mus musculus GN=Calb2 PE=1 SV=3
CK068_MOUSE	UPF0696 protein C11orf68 homolog OS=Mus musculus GN=Bles03 PE=2 SV=1
CLAP2_MOUSE	CLIP-associating protein 2 OS=Mus musculus GN=Clasp2 PE=1 SV=1
CLCA_MOUSE	Clathrin light chain A OS=Mus musculus GN=Clta PE=1 SV=2
CNDP2_MOUSE	Cytosolic non-specific dipeptidase OS=Mus musculus GN=Cndp2 PE=1 SV=1
CNRP1_MOUSE	CB1 cannabinoid receptor-interacting protein 1 OS=Mus musculus GN=Cnrip1 PE=1 SV=1
CQ104_MOUSE	Uncharacterized protein C17orf104 homolog OS=Mus musculus GN=Gm1564 PE=2 SV=1
CRYM_MOUSE	Thiomorpholine-carboxylate dehydrogenase OS=Mus musculus GN=Crym PE=1 SV=1
CUTA_MOUSE	Protein CutA OS=Mus musculus GN=Cuta PE=2 SV=3
DPY30_MOUSE	Protein dpy-30 homolog OS=Mus musculus GN=Dpy30 PE=1 SV=1
DX39B_MOUSE	Spliceosome RNA helicase Ddx39b OS=Mus musculus GN=Ddx39b PE=1 SV=1
ENOB_MOUSE	Beta-enolase OS=Mus musculus GN=Eno3 PE=1 SV=3
EPG5_MOUSE	Ectopic P granules protein 5 homolog OS=Mus musculus GN=Epg5 PE=2 SV=2
EPMIP_MOUSE	EPM2A-interacting protein 1 OS=Mus musculus GN=Epm2aip1 PE=2 SV=1
FXL16_MOUSE	F-box/LRR-repeat protein 16 OS=Mus musculus GN=Fbxl16 PE=2 SV=1
G6PI_MOUSE	Glucose-6-phosphate isomerase OS=Mus musculus GN=Gpi PE=1 SV=4
GCSP_MOUSE	Glycine dehydrogenase [decarboxylating], mitochondrial OS=Mus musculus GN=Gldc PE=1 SV=1
GDIB_MOUSE	Rab GDP dissociation inhibitor beta OS=Mus musculus GN=Gdi2 PE=1 SV=1
GEPH_MOUSE	Gephyrin OS=Mus musculus GN=Gphn PE=1 SV=2
GFAP_MOUSE	Glial fibrillary acidic protein OS=Mus musculus GN=Gfap PE=1 SV=4
GNA13_MOUSE	Guanine nucleotide-binding protein subunit alpha-13 OS=Mus musculus GN=Gna13 PE=1 SV=1
GPSM2_MOUSE	G-protein-signaling modulator 2 OS=Mus musculus GN=Gpsm2 PE=1 SV=2
GRHPR_MOUSE	Glyoxylate reductase/hydroxypyruvate reductase OS=Mus musculus GN=Grhpr PE=1 SV=1
GSTM1_MOUSE	Glutathione S-transferase Mu 1 OS=Mus musculus GN=Gstm1 PE=1 SV=2
GSTM5_MOUSE	Glutathione S-transferase Mu 5 OS=Mus musculus GN=Gstm5 PE=1 SV=1
HBA_MOUSE	Hemoglobin subunit alpha OS=Mus musculus GN=Hba PE=1 SV=2
IDH3A_MOUSE	Isocitrate dehydrogenase [NAD] subunit alpha, mitochondrial OS=Mus musculus GN=Idh3a PE=1 SV=1
IF4H_MOUSE	Eukaryotic translation initiation factor 4H OS=Mus musculus GN=Eif4h PE=1 SV=3
IP3KA_MOUSE	Inositol-trisphosphate 3-kinase A OS=Mus musculus GN=Itpka PE=2 SV=1
K1C19_MOUSE	Keratin, type I cytoskeletal 19 OS=Mus musculus GN=Krt19 PE=1 SV=1
K2C72_MOUSE	Keratin, type II cytoskeletal 72 OS=Mus musculus GN=Krt72 PE=2 SV=1
KR121_MOUSE	Keratin-associated protein 12-1 OS=Mus musculus GN=Krtap12-1 PE=2 SV=1
KRT82_MOUSE	Keratin, type II cuticular Hb2 OS=Mus musculus GN=Krt82 PE=2 SV=2
KT33A_MOUSE	Keratin, type I cuticular Ha3-I OS=Mus musculus GN=Krt33a PE=2 SV=1
LEGLA_MOUSE	Galectin-related protein A OS=Mus musculus GN=Lgalsla PE=1 SV=1
LRIG3_MOUSE	Leucine-rich repeats and immunoglobulin-like domains protein 3 OS=Mus musculus GN=Lrig3 PE=1 SV=1
M4K4_MOUSE	Mitogen-activated protein kinase kinase kinase kinase 4 OS=Mus musculus GN=Map4k4 PE=1 SV=1
MAG_MOUSE	Myelin-associated glycoprotein OS=Mus musculus GN=Mag PE=1 SV=2
MAON_MOUSE	NADP-dependent malic enzyme, mitochondrial OS=Mus musculus GN=Me3 PE=1 SV=2
MAT2B_MOUSE	Methionine adenosyltransferase 2 subunit beta OS=Mus musculus GN=Mat2b PE=2 SV=1
MBP_MOUSE	Myelin basic protein OS=Mus musculus GN=Mbp PE=1 SV=2
MIF_MOUSE	Macrophage migration inhibitory factor OS=Mus musculus GN=Mif PE=1 SV=2
MK09_MOUSE	Mitogen-activated protein kinase 9 OS=Mus musculus GN=Mapk9 PE=1 SV=2
MTUS2_MOUSE	Microtubule-associated tumor suppressor candidate 2 homolog OS=Mus musculus GN=Mtus2 PE=2 SV=1
MYH3_MOUSE	Myosin-3 OS=Mus musculus GN=Myh3 PE=2 SV=2
NCS1_MOUSE	Neuronal calcium sensor 1 OS=Mus musculus GN=Ncs1 PE=2 SV=3
NDKA_MOUSE	Nucleoside diphosphate kinase A OS=Mus musculus GN=Nme1 PE=1 SV=1
NFH_MOUSE	Neurofilament heavy polypeptide OS=Mus musculus GN=Nefh PE=1 SV=3
NFM_MOUSE	Neurofilament medium polypeptide OS=Mus musculus GN=Nefm PE=1 SV=4
NRX1A_MOUSE	Neurexin-1-alpha OS=Mus musculus GN=Nrxn1 PE=1 SV=3
NSF1C_MOUSE	NSFL1 cofactor p47 OS=Mus musculus GN=Nsfl1c PE=1 SV=1
OTUB1_MOUSE	Ubiquitin thioesterase OTUB1 OS=Mus musculus GN=Otub1 PE=1 SV=2
PARK7_MOUSE	Protein DJ-1 OS=Mus musculus GN=Park7 PE=1 SV=1
PI42C_MOUSE	Phosphatidylinositol 5-phosphate 4-kinase type-2 gamma OS=Mus musculus GN=Pip4k2c PE=2 SV=1
PIMT_MOUSE	Protein-L-isoaspartate(D-aspartate) O-methyltransferase OS=Mus musculus GN=Pcmt1 PE=1 SV=3
PLCX3_MOUSE	PI-PLC X domain-containing protein 3 OS=Mus musculus GN=Plcxd3 PE=2 SV=1
PLPP_MOUSE	Pyridoxal phosphate phosphatase OS=Mus musculus GN=Pdxp PE=1 SV=1
PLSI_MOUSE	Plastin-1 OS=Mus musculus GN=Pls1 PE=2 SV=1
PROF1_MOUSE	Profilin-1 OS=Mus musculus GN=Pfn1 PE=1 SV=2
PSME1_MOUSE	Proteasome activator complex subunit 1 OS=Mus musculus GN=Psme1 PE=2 SV=2
QOR_MOUSE	Quinone oxidoreductase OS=Mus musculus GN=Cryz PE=2 SV=1
RAB2A_MOUSE	Ras-related protein Rab-2A OS=Mus musculus GN=Rab2a PE=1 SV=1
RFIP5_MOUSE	Rab11 family-interacting protein 5 OS=Mus musculus GN=Rab11fip5 PE=1 SV=2
RGS7_MOUSE	Regulator of G-protein signaling 7 OS=Mus musculus GN=Rgs7 PE=1 SV=2
RL10A_MOUSE	60S ribosomal protein L10a OS=Mus musculus GN=Rpl10a PE=1 SV=3
RL18_MOUSE	60S ribosomal protein L18 OS=Mus musculus GN=Rpl18 PE=2 SV=3
RL23A_MOUSE	60S ribosomal protein L23a OS=Mus musculus GN=Rpl23a PE=1 SV=1
RM10_MOUSE	39S ribosomal protein L10, mitochondrial OS=Mus musculus GN=Mrpl10 PE=2 SV=2
RNF14_MOUSE	E3 ubiquitin-protein ligase RNF14 OS=Mus musculus GN=Rnf14 PE=2 SV=2
RT28_MOUSE	28S ribosomal protein S28, mitochondrial OS=Mus musculus GN=Mrps28 PE=2 SV=1
RU2B_MOUSE	U2 small nuclear ribonucleoprotein B'' OS=Mus musculus GN=Snrpb2 PE=2 SV=1
SMAD3_MOUSE	Mothers against decapentaplegic homolog 3 OS=Mus musculus GN=Smad3 PE=1 SV=2
SOMA_MOUSE	Somatotropin OS=Mus musculus GN=Gh1 PE=2 SV=1
SOX7_MOUSE	Transcription factor SOX-7 OS=Mus musculus GN=Sox7 PE=1 SV=2
SPRE_MOUSE	Sepiapterin reductase OS=Mus musculus GN=Spr PE=1 SV=1
SSRP1_MOUSE	FACT complex subunit SSRP1 OS=Mus musculus GN=Ssrp1 PE=1 SV=2
SYG_MOUSE	Glycine--tRNA ligase OS=Mus musculus GN=Gars PE=1 SV=1
THOC4_MOUSE	THO complex subunit 4 OS=Mus musculus GN=Alyref PE=1 SV=3
THOP1_MOUSE	Thimet oligopeptidase OS=Mus musculus GN=Thop1 PE=1 SV=1
THY1_MOUSE	Thy-1 membrane glycoprotein OS=Mus musculus GN=Thy1 PE=1 SV=1
TNPO3_MOUSE	Transportin-3 OS=Mus musculus GN=Tnpo3 PE=1 SV=1
TPM4_MOUSE	Tropomyosin alpha-4 chain OS=Mus musculus GN=Tpm4 PE=2 SV=3
TPPP_MOUSE	Tubulin polymerization-promoting protein OS=Mus musculus GN=Tppp PE=1 SV=1
TRA2B_MOUSE	Transformer-2 protein homolog beta OS=Mus musculus GN=Tra2b PE=1 SV=1
TSR2_MOUSE	Pre-rRNA-processing protein TSR2 homolog OS=Mus musculus GN=Tsr2 PE=2 SV=1
TWF1_MOUSE	Twinfilin-1 OS=Mus musculus GN=Twf1 PE=1 SV=2
TWF2_MOUSE	Twinfilin-2 OS=Mus musculus GN=Twf2 PE=1 SV=1
UBC12_MOUSE	NEDD8-conjugating enzyme Ubc12 OS=Mus musculus GN=Ube2m PE=2 SV=1
UK114_MOUSE	Ribonuclease UK114 OS=Mus musculus GN=Hrsp12 PE=1 SV=3
VAT1L_MOUSE	Synaptic vesicle membrane protein VAT-1 homolog-like OS=Mus musculus GN=Vat1l PE=2 SV=2
VINC_MOUSE	Vinculin OS=Mus musculus GN=Vcl PE=1 SV=4
VTA1_MOUSE	Vacuolar protein sorting-associated protein VTA1 homolog OS=Mus musculus GN=Vta1 PE=1 SV=1
ZADH2_MOUSE	Zinc-binding alcohol dehydrogenase domain-containing protein 2 OS=Mus musculus GN=Zadh2 PE=2 SV=1
ZN608_MOUSE	Zinc finger protein 608 OS=Mus musculus GN=Znf608 PE=2 SV=1

## Sheet: Control specific
250 elements included exclusively in "Control":
Столбец1	Столбец2
MYH7_MOUSE	Myosin-7 OS=Mus musculus GN=Myh7 PE=1 SV=1
TBA1B_MOUSE	Tubulin alpha-1B chain OS=Mus musculus GN=Tuba1b PE=1 SV=2
TBB3_MOUSE	Tubulin beta-3 chain OS=Mus musculus GN=Tubb3 PE=1 SV=1
K1C42_MOUSE	Keratin, type I cytoskeletal 42 OS=Mus musculus GN=Krt42 PE=1 SV=1
ELAV2_MOUSE	ELAV-like protein 2 OS=Mus musculus GN=Elavl2 PE=2 SV=1
K2C73_MOUSE	Keratin, type II cytoskeletal 73 OS=Mus musculus GN=Krt73 PE=1 SV=1
SRPK2_MOUSE	SRSF protein kinase 2 OS=Mus musculus GN=Srpk2 PE=1 SV=2
CN166_MOUSE	UPF0568 protein C14orf166 homolog OS=Mus musculus PE=2 SV=1
APEX1_MOUSE	DNA-(apurinic or apyrimidinic site) lyase OS=Mus musculus GN=Apex1 PE=1 SV=2
AT2A1_MOUSE	Sarcoplasmic/endoplasmic reticulum calcium ATPase 1 OS=Mus musculus GN=Atp2a1 PE=2 SV=1
K1C17_MOUSE	Keratin, type I cytoskeletal 17 OS=Mus musculus GN=Krt17 PE=1 SV=3
2ABB_MOUSE	Serine/threonine-protein phosphatase 2A 55 kDa regulatory subunit B beta isoform OS=Mus musculus GN=Ppp2r2b PE=1 SV=1
AHSA1_MOUSE	Activator of 90 kDa heat shock protein ATPase homolog 1 OS=Mus musculus GN=Ahsa1 PE=2 SV=2
AL4A1_MOUSE	Delta-1-pyrroline-5-carboxylate dehydrogenase, mitochondrial OS=Mus musculus GN=Aldh4a1 PE=1 SV=3
CBLN4_MOUSE	Cerebellin-4 OS=Mus musculus GN=Cbln4 PE=1 SV=1
CHKB_MOUSE	Choline/ethanolamine kinase OS=Mus musculus GN=Chkb PE=1 SV=3
DHB8_MOUSE	Estradiol 17-beta-dehydrogenase 8 OS=Mus musculus GN=Hsd17b8 PE=1 SV=2
EZRI_MOUSE	Ezrin OS=Mus musculus GN=Ezr PE=1 SV=3
FYN_MOUSE	Tyrosine-protein kinase Fyn OS=Mus musculus GN=Fyn PE=1 SV=3
GSHR_MOUSE	Glutathione reductase, mitochondrial OS=Mus musculus GN=Gsr PE=2 SV=3
PDE1B_MOUSE	Calcium/calmodulin-dependent 3',5'-cyclic nucleotide phosphodiesterase 1B OS=Mus musculus GN=Pde1b PE=1 SV=2
RHG35_MOUSE	Rho GTPase-activating protein 35 OS=Mus musculus GN=Arhgap35 PE=1 SV=3
RT07_MOUSE	28S ribosomal protein S7, mitochondrial OS=Mus musculus GN=Mrps7 PE=2 SV=1
SMAD2_MOUSE	Mothers against decapentaplegic homolog 2 OS=Mus musculus GN=Smad2 PE=1 SV=2
STX1A_MOUSE	Syntaxin-1A OS=Mus musculus GN=Stx1a PE=1 SV=3
TPC6B_MOUSE	Trafficking protein particle complex subunit 6B OS=Mus musculus GN=Trappc6b PE=2 SV=1
VP13A_MOUSE	Vacuolar protein sorting-associated protein 13A OS=Mus musculus GN=Vps13a PE=1 SV=1
WDR11_MOUSE	WD repeat-containing protein 11 OS=Mus musculus GN=Wdr11 PE=2 SV=1
GSLG1_MOUSE	Golgi apparatus protein 1 OS=Mus musculus GN=Glg1 PE=1 SV=1
CUL5_MOUSE	Cullin-5 OS=Mus musculus GN=Cul5 PE=1 SV=3
EXOC4_MOUSE	Exocyst complex component 4 OS=Mus musculus GN=Exoc4 PE=1 SV=2
RINI_MOUSE	Ribonuclease inhibitor OS=Mus musculus GN=Rnh1 PE=1 SV=1
SIR3_MOUSE	NAD-dependent protein deacetylase sirtuin-3 OS=Mus musculus GN=Sirt3 PE=2 SV=1
KTN1_MOUSE	Kinectin OS=Mus musculus GN=Ktn1 PE=1 SV=1
MA2C1_MOUSE	Alpha-mannosidase 2C1 OS=Mus musculus GN=Man2c1 PE=1 SV=1
IGKC_MOUSE	Ig kappa chain C region OS=Mus musculus PE=1 SV=1
UBP46_MOUSE	Ubiquitin carboxyl-terminal hydrolase 46 OS=Mus musculus GN=Usp46 PE=1 SV=1
PACS2_MOUSE	Phosphofurin acidic cluster sorting protein 2 OS=Mus musculus GN=Pacs2 PE=1 SV=2
LIN7A_MOUSE	Protein lin-7 homolog A OS=Mus musculus GN=Lin7a PE=1 SV=2
NOS1_MOUSE	Nitric oxide synthase, brain OS=Mus musculus GN=Nos1 PE=1 SV=1
SRP68_MOUSE	Signal recognition particle 68 kDa protein OS=Mus musculus GN=Srp68 PE=2 SV=2
TRYB2_MOUSE	Tryptase beta-2 OS=Mus musculus GN=Tpsb2 PE=1 SV=2
DLG1_MOUSE	Disks large homolog 1 OS=Mus musculus GN=Dlg1 PE=1 SV=1
RM28_MOUSE	39S ribosomal protein L28, mitochondrial OS=Mus musculus GN=Mrpl28 PE=2 SV=3
H2A2B_MOUSE	Histone H2A type 2-B OS=Mus musculus GN=Hist2h2ab PE=1 SV=3
PLCH2_MOUSE	1-phosphatidylinositol 4,5-bisphosphate phosphodiesterase eta-2 OS=Mus musculus GN=Plch2 PE=1 SV=2
RPN1_MOUSE	Dolichyl-diphosphooligosaccharide--protein glycosyltransferase subunit 1 OS=Mus musculus GN=Rpn1 PE=2 SV=1
NDUAA_MOUSE	NADH dehydrogenase [ubiquinone] 1 alpha subcomplex subunit 10, mitochondrial OS=Mus musculus GN=Ndufa10 PE=1 SV=1
EHD1_MOUSE	EH domain-containing protein 1 OS=Mus musculus GN=Ehd1 PE=1 SV=1
DNJA4_MOUSE	DnaJ homolog subfamily A member 4 OS=Mus musculus GN=Dnaja4 PE=2 SV=1
KCRM_MOUSE	Creatine kinase M-type OS=Mus musculus GN=Ckm PE=1 SV=1
RM48_MOUSE	39S ribosomal protein L48, mitochondrial OS=Mus musculus GN=Mrpl48 PE=2 SV=1
KPCA_MOUSE	Protein kinase C alpha type OS=Mus musculus GN=Prkca PE=1 SV=3
DGKZ_MOUSE	Diacylglycerol kinase zeta OS=Mus musculus GN=Dgkz PE=1 SV=2
PURA1_MOUSE	Adenylosuccinate synthetase isozyme 1 OS=Mus musculus GN=Adssl1 PE=1 SV=2
GSTP2_MOUSE	Glutathione S-transferase P 2 OS=Mus musculus GN=Gstp2 PE=2 SV=2
RS9_MOUSE	40S ribosomal protein S9 OS=Mus musculus GN=Rps9 PE=2 SV=3
FETUA_MOUSE	Alpha-2-HS-glycoprotein OS=Mus musculus GN=Ahsg PE=1 SV=1
KIF2A_MOUSE	Kinesin-like protein KIF2A OS=Mus musculus GN=Kif2a PE=1 SV=2
CPSF5_MOUSE	Cleavage and polyadenylation specificity factor subunit 5 OS=Mus musculus GN=Nudt21 PE=2 SV=1
MYOM1_MOUSE	Myomesin-1 OS=Mus musculus GN=Myom1 PE=1 SV=2
SAP_MOUSE	Sulfated glycoprotein 1 OS=Mus musculus GN=Psap PE=1 SV=2
EIF3I_MOUSE	Eukaryotic translation initiation factor 3 subunit I OS=Mus musculus GN=Eif3i PE=1 SV=1
MYH6_MOUSE	Myosin-6 OS=Mus musculus GN=Myh6 PE=1 SV=2
SV2B_MOUSE	Synaptic vesicle glycoprotein 2B OS=Mus musculus GN=Sv2b PE=1 SV=1
TPM1_MOUSE	Tropomyosin alpha-1 chain OS=Mus musculus GN=Tpm1 PE=1 SV=1
MARE1_MOUSE	Microtubule-associated protein RP/EB family member 1 OS=Mus musculus GN=Mapre1 PE=1 SV=3
EPN4_MOUSE	Clathrin interactor 1 OS=Mus musculus GN=Clint1 PE=1 SV=2
GIT1_MOUSE	ARF GTPase-activating protein GIT1 OS=Mus musculus GN=Git1 PE=1 SV=1
BRE_MOUSE	BRCA1-A complex subunit BRE OS=Mus musculus GN=Bre PE=1 SV=2
NDUA5_MOUSE	NADH dehydrogenase [ubiquinone] 1 alpha subcomplex subunit 5 OS=Mus musculus GN=Ndufa5 PE=1 SV=3
CNOT1_MOUSE	CCR4-NOT transcription complex subunit 1 OS=Mus musculus GN=Cnot1 PE=1 SV=2
QKI_MOUSE	Protein quaking OS=Mus musculus GN=Qki PE=1 SV=1
PSA4_MOUSE	Proteasome subunit alpha type-4 OS=Mus musculus GN=Psma4 PE=1 SV=1
RGPA1_MOUSE	Ral GTPase-activating protein subunit alpha-1 OS=Mus musculus GN=Ralgapa1 PE=1 SV=1
SIR5_MOUSE	NAD-dependent protein deacylase sirtuin-5, mitochondrial OS=Mus musculus GN=Sirt5 PE=1 SV=1
RHG01_MOUSE	Rho GTPase-activating protein 1 OS=Mus musculus GN=Arhgap1 PE=1 SV=1
RAB6B_MOUSE	Ras-related protein Rab-6B OS=Mus musculus GN=Rab6b PE=1 SV=1
LC7L2_MOUSE	Putative RNA-binding protein Luc7-like 2 OS=Mus musculus GN=Luc7l2 PE=1 SV=1
VPS53_MOUSE	Vacuolar protein sorting-associated protein 53 homolog OS=Mus musculus GN=Vps53 PE=2 SV=1
FAK1_MOUSE	Focal adhesion kinase 1 OS=Mus musculus GN=Ptk2 PE=1 SV=3
LARP7_MOUSE	La-related protein 7 OS=Mus musculus GN=Larp7 PE=1 SV=2
PPM1F_MOUSE	Protein phosphatase 1F OS=Mus musculus GN=Ppm1f PE=2 SV=1
MVP_MOUSE	Major vault protein OS=Mus musculus GN=Mvp PE=1 SV=4
PP2AB_MOUSE	Serine/threonine-protein phosphatase 2A catalytic subunit beta isoform OS=Mus musculus GN=Ppp2cb PE=1 SV=1
ACYP2_MOUSE	Acylphosphatase-2 OS=Mus musculus GN=Acyp2 PE=2 SV=2
CO3_MOUSE	Complement C3 OS=Mus musculus GN=C3 PE=1 SV=3
TAF6_MOUSE	Transcription initiation factor TFIID subunit 6 OS=Mus musculus GN=Taf6 PE=2 SV=1
ASPC1_MOUSE	Tether containing UBX domain for GLUT4 OS=Mus musculus GN=Aspscr1 PE=1 SV=1
GLU2B_MOUSE	Glucosidase 2 subunit beta OS=Mus musculus GN=Prkcsh PE=1 SV=1
MYOTI_MOUSE	Myotilin OS=Mus musculus GN=Myot PE=2 SV=1
SYRC_MOUSE	Arginine--tRNA ligase, cytoplasmic OS=Mus musculus GN=Rars PE=2 SV=2
CTND2_MOUSE	Catenin delta-2 OS=Mus musculus GN=Ctnnd2 PE=1 SV=1
DOC11_MOUSE	Dedicator of cytokinesis protein 11 OS=Mus musculus GN=Dock11 PE=1 SV=1
CO8B_MOUSE	Complement component C8 beta chain OS=Mus musculus GN=C8b PE=1 SV=1
NMT1_MOUSE	Glycylpeptide N-tetradecanoyltransferase 1 OS=Mus musculus GN=Nmt1 PE=1 SV=1
CCD93_MOUSE	Coiled-coil domain-containing protein 93 OS=Mus musculus GN=Ccdc93 PE=2 SV=1
PRS7_MOUSE	26S protease regulatory subunit 7 OS=Mus musculus GN=Psmc2 PE=1 SV=5
CYGB_MOUSE	Cytoglobin OS=Mus musculus GN=Cygb PE=2 SV=1
RBGP1_MOUSE	Rab GTPase-activating protein 1 OS=Mus musculus GN=Rabgap1 PE=2 SV=1
IMPA1_MOUSE	Inositol monophosphatase 1 OS=Mus musculus GN=Impa1 PE=1 SV=1
PUR4_MOUSE	Phosphoribosylformylglycinamidine synthase OS=Mus musculus GN=Pfas PE=2 SV=1
CBPE_MOUSE	Carboxypeptidase E OS=Mus musculus GN=Cpe PE=1 SV=2
DC1L1_MOUSE	Cytoplasmic dynein 1 light intermediate chain 1 OS=Mus musculus GN=Dync1li1 PE=1 SV=1
H2B2E_MOUSE	Histone H2B type 2-E OS=Mus musculus GN=Hist2h2be PE=1 SV=3
KBTB5_MOUSE	Kelch repeat and BTB domain-containing protein 5 OS=Mus musculus GN=Kbtbd5 PE=2 SV=1
RS19_MOUSE	40S ribosomal protein S19 OS=Mus musculus GN=Rps19 PE=1 SV=3
BLMH_MOUSE	Bleomycin hydrolase OS=Mus musculus GN=Blmh PE=2 SV=1
KCD21_MOUSE	BTB/POZ domain-containing protein KCTD21 OS=Mus musculus GN=Kctd21 PE=2 SV=1
LAMB1_MOUSE	Laminin subunit beta-1 OS=Mus musculus GN=Lamb1 PE=1 SV=3
FLNC_MOUSE	Filamin-C OS=Mus musculus GN=Flnc PE=1 SV=3
KLH22_MOUSE	Kelch-like protein 22 OS=Mus musculus GN=Klhl22 PE=1 SV=1
MCA3_MOUSE	Eukaryotic translation elongation factor 1 epsilon-1 OS=Mus musculus GN=Eef1e1 PE=2 SV=1
PTPRV_MOUSE	Receptor-type tyrosine-protein phosphatase V OS=Mus musculus GN=Ptprv PE=2 SV=1
APBA2_MOUSE	Amyloid beta A4 precursor protein-binding family A member 2 OS=Mus musculus GN=Apba2 PE=1 SV=2
ASSY_MOUSE	Argininosuccinate synthase OS=Mus musculus GN=Ass1 PE=1 SV=1
DENR_MOUSE	Density-regulated protein OS=Mus musculus GN=Denr PE=2 SV=1
ETFB_MOUSE	Electron transfer flavoprotein subunit beta OS=Mus musculus GN=Etfb PE=1 SV=3
EXOS7_MOUSE	Exosome complex exonuclease RRP42 OS=Mus musculus GN=Exosc7 PE=2 SV=2
F175B_MOUSE	BRISC complex subunit Abro1 OS=Mus musculus GN=Fam175b PE=2 SV=1
GLRX1_MOUSE	Glutaredoxin-1 OS=Mus musculus GN=Glrx PE=1 SV=3
MGLL_MOUSE	Monoglyceride lipase OS=Mus musculus GN=Mgll PE=1 SV=1
MURC_MOUSE	Muscle-related coiled-coil protein OS=Mus musculus GN=Murc PE=2 SV=1
SNX5_MOUSE	Sorting nexin-5 OS=Mus musculus GN=Snx5 PE=1 SV=1
DHX36_MOUSE	Probable ATP-dependent RNA helicase DHX36 OS=Mus musculus GN=Dhx36 PE=2 SV=2
PGM1_MOUSE	Phosphoglucomutase-1 OS=Mus musculus GN=Pgm1 PE=1 SV=4
PK3CB_MOUSE	Phosphatidylinositol 4,5-bisphosphate 3-kinase catalytic subunit beta isoform OS=Mus musculus GN=Pik3cb PE=1 SV=2
PPIL4_MOUSE	Peptidyl-prolyl cis-trans isomerase-like 4 OS=Mus musculus GN=Ppil4 PE=2 SV=2
SPTB1_MOUSE	Spectrin beta chain, erythrocytic OS=Mus musculus GN=Sptb PE=1 SV=4
TBC24_MOUSE	TBC1 domain family member 24 OS=Mus musculus GN=Tbc1d24 PE=2 SV=2
TRXR1_MOUSE	Thioredoxin reductase 1, cytoplasmic OS=Mus musculus GN=Txnrd1 PE=1 SV=3
KKCC1_MOUSE	Calcium/calmodulin-dependent protein kinase kinase 1 OS=Mus musculus GN=Camkk1 PE=1 SV=1
RWDD4_MOUSE	RWD domain-containing protein 4 OS=Mus musculus GN=Rwdd4 PE=2 SV=1
ST4A1_MOUSE	Sulfotransferase 4A1 OS=Mus musculus GN=Sult4a1 PE=2 SV=1
TPPC9_MOUSE	Trafficking protein particle complex subunit 9 OS=Mus musculus GN=Trappc9 PE=1 SV=2
CS066_MOUSE	UPF0515 protein C19orf66 homolog OS=Mus musculus PE=2 SV=1
CUL2_MOUSE	Cullin-2 OS=Mus musculus GN=Cul2 PE=1 SV=2
HCFC1_MOUSE	Host cell factor 1 OS=Mus musculus GN=Hcfc1 PE=1 SV=2
ACSA_MOUSE	Acetyl-coenzyme A synthetase, cytoplasmic OS=Mus musculus GN=Acss2 PE=1 SV=2
DCTN6_MOUSE	Dynactin subunit 6 OS=Mus musculus GN=Dctn6 PE=1 SV=1
SRGP2_MOUSE	SLIT-ROBO Rho GTPase-activating protein 2 OS=Mus musculus GN=Srgap2 PE=1 SV=2
RL28_MOUSE	60S ribosomal protein L28 OS=Mus musculus GN=Rpl28 PE=1 SV=2
RPAB1_MOUSE	DNA-directed RNA polymerases I, II, and III subunit RPABC1 OS=Mus musculus GN=Polr2e PE=2 SV=1
SART3_MOUSE	Squamous cell carcinoma antigen recognized by T-cells 3 OS=Mus musculus GN=Sart3 PE=2 SV=1
COASY_MOUSE	Bifunctional coenzyme A synthase OS=Mus musculus GN=Coasy PE=1 SV=2
DJC10_MOUSE	DnaJ homolog subfamily C member 10 OS=Mus musculus GN=Dnajc10 PE=1 SV=2
GRDN_MOUSE	Girdin OS=Mus musculus GN=Ccdc88a PE=1 SV=2
GSK3A_MOUSE	Glycogen synthase kinase-3 alpha OS=Mus musculus GN=Gsk3a PE=1 SV=2
MIC1_MOUSE	Uncharacterized protein C18orf8 homolog OS=Mus musculus GN=Mic1 PE=2 SV=1
PITC1_MOUSE	Cytoplasmic phosphatidylinositol transfer protein 1 OS=Mus musculus GN=Pitpnc1 PE=1 SV=1
RBM3_MOUSE	Putative RNA-binding protein 3 OS=Mus musculus GN=Rbm3 PE=1 SV=1
SBDS_MOUSE	Ribosome maturation protein SBDS OS=Mus musculus GN=Sbds PE=1 SV=4
SELB_MOUSE	Selenocysteine-specific elongation factor OS=Mus musculus GN=Eefsec PE=2 SV=2
TPPC3_MOUSE	Trafficking protein particle complex subunit 3 OS=Mus musculus GN=Trappc3 PE=1 SV=1
UBP8_MOUSE	Ubiquitin carboxyl-terminal hydrolase 8 OS=Mus musculus GN=Usp8 PE=1 SV=2
VPS45_MOUSE	Vacuolar protein sorting-associated protein 45 OS=Mus musculus GN=Vps45 PE=1 SV=1
WASF2_MOUSE	Wiskott-Aldrich syndrome protein family member 2 OS=Mus musculus GN=Wasf2 PE=1 SV=1
CSK_MOUSE	Tyrosine-protein kinase CSK OS=Mus musculus GN=Csk PE=1 SV=2
DMWD_MOUSE	Dystrophia myotonica WD repeat-containing protein OS=Mus musculus GN=Dmwd PE=2 SV=3
MRCKA_MOUSE	Serine/threonine-protein kinase MRCK alpha OS=Mus musculus GN=Cdc42bpa PE=1 SV=2
MTMR9_MOUSE	Myotubularin-related protein 9 OS=Mus musculus GN=Mtmr9 PE=2 SV=2
RAB6A_MOUSE	Ras-related protein Rab-6A OS=Mus musculus GN=Rab6a PE=1 SV=4
BL1S2_MOUSE	Biogenesis of lysosome-related organelles complex 1 subunit 2 OS=Mus musculus GN=Bloc1s2 PE=1 SV=1
BTK_MOUSE	Tyrosine-protein kinase BTK OS=Mus musculus GN=Btk PE=1 SV=4
NH2L1_MOUSE	NHP2-like protein 1 OS=Mus musculus GN=Nhp2l1 PE=2 SV=4
SEPT9_MOUSE	Septin-9 OS=Mus musculus GN=Sept9 PE=1 SV=1
TBPL1_MOUSE	TATA box-binding protein-like protein 1 OS=Mus musculus GN=Tbpl1 PE=2 SV=1
UB2V1_MOUSE	Ubiquitin-conjugating enzyme E2 variant 1 OS=Mus musculus GN=Ube2v1 PE=1 SV=1
AP3B1_MOUSE	AP-3 complex subunit beta-1 OS=Mus musculus GN=Ap3b1 PE=1 SV=2
BBS7_MOUSE	Bardet-Biedl syndrome 7 protein homolog OS=Mus musculus GN=Bbs7 PE=2 SV=1
LUC7L_MOUSE	Putative RNA-binding protein Luc7-like 1 OS=Mus musculus GN=Luc7l PE=2 SV=2
TF3C4_MOUSE	General transcription factor 3C polypeptide 4 OS=Mus musculus GN=Gtf3c4 PE=1 SV=2
ACADM_MOUSE	Medium-chain specific acyl-CoA dehydrogenase, mitochondrial OS=Mus musculus GN=Acadm PE=1 SV=1
EIF2A_MOUSE	Eukaryotic translation initiation factor 2A OS=Mus musculus GN=Eif2a PE=2 SV=2
GAB1_MOUSE	GRB2-associated-binding protein 1 OS=Mus musculus GN=Gab1 PE=1 SV=2
MARK3_MOUSE	MAP/microtubule affinity-regulating kinase 3 OS=Mus musculus GN=Mark3 PE=1 SV=2
PDS5B_MOUSE	Sister chromatid cohesion protein PDS5 homolog B OS=Mus musculus GN=Pds5b PE=1 SV=1
RAC1_MOUSE	Ras-related C3 botulinum toxin substrate 1 OS=Mus musculus GN=Rac1 PE=1 SV=1
RM38_MOUSE	39S ribosomal protein L38, mitochondrial OS=Mus musculus GN=Mrpl38 PE=2 SV=2
RPGF4_MOUSE	Rap guanine nucleotide exchange factor 4 OS=Mus musculus GN=Rapgef4 PE=1 SV=1
SDOS_MOUSE	Protein syndesmos OS=Mus musculus GN=Nudt16l1 PE=1 SV=2
THIM_MOUSE	3-ketoacyl-CoA thiolase, mitochondrial OS=Mus musculus GN=Acaa2 PE=1 SV=3
ERF3A_MOUSE	Eukaryotic peptide chain release factor GTP-binding subunit ERF3A OS=Mus musculus GN=Gspt1 PE=1 SV=2
PADI2_MOUSE	Protein-arginine deiminase type-2 OS=Mus musculus GN=Padi2 PE=1 SV=2
SCYL2_MOUSE	SCY1-like protein 2 OS=Mus musculus GN=Scyl2 PE=1 SV=1
AAGAB_MOUSE	Alpha- and gamma-adaptin-binding protein p34 OS=Mus musculus GN=Aagab PE=2 SV=2
APOE_MOUSE	Apolipoprotein E OS=Mus musculus GN=Apoe PE=1 SV=2
ARP3B_MOUSE	Actin-related protein 3B OS=Mus musculus GN=Actr3b PE=2 SV=1
FINC_MOUSE	Fibronectin OS=Mus musculus GN=Fn1 PE=1 SV=4
HDAC6_MOUSE	Histone deacetylase 6 OS=Mus musculus GN=Hdac6 PE=1 SV=3
MICU1_MOUSE	Calcium uptake protein 1, mitochondrial OS=Mus musculus GN=Micu1 PE=2 SV=1
MYO1D_MOUSE	Unconventional myosin-Id OS=Mus musculus GN=Myo1d PE=1 SV=1
RTCB_MOUSE	tRNA-splicing ligase RtcB homolog OS=Mus musculus GN=D10Wsu52e PE=2 SV=1
AT1B1_MOUSE	Sodium/potassium-transporting ATPase subunit beta-1 OS=Mus musculus GN=Atp1b1 PE=1 SV=1
ECHB_MOUSE	Trifunctional enzyme subunit beta, mitochondrial OS=Mus musculus GN=Hadhb PE=1 SV=1
EIF3H_MOUSE	Eukaryotic translation initiation factor 3 subunit H OS=Mus musculus GN=Eif3h PE=1 SV=1
KC1A_MOUSE	Casein kinase I isoform alpha OS=Mus musculus GN=Csnk1a1 PE=2 SV=2
NFIC_MOUSE	Nuclear factor 1 C-type OS=Mus musculus GN=Nfic PE=1 SV=1
NHRF1_MOUSE	Na(+)/H(+) exchange regulatory cofactor NHE-RF1 OS=Mus musculus GN=Slc9a3r1 PE=1 SV=3
P85A_MOUSE	Phosphatidylinositol 3-kinase regulatory subunit alpha OS=Mus musculus GN=Pik3r1 PE=1 SV=2
PACS1_MOUSE	Phosphofurin acidic cluster sorting protein 1 OS=Mus musculus GN=Pacs1 PE=1 SV=2
RHG44_MOUSE	Rho GTPase-activating protein 44 OS=Mus musculus GN=Arhgap44 PE=2 SV=1
SYLC_MOUSE	Leucine--tRNA ligase, cytoplasmic OS=Mus musculus GN=Lars PE=2 SV=2
TPP1_MOUSE	Tripeptidyl-peptidase 1 OS=Mus musculus GN=Tpp1 PE=1 SV=2
UBE2K_MOUSE	Ubiquitin-conjugating enzyme E2 K OS=Mus musculus GN=Ube2k PE=1 SV=3
PGK1_MOUSE	Phosphoglycerate kinase 1 OS=Mus musculus GN=Pgk1 PE=1 SV=4
RBM22_MOUSE	Pre-mRNA-splicing factor RBM22 OS=Mus musculus GN=Rbm22 PE=2 SV=1
TCP4_MOUSE	Activated RNA polymerase II transcriptional coactivator p15 OS=Mus musculus GN=Sub1 PE=1 SV=3
TSN_MOUSE	Translin OS=Mus musculus GN=Tsn PE=1 SV=1
UB2V2_MOUSE	Ubiquitin-conjugating enzyme E2 variant 2 OS=Mus musculus GN=Ube2v2 PE=2 SV=4
KS6A1_MOUSE	Ribosomal protein S6 kinase alpha-1 OS=Mus musculus GN=Rps6ka1 PE=1 SV=1
KT3K_MOUSE	Ketosamine-3-kinase OS=Mus musculus GN=Fn3krp PE=2 SV=2
UBQL1_MOUSE	Ubiquilin-1 OS=Mus musculus GN=Ubqln1 PE=1 SV=1
CRKL_MOUSE	Crk-like protein OS=Mus musculus GN=Crkl PE=1 SV=2
CTNB1_MOUSE	Catenin beta-1 OS=Mus musculus GN=Ctnnb1 PE=1 SV=1
EPN3_MOUSE	Epsin-3 OS=Mus musculus GN=Epn3 PE=2 SV=1
H11_MOUSE	Histone H1.1 OS=Mus musculus GN=Hist1h1a PE=1 SV=2
KINH_MOUSE	Kinesin-1 heavy chain OS=Mus musculus GN=Kif5b PE=1 SV=3
OBSCN_MOUSE	Obscurin OS=Mus musculus GN=Obscn PE=2 SV=2
PPM1A_MOUSE	Protein phosphatase 1A OS=Mus musculus GN=Ppm1a PE=1 SV=1
RAE1_MOUSE	Rab proteins geranylgeranyltransferase component A 1 OS=Mus musculus GN=Chm PE=2 SV=1
ATG3_MOUSE	Ubiquitin-like-conjugating enzyme ATG3 OS=Mus musculus GN=Atg3 PE=1 SV=1
HERC2_MOUSE	E3 ubiquitin-protein ligase HERC2 OS=Mus musculus GN=Herc2 PE=1 SV=3
IQGA2_MOUSE	Ras GTPase-activating-like protein IQGAP2 OS=Mus musculus GN=Iqgap2 PE=1 SV=2
JIP4_MOUSE	C-Jun-amino-terminal kinase-interacting protein 4 OS=Mus musculus GN=Spag9 PE=1 SV=2
LRBA_MOUSE	Lipopolysaccharide-responsive and beige-like anchor protein OS=Mus musculus GN=Lrba PE=1 SV=1
LSM12_MOUSE	Protein LSM12 homolog OS=Mus musculus GN=Lsm12 PE=1 SV=1
METK2_MOUSE	S-adenosylmethionine synthase isoform type-2 OS=Mus musculus GN=Mat2a PE=2 SV=2
MLP3A_MOUSE	Microtubule-associated proteins 1A/1B light chain 3A OS=Mus musculus GN=Map1lc3a PE=2 SV=1
NALP3_MOUSE	NACHT, LRR and PYD domains-containing protein 3 OS=Mus musculus GN=Nlrp3 PE=2 SV=1
NSUN6_MOUSE	Putative methyltransferase NSUN6 OS=Mus musculus GN=Nsun6 PE=2 SV=2
PRD16_MOUSE	PR domain zinc finger protein 16 OS=Mus musculus GN=Prdm16 PE=1 SV=1
RASL3_MOUSE	RAS protein activator like-3 OS=Mus musculus GN=Rasal3 PE=2 SV=1
RM22_MOUSE	39S ribosomal protein L22, mitochondrial OS=Mus musculus GN=Mrpl22 PE=2 SV=1
RM46_MOUSE	39S ribosomal protein L46, mitochondrial OS=Mus musculus GN=Mrpl46 PE=2 SV=1
RT22_MOUSE	28S ribosomal protein S22, mitochondrial OS=Mus musculus GN=Mrps22 PE=2 SV=1
SOGA3_MOUSE	Protein SOGA3 OS=Mus musculus GN=Soga3 PE=2 SV=2
THOC5_MOUSE	THO complex subunit 5 homolog OS=Mus musculus GN=Thoc5 PE=1 SV=2
TLL2_MOUSE	Tolloid-like protein 2 OS=Mus musculus GN=Tll2 PE=1 SV=1
UBR4_MOUSE	E3 ubiquitin-protein ligase UBR4 OS=Mus musculus GN=Ubr4 PE=1 SV=1
ZNT1_MOUSE	Zinc transporter 1 OS=Mus musculus GN=Slc30a1 PE=2 SV=1
GBB4_MOUSE	Guanine nucleotide-binding protein subunit beta-4 OS=Mus musculus GN=Gnb4 PE=2 SV=4
GGPPS_MOUSE	Geranylgeranyl pyrophosphate synthase OS=Mus musculus GN=Ggps1 PE=2 SV=1
KBP_MOUSE	KIF1-binding protein OS=Mus musculus GN=Kbp PE=2 SV=2
SDK2_MOUSE	Protein sidekick-2 OS=Mus musculus GN=Sdk2 PE=2 SV=1
ZN592_MOUSE	Zinc finger protein 592 OS=Mus musculus GN=Znf592 PE=1 SV=3
DLRB1_MOUSE	Dynein light chain roadblock-type 1 OS=Mus musculus GN=Dynlrb1 PE=1 SV=3
GLGB_MOUSE	1,4-alpha-glucan-branching enzyme OS=Mus musculus GN=Gbe1 PE=2 SV=1
NEP1_MOUSE	Ribosomal RNA small subunit methyltransferase NEP1 OS=Mus musculus GN=Emg1 PE=1 SV=1
SNX4_MOUSE	Sorting nexin-4 OS=Mus musculus GN=Snx4 PE=2 SV=1

## Sheet: Лист1
425 common elements in "Control" and "Isatin ":
BCKD_MOUSE	[3-methyl-2-oxobutanoate dehydrogenase [lipoamide]] kinase, mitochondrial OS=Mus musculus GN=Bckdk PE=1 SV=1
PDK2_MOUSE	[Pyruvate dehydrogenase [lipoamide]] kinase isozyme 2, mitochondrial OS=Mus musculus GN=Pdk2 PE=1 SV=2
1433Z_MOUSE	14-3-3 protein zeta/delta OS=Mus musculus GN=Ywhaz PE=1 SV=1
SEP15_MOUSE	15 kDa selenoprotein OS=Mus musculus GN=Sep15 PE=1 SV=3
PLCB1_MOUSE	1-phosphatidylinositol 4,5-bisphosphate phosphodiesterase beta-1 OS=Mus musculus GN=Plcb1 PE=1 SV=2
CN37_MOUSE	2',3'-cyclic-nucleotide 3'-phosphodiesterase OS=Mus musculus GN=Cnp PE=1 SV=3
DECR_MOUSE	2,4-dienoyl-CoA reductase, mitochondrial OS=Mus musculus GN=Decr1 PE=1 SV=1
PRS4_MOUSE	26S protease regulatory subunit 4 OS=Mus musculus GN=Psmc1 PE=1 SV=1
PSD11_MOUSE	26S proteasome non-ATPase regulatory subunit 11 OS=Mus musculus GN=Psmd11 PE=1 SV=3
PSD13_MOUSE	26S proteasome non-ATPase regulatory subunit 13 OS=Mus musculus GN=Psmd13 PE=1 SV=1
RT09_MOUSE	28S ribosomal protein S9, mitochondrial OS=Mus musculus GN=Mrps9 PE=1 SV=3
ODO1_MOUSE	2-oxoglutarate dehydrogenase, mitochondrial OS=Mus musculus GN=Ogdh PE=1 SV=3
RM01_MOUSE	39S ribosomal protein L1, mitochondrial OS=Mus musculus GN=Mrpl1 PE=1 SV=2
HCD2_MOUSE	3-hydroxyacyl-CoA dehydrogenase type-2 OS=Mus musculus GN=Hsd17b10 PE=1 SV=4
RS3_MOUSE	40S ribosomal protein S3 OS=Mus musculus GN=Rps3 PE=1 SV=1
GABT_MOUSE	4-aminobutyrate aminotransferase, mitochondrial OS=Mus musculus GN=Abat PE=1 SV=1
AL9A1_MOUSE	4-trimethylaminobutyraldehyde dehydrogenase OS=Mus musculus GN=Aldh9a1 PE=1 SV=1
CH60_MOUSE	60 kDa heat shock protein, mitochondrial OS=Mus musculus GN=Hspd1 PE=1 SV=1
RO60_MOUSE	60 kDa SS-A/Ro ribonucleoprotein OS=Mus musculus GN=Trove2 PE=1 SV=1
RLA0_MOUSE	60S acidic ribosomal protein P0 OS=Mus musculus GN=Rplp0 PE=1 SV=3
RLA1_MOUSE	60S acidic ribosomal protein P1 OS=Mus musculus GN=Rplp1 PE=1 SV=1
RL12_MOUSE	60S ribosomal protein L12 OS=Mus musculus GN=Rpl12 PE=1 SV=2
K6PF_MOUSE	6-phosphofructokinase, muscle type OS=Mus musculus GN=Pfkm PE=1 SV=3
GRP78_MOUSE	78 kDa glucose-regulated protein OS=Mus musculus GN=Hspa5 PE=1 SV=3
ABI1_MOUSE	Abl interactor 1 OS=Mus musculus GN=Abi1 PE=1 SV=3
THIL_MOUSE	Acetyl-CoA acetyltransferase, mitochondrial OS=Mus musculus GN=Acat1 PE=1 SV=1
AN32A_MOUSE	Acidic leucine-rich nuclear phosphoprotein 32 family member A OS=Mus musculus GN=Anp32a PE=1 SV=1
ACON_MOUSE	Aconitate hydratase, mitochondrial OS=Mus musculus GN=Aco2 PE=1 SV=1
ACTS_MOUSE	Actin, alpha skeletal muscle OS=Mus musculus GN=Acta1 PE=1 SV=1
ACTB_MOUSE	Actin, cytoplasmic 1 OS=Mus musculus GN=Actb PE=1 SV=1
ARP10_MOUSE	Actin-related protein 10 OS=Mus musculus GN=Actr10 PE=1 SV=2
CAP1_MOUSE	Adenylyl cyclase-associated protein 1 OS=Mus musculus GN=Cap1 PE=1 SV=4
ADT2_MOUSE	ADP/ATP translocase 2 OS=Mus musculus GN=Slc25a5 PE=1 SV=3
ARK72_MOUSE	Aflatoxin B1 aldehyde reductase member 2 OS=Mus musculus GN=Akr7a2 PE=1 SV=3
AGRIN_MOUSE	Agrin OS=Mus musculus GN=Agrn PE=1 SV=1
SYAC_MOUSE	Alanine--tRNA ligase, cytoplasmic OS=Mus musculus GN=Aars PE=1 SV=1
ALDH2_MOUSE	Aldehyde dehydrogenase, mitochondrial OS=Mus musculus GN=Aldh2 PE=1 SV=1
ALDR_MOUSE	Aldose reductase OS=Mus musculus GN=Akr1b1 PE=1 SV=3
ACTN1_MOUSE	Alpha-actinin-1 OS=Mus musculus GN=Actn1 PE=1 SV=1
ADDA_MOUSE	Alpha-adducin OS=Mus musculus GN=Add1 PE=1 SV=2
AL7A1_MOUSE	Alpha-aminoadipic semialdehyde dehydrogenase OS=Mus musculus GN=Aldh7a1 PE=1 SV=4
ENOA_MOUSE	Alpha-enolase OS=Mus musculus GN=Eno1 PE=1 SV=3
AINX_MOUSE	Alpha-internexin OS=Mus musculus GN=Ina PE=1 SV=2
PARVA_MOUSE	Alpha-parvin OS=Mus musculus GN=Parva PE=1 SV=1
SNAA_MOUSE	Alpha-soluble NSF attachment protein OS=Mus musculus GN=Napa PE=1 SV=1
AMPD2_MOUSE	AMP deaminase 2 OS=Mus musculus GN=Ampd2 PE=1 SV=1
AMPH_MOUSE	Amphiphysin OS=Mus musculus GN=Amph PE=1 SV=1
A4_MOUSE	Amyloid beta A4 protein OS=Mus musculus GN=App PE=1 SV=3
ANK3_MOUSE	Ankyrin-3 OS=Mus musculus GN=Ank3 PE=1 SV=1
ANXA2_MOUSE	Annexin A2 OS=Mus musculus GN=Anxa2 PE=1 SV=2
AP1B1_MOUSE	AP-1 complex subunit beta-1 OS=Mus musculus GN=Ap1b1 PE=1 SV=2
AP2A2_MOUSE	AP-2 complex subunit alpha-2 OS=Mus musculus GN=Ap2a2 PE=1 SV=2
AAK1_MOUSE	AP2-associated protein kinase 1 OS=Mus musculus GN=Aak1 PE=1 SV=2
AP3D1_MOUSE	AP-3 complex subunit delta-1 OS=Mus musculus GN=Ap3d1 PE=1 SV=1
AIFM1_MOUSE	Apoptosis-inducing factor 1, mitochondrial OS=Mus musculus GN=Aifm1 PE=1 SV=1
ACAP2_MOUSE	Arf-GAP with coiled-coil, ANK repeat and PH domain-containing protein 2 OS=Mus musculus GN=Acap2 PE=1 SV=2
AGAP3_MOUSE	Arf-GAP with GTPase, ANK repeat and PH domain-containing protein 3 OS=Mus musculus GN=Agap3 PE=1 SV=1
ASAP1_MOUSE	Arf-GAP with SH3 domain, ANK repeat and PH domain-containing protein 1 OS=Mus musculus GN=Asap1 PE=1 SV=2
SYNC_MOUSE	Asparagine--tRNA ligase, cytoplasmic OS=Mus musculus GN=Nars PE=1 SV=2
AATM_MOUSE	Aspartate aminotransferase, mitochondrial OS=Mus musculus GN=Got2 PE=1 SV=1
ATPB_MOUSE	ATP synthase subunit beta, mitochondrial OS=Mus musculus GN=Atp5b PE=1 SV=2
ABCF1_MOUSE	ATP-binding cassette sub-family F member 1 OS=Mus musculus GN=Abcf1 PE=1 SV=1
ACLY_MOUSE	ATP-citrate synthase OS=Mus musculus GN=Acly PE=1 SV=1
NNRD_MOUSE	ATP-dependent (S)-NAD(P)H-hydrate dehydratase OS=Mus musculus GN=Carkd PE=1 SV=1
DHX9_MOUSE	ATP-dependent RNA helicase A OS=Mus musculus GN=Dhx9 PE=1 SV=2
BAG5_MOUSE	BAG family molecular chaperone regulator 5 OS=Mus musculus GN=Bag5 PE=1 SV=1
ACTBL_MOUSE	Beta-actin-like protein 2 OS=Mus musculus GN=Actbl2 PE=1 SV=1
ARRB1_MOUSE	Beta-arrestin-1 OS=Mus musculus GN=Arrb1 PE=1 SV=1
CTBL1_MOUSE	Beta-catenin-like protein 1 OS=Mus musculus GN=Ctnnbl1 PE=1 SV=1
ACTY_MOUSE	Beta-centractin OS=Mus musculus GN=Actr1b PE=1 SV=1
SNAB_MOUSE	Beta-soluble NSF attachment protein OS=Mus musculus GN=Napb PE=1 SV=2
BAIP2_MOUSE	Brain-specific angiogenesis inhibitor 1-associated protein 2 OS=Mus musculus GN=Baiap2 PE=1 SV=2
PGCB_MOUSE	Brevican core protein OS=Mus musculus GN=Bcan PE=1 SV=2
KCD12_MOUSE	BTB/POZ domain-containing protein KCTD12 OS=Mus musculus GN=Kctd12 PE=1 SV=1
CALB1_MOUSE	Calbindin OS=Mus musculus GN=Calb1 PE=1 SV=2
CANB1_MOUSE	Calcineurin subunit B type 1 OS=Mus musculus GN=Ppp3r1 PE=1 SV=3
KCC2B_MOUSE	Calcium/calmodulin-dependent protein kinase type II subunit beta OS=Mus musculus GN=Camk2b PE=1 SV=2
CAB39_MOUSE	Calcium-binding protein 39 OS=Mus musculus GN=Cab39 PE=1 SV=2
CAPS1_MOUSE	Calcium-dependent secretion activator 1 OS=Mus musculus GN=Cadps PE=1 SV=3
CYBP_MOUSE	Calcyclin-binding protein OS=Mus musculus GN=Cacybp PE=1 SV=1
CALM_MOUSE	Calmodulin OS=Mus musculus GN=Calm1 PE=1 SV=2
CAMKV_MOUSE	CaM kinase-like vesicle-associated protein OS=Mus musculus GN=Camkv PE=1 SV=2
KAPCA_MOUSE	cAMP-dependent protein kinase catalytic subunit alpha OS=Mus musculus GN=Prkaca PE=1 SV=3
KAP3_MOUSE	cAMP-dependent protein kinase type II-beta regulatory subunit OS=Mus musculus GN=Prkar2b PE=1 SV=3
CBR1_MOUSE	Carbonyl reductase [NADPH] 1 OS=Mus musculus GN=Cbr1 PE=1 SV=3
CACP_MOUSE	Carnitine O-acetyltransferase OS=Mus musculus GN=Crat PE=1 SV=3
CSK2B_MOUSE	Casein kinase II subunit beta OS=Mus musculus GN=Csnk2b PE=1 SV=1
CSKI1_MOUSE	Caskin-1 OS=Mus musculus GN=Caskin1 PE=1 SV=2
CATA_MOUSE	Catalase OS=Mus musculus GN=Cat PE=1 SV=4
CTNA2_MOUSE	Catenin alpha-2 OS=Mus musculus GN=Ctnna2 PE=1 SV=3
CD2B2_MOUSE	CD2 antigen cytoplasmic tail-binding protein 2 OS=Mus musculus GN=Cd2bp2 PE=1 SV=1
CDC42_MOUSE	Cell division control protein 42 homolog OS=Mus musculus GN=Cdc42 PE=1 SV=2
CISY_MOUSE	Citrate synthase, mitochondrial OS=Mus musculus GN=Cs PE=1 SV=1
CLH_MOUSE	Clathrin heavy chain 1 OS=Mus musculus GN=Cltc PE=1 SV=3
CPSF6_MOUSE	Cleavage and polyadenylation specificity factor subunit 6 OS=Mus musculus GN=Cpsf6 PE=1 SV=1
CSTF3_MOUSE	Cleavage stimulation factor subunit 3 OS=Mus musculus GN=Cstf3 PE=1 SV=1
COPA_MOUSE	Coatomer subunit alpha OS=Mus musculus GN=Copa PE=1 SV=2
COF1_MOUSE	Cofilin-1 OS=Mus musculus GN=Cfl1 PE=1 SV=3
F120A_MOUSE	Constitutive coactivator of PPAR-gamma-like protein 1 OS=Mus musculus GN=FAM120A PE=1 SV=2
CNTN1_MOUSE	Contactin-1 OS=Mus musculus GN=Cntn1 PE=1 SV=1
CSN7A_MOUSE	COP9 signalosome complex subunit 7a OS=Mus musculus GN=Cops7a PE=1 SV=2
CPNE6_MOUSE	Copine-6 OS=Mus musculus GN=Cpne6 PE=1 SV=1
H2AY_MOUSE	Core histone macro-H2A.1 OS=Mus musculus GN=H2afy PE=1 SV=3
COR1C_MOUSE	Coronin-1C OS=Mus musculus GN=Coro1c PE=1 SV=2
KCRB_MOUSE	Creatine kinase B-type OS=Mus musculus GN=Ckb PE=1 SV=1
KCRU_MOUSE	Creatine kinase U-type, mitochondrial OS=Mus musculus GN=Ckmt1 PE=1 SV=1
CTBP1_MOUSE	C-terminal-binding protein 1 OS=Mus musculus GN=Ctbp1 PE=1 SV=2
PYRG2_MOUSE	CTP synthase 2 OS=Mus musculus GN=Ctps2 PE=1 SV=1
CUL3_MOUSE	Cullin-3 OS=Mus musculus GN=Cul3 PE=1 SV=1
SYCC_MOUSE	Cysteine--tRNA ligase, cytoplasmic OS=Mus musculus GN=Cars PE=1 SV=2
ACOC_MOUSE	Cytoplasmic aconitate hydratase OS=Mus musculus GN=Aco1 PE=1 SV=3
DYHC1_MOUSE	Cytoplasmic dynein 1 heavy chain 1 OS=Mus musculus GN=Dync1h1 PE=1 SV=2
CYFP1_MOUSE	Cytoplasmic FMR1-interacting protein 1 OS=Mus musculus GN=Cyfip1 PE=1 SV=1
CPEB2_MOUSE	Cytoplasmic polyadenylation element-binding protein 2 OS=Mus musculus GN=Cpeb2 PE=1 SV=1
BACH_MOUSE	Cytosolic acyl coenzyme A thioester hydrolase OS=Mus musculus GN=Acot7 PE=1 SV=2
CBPC1_MOUSE	Cytosolic carboxypeptidase 1 OS=Mus musculus GN=Agtpbp1 PE=1 SV=2
5NTC_MOUSE	Cytosolic purine 5'-nucleotidase OS=Mus musculus GN=Nt5c2 PE=1 SV=2
BDH_MOUSE	D-beta-hydroxybutyrate dehydrogenase, mitochondrial OS=Mus musculus GN=Bdh1 PE=1 SV=2
K1967_MOUSE	DBIRD complex subunit KIAA1967 homolog OS=Mus musculus PE=1 SV=2
DOCK9_MOUSE	Dedicator of cytokinesis protein 9 OS=Mus musculus GN=Dock9 PE=1 SV=2
HEM2_MOUSE	Delta-aminolevulinic acid dehydratase OS=Mus musculus GN=Alad PE=1 SV=1
DEST_MOUSE	Destrin OS=Mus musculus GN=Dstn PE=1 SV=3
DRG1_MOUSE	Developmentally-regulated GTP-binding protein 1 OS=Mus musculus GN=Drg1 PE=1 SV=1
DLDH_MOUSE	Dihydrolipoyl dehydrogenase, mitochondrial OS=Mus musculus GN=Dld PE=1 SV=2
ODP2_MOUSE	Dihydrolipoyllysine-residue acetyltransferase component of pyruvate dehydrogenase complex, mitochondrial OS=Mus musculus GN=Dlat PE=1 SV=2
ODO2_MOUSE	Dihydrolipoyllysine-residue succinyltransferase component of 2-oxoglutarate dehydrogenase complex, mitochondrial OS=Mus musculus GN=Dlst PE=1 SV=1
DHPR_MOUSE	Dihydropteridine reductase OS=Mus musculus GN=Qdpr PE=1 SV=2
DPYL2_MOUSE	Dihydropyrimidinase-related protein 2 OS=Mus musculus GN=Dpysl2 PE=1 SV=2
DIP2B_MOUSE	Disco-interacting protein 2 homolog B OS=Mus musculus GN=Dip2b PE=1 SV=1
DMXL2_MOUSE	DmX-like protein 2 OS=Mus musculus GN=Dmxl2 PE=1 SV=3
DDB1_MOUSE	DNA damage-binding protein 1 OS=Mus musculus GN=Ddb1 PE=1 SV=2
TOP2B_MOUSE	DNA topoisomerase 2-beta OS=Mus musculus GN=Top2b PE=1 SV=2
DJB11_MOUSE	DnaJ homolog subfamily B member 11 OS=Mus musculus GN=Dnajb11 PE=1 SV=1
DREB_MOUSE	Drebrin OS=Mus musculus GN=Dbn1 PE=1 SV=4
DTD1_MOUSE	D-tyrosyl-tRNA(Tyr) deacylase 1 OS=Mus musculus GN=Dtd1 PE=1 SV=2
DCTN2_MOUSE	Dynactin subunit 2 OS=Mus musculus GN=Dctn2 PE=1 SV=3
DYN1_MOUSE	Dynamin-1 OS=Mus musculus GN=Dnm1 PE=1 SV=2
DYL2_MOUSE	Dynein light chain 2, cytoplasmic OS=Mus musculus GN=Dynll2 PE=1 SV=1
HUWE1_MOUSE	E3 ubiquitin-protein ligase HUWE1 OS=Mus musculus GN=Huwe1 PE=1 SV=5
ELAV1_MOUSE	ELAV-like protein 1 OS=Mus musculus GN=Elavl1 PE=1 SV=2
ETFA_MOUSE	Electron transfer flavoprotein subunit alpha, mitochondrial OS=Mus musculus GN=Etfa PE=1 SV=2
EF1A2_MOUSE	Elongation factor 1-alpha 2 OS=Mus musculus GN=Eef1a2 PE=1 SV=1
EF1G_MOUSE	Elongation factor 1-gamma OS=Mus musculus GN=Eef1g PE=1 SV=3
EF2_MOUSE	Elongation factor 2 OS=Mus musculus GN=Eef2 PE=1 SV=2
SH3G2_MOUSE	Endophilin-A1 OS=Mus musculus GN=Sh3gl2 PE=1 SV=2
ENPL_MOUSE	Endoplasmin OS=Mus musculus GN=Hsp90b1 PE=1 SV=2
ERH_MOUSE	Enhancer of rudimentary homolog OS=Mus musculus GN=Erh PE=1 SV=1
ECHM_MOUSE	Enoyl-CoA hydratase, mitochondrial OS=Mus musculus GN=Echs1 PE=1 SV=1
ERC2_MOUSE	ERC protein 2 OS=Mus musculus GN=Erc2 PE=1 SV=2
EIF3C_MOUSE	Eukaryotic translation initiation factor 3 subunit C OS=Mus musculus GN=Eif3c PE=1 SV=1
EIF3F_MOUSE	Eukaryotic translation initiation factor 3 subunit F OS=Mus musculus GN=Eif3f PE=1 SV=2
EAA2_MOUSE	Excitatory amino acid transporter 2 OS=Mus musculus GN=Slc1a2 PE=1 SV=1
CAZA2_MOUSE	F-actin-capping protein subunit alpha-2 OS=Mus musculus GN=Capza2 PE=1 SV=3
FUBP1_MOUSE	Far upstream element-binding protein 1 OS=Mus musculus GN=Fubp1 PE=1 SV=1
FAS_MOUSE	Fatty acid synthase OS=Mus musculus GN=Fasn PE=1 SV=2
FBX2_MOUSE	F-box only protein 2 OS=Mus musculus GN=Fbxo2 PE=1 SV=1
HEMH_MOUSE	Ferrochelatase, mitochondrial OS=Mus musculus GN=Fech PE=1 SV=2
FLNA_MOUSE	Filamin-A OS=Mus musculus GN=Flna PE=1 SV=5
FNBP1_MOUSE	Formin-binding protein 1 OS=Mus musculus GN=Fnbp1 PE=1 SV=2
FXR2_MOUSE	Fragile X mental retardation syndrome-related protein 2 OS=Mus musculus GN=Fxr2 PE=1 SV=1
ALDOA_MOUSE	Fructose-bisphosphate aldolase A OS=Mus musculus GN=Aldoa PE=1 SV=2
FUMH_MOUSE	Fumarate hydratase, mitochondrial OS=Mus musculus GN=Fh PE=1 SV=3
ADDG_MOUSE	Gamma-adducin OS=Mus musculus GN=Add3 PE=1 SV=2
ENOG_MOUSE	Gamma-enolase OS=Mus musculus GN=Eno2 PE=1 SV=2
GELS_MOUSE	Gelsolin OS=Mus musculus GN=Gsn PE=1 SV=3
USO1_MOUSE	General vesicular transport factor p115 OS=Mus musculus GN=Uso1 PE=1 SV=2
PGTB2_MOUSE	Geranylgeranyl transferase type-2 subunit beta OS=Mus musculus GN=Rabggtb PE=1 SV=2
G6PD1_MOUSE	Glucose-6-phosphate 1-dehydrogenase X OS=Mus musculus GN=G6pdx PE=1 SV=3
GLCM_MOUSE	Glucosylceramidase OS=Mus musculus GN=Gba PE=1 SV=1
DHE3_MOUSE	Glutamate dehydrogenase 1, mitochondrial OS=Mus musculus GN=Glud1 PE=1 SV=1
GLNA_MOUSE	Glutamine synthetase OS=Mus musculus GN=Glul PE=1 SV=6
GLRX3_MOUSE	Glutaredoxin-3 OS=Mus musculus GN=Glrx3 PE=1 SV=1
GSTK1_MOUSE	Glutathione S-transferase kappa 1 OS=Mus musculus GN=Gstk1 PE=1 SV=3
G3P_MOUSE	Glyceraldehyde-3-phosphate dehydrogenase OS=Mus musculus GN=Gapdh PE=1 SV=2
GPDA_MOUSE	Glycerol-3-phosphate dehydrogenase [NAD(+)], cytoplasmic OS=Mus musculus GN=Gpd1 PE=1 SV=3
PYGB_MOUSE	Glycogen phosphorylase, brain form OS=Mus musculus GN=Pygb PE=1 SV=3
PYGM_MOUSE	Glycogen phosphorylase, muscle form OS=Mus musculus GN=Pygm PE=1 SV=3
NMT2_MOUSE	Glycylpeptide N-tetradecanoyltransferase 2 OS=Mus musculus GN=Nmt2 PE=1 SV=1
GUAA_MOUSE	GMP synthase [glutamine-hydrolyzing] OS=Mus musculus GN=Gmps PE=1 SV=2
GRAP1_MOUSE	GRIP1-associated protein 1 OS=Mus musculus GN=Gripap1 PE=1 SV=1
GAS7_MOUSE	Growth arrest-specific protein 7 OS=Mus musculus GN=Gas7 PE=1 SV=1
GRB2_MOUSE	Growth factor receptor-bound protein 2 OS=Mus musculus GN=Grb2 PE=1 SV=1
GUAD_MOUSE	Guanine deaminase OS=Mus musculus GN=Gda PE=1 SV=1
GNAI2_MOUSE	Guanine nucleotide-binding protein G(i) subunit alpha-2 OS=Mus musculus GN=Gnai2 PE=1 SV=5
GBLP_MOUSE	Guanine nucleotide-binding protein subunit beta-2-like 1 OS=Mus musculus GN=Gnb2l1 PE=1 SV=3
[truncated: 391 more rows]
