# Supplementary material for: A Neuroprotective Dose of Isatin Causes Multilevel Changes Involving the Brain Proteome: Prospects for Further Research
Source: Int J Mol Sci. 2020 Jun 11;21(11):4187. doi: 10.3390/ijms21114187 (PMC7313464; doi:10.3390/ijms21114187)
Supplement: Supplementary file 1 [file ijms-21-04187-s001.zip › manuscript_supplementary/S03_Control_specific-isatin_binding_proteins.xlsx]

## Sheet: Control
SwissProt Accession Number	Uniprot ID	Name	Primary Gene Name	Function	Catalytic Activity	GO:Biological Process	GO:Cellular Component	GO:Molecular Function	GOBP_Biological regulation	GOBP_Cellular process	GOBP_Developmental process	GOBP_Growth	GOBP_Immune system process	GOBP_Interaction with cells and organisms	GOBP_Localization	GOBP_Metabolic process	GOBP_Regulation	GOBP_Reproduction	GOBP_Response to stimulus	GOBP_Other	GOCC_Endosome	GOCC_Chromosome	GOCC_Ribosome	GOCC_Golgi	GOCC_ER	GOCC_Mitochondria	GOCC_Nucleus	GOCC_Peroxisome/microbody	GOCC_Cytoskeleton	GOCC_Plasma membrane	GOCC_Cell surface	GOCC_Extracellular	GOCC_Other intracellular organelles	GOCC_Other cytoplasmic vesicle	GOCC_Macromolecular complex	GOCC_Cytoplasm	GOCC_Other	GOMF_Antioxidant Activity	GOMF_Binding	GOMF_Catalytic Activity	GOMF_Enzyme regulator activity	GOMF_Molecular transducer activity	GOMF_Structural molecule activity	GOMF_Transcription regulator activity	GOMF_Translation regulator activity	GOMF_Transporter activity	GOMF_Chaperone activity	GOMF_Motor activity	GOMF_Other
ACSA_MOUSE	Q9QXG4	Acetyl-coenzyme A synthetase, cytoplasmic	Acss2	Activates acetate so that it can be used for lipid synthesis or for energy generation.	ATP + acetate + CoA = AMP + diphosphate + acetyl-CoA.	GO:0019413 cellular processGO:0006085 cellular processGO:0019427 cellular processGO:0008610 metabolic processGO:0019542 cellular process	GO:0005737 (cytoplasm, intracellular) GO:0005829 (cytoplasm, intracellular) GO:0043231 (other intracellular organelles, intracellular) GO:0005654 (nucleus, intracellular)	GO:0003987 (catalytic activity, ligase activity) GO:0016208 (binding, carbohydrate derivative binding) GO:0005524 (binding, carbohydrate derivative binding)	○	●	○	○	○	○	○	●	○	○	○	○	○	○	○	○	○	○	●	○	○	○	○	○	●	○	○	●	○	○	●	●	○	○	○	○	○	○	○	○	○
PURA1_MOUSE	P28650	Adenylosuccinate synthetase isozyme 1	Adssl1	Component of the purine nucleotide cycle (PNC), which interconverts IMP and AMP to regulate the nucleotide levels in various tissues, and which contributes to glycolysis and ammoniagenesis. Catalyzes the first committed step in the biosynthesis of AMP from IMP.	GTP + IMP + L-aspartate = GDP + phosphate + N(6)-(1,2-dicarboxyethyl)-AMP.	GO:0044208 cellular processGO:0006167 cellular processGO:0006531 cellular processGO:0035690 cellular processGO:0071257 cellular processGO:0006541 cellular processGO:0046040 cellular processGO:0006163 cellular processGO:0009168 cellular processGO:0014850 response to stimulusGO:0042594 response to stimulus	GO:0005737 (cytoplasm, intracellular) GO:0016020 (other)	GO:0051015 (binding, macromolecular complex binding) GO:0004019 (catalytic activity, ligase activity) GO:0005525 (binding, carbohydrate derivative binding) GO:0003924 (catalytic activity, hydrolase activity) GO:0046872 (binding, ion binding) GO:0042803 (binding, protein binding)	○	●	○	○	○	○	○	○	○	○	●	○	○	○	○	○	○	○	○	○	○	○	○	○	○	○	○	●	●	○	●	●	○	○	○	○	○	○	○	○	○
FETUA_MOUSE	P29699	Alpha-2-HS-glycoprotein	Ahsg	Probably involved in differentiation.		GO:0006953 response to stimulusGO:0008584 developmental processGO:0030502 regulationGO:0030308 regulationGO:0046627 regulationGO:0001503 interaction with cells and organismsGO:0045780 regulationGO:0050766 regulationGO:0065003 cellular component organization or biogenesisGO:0050727 regulation	GO:0072562 (extracellular, extracellular region part) GO:0031012 (extracellular, extracellular matrix) GO:0005615 (extracellular, extracellular region part) GO:0005794 (other intracellular organelles, endomembrane system) GO:0032991 (macromolecular complex)	GO:0004869 (molecular function regulator, enzyme regulator activity) GO:0004866 (molecular function regulator, enzyme regulator activity) GO:0030294 (molecular function regulator, enzyme regulator activity)	○	○	●	○	○	●	○	○	●	○	●	●	○	○	○	○	○	○	○	○	○	○	○	●	●	○	●	○	○	○	○	○	○	○	○	○	○	○	○	○	●
MA2C1_MOUSE	Q91W89	Alpha-mannosidase 2C1	Man2c1	Cleaves alpha 1,2-, alpha 1,3-, and alpha 1,6-linked mannose residues from glycoproteins. Involved in the degradation of free oligosaccharides in the cytoplasm.	Hydrolysis of terminal, non-reducing alpha-D-mannose residues in alpha-D-mannosides.	GO:0006013 metabolic processGO:0006517 cellular process	GO:0005654 (nucleus, intracellular) GO:0005773 (other intracellular organelles, intracellular)	GO:0004559 (catalytic activity, hydrolase activity) GO:0030246 (binding, carbohydrate binding) GO:0046872 (binding, ion binding)	○	●	○	○	○	○	○	●	○	○	○	○	○	○	○	○	○	○	●	○	○	○	○	○	●	○	○	○	○	○	●	●	○	○	○	○	○	○	○	○	○
GIT1_MOUSE	Q68FF6	ARF GTPase-activating protein GIT1	Git1	GTPase-activating protein for the ADP ribosylation factor family. May serve as a scaffold to bring together molecules to form signaling modules controlling vesicle trafficking, adhesion and cytoskeletal organization. Increases the speed of cell migration, as well as the size and rate of formation of protrusions, possibly by targeting PAK1 to adhesions and the leading edge of lamellipodia. Sequest…		GO:0071364 cellular processGO:0060996 cellular component organization or biogenesisGO:0048013 regulationGO:0001771 cellular processGO:0032013 regulationGO:2000646 regulationGO:0032465 regulationGO:0008277 regulation	GO:0005829 (cytoplasm, intracellular) GO:0005768 (endosome, endomembrane system) GO:0005925 (other, anchoring junction) GO:0043005 (other, cell projection) GO:0045202 (other)	GO:0005096 (molecular function regulator, enzyme regulator activity) GO:0046872 (binding, ion binding) GO:0042803 (binding, protein binding) GO:0044877 (binding, macromolecular complex binding) GO:0031267 (binding, protein binding)	○	●	○	○	○	○	○	○	●	○	○	●	●	○	○	○	○	○	○	○	○	○	○	○	○	○	○	●	●	○	●	○	○	○	○	○	○	○	○	○	●
ASSY_MOUSE	P16460	Argininosuccinate synthase	Ass1	One of the enzymes of the urea cycle, the metabolic pathway transforming neurotoxic amonia produced by protein catabolism into inocuous urea in the liver of ureotelic animals. Catalyzes the formation of arginosuccinate from aspartate, citrulline and ATP and together with ASL it is responsible for the biosynthesis of arginine in most body tissues.	ATP + L-citrulline + L-aspartate = AMP + diphosphate + N(omega)-(L-arginino)succinate.	GO:0006953 response to stimulusGO:0007568 developmental processGO:0006526 cellular processGO:0000053 cellular processGO:0006531 cellular processGO:0071418 cellular processGO:0071230 cellular processGO:0071242 cellular processGO:0071320 cellular processGO:0071549 cellular processGO:0071377 cellular processGO:0071346 cellular processGO:0071499 cellular processGO:0071222 cellular processGO:0071400 c…	GO:0070852 (other, cell projection) GO:0005737 (cytoplasm, intracellular) GO:0005829 (cytoplasm, intracellular) GO:0005783 (er, endomembrane system) GO:0005764 (other intracellular organelles, intracellular) GO:0005741 (mitochondria, envelope) GO:0005739 (mitochondria, intracellular) GO:0043209 (other, myelin sheath) GO:0043005 (other, cell projection) GO:0043025 (other, cell body) GO:0005634 (nu…	GO:0016597 (binding, ion binding) GO:0004055 (catalytic activity, ligase activity) GO:0005524 (binding, carbohydrate derivative binding) GO:0042802 (binding, protein binding) GO:0015643 (binding, toxic substance binding)	○	●	●	○	○	●	○	○	●	○	●	●	○	○	○	○	●	●	●	○	○	○	○	○	●	○	○	●	●	○	●	●	○	○	○	○	○	○	○	○	○
COASY_MOUSE	Q9DBL7	Bifunctional coenzyme A synthase	Coasy	Bifunctional enzyme that catalyzes the fourth and fifth sequential steps of CoA biosynthetic pathway. The fourth reaction is catalyzed by the phosphopantetheine adenylyltransferase, coded by the coaD domain; the fifth reaction is catalyzed by the dephospho-CoA kinase, coded by the coaE domain. May act as a point of CoA biosynthesis regulation.	ATP + 3'-dephospho-CoA = ADP + CoA.	GO:0015937 cellular process	GO:0005829 (cytoplasm, intracellular) GO:0005759 (mitochondria, intracellular) GO:0005654 (nucleus, intracellular)	GO:0005524 (binding, carbohydrate derivative binding) GO:0004140 (catalytic activity, transferase activity) GO:0004595 (catalytic activity, transferase activity)	○	●	○	○	○	○	○	○	○	○	○	○	○	○	○	○	○	●	●	○	○	○	○	○	○	○	○	●	○	○	●	●	○	○	○	○	○	○	○	○	○
BRE_MOUSE	Q8K3W0	BRISC and BRCA1-A complex member 2	Babam2	Component of the BRCA1-A complex, a complex that specifically recognizes 'Lys-63'-linked ubiquitinated histones H2A and H2AX at DNA lesions sites, leading to target the BRCA1-BARD1 heterodimer to sites of DNA damage at double-strand breaks (DSBs). The BRCA1-A complex also possesses deubiquitinase activity that specifically removes 'Lys-63'-linked ubiquitin on histones H2A and H2AX. In the BRCA1-A…		GO:0006915 cellular processGO:0007049 cellular processGO:0051301 cellular processGO:0006974 cellular processGO:0006325 cellular component organization or biogenesisGO:0006302 cellular processGO:0043066 regulationGO:0045739 regulationGO:0010212 response to stimulusGO:0072425 regulation	GO:0070531 (nucleus, intracellular) GO:0070552 (nucleus, intracellular) GO:0005737 (cytoplasm, intracellular) GO:0005829 (cytoplasm, intracellular) GO:0000152 (nucleus, intracellular) GO:0005634 (nucleus, intracellular)	GO:0031593 (binding, protein binding) GO:0005164 (binding, protein binding)	○	●	○	○	○	○	○	○	●	○	●	●	○	○	○	○	○	○	●	○	○	○	○	○	○	○	○	●	○	○	●	○	○	○	○	○	○	○	○	○	○
PDE1B_MOUSE	Q01065	Calcium/calmodulin-dependent 3',5'-cyclic nucleotide phosphodiesterase 1B	Pde1b	Cyclic nucleotide phosphodiesterase with a dual-specificity for the second messengers cAMP and cGMP, which are key regulators of many important physiological processes. Has a preference for cGMP as a substrate (By similarity).	Nucleoside 3',5'-cyclic phosphate + H(2)O = nucleoside 5'-phosphate.	GO:0006198 cellular processGO:0097011 cellular processGO:0036006 cellular processGO:0046069 cellular processGO:0007626 behaviorGO:0030224 cellular processGO:0042053 regulationGO:0001505 regulationGO:0001975 response to stimulusGO:0042428 cellular processGO:0007165 regulationGO:0008542 behavior	GO:0005737 (cytoplasm, intracellular) GO:0043025 (other, cell body)	GO:0004115 (catalytic activity, hydrolase activity) GO:0048101 (catalytic activity, hydrolase activity) GO:0005516 (binding, protein binding) GO:0004117 (catalytic activity, hydrolase activity) GO:0004112 (catalytic activity, hydrolase activity) GO:0046872 (binding, ion binding)	○	●	○	○	○	○	○	○	●	○	●	●	○	○	○	○	○	○	○	○	○	○	○	○	○	○	○	●	●	○	●	●	○	○	○	○	○	○	○	○	○
CBPE_MOUSE	Q00493	Carboxypeptidase E	Cpe	Removes residual C-terminal Arg or Lys remaining after initial endoprotease cleavage during prohormone processing. Processes proinsulin.	Release of C-terminal arginine or lysine residues from polypeptides.	GO:0003214 developmental processGO:0034230 regulationGO:0030070 regulationGO:2000173 regulationGO:0043171 cellular processGO:0006518 cellular processGO:0072657 localizationGO:0016485 metabolic processGO:0016055 regulation	GO:0030425 (other, cell projection) GO:0031045 (other intracellular organelles, endomembrane system) GO:0005576 (extracellular) GO:0005615 (extracellular, extracellular region part) GO:0005794 (other intracellular organelles, endomembrane system) GO:0045121 (other, membrane part) GO:0043025 (other, cell body) GO:0043204 (other, cell body) GO:0030141 (other intracellular organelles, endomembrane s…	GO:0004180 (catalytic activity, hydrolase activity) GO:0050839 (binding, protein binding) GO:0050897 (binding, ion binding) GO:0004181 (catalytic activity, hydrolase activity) GO:0042043 (binding, protein binding) GO:0008233 (catalytic activity, hydrolase activity) GO:0019904 (binding, protein binding) GO:0004185 (catalytic activity, hydrolase activity) GO:0008270 (binding, ion binding)	○	●	●	○	○	○	●	●	●	○	○	○	○	○	○	○	○	○	○	○	○	●	○	●	●	○	○	○	●	○	●	●	○	○	○	○	○	○	○	○	○
CNOT1_MOUSE	Q6ZQ08	CCR4-NOT transcription complex subunit 1	Cnot1	Scaffolding component of the CCR4-NOT complex which is one of the major cellular mRNA deadenylases and is linked to various cellular processes including bulk mRNA degradation, miRNA-mediated repression, translational repression during translational initiation and general transcription regulation. Additional complex functions may be a consequence of its influence on mRNA expression. Its scaffoldin…		GO:0035195 regulationGO:0033147 regulationGO:0048387 regulationGO:0000122 regulationGO:0017148 regulationGO:0000288 cellular processGO:0010606 regulationGO:0061014 regulationGO:1900153 regulationGO:0060213 regulationGO:2000036 regulationGO:0090503 cellular processGO:0006351 cellular processGO:0001829 cellular process	GO:0030014 (macromolecular complex, intracellular) GO:0030015 (macromolecular complex, intracellular) GO:0005829 (cytoplasm, intracellular) GO:0005634 (nucleus, intracellular) GO:0000932 (nucleus, intracellular)	GO:0070016 (binding, protein binding) GO:0030331 (binding, protein binding) GO:0019904 (binding, protein binding) GO:0032947 (binding, protein binding) GO:0042974 (binding, protein binding)	○	●	○	○	○	○	○	○	●	○	○	○	○	○	○	○	○	○	●	○	○	○	○	○	○	○	●	●	○	○	●	○	○	○	○	○	○	○	○	○	○
CBLN4_MOUSE	Q8BME9	Cerebellin-4	Cbln4	May be involved in synaptic functions in the CNS. May play a role in CBLN3 export from the endoplasmic reticulum and secretion.		GO:0009306 cellular process	GO:0030054 (other) GO:0005615 (extracellular, extracellular region part) GO:0045202 (other)		○	●	○	○	○	○	○	○	○	○	○	○	○	○	○	○	○	○	○	○	○	○	○	●	○	○	○	○	●	○	○	○	○	○	○	○	○	○	○	○	○
CHKB_MOUSE	O55229	Choline/ethanolamine kinase	Chkb	Has a key role in phospholipid biosynthesis. Catalyzes the first step in phosphatidylethanolamine biosynthesis. Phosphorylates ethanolamine, and can also act on choline (in vitro). Has higher activity with ethanolamine. May not significantly contribute to in vivo phosphatidylcholine biosynthesis (By similarity).	ATP + ethanolamine = ADP + O-phosphoethanolamine.	GO:0007517 developmental processGO:0006656 cellular processGO:0006646 cellular process		GO:0005524 (binding, carbohydrate derivative binding) GO:0004103 (catalytic activity, transferase activity) GO:0004305 (catalytic activity, transferase activity)	○	●	●	○	○	○	○	○	○	○	○	○	○	○	○	○	○	○	○	○	○	○	○	○	○	○	○	○	○	○	●	●	○	○	○	○	○	○	○	○	○
PITC1_MOUSE	Q8K4R4	Cytoplasmic phosphatidylinositol transfer protein 1	Pitpnc1	Phosphatidylinositol transfer proteins mediate the monomeric transport of lipids by shielding a lipid from the aqueous environment and binding the lipid in a hydrophobic cavity. Able to transfer phosphatidylinositol in vitro. Isoform 2 specifically binds to phosphatidylinositol but not to other phospholipids and may play a role in the phosphoinositide-mediated signaling in the neural development.		GO:0046488 cellular processGO:0007165 regulation	GO:0005737 (cytoplasm, intracellular) GO:0005829 (cytoplasm, intracellular) GO:0005654 (nucleus, intracellular)	GO:0070300 (binding, ion binding) GO:1901611 (binding, ion binding) GO:0035091 (binding, ion binding) GO:0008526 (transporter, substrate-specific transporter activity)	○	●	○	○	○	○	○	○	●	○	○	○	○	○	○	○	○	○	●	○	○	○	○	○	○	○	○	●	○	○	●	○	○	○	○	○	○	○	○	○	●
AL4A1_MOUSE	Q8CHT0	Delta-1-pyrroline-5-carboxylate dehydrogenase, mitochondrial	Aldh4a1	Irreversible conversion of delta-1-pyrroline-5-carboxylate (P5C), derived either from proline or ornithine, to glutamate. This is a necessary step in the pathway interconnecting the urea and tricarboxylic acid cycles. The preferred substrate is glutamic gamma-semialdehyde, other substrates include succinic, glutaric and adipic semialdehydes (By similarity).	L-glutamate 5-semialdehyde + NAD(+) + H(2)O = L-glutamate + NADH.	GO:0010133 cellular process	GO:0005759 (mitochondria, intracellular) GO:0005739 (mitochondria, intracellular)	GO:0003842 (catalytic activity, oxidoreductase activity) GO:0004029 (catalytic activity, oxidoreductase activity) GO:0042802 (binding, protein binding)	○	●	○	○	○	○	○	○	○	○	○	○	○	○	○	○	○	●	○	○	○	○	○	○	○	○	○	○	○	○	●	●	○	○	○	○	○	○	○	○	○
DGKZ_MOUSE	Q80UP3	Diacylglycerol kinase zeta	Dgkz	Displays a strong preference for 1,2-diacylglycerols over 1,3-diacylglycerols, but lacks substrate specificity among molecular species of long chain diacylglycerols. Regulates RASGRP1 activity (By similarity).	ATP + 1,2-diacyl-sn-glycerol = ADP + 1,2-diacyl-sn-glycerol 3-phosphate.	GO:0046339 cellular processGO:0046486 cellular processGO:0035556 regulationGO:0046834 cellular processGO:0031571 regulationGO:0045930 regulationGO:0046580 regulationGO:0007205 regulation	GO:0005737 (cytoplasm, intracellular) GO:0030027 (other, cell leading edge) GO:0016607 (nucleus, intracellular) GO:0005634 (nucleus, intracellular) GO:0005886 (plasma membrane, cell periphery)	GO:0005524 (binding, carbohydrate derivative binding) GO:0004143 (catalytic activity, transferase activity) GO:0004857 (molecular function regulator, enzyme regulator activity) GO:0016301 (catalytic activity, transferase activity) GO:0001727 (catalytic activity, transferase activity) GO:0046872 (binding, ion binding) GO:0003951 (catalytic activity, transferase activity) GO:0008022 (binding, prote…	○	●	○	○	○	○	○	○	●	○	○	○	○	○	○	○	○	○	●	○	○	●	○	○	○	○	○	●	●	○	●	●	○	○	○	○	○	○	○	○	●
DLG1_MOUSE	Q811D0	Disks large homolog 1	Dlg1	Essential multidomain scaffolding protein required for normal development. Recruits channels, receptors and signaling molecules to discrete plasma membrane domains in polarized cells. Regulates the excitability of cardiac myocytes by modulating the functional expression of Kv4 channels (By similarity). Functional regulator of Kv1.5 channel (By similarity). May play a role in adherens junction ass…		GO:0007015 cellular component organization or biogenesisGO:0032147 regulationGO:0042982 metabolic processGO:0030953 cellular component organization or biogenesisGO:0070830 cellular component organization or biogenesisGO:0001658 developmental processGO:0098609 interaction with cells and organismsGO:0034629 localizationGO:0007268 cellular processGO:0030866 cellular component organization or biogene…	GO:0016324 (plasma membrane, apical part of cell) GO:0005605 (extracellular, extracellular matrix) GO:0009925 (plasma membrane, basal part of cell) GO:0016323 (plasma membrane, cell periphery) GO:0005923 (other, cell-cell junction) GO:0030054 (other) GO:0031253 (plasma membrane, cell periphery) GO:0005913 (other, anchoring junction) GO:0005911 (other, cell-cell junction) GO:0005737 (cytoplasm, in…	GO:0004385 (catalytic activity, transferase activity) GO:0044325 (binding, protein binding) GO:0035255 (binding, protein binding) GO:0019900 (binding, protein binding) GO:0019894 (binding, protein binding) GO:0097016 (binding, protein binding) GO:0031434 (binding, protein binding) GO:0030165 (binding, protein binding) GO:0019902 (binding, protein binding) GO:0015459 (molecular function regulator,…	○	●	●	○	●	●	●	●	●	○	○	●	○	○	○	○	●	○	●	○	●	●	○	●	●	○	○	●	●	○	●	●	○	○	○	○	○	○	○	○	●
APEX1_MOUSE	P28352	DNA-(apurinic or apyrimidinic site) lyase	Apex1	Multifunctional protein that plays a central role in the cellular response to oxidative stress. The two major activities of APEX1 in DNA repair and redox regulation of transcriptional factors. Functions as a apurinic/apyrimidinic (AP) endodeoxyribonuclease in the DNA base excision repair (BER) pathway of DNA lesions induced by oxidative and alkylating agents. Initiates repair of AP sites in DNA b…	The C-O-P bond 3' to the apurinic or apyrimidinic site in DNA is broken by a beta-elimination reaction, leaving a 3'-terminal unsaturated sugar and a product with a terminal 5'-phosphate.	GO:0007568 developmental processGO:0006284 cellular processGO:0045454 regulationGO:0071320 cellular processGO:0070301 cellular processGO:0071375 cellular processGO:0080111 cellular processGO:0006310 cellular processGO:0006281 cellular processGO:0014912 regulationGO:1900087 regulationGO:0042981 regulationGO:0043488 regulationGO:0006355 regulationGO:0000723 regulationGO:0097698 regulationGO:0006351…	GO:0005813 (cytoskeleton, intracellular) GO:0005737 (cytoplasm, intracellular) GO:0005783 (er, endomembrane system) GO:0005739 (mitochondria, intracellular) GO:0016607 (nucleus, intracellular) GO:0005730 (nucleus, intracellular) GO:0005654 (nucleus, intracellular) GO:0005634 (nucleus, intracellular) GO:0048471 (nucleus, intracellular) GO:0005667 (macromolecular complex, intracellular)	GO:0008408 (catalytic activity, hydrolase activity) GO:0031490 (binding, chromatin binding) GO:0003684 (binding, heterocyclic compound binding) GO:0003677 (binding, heterocyclic compound binding) GO:0003906 (catalytic activity, hydrolase activity) GO:0008311 (catalytic activity, hydrolase activity) GO:0008309 (catalytic activity, hydrolase activity) GO:0003691 (binding, heterocyclic compound bind…	○	●	●	○	○	○	○	○	●	○	○	○	○	○	○	○	●	●	●	○	●	○	○	○	○	○	●	●	○	○	●	●	○	○	○	○	○	○	○	○	●
EHD1_MOUSE	Q9WVK4	EH domain-containing protein 1	Ehd1	ATP- and membrane-binding protein that controls membrane reorganization/tubulation upon ATP hydrolysis. In vitro causes vesiculation of endocytic membranes (By similarity). Acts in early endocytic membrane fusion and membrane trafficking of recycling endosomes (PubMed:15930129, PubMed:20159556). Recruited to endosomal membranes upon nerve growth factor stimulation, indirectly regulates neurite ou…		GO:1990090 cellular processGO:0042632 regulationGO:0060271 cellular component organization or biogenesisGO:0032456 localizationGO:0006897 localizationGO:0016197 localizationGO:0006886 localizationGO:0034383 regulationGO:0031175 cellular component organization or biogenesisGO:0010886 regulationGO:2001137 regulationGO:1901741 regulationGO:0010976 regulationGO:0051260 cellular component organization…	GO:0020018 (plasma membrane, cell periphery) GO:0005769 (endosome, endomembrane system) GO:0031901 (endosome, endomembrane system) GO:0030139 (endosome, intracellular) GO:0005768 (endosome, endomembrane system) GO:0010008 (endosome, endomembrane system) GO:0005811 (other intracellular organelles, intracellular) GO:0043209 (other, myelin sheath) GO:0048471 (nucleus, intracellular) GO:0005886 (plas…	GO:0005524 (binding, carbohydrate derivative binding) GO:0005509 (binding, ion binding) GO:0005525 (binding, carbohydrate derivative binding) GO:0042802 (binding, protein binding) GO:0017137 (binding, protein binding)	○	●	○	○	○	○	●	○	●	○	○	●	●	○	○	○	○	○	●	○	○	●	○	○	●	○	○	○	●	○	●	○	○	○	○	○	○	○	○	○	○
DHB8_MOUSE	P50171	Estradiol 17-beta-dehydrogenase 8	Hsd17b8	NAD-dependent 17-beta-hydroxysteroid dehydrogenase with highest activity towards estradiol. Has very low activity towards testosterone (PubMed:9712896). The heterotetramer with CBR4 has NADH-dependent 3-ketoacyl-acyl carrier protein reductase activity, and thereby plays a role in mitochondrial fatty acid biosynthesis. Within the heterotetramer, HSD17B8 binds NADH; CBR4 binds NADPD.	Testosterone + NAD(+) = androstenedione + NADH.	GO:0008209 regulationGO:0006703 regulationGO:0008210 regulationGO:0006633 cellular processGO:0055114 metabolic processGO:0051290 cellular component organization or biogenesis	GO:0016020 (other) GO:0005740 (mitochondria, envelope) GO:0005759 (mitochondria, intracellular) GO:0005739 (mitochondria, intracellular) GO:0005886 (plasma membrane, cell periphery)	GO:0003857 (catalytic activity, oxidoreductase activity) GO:0047025 (catalytic activity, oxidoreductase activity) GO:0004303 (catalytic activity, oxidoreductase activity) GO:0070404 (binding, cofactor binding) GO:0047035 (catalytic activity, oxidoreductase activity)	○	●	○	○	○	○	○	●	●	○	○	●	○	○	○	○	○	●	○	○	○	●	○	○	○	○	○	○	●	○	●	●	○	○	○	○	○	○	○	○	○
EXOC4_MOUSE	O35382	Exocyst complex component 4	Exoc4	Component of the exocyst complex involved in the docking of exocytic vesicles with fusion sites on the plasma membrane.		GO:0007268 cellular processGO:0030010 cellular processGO:0006887 cellular processGO:0006893 localizationGO:0055108 localizationGO:0044091 cellular component organization or biogenesisGO:0048709 cellular processGO:0048341 developmental processGO:0050850 regulationGO:0006612 localizationGO:0051223 regulationGO:0006904 cellular processGO:0006903 cellular process	GO:0031252 (other, cell leading edge) GO:0005737 (cytoplasm, intracellular) GO:0043198 (other, cell projection) GO:0000145 (macromolecular complex, cell periphery) GO:0090543 (other, Flemming body) GO:0030426 (other, cell projection) GO:0032584 (plasma membrane, cell periphery) GO:0005902 (other, cell projection) GO:0043209 (other, myelin sheath) GO:0035748 (other, myelin sheath) GO:0043005 (othe…	GO:0030165 (binding, protein binding) GO:0047485 (binding, protein binding) GO:0044877 (binding, macromolecular complex binding) GO:0017160 (binding, protein binding)	○	●	●	○	○	○	●	○	●	○	○	●	○	○	○	○	○	○	○	○	○	●	○	○	○	○	●	●	●	○	●	○	○	○	○	○	○	○	○	○	○
EZRI_MOUSE	P26040	Ezrin	Ezr	Probably involved in connections of major cytoskeletal structures to the plasma membrane. In epithelial cells, required for the formation of microvilli and membrane ruffles on the apical pole. Along with PLEKHG6, required for normal macropinocytosis (By similarity).		GO:0031532 cellular component organization or biogenesisGO:0051017 cellular component organization or biogenesisGO:0030953 cellular component organization or biogenesisGO:0034629 localizationGO:0071320 cellular processGO:0043622 cellular component organization or biogenesisGO:0051660 localizationGO:0061028 cellular processGO:0035088 cellular processGO:0046847 cellular component organization or bi…	GO:0015629 (cytoskeleton, intracellular) GO:0005884 (cytoskeleton, intracellular) GO:0045177 (other, apical part of cell) GO:0016324 (plasma membrane, apical part of cell) GO:0097449 (other, cell projection) GO:0016323 (plasma membrane, cell periphery) GO:0005903 (other, cluster of actin-based cell projections) GO:0044297 (other, cell body) GO:0005938 (cytoplasm, cell periphery) GO:0071944 (other…	GO:0003779 (binding, protein binding) GO:0051015 (binding, macromolecular complex binding) GO:0051117 (binding, protein binding) GO:0050839 (binding, protein binding) GO:0097718 (binding, protein binding) GO:0042802 (binding, protein binding) GO:0008017 (binding, protein binding) GO:0008022 (binding, protein binding) GO:0019904 (binding, protein binding) GO:0051018 (binding, protein binding) GO:0…	○	●	○	○	○	●	●	○	●	○	○	●	●	○	○	○	○	○	●	○	●	●	○	○	○	○	●	●	●	○	●	○	○	○	○	○	○	○	○	○	○
FAK1_MOUSE	P34152	Focal adhesion kinase 1	Ptk2	Non-receptor protein-tyrosine kinase that plays an essential role in regulating cell migration, adhesion, spreading, reorganization of the actin cytoskeleton, formation and disassembly of focal adhesions and cell protrusions, cell cycle progression, cell proliferation and apoptosis. Required for early embryonic development and placenta development. Required for embryonic angiogenesis, normal card…	ATP + a [protein]-L-tyrosine = ADP + a [protein]-L-tyrosine phosphate.				○	○	○	○	○	○	○	○	○	○	○	○	○	○	○	○	○	○	○	○	○	○	○	○	○	○	○	○	○	○	○	○	○	○	○	○	○	○	○	○	○
GRDN_MOUSE	Q5SNZ0	Girdin	Ccdc88a	Plays a role as a key modulator of the AKT-mTOR signaling pathway controlling the tempo of the process of newborn neurons integration during adult neurogenesis, including correct neuron positioning, dendritic development and synapse formation (PubMed:19778506). Enhances phosphoinositide 3-kinase (PI3K)-dependent phosphorylation and kinase activity of AKT1/PKB, but does not possess kinase activity…		GO:0032148 regulationGO:0016477 cellular processGO:0031122 cellular component organization or biogenesisGO:0030705 localizationGO:0006260 cellular processGO:0030032 cellular component organization or biogenesisGO:0061024 cellular component organization or biogenesisGO:0045724 regulationGO:1903566 regulationGO:0032956 regulationGO:0042127 regulationGO:0006275 regulationGO:0010975 regulationGO:0001…	GO:0031252 (other, cell leading edge) GO:0005814 (cytoskeleton, intracellular) GO:0005813 (cytoskeleton, intracellular) GO:0036064 (cytoskeleton, cell projection) GO:0005737 (cytoplasm, intracellular) GO:0031410 (other intracellular organelles, intracellular) GO:0005829 (cytoplasm, intracellular) GO:0005783 (er, endomembrane system) GO:0005794 (other intracellular organelles, endomembrane system)…	GO:0003779 (binding, protein binding) GO:0051959 (binding, protein binding) GO:0008017 (binding, protein binding) GO:0035091 (binding, ion binding) GO:0042803 (binding, protein binding) GO:0043422 (binding, protein binding)	○	●	○	○	○	○	●	○	●	○	○	●	○	○	○	○	●	○	○	○	●	●	○	○	●	○	○	●	●	○	●	○	○	○	○	○	○	○	○	○	○
GLU2B_MOUSE	O08795	Glucosidase 2 subunit beta	Prkcsh	Regulatory subunit of glucosidase II that cleaves sequentially the 2 innermost alpha-1,3-linked glucose residues from the Glc(2)Man(9)GlcNAc(2) oligosaccharide precursor of immature glycoproteins.		GO:0001701 developmental processGO:0001889 developmental processGO:0006491 cellular processGO:0010977 regulationGO:0006807 metabolic processGO:0051291 cellular component organization or biogenesisGO:0072001 developmental process	GO:0005783 (er, endomembrane system) GO:0017177 (er, endomembrane system) GO:0043231 (other intracellular organelles, intracellular)	GO:0005509 (binding, ion binding) GO:0044325 (binding, protein binding) GO:0051219 (binding, protein binding) GO:0005080 (binding, protein binding) GO:0003723 (binding, heterocyclic compound binding)	○	●	●	○	○	○	○	●	●	○	○	●	○	○	○	○	●	○	○	○	○	○	○	○	●	○	○	○	○	○	●	○	○	○	○	○	○	○	○	○	○
GSK3A_MOUSE	Q2NL51	Glycogen synthase kinase-3 alpha	Gsk3a	Constitutively active protein kinase that acts as a negative regulator in the hormonal control of glucose homeostasis, Wnt signaling and regulation of transcription factors and microtubules, by phosphorylating and inactivating glycogen synthase (GYS1 or GYS2), CTNNB1/beta-catenin, APC and AXIN1. Requires primed phosphorylation of the majority of its substrates. Contributes to insulin regulation o…	ATP + a protein = ADP + a phosphoprotein.				○	○	○	○	○	○	○	○	○	○	○	○	○	○	○	○	○	○	○	○	○	○	○	○	○	○	○	○	○	○	○	○	○	○	○	○	○	○	○	○	○
GSLG1_MOUSE	Q61543	Golgi apparatus protein 1	Glg1	Binds fibroblast growth factor (By similarity). Binds E-selectin (cell-adhesion lectin on endothelial cells mediating the binding of neutrophils).		GO:0060349 developmental processGO:0010955 regulationGO:0030512 regulationGO:0032330 regulation	GO:0031012 (extracellular, extracellular matrix) GO:0005794 (other intracellular organelles, endomembrane system) GO:0005797 (other intracellular organelles, endomembrane system) GO:0000139 (other intracellular organelles, endomembrane system) GO:0016021 (other, membrane part) GO:0043231 (other intracellular organelles, intracellular) GO:0005886 (plasma membrane, cell periphery)	GO:0017134 (binding, protein binding)	○	○	●	○	○	○	○	○	●	○	○	○	○	○	○	○	○	○	○	○	○	●	○	●	●	○	○	○	●	○	●	○	○	○	○	○	○	○	○	○	○
HCFC1_MOUSE	Q61191	Host cell factor 1	Hcfc1	Involved in control of the cell cycle (PubMed:9334261, PubMed:9990006). Also antagonizes transactivation by ZBTB17 and GABP2; represses ZBTB17 activation of the p15(INK4b) promoter and inhibits its ability to recruit p300 (By similarity). Coactivator for EGR2 and GABP2 (By similarity). Tethers the chromatin modifying Set1/Ash2 histone H3 'Lys-4' methyltransferase (H3K4me) and Sin3 histone deacety…					○	○	○	○	○	○	○	○	○	○	○	○	○	○	○	○	○	○	○	○	○	○	○	○	○	○	○	○	○	○	○	○	○	○	○	○	○	○	○	○	○
IMPA1_MOUSE	O55023	Inositol monophosphatase 1	Impa1	Responsible for the provision of inositol required for synthesis of phosphatidylinositol and polyphosphoinositides and has been implicated as the pharmacological target for lithium action in brain. Has broad substrate specificity and can use myo-inositol monophosphates, myo-inositol 1,3-diphosphate, myo-inositol 1,4-diphosphate, scyllo-inositol-phosphate, D-galactose 1-phosphate, glucose-1-phosph…	Alpha-D-galactose 1-phosphate + H(2)O = D-galactose + phosphate.	GO:0006021 cellular processGO:0006020 cellular processGO:0046855 cellular processGO:0006796 cellular processGO:0006661 cellular processGO:0046854 cellular processGO:0007165 regulation	GO:0030424 (other, cell projection) GO:0005737 (cytoplasm, intracellular) GO:0043025 (other, cell body)	GO:0042802 (binding, protein binding) GO:0008934 (catalytic activity, hydrolase activity) GO:0052832 (catalytic activity, hydrolase activity) GO:0052833 (catalytic activity, hydrolase activity) GO:0052834 (catalytic activity, hydrolase activity) GO:0031403 (binding, ion binding) GO:0000287 (binding, ion binding) GO:0030145 (binding, ion binding) GO:0042803 (binding, protein binding)	○	●	○	○	○	○	○	○	●	○	○	○	○	○	○	○	○	○	○	○	○	○	○	○	○	○	○	●	●	○	●	●	○	○	○	○	○	○	○	○	○
KLH22_MOUSE	Q99JN2	Kelch-like protein 22	Klhl22	Substrate-specific adapter of a BCR (BTB-CUL3-RBX1) E3 ubiquitin ligase complex required for chromosome alignment and localization of PLK1 at kinetochores. The BCR(KLHL22) ubiquitin ligase complex mediates monoubiquitination of PLK1, leading to PLK1 dissociation from phosphoreceptor proteins and subsequent removal from kinetochores, allowing silencing of the spindle assembly checkpoint (SAC) and …		GO:0051301 cellular processGO:0071230 cellular processGO:0071233 cellular processGO:0000070 cellular component organization or biogenesisGO:0007094 regulationGO:0010507 regulationGO:0030307 regulationGO:1904263 regulationGO:0043161 cellular processGO:0006513 cellular process	GO:0005813 (cytoskeleton, intracellular) GO:0031463 (macromolecular complex, intracellular) GO:0005737 (cytoplasm, intracellular) GO:0005829 (cytoplasm, intracellular) GO:0005764 (other intracellular organelles, intracellular) GO:0072686 (cytoskeleton, intracellular) GO:0005634 (nucleus, intracellular) GO:0005827 (cytoskeleton, intracellular)	GO:0071889 (binding, protein binding)	○	●	○	○	○	○	○	○	●	○	○	●	○	○	○	○	○	○	●	○	●	○	○	○	●	○	●	●	○	○	●	○	○	○	○	○	○	○	○	○	○
KTN1_MOUSE	Q61595	Kinectin	Ktn1	Receptor for kinesin thus involved in kinesin-driven vesicle motility. Accumulates in integrin-based adhesion complexes (IAC) upon integrin aggregation by fibronectin (By similarity).		GO:0007018 cellular process	GO:0005783 (er, endomembrane system) GO:0005789 (er, endomembrane system) GO:0016021 (other, membrane part)	GO:0019894 (binding, protein binding)	○	●	○	○	○	○	○	○	○	○	○	○	○	○	○	○	●	○	○	○	○	○	○	○	○	○	○	○	●	○	●	○	○	○	○	○	○	○	○	○	○
MVP_MOUSE	Q9EQK5	Major vault protein	Mvp	Required for normal vault structure. Vaults are multi-subunit structures that may act as scaffolds for proteins involved in signal transduction. Vaults may also play a role in nucleo-cytoplasmic transport. Down-regulates IFNG-mediated STAT1 signaling and subsequent activation of JAK. Down-regulates SRC activity and signaling through MAP kinases (By similarity).		GO:0008283 single-organism processGO:0038127 regulationGO:0031953 regulationGO:0061099 regulationGO:0023057 regulationGO:0072376 metabolic processGO:0023051 regulation	GO:0005737 (cytoplasm, intracellular) GO:0005856 (cytoskeleton, intracellular) GO:0005829 (cytoplasm, intracellular) GO:0005634 (nucleus, intracellular) GO:0048471 (nucleus, intracellular)	GO:0042802 (binding, protein binding) GO:0019901 (binding, protein binding) GO:0019903 (binding, protein binding)	○	○	○	○	○	○	○	●	●	○	○	●	○	○	○	○	○	○	●	○	●	○	○	○	○	○	○	●	○	○	●	○	○	○	○	○	○	○	○	○	○
MGLL_MOUSE	O35678	Monoglyceride lipase	Mgll	Converts monoacylglycerides to free fatty acids and glycerol. Hydrolyzes the endocannabinoid 2-arachidonoylglycerol, and thereby contributes to the regulation of endocannabinoid signaling, nociperception and perception of pain (PubMed:9341166, PubMed:17700715, PubMed:18096503, PubMed:19029917, PubMed:20729846). Regulates the levels of fatty acids that serve as signaling molecules and promote canc…	Hydrolyzes glycerol monoesters of long-chain fatty acids.	GO:0046464 cellular processGO:0019369 cellular processGO:0006633 cellular processGO:0060292 regulationGO:0030516 regulationGO:2000124 regulationGO:0050727 regulationGO:0051930 regulationGO:0009966 regulationGO:0019433 cellular process	GO:0030424 (other, cell projection) GO:0005829 (cytoplasm, intracellular) GO:0019898 (other, membrane part) GO:0005654 (nucleus, intracellular) GO:0045202 (other) GO:0043196 (other, cell projection)	GO:0047372 (catalytic activity, hydrolase activity) GO:0016787 (catalytic activity, hydrolase activity) GO:0042803 (binding, protein binding)	○	●	○	○	○	○	○	○	●	○	○	○	○	○	○	○	○	○	●	○	○	○	○	○	○	○	○	●	●	○	●	●	○	○	○	○	○	○	○	○	○
SMAD2_MOUSE	Q62432	Mothers against decapentaplegic homolog 2	Smad2	Receptor-regulated SMAD (R-SMAD) that is an intracellular signal transducer and transcriptional modulator activated by TGF-beta (transforming growth factor) and activin type 1 receptor kinases. Binds the TRE element in the promoter region of many genes that are regulated by TGF-beta and, on formation of the SMAD2/SMAD4 complex, activates transcription. May act as a tumor suppressor in colorectal …					○	○	○	○	○	○	○	○	○	○	○	○	○	○	○	○	○	○	○	○	○	○	○	○	○	○	○	○	○	○	○	○	○	○	○	○	○	○	○	○	○
MYOM1_MOUSE	Q62234	Myomesin-1	Myom1	May link the intermediate filament cytoskeleton to the M-disk of the myofibrils in striated muscle. May also contact myosin filaments. Also binds beta-integrins.					○	○	○	○	○	○	○	○	○	○	○	○	○	○	○	○	○	○	○	○	○	○	○	○	○	○	○	○	○	○	○	○	○	○	○	○	○	○	○	○	○
NDUAA_MOUSE	Q99LC3	NADH dehydrogenase [ubiquinone] 1 alpha subcomplex subunit 10, mitochondrial	Ndufa10	Accessory subunit of the mitochondrial membrane respiratory chain NADH dehydrogenase (Complex I), that is believed not to be involved in catalysis. Complex I functions in the transfer of electrons from NADH to the respiratory chain. The immediate electron acceptor for the enzyme is believed to be ubiquinone.		GO:0006120 cellular processGO:0032981 cellular component organization or biogenesis	GO:0005759 (mitochondria, intracellular) GO:0005747 (mitochondria, envelope) GO:0005739 (mitochondria, intracellular) GO:0043209 (other, myelin sheath)	GO:0008137 (catalytic activity, oxidoreductase activity)	○	●	○	○	○	○	○	○	○	○	○	●	○	○	○	○	○	●	○	○	○	○	○	○	○	○	○	○	●	○	○	●	○	○	○	○	○	○	○	○	○
NOS1_MOUSE	Q9Z0J4	Nitric oxide synthase, brain	Nos1	Produces nitric oxide (NO) which is a messenger molecule with diverse functions throughout the body. In the brain and peripheral nervous system, NO displays many properties of a neurotransmitter. Probably has nitrosylase activity and mediates cysteine S-nitrosylation of cytoplasmic target proteins such SRR. Isoform NNOS Mu may be an effector enzyme for the dystrophin complex.	2 L-arginine + 3 NADPH + 4 O(2) = 2 L-citrulline + 2 nitric oxide + 3 NADP(+) + 4 H(2)O.				○	○	○	○	○	○	○	○	○	○	○	○	○	○	○	○	○	○	○	○	○	○	○	○	○	○	○	○	○	○	○	○	○	○	○	○	○	○	○	○	○
PK3CB_MOUSE	Q8BTI9	Phosphatidylinositol 4,5-bisphosphate 3-kinase catalytic subunit beta isoform	Pik3cb	Phosphoinositide-3-kinase (PI3K) that phosphorylates PtdIns (Phosphatidylinositol), PtdIns4P (Phosphatidylinositol 4-phosphate) and PtdIns(4,5)P2 (Phosphatidylinositol 4,5-bisphosphate) to generate phosphatidylinositol 3,4,5-trisphosphate (PIP3). PIP3 plays a key role by recruiting PH domain-containing proteins to the membrane, including AKT1 and PDPK1, activating signaling cascades involved in c…	ATP + 1-phosphatidyl-1D-myo-inositol 4,5-bisphosphate = ADP + 1-phosphatidyl-1D-myo-inositol 3,4,5-trisphosphate.	GO:0002250 immune system processGO:0060055 developmental processGO:0006914 cellular processGO:0060326 cellular processGO:0006874 regulationGO:0040016 cellular processGO:0006897 localizationGO:0001935 single-organism processGO:0007156 interaction with cells and organismsGO:0006954 response to stimulusGO:0045087 immune system processGO:0014065 regulationGO:0046854 cellular processGO:0016310 cellula…	GO:0031526 (plasma membrane, cell periphery) GO:0005737 (cytoplasm, intracellular) GO:0030496 (other, midbody) GO:0005730 (nucleus, intracellular) GO:0005634 (nucleus, intracellular) GO:0005942 (macromolecular complex, catalytic complex) GO:0005886 (plasma membrane, cell periphery)	GO:0016303 (catalytic activity, transferase activity) GO:0035005 (catalytic activity, transferase activity) GO:0005524 (binding, carbohydrate derivative binding) GO:0043560 (binding, protein binding) GO:0016301 (catalytic activity, transferase activity) GO:0046934 (catalytic activity, transferase activity)	○	●	●	○	●	●	●	○	●	○	●	●	○	○	○	○	○	○	●	○	○	●	○	○	○	○	●	●	●	○	●	●	○	○	○	○	○	○	○	○	○
PACS2_MOUSE	Q3V3Q7	Phosphofurin acidic cluster sorting protein 2	Pacs2	Multifunctional sorting protein that controls the endoplasmic reticulum (ER)-mitochondria communication, including the apposition of mitochondria with the ER and ER homeostasis. In addition, in response to apoptotic inducer, translocates BIB to mitochondria, which initiates a sequence of events including the formation of mitochondrial truncated BID, the release of cytochrome c, the activation of …		GO:0006915 cellular processGO:0000045 cellular component organization or biogenesisGO:0034497 cellular component organization or biogenesisGO:0072659 cellular component organization or biogenesis	GO:0005783 (er, endomembrane system) GO:0005739 (mitochondria, intracellular)	GO:0044325 (binding, protein binding)	○	●	○	○	○	○	○	○	○	○	○	●	○	○	○	○	●	●	○	○	○	○	○	○	○	○	○	○	○	○	●	○	○	○	○	○	○	○	○	○	○
PGM1_MOUSE	Q9D0F9	Phosphoglucomutase-1	Pgm1	This enzyme participates in both the breakdown and synthesis of glucose.	Alpha-D-glucose 1-phosphate = alpha-D-glucose 6-phosphate.	GO:0019388 metabolic processGO:0006006 metabolic processGO:0005978 cellular process	GO:0015629 (cytoskeleton, intracellular) GO:0005737 (cytoplasm, intracellular) GO:0005829 (cytoplasm, intracellular) GO:0030018 (other intracellular organelles, intracellular)	GO:0000287 (binding, ion binding) GO:0004614 (catalytic activity, isomerase activity)	○	●	○	○	○	○	○	●	○	○	○	○	○	○	○	○	○	○	○	○	●	○	○	○	●	○	○	●	○	○	●	●	○	○	○	○	○	○	○	○	○
PSA4_MOUSE	Q9R1P0	Proteasome subunit alpha type-4	Psma4	Component of the 20S core proteasome complex involved in the proteolytic degradation of most intracellular proteins. This complex plays numerous essential roles within the cell by associating with different regulatory particles. Associated with two 19S regulatory particles, forms the 26S proteasome and thus participates in the ATP-dependent degradation of ubiquitinated proteins. The 26S proteasom…	Cleavage of peptide bonds with very broad specificity.	GO:0006511 cellular process	GO:0005829 (cytoplasm, intracellular) GO:0043231 (other intracellular organelles, intracellular) GO:0005654 (nucleus, intracellular) GO:0005634 (nucleus, intracellular) GO:0000932 (nucleus, intracellular) GO:0000502 (macromolecular complex, intracellular) GO:0005839 (macromolecular complex, intracellular) GO:0019773 (macromolecular complex, intracellular)	GO:0004298 (catalytic activity, hydrolase activity)	○	●	○	○	○	○	○	○	○	○	○	○	○	○	○	○	○	○	●	○	○	○	○	○	●	○	●	●	○	○	○	●	○	○	○	○	○	○	○	○	○
LIN7A_MOUSE	Q8JZS0	Protein lin-7 homolog A	Lin7a	Plays a role in establishing and maintaining the asymmetric distribution of channels and receptors at the plasma membrane of polarized cells. Forms membrane-associated multiprotein complexes that may regulate delivery and recycling of proteins to the correct membrane domains. The tripartite complex composed of LIN7 (LIN7A, LIN7B or LIN7C), CASK and APBA1 may have the potential to couple synaptic …		GO:0006887 cellular processGO:0048839 developmental processGO:0045199 cellular processGO:0007269 regulationGO:1903361 localizationGO:0015031 localizationGO:0048489 localization	GO:0016323 (plasma membrane, cell periphery) GO:0005923 (other, cell-cell junction) GO:0005911 (other, cell-cell junction) GO:0005622 (other, intracellular) GO:0016020 (other) GO:0097025 (plasma membrane, cell periphery) GO:0043005 (other, cell projection) GO:0014069 (other, postsynapse) GO:0045211 (plasma membrane, cell periphery) GO:0098793 (other, neuron part) GO:0045202 (other)	GO:0097016 (binding, protein binding)	○	●	●	○	○	○	●	○	●	○	○	○	○	○	○	○	○	○	○	○	○	●	○	○	○	○	○	○	●	○	●	○	○	○	○	○	○	○	○	○	○
QKI_MOUSE	Q9QYS9	Protein quaking	Qki	Isoform 4 acts as a translational repressor for GLI1.		GO:0061158 regulationGO:0008366 cellular processGO:0042759 cellular processGO:0006397 cellular processGO:0048255 regulationGO:0051028 localizationGO:0042692 cellular processGO:0042552 cellular processGO:0010667 regulationGO:0010628 regulationGO:0010976 regulationGO:0048714 regulationGO:0008380 cellular processGO:0007286 cellular processGO:0001570 cellular process	GO:0005737 (cytoplasm, intracellular) GO:0005634 (nucleus, intracellular)	GO:0003729 (binding, heterocyclic compound binding) GO:0003723 (binding, heterocyclic compound binding) GO:0017124 (binding, protein binding)	○	●	○	○	○	○	●	○	●	○	○	○	○	○	○	○	○	○	●	○	○	○	○	○	○	○	○	●	○	○	●	○	○	○	○	○	○	○	○	○	○
LC7L2_MOUSE	Q7TNC4	Putative RNA-binding protein Luc7-like 2	Luc7l2	May bind to RNA via its Arg/Ser-rich domain.					○	○	○	○	○	○	○	○	○	○	○	○	○	○	○	○	○	○	○	○	○	○	○	○	○	○	○	○	○	○	○	○	○	○	○	○	○	○	○	○	○
RGPA1_MOUSE	Q6GYP7	Ral GTPase-activating protein subunit alpha-1	Ralgapa1	Catalytic subunit of the heterodimeric RalGAP1 complex which acts as a GTPase activator for the Ras-like small GTPases RALA and RALB (By similarity). May interact with the HLH region of TCF3/isoform E12.		GO:0090630 regulationGO:0051056 regulationGO:0006355 regulation	GO:0005737 (cytoplasm, intracellular) GO:0005634 (nucleus, intracellular)	GO:0005096 (molecular function regulator, enzyme regulator activity) GO:0046982 (binding, protein binding)	○	○	○	○	○	○	○	○	●	○	○	○	○	○	○	○	○	○	●	○	○	○	○	○	○	○	○	●	○	○	●	○	○	○	○	○	○	○	○	○	●
RINI_MOUSE	Q91VI7	Ribonuclease inhibitor	Rnh1	Ribonuclease inhibitor which inhibits RNASE1, RNASE2 and ANG. May play a role in redox homeostasis (By similarity).		GO:0045765 regulation	GO:0032311 (extracellular, extracellular region part) GO:0005829 (cytoplasm, intracellular) GO:0005654 (nucleus, intracellular)	GO:0008428 (molecular function regulator, enzyme regulator activity)	○	○	○	○	○	○	○	○	●	○	○	○	○	○	○	○	○	○	●	○	○	○	○	●	○	○	○	●	○	○	○	○	○	○	○	○	○	○	○	○	●
SBDS_MOUSE	P70122	Ribosome maturation protein SBDS	Sbds	Required for the assembly of mature ribosomes and ribosome biogenesis. Together with EFL1, triggers the GTP-dependent release of EIF6 from 60S pre-ribosomes in the cytoplasm, thereby activating ribosomes for translation competence by allowing 80S ribosome assembly and facilitating EIF6 recycling to the nucleus, where it is required for 60S rRNA processing and nuclear export. Required for normal l…		GO:0048539 developmental processGO:0030282 developmental processGO:0008283 single-organism processGO:0001833 developmental processGO:0030595 cellular processGO:0042256 cellular component organization or biogenesisGO:0007052 cellular component organization or biogenesisGO:0006364 cellular component organization or biogenesis	GO:0005737 (cytoplasm, intracellular) GO:0005829 (cytoplasm, intracellular) GO:0005730 (nucleus, intracellular) GO:0005654 (nucleus, intracellular) GO:0005634 (nucleus, intracellular) GO:0000922 (cytoskeleton, intracellular)	GO:0008017 (binding, protein binding) GO:0043022 (binding, macromolecular complex binding) GO:0003723 (binding, heterocyclic compound binding) GO:0019843 (binding, heterocyclic compound binding)	○	●	●	○	○	○	○	○	○	○	○	●	○	○	○	○	○	○	●	○	●	○	○	○	○	○	○	●	○	○	●	○	○	○	○	○	○	○	○	○	○
SRPK2_MOUSE	O54781	SRSF protein kinase 2	Srpk2	Serine/arginine-rich protein-specific kinase which specifically phosphorylates its substrates at serine residues located in regions rich in arginine/serine dipeptides, known as RS domains and is involved in the phosphorylation of SR splicing factors and the regulation of splicing. Promotes neuronal apoptosis by up-regulating cyclin-D1 (CCND1) expression. This is done by the phosphorylation of SRS…	ATP + a protein = ADP + a phosphoprotein.				○	○	○	○	○	○	○	○	○	○	○	○	○	○	○	○	○	○	○	○	○	○	○	○	○	○	○	○	○	○	○	○	○	○	○	○	○	○	○	○	○
SAP_MOUSE	Q61207	Prosaposin	Psap	Saposins are specific low-molecular mass non-enzymic proteins, they participate in the lysosomal degradation of sphingolipids, which takes place by the sequential action of specific hydrolases.		GO:0007193 regulationGO:0071310 cellular processGO:0048589 developmental processGO:0060742 cellular processGO:1905572 localizationGO:1903206 regulationGO:0043410 regulationGO:0060736 developmental processGO:0019216 regulationGO:0043408 regulationGO:0006665 cellular process	GO:0005615 (extracellular, extracellular region part) GO:0043231 (other intracellular organelles, intracellular) GO:0005764 (other intracellular organelles, intracellular) GO:0005739 (mitochondria, intracellular)	GO:0004565 (catalytic activity, hydrolase activity) GO:0008047 (molecular function regulator, enzyme regulator activity) GO:0001664 (binding, protein binding) GO:1905573 (binding, amide binding) GO:1905574 (binding, amide binding) GO:1905575 (binding, amide binding) GO:1905577 (binding, amide binding) GO:1905576 (binding, amide binding) GO:0042802 (binding, protein binding) GO:0005543 (binding, i…	○	●	●	○	○	○	●	○	●	○	○	○	○	○	○	○	○	●	○	○	○	○	○	●	●	○	○	○	○	○	●	●	○	○	○	○	○	○	○	○	●
ASPC1_MOUSE	Q8VBT9	Tether containing UBX domain for GLUT4	Aspscr1	Enhances VCP methylation catalyzed by VCPKMT (By similarity). Tethering protein that sequesters GLUT4-containing vesicles in the cytoplasm in the absence of insulin. Modulates the amount of GLUT4 that is available at the cell surface.		GO:0042593 regulationGO:0006886 localizationGO:0031401 regulationGO:0046324 regulation	GO:0009898 (plasma membrane, cell periphery) GO:0030659 (other intracellular organelles, intracellular) GO:0005829 (cytoplasm, intracellular) GO:0012505 (other, endomembrane system) GO:0033116 (er, intracellular) GO:0019898 (other, membrane part) GO:0043231 (other intracellular organelles, intracellular) GO:0005654 (nucleus, intracellular) GO:0048471 (nucleus, intracellular) GO:0005886 (plasma me…		○	○	○	○	○	○	●	○	●	○	○	○	○	○	○	○	●	○	●	○	○	●	○	○	●	○	○	●	●	○	○	○	○	○	○	○	○	○	○	○	○
TRXR1_MOUSE	Q9JMH6	Thioredoxin reductase 1, cytoplasmic	Txnrd1		Thioredoxin + NADP(+) = thioredoxin disulfide + NADPH.	GO:0042537 cellular processGO:0008283 single-organism processGO:0045454 regulationGO:0007369 developmental processGO:0042744 cellular processGO:0001707 developmental processGO:0070995 cellular processGO:0010942 regulationGO:0051262 cellular component organization or biogenesisGO:0006979 response to stimulusGO:0000305 response to stimulusGO:0016259 cellular process	GO:0005737 (cytoplasm, intracellular) GO:0005829 (cytoplasm, intracellular) GO:0001650 (nucleus, intracellular) GO:0005739 (mitochondria, intracellular) GO:0043025 (other, cell body) GO:0005654 (nucleus, intracellular) GO:0005634 (nucleus, intracellular)	GO:0009055 (electron carrier activity) GO:0050660 (binding, cofactor binding) GO:0045340 (binding, ion binding) GO:0016174 (catalytic activity, oxidoreductase activity) GO:0042803 (binding, protein binding) GO:0033797 (catalytic activity, oxidoreductase activity) GO:0004791 (antioxidant activity, thioredoxin-disulfide reductase activity)	○	●	●	○	○	○	○	○	●	○	●	●	○	○	○	○	○	●	●	○	○	○	○	○	○	○	○	●	●	●	●	●	○	○	○	○	○	○	○	○	●
TRYB2_MOUSE	P21845	Tryptase beta-2	Tpsb2	Tryptase is the major neutral protease present in mast cells and is secreted upon the coupled activation-degranulation response of this cell type. Plays a role in innate immunity.	Preferential cleavage: Arg-|-Xaa, Lys-|-Xaa, but with more restricted specificity than trypsin.	GO:0006954 response to stimulus	GO:0005576 (extracellular)	GO:0008201 (binding, carbohydrate derivative binding) GO:0008233 (catalytic activity, hydrolase activity) GO:0004252 (catalytic activity, hydrolase activity)	○	○	○	○	○	○	○	○	○	○	●	○	○	○	○	○	○	○	○	○	○	○	○	●	○	○	○	○	○	○	●	●	○	○	○	○	○	○	○	○	○
TBA1B_MOUSE	P05213	Tubulin alpha-1B chain	Tuba1b	Tubulin is the major constituent of microtubules. It binds two moles of GTP, one at an exchangeable site on the beta chain and one at a non-exchangeable site on the alpha chain.		GO:0071353 cellular processGO:0000226 cellular component organization or biogenesis	GO:0005881 (cytoskeleton, intracellular) GO:0005829 (cytoplasm, intracellular) GO:0045121 (other, membrane part) GO:0005874 (cytoskeleton, intracellular) GO:0015630 (cytoskeleton, intracellular) GO:0043209 (other, myelin sheath)	GO:0003725 (binding, heterocyclic compound binding) GO:0005525 (binding, carbohydrate derivative binding) GO:0003924 (catalytic activity, hydrolase activity) GO:0005200 (structural molecule activity, structural constituent of cytoskeleton) GO:0031625 (binding, protein binding)	○	●	○	○	○	○	○	○	○	○	○	●	○	○	○	○	○	○	○	○	●	○	○	○	○	○	○	●	●	○	●	●	○	○	●	○	○	○	○	○	○
FYN_MOUSE	P39688	Tyrosine-protein kinase Fyn	Fyn	Non-receptor tyrosine-protein kinase that plays a role in many biological processes including regulation of cell growth and survival, cell adhesion, integrin-mediated signaling, cytoskeletal remodeling, cell motility, immune response and axon guidance. Inactive FYN is phosphorylated on its C-terminal tail within the catalytic domain. Following activation by PKA, the protein subsequently associate…	ATP + a [protein]-L-tyrosine = ADP + a [protein]-L-tyrosine phosphate.				○	○	○	○	○	○	○	○	○	○	○	○	○	○	○	○	○	○	○	○	○	○	○	○	○	○	○	○	○	○	○	○	○	○	○	○	○	○	○	○	○
UBP46_MOUSE	P62069	Ubiquitin carboxyl-terminal hydrolase 46	Usp46	Deubiquitinating enzyme that plays a role in behavior, possibly by regulating GABA action. May act by mediating the deubiquitination of GAD1/GAD67 (PubMed:19465912). Has almost no deubiquitinating activity by itself and requires the interaction with WDR48 to have a high activity. Not involved in deubiquitination of monoubiquitinated FANCD2 (By similarity).	Thiol-dependent hydrolysis of ester, thioester, amide, peptide and isopeptide bonds formed by the C-terminal Gly of ubiquitin (a 76-residue protein attached to proteins as an intracellular targeting signal).	GO:0008343 behaviorGO:0001662 behaviorGO:0048149 behaviorGO:0050862 regulationGO:0016579 cellular processGO:0032228 regulationGO:0060013 response to stimulusGO:0006511 cellular process	GO:0005829 (cytoplasm, intracellular) GO:0005634 (nucleus, intracellular)	GO:0046872 (binding, ion binding) GO:0004843 (catalytic activity, hydrolase activity) GO:0036459 (catalytic activity, hydrolase activity) GO:0101005 (catalytic activity, hydrolase activity)	○	●	○	○	○	○	○	○	●	○	●	●	○	○	○	○	○	○	●	○	○	○	○	○	○	○	○	●	○	○	●	●	○	○	○	○	○	○	○	○	○

## Sheet: Annotation_refined
MF	GO Term	Description	P-value	FDR q-value	Enrichment	N	B	n	b	Genes
	GO:0019901	protein kinase binding	0.000712	0.204	4.29	36	6	7	5	[Ezr - ezrin, Prkcsh - protein kinase c substrate 80k-h, Gsk3a - glycogen synthase kinase 3 alpha, Ptk2 - ptk2 protein tyrosine kinase 2, Ccdc88a - coiled coil domain containing 88a]
BP	GO Term	Description	P-value	FDR q-value	Enrichment	N	B	n	b	Genes
	GO:1901566	organonitrogen compound biosynthetic process	0.00045	0.871	4.5	54	5	12	5	[Acss2 - acyl-coa synthetase short-chain family member 2, Adssl1 - adenylosuccinate synthetase like 1, Ass1 - argininosuccinate synthetase 1, Coasy - coenzyme a synthase, Chkb - choline kinase beta]
