# Supplementary material for: A Neuroprotective Dose of Isatin Causes Multilevel Changes Involving the Brain Proteome: Prospects for Further Research
Source: Int J Mol Sci. 2020 Jun 11;21(11):4187. doi: 10.3390/ijms21114187 (PMC7313464; doi:10.3390/ijms21114187)
Supplement: Supplementary file 1 [file ijms-21-04187-s001.zip › manuscript_supplementary/S03_Isatin_specific_isatin_binding_proteins_.xlsx]

## Sheet: Isatin
SwissProt Accession Number	Uniprot ID	Name	Primary Gene Name	Function	Catalytic Activity	GO:Biological Process	GO:Cellular Component	GO:Molecular Function	GOBP_Biological regulation	GOBP_Cellular process	GOBP_Developmental process	GOBP_Growth	GOBP_Immune system process	GOBP_Interaction with cells and organisms	GOBP_Localization	GOBP_Metabolic process	GOBP_Regulation	GOBP_Reproduction	GOBP_Response to stimulus	GOBP_Other	GOCC_Endosome	GOCC_Chromosome	GOCC_Ribosome	GOCC_Golgi	GOCC_ER	GOCC_Mitochondria	GOCC_Nucleus	GOCC_Peroxisome/microbody	GOCC_Cytoskeleton	GOCC_Plasma membrane	GOCC_Cell surface	GOCC_Extracellular	GOCC_Other intracellular organelles	GOCC_Other cytoplasmic vesicle	GOCC_Macromolecular complex	GOCC_Cytoplasm	GOCC_Other	GOMF_Antioxidant Activity	GOMF_Binding	GOMF_Catalytic Activity	GOMF_Enzyme regulator activity	GOMF_Molecular transducer activity	GOMF_Structural molecule activity	GOMF_Transcription regulator activity	GOMF_Translation regulator activity	GOMF_Transporter activity	GOMF_Chaperone activity	GOMF_Motor activity	GOMF_Other
ACACA_MOUSE	Q5SWU9	Acetyl-CoA carboxylase 1	Acaca	Catalyzes the rate-limiting reaction in the biogenesis of long-chain fatty acids. Carries out three functions: biotin carboxyl carrier protein, biotin carboxylase and carboxyltransferase.	ATP + [biotin carboxyl-carrier protein]-biotin-N(6)-L-lysine + hydrogencarbonate- = ADP + phosphate + [biotin carboxyl-carrier protein]-carboxybiotin-N(6)-L-lysine.	GO:0006084 cellular processGO:0071380 cellular processGO:0006633 cellular processGO:0055088 regulationGO:0006629 metabolic processGO:2001295 cellular processGO:0051289 cellular component organization or biogenesisGO:0019538 metabolic processGO:0014070 response to stimulusGO:0001894 regulation	GO:0015629 (cytoskeleton, intracellular) GO:0005829 (cytoplasm, intracellular) GO:0001650 (nucleus, intracellular) GO:0005739 (mitochondria, intracellular)	GO:0003989 (catalytic activity, ligase activity) GO:0005524 (binding, carbohydrate derivative binding) GO:0009374 (binding, amide binding) GO:0004075 (catalytic activity, ligase activity) GO:0042802 (binding, protein binding) GO:0019900 (binding, protein binding) GO:0046872 (binding, ion binding)	○	●	○	○	○	○	○	●	●	○	●	●	○	○	○	○	○	●	●	○	●	○	○	○	○	○	○	●	○	○	●	●	○	○	○	○	○	○	○	○	○
ACTC_MOUSE	P68033	Actin, alpha cardiac muscle 1	Actc1	Actins are highly conserved proteins that are involved in various types of cell motility and are ubiquitously expressed in all eukaryotic cells.					○	○	○	○	○	○	○	○	○	○	○	○	○	○	○	○	○	○	○	○	○	○	○	○	○	○	○	○	○	○	○	○	○	○	○	○	○	○	○	○	○
CRK_MOUSE	Q64010	Adapter molecule crk	Crk	Isoform Crk-II: Regulates cell adhesion, spreading and migration. Mediates attachment-induced MAPK8 activation, membrane ruffling and cell motility in a Rac-dependent manner. Involved in phagocytosis of apoptotic cells and cell motility via its interaction with DOCK1 and DOCK4. May regulate the EFNA5-EPHA3 signaling.					○	○	○	○	○	○	○	○	○	○	○	○	○	○	○	○	○	○	○	○	○	○	○	○	○	○	○	○	○	○	○	○	○	○	○	○	○	○	○	○	○
ARF1_MOUSE	P84078	ADP-ribosylation factor 1	Arf1	GTP-binding protein that functions as an allosteric activator of the cholera toxin catalytic subunit, an ADP-ribosyltransferase. Involved in protein trafficking among different compartments. Modulates vesicle budding and uncoating within the Golgi complex. Deactivation induces the redistribution of the entire Golgi complex to the endoplasmic reticulum, suggesting a crucial role in protein traffic…		GO:0007015 cellular component organization or biogenesisGO:0006878 regulationGO:0098586 response to stimulusGO:0097061 cellular component organization or biogenesisGO:0055108 localizationGO:0060292 regulationGO:0097212 cellular component organization or biogenesisGO:1990386 cellular component organization or biogenesisGO:0045956 regulationGO:0060999 regulationGO:0045807 regulationGO:1902953 regul…	GO:0030054 (other) GO:0031252 (other, cell leading edge) GO:0030137 (other intracellular organelles, endomembrane system) GO:0005829 (cytoplasm, intracellular) GO:0012505 (other, endomembrane system) GO:0005794 (other intracellular organelles, endomembrane system) GO:0000139 (other intracellular organelles, endomembrane system) GO:0005770 (endosome, endomembrane system) GO:0043005 (other, cell pr…	GO:0019003 (binding, carbohydrate derivative binding) GO:0005525 (binding, carbohydrate derivative binding) GO:0000287 (binding, ion binding) GO:1990583 (molecular function regulator, enzyme regulator activity) GO:0019904 (binding, protein binding) GO:0046982 (binding, protein binding) GO:0042803 (binding, protein binding)	○	○	○	○	○	○	●	○	●	○	●	●	●	○	○	○	○	○	●	●	○	●	○	○	●	○	●	●	●	○	●	○	○	○	○	○	○	○	○	○	●
ADDB_MOUSE	Q9QYB8	Beta-adducin	Add2	Membrane-cytoskeleton-associated protein that promotes the assembly of the spectrin-actin network. Binds to the erythrocyte membrane receptor SLC2A1/GLUT1 and may therefore provide a link between the spectrin cytoskeleton to the plasma membrane. Binds to calmodulin. Calmodulin binds preferentially to the beta subunit (By similarity).		GO:0051017 cellular component organization or biogenesisGO:0051016 regulationGO:0030097 developmental processGO:0006811 localizationGO:0050900 cellular processGO:0050901 interaction with cells and organismsGO:0032092 regulationGO:0065003 cellular component organization or biogenesis	GO:0031410 (other intracellular organelles, intracellular) GO:0008290 (cytoskeleton, intracellular) GO:0016020 (other) GO:0044853 (plasma membrane, cell periphery) GO:0014069 (other, postsynapse)	GO:0003779 (binding, protein binding) GO:0051015 (binding, macromolecular complex binding) GO:0005516 (binding, protein binding) GO:0046982 (binding, protein binding) GO:0042803 (binding, protein binding) GO:0019901 (binding, protein binding) GO:0030507 (binding, protein binding) GO:0005198 (structural molecule activity)	○	●	●	○	○	●	●	○	●	○	○	●	○	○	○	○	○	○	○	○	●	●	○	○	●	○	○	○	●	○	●	○	○	○	●	○	○	○	○	○	○
ENOB_MOUSE	P21550	Beta-enolase	Eno3	Appears to have a function in striated muscle development and regeneration.	2-phospho-D-glycerate = phosphoenolpyruvate + H(2)O.	GO:0007568 developmental processGO:0006096 cellular processGO:0042493 response to stimulusGO:0043403 developmental process	GO:0005829 (cytoplasm, intracellular) GO:0016020 (other) GO:0000015 (macromolecular complex, intracellular) GO:0005886 (plasma membrane, cell periphery)	GO:0000287 (binding, ion binding) GO:0004634 (catalytic activity, lyase activity) GO:0046982 (binding, protein binding) GO:0042803 (binding, protein binding)	○	●	●	○	○	○	○	○	○	○	●	○	○	○	○	○	○	○	○	○	○	●	○	○	○	○	●	●	●	○	●	●	○	○	○	○	○	○	○	○	○
NCOAT_MOUSE	Q9EQQ9	Protein O-GlcNAcase	Oga	Cleaves GlcNAc but not GalNAc from O-glycosylated proteins. Can use p-nitrophenyl-beta-GlcNAc and 4-methylumbelliferone-GlcNAc as substrates but not p-nitrophenyl-beta-GalNAc or p-nitrophenyl-alpha-GlcNAc (in vitro) (PubMed:16517082). Does not bind acetyl-CoA and does not have histone acetyltransferase activity.	[Protein]-3-O-(N-acetyl-beta-D-glucosaminyl)-L-threonine + H(2)O = [protein]-L-threonine + N-acetyl-D-glucosamine.	GO:0046060 cellular processGO:0009100 cellular processGO:0006044 metabolic processGO:0070265 cellular processGO:0010616 regulationGO:0060051 regulationGO:0051928 regulationGO:0010524 regulationGO:0031343 regulationGO:0051054 regulationGO:0046326 regulationGO:0060124 regulationGO:0032024 regulationGO:0051901 regulationGO:0043243 regulationGO:0045862 regulationGO:0006517 cellular processGO:0006612 …	GO:0005829 (cytoplasm, intracellular) GO:0005739 (mitochondria, intracellular) GO:0005634 (nucleus, intracellular)	GO:0016231 (catalytic activity, hydrolase activity) GO:0004402 (catalytic activity, transferase activity)	○	●	○	○	○	○	●	●	●	○	○	○	○	○	○	○	○	●	●	○	○	○	○	○	○	○	○	●	○	○	○	●	○	○	○	○	○	○	○	○	○
BASP1_MOUSE	Q91XV3	Brain acid soluble protein 1	Basp1			GO:0072112 cellular processGO:0045892 regulation	GO:0030054 (other) GO:0008180 (nucleus, intracellular) GO:0005737 (cytoplasm, intracellular) GO:0030426 (other, cell projection) GO:0016607 (nucleus, intracellular) GO:0005634 (nucleus, intracellular) GO:0005886 (plasma membrane, cell periphery)	GO:0019904 (binding, protein binding) GO:0003714 (transcription factor activity, protein binding, transcription factor activity, transcription factor binding) GO:0044212 (binding, heterocyclic compound binding)	○	●	○	○	○	○	○	○	●	○	○	○	○	○	○	○	○	○	●	○	○	●	○	○	○	○	○	●	●	○	●	○	○	○	○	○	○	○	○	○	●
C1TC_MOUSE	Q922D8	C-1-tetrahydrofolate synthase, cytoplasmic	Mthfd1		ATP + formate + tetrahydrofolate = ADP + phosphate + 10-formyltetrahydrofolate.	GO:0009257 cellular processGO:0007507 developmental processGO:0000105 cellular processGO:0009086 cellular processGO:0006555 cellular processGO:0001843 developmental processGO:0001780 regulationGO:0006730 cellular processGO:0009113 cellular processGO:0006164 cellular processGO:0009070 cellular processGO:0009069 cellular processGO:0061053 developmental processGO:0035999 cellular processGO:0019346 c…	GO:0005829 (cytoplasm, intracellular) GO:0005739 (mitochondria, intracellular)	GO:0005524 (binding, carbohydrate derivative binding) GO:0004329 (catalytic activity, ligase activity) GO:0004477 (catalytic activity, hydrolase activity) GO:0004487 (catalytic activity, oxidoreductase activity) GO:0004488 (catalytic activity, oxidoreductase activity) GO:0004486 (catalytic activity, oxidoreductase activity)	○	●	●	○	○	○	○	○	●	○	○	○	○	○	○	○	○	●	○	○	○	○	○	○	○	○	○	●	○	○	●	●	○	○	○	○	○	○	○	○	○
CALB2_MOUSE	Q08331	Calretinin	Calb2	Calretinin is a calcium-binding protein which is abundant in auditory neurons.		GO:0051480 regulation	GO:0005737 (cytoplasm, intracellular) GO:0005829 (cytoplasm, intracellular) GO:0005921 (other, cell-cell junction) GO:0043005 (other, cell projection) GO:0005634 (nucleus, intracellular) GO:0045202 (other)	GO:0005509 (binding, ion binding)	○	○	○	○	○	○	○	○	●	○	○	○	○	○	○	○	○	○	●	○	○	○	○	○	○	○	○	●	●	○	●	○	○	○	○	○	○	○	○	○	○
CLIP1_MOUSE	Q922J3	CAP-Gly domain-containing linker protein 1	Clip1	Binds to the plus end of microtubules and regulates the dynamics of the microtubule cytoskeleton. Promotes microtubule growth and microtubule bundling. Links cytoplasmic vesicles to microtubules and thereby plays an important role in intracellular vesicle trafficking. Plays a role macropinocytosis and endosome trafficking.		GO:0001578 cellular component organization or biogenesisGO:0031116 regulationGO:0044861 cellular component organization or biogenesis	GO:0005813 (cytoskeleton, intracellular) GO:0030659 (other intracellular organelles, intracellular) GO:0044354 (endosome, endomembrane system) GO:0005874 (cytoskeleton, intracellular) GO:0015630 (cytoskeleton, intracellular) GO:0035371 (cytoskeleton, intracellular) GO:0005635 (nucleus, endomembrane system) GO:0001726 (other, cell leading edge)	GO:0042802 (binding, protein binding) GO:0008017 (binding, protein binding) GO:0051010 (binding, protein binding) GO:0015631 (binding, protein binding) GO:0008270 (binding, ion binding)	○	○	○	○	○	○	○	○	●	○	○	●	●	○	○	○	○	○	●	○	●	○	○	○	●	○	○	○	●	○	●	○	○	○	○	○	○	○	○	○	○
MTR1_MOUSE	Q9DBC3	Cap-specific mRNA (nucleoside-2'-O-)-methyltransferase 1	Cmtr1	Lipid phosphatase that has high specificity for phosphatidylinositol 3-phosphate and has no activity with phosphatidylinositol 4-phosphate, phosphatidylinositol (4,5)-bisphosphate and phosphatidylinositol (3,4,5)-trisphosphate (PubMed:12217958). Activity with phosphatidylinositol (3,5)-bisphosphate is controversial; it has been shown for the human ortholog (By similarity). In contrast, PubMed:122…	1-phosphatidyl-1D-myo-inositol 3-phosphate + H(2)O = 1-phosphatidyl-1D-myo-inositol + phosphate.	GO:0006370 cellular processGO:0097309 cellular processGO:0080009 cellular processGO:0046856 cellular processGO:0060304 regulation	GO:0005829 (cytoplasm, intracellular) GO:0005654 (nucleus, intracellular) GO:0005634 (nucleus, intracellular) GO:0005737 (cytoplasm, intracellular) GO:0005886 (plasma membrane, cell periphery)	GO:0004483 (catalytic activity, transferase activity) GO:0003676 (binding, heterocyclic compound binding) GO:0052629 (catalytic activity, hydrolase activity) GO:0004438 (catalytic activity, hydrolase activity) GO:0042803 (binding, protein binding) GO:0004725 (catalytic activity, hydrolase activity)	○	●	○	○	○	○	○	○	●	○	○	○	○	○	○	○	○	○	●	○	○	●	○	○	○	○	○	●	○	○	●	●	○	○	○	○	○	○	○	○	○
CNRP1_MOUSE	Q5M8N0	CB1 cannabinoid receptor-interacting protein 1	Cnrip1	Suppresses cannabinoid receptor CNR1-mediated tonic inhibition of voltage-gated calcium channels.		GO:2000272 regulationGO:0010469 regulation	GO:0005737 (cytoplasm, intracellular) GO:0043209 (other, myelin sheath) GO:0005886 (plasma membrane, cell periphery)	GO:0008022 (binding, protein binding) GO:0031718 (binding, protein binding)	○	○	○	○	○	○	○	○	●	○	○	○	○	○	○	○	○	○	○	○	○	●	○	○	○	○	○	●	●	○	●	○	○	○	○	○	○	○	○	○	○
CNOT7_MOUSE	Q60809	CCR4-NOT transcription complex subunit 7	Cnot7	Has 3'-5' poly(A) exoribonuclease activity for synthetic poly(A) RNA substrate. Its function seems to be partially redundant with that of CNOT8. Catalytic component of the CCR4-NOT complex which is one of the major cellular mRNA deadenylases and is linked to various cellular processes including bulk mRNA degradation, miRNA-mediated repression, translational repression during translational initiat…	Exonucleolytic cleavage of poly(A) to 5'-AMP.	GO:0033962 cellular component organization or biogenesisGO:0000290 cellular processGO:0051607 immune system processGO:0043928 cellular processGO:0031047 regulationGO:0008285 regulationGO:0010629 regulationGO:0000122 regulationGO:0045892 regulationGO:0017148 regulationGO:0060339 regulationGO:0000289 cellular processGO:0008284 regulationGO:0061014 regulationGO:1900153 regulationGO:0060213 regulatio…	GO:0030014 (macromolecular complex, intracellular) GO:0030015 (macromolecular complex, intracellular) GO:0005737 (cytoplasm, intracellular) GO:0075341 (nucleus, host) GO:0016604 (nucleus, intracellular) GO:0016607 (nucleus, intracellular) GO:0005634 (nucleus, intracellular) GO:0000932 (nucleus, intracellular)	GO:0000175 (catalytic activity, hydrolase activity) GO:0004532 (catalytic activity, hydrolase activity) GO:0046872 (binding, ion binding) GO:0004535 (catalytic activity, hydrolase activity) GO:0003723 (binding, heterocyclic compound binding) GO:0008134 (binding, protein binding) GO:0001191 (transcription factor activity, protein binding, transcription factor activity, transcription factor binding)	○	●	○	○	●	○	○	○	●	○	○	●	○	○	○	○	○	○	●	○	○	○	○	○	○	○	●	●	○	○	●	●	○	○	○	○	○	○	○	○	●
CADM1_MOUSE	Q8R5M8	Cell adhesion molecule 1	Cadm1	Mediates homophilic cell-cell adhesion in a Ca(2+)-independent manner. Also mediates heterophilic cell-cell adhesion with CADM3 and NECTIN3 in a Ca(2+)-independent manner. Acts as a tumor suppressor in non-small-cell lung cancer (NSCLC) cells. Interaction with CRTAM promotes natural killer (NK) cell cytotoxicity and interferon-gamma (IFN-gamma) secretion by CD8+ cells in vitro as well as NK cell-…		GO:0006915 cellular processGO:0060348 developmental processGO:0016338 interaction with cells and organismsGO:0007155 interaction with cells and organismsGO:0030154 cellular processGO:0008037 cellular processGO:0051606 response to stimulusGO:0007157 interaction with cells and organismsGO:0007156 interaction with cells and organismsGO:0002376 immune system processGO:0001889 developmental processGO:…	GO:0030424 (other, cell projection) GO:0016323 (plasma membrane, cell periphery) GO:0070852 (other, cell projection) GO:0005913 (other, anchoring junction) GO:0005911 (other, cell-cell junction) GO:0030425 (other, cell projection) GO:0005887 (plasma membrane, cell periphery) GO:0043005 (other, cell projection) GO:0005886 (plasma membrane, cell periphery) GO:0014069 (other, postsynapse) GO:0045202…	GO:0050839 (binding, protein binding) GO:0030165 (binding, protein binding) GO:0042803 (binding, protein binding) GO:0005102 (binding, protein binding)	○	●	●	○	●	●	○	○	●	○	●	●	○	○	○	○	○	○	○	○	○	●	○	○	●	○	○	○	●	○	●	○	○	○	○	○	○	○	○	○	○
AP180_MOUSE	Q61548	Clathrin coat assembly protein AP180	Snap91	Adaptins are components of the adaptor complexes which link clathrin to receptors in coated vesicles. Clathrin-associated protein complexes are believed to interact with the cytoplasmic tails of membrane proteins, leading to their selection and concentration. Binding of AP180 to clathrin triskelia induces their assembly into 60-70 nm coats.					○	○	○	○	○	○	○	○	○	○	○	○	○	○	○	○	○	○	○	○	○	○	○	○	○	○	○	○	○	○	○	○	○	○	○	○	○	○	○	○	○
CLAP2_MOUSE	Q8BRT1	CLIP-associating protein 2	Clasp2	Microtubule plus-end tracking protein that promotes the stabilization of dynamic microtubules. Involved in the nucleation of noncentrosomal microtubules originating from the trans-Golgi network (TGN). Required for the polarization of the cytoplasmic microtubule arrays in migrating cells towards the leading edge of the cell. May act at the cell cortex to enhance the frequency of rescue of depolyme…					○	○	○	○	○	○	○	○	○	○	○	○	○	○	○	○	○	○	○	○	○	○	○	○	○	○	○	○	○	○	○	○	○	○	○	○	○	○	○	○	○
CSRP1_MOUSE	P97315	Cysteine and glycine-rich protein 1	Csrp1	Could play a role in neuronal development.		GO:0030036 cellular component organization or biogenesis	GO:0015629 (cytoskeleton, intracellular) GO:0005654 (nucleus, intracellular) GO:0005634 (nucleus, intracellular)	GO:0046872 (binding, ion binding)	○	○	○	○	○	○	○	○	○	○	○	●	○	○	○	○	○	○	●	○	●	○	○	○	○	○	○	○	○	○	●	○	○	○	○	○	○	○	○	○	○
CNDP2_MOUSE	Q9D1A2	Cytosolic non-specific dipeptidase	Cndp2	Hydrolyzes a variety of dipeptides including L-carnosine but has a strong preference for Cys-Gly. Catalyzes the production of N-lactoyl-amino acids from lactate and amino acids by reverse proteolysis.	Hydrolysis of dipeptides, preferentially hydrophobic dipeptides including prolyl amino acids.	GO:0006508 metabolic process	GO:0005829 (cytoplasm, intracellular) GO:0005654 (nucleus, intracellular)	GO:0103046 (catalytic activity, hydrolase activity) GO:0004180 (catalytic activity, hydrolase activity) GO:0102008 (catalytic activity, hydrolase activity) GO:0016805 (catalytic activity, hydrolase activity) GO:0046872 (binding, ion binding) GO:0008237 (catalytic activity, hydrolase activity) GO:0008233 (catalytic activity, hydrolase activity)	○	○	○	○	○	○	○	●	○	○	○	○	○	○	○	○	○	○	●	○	○	○	○	○	○	○	○	●	○	○	●	●	○	○	○	○	○	○	○	○	○
DSG1C_MOUSE	Q7TSF0	Desmoglein-1-gamma	Dsg1c	Component of intercellular desmosome junctions. Involved in the interaction of plaque proteins and intermediate filaments mediating cell-cell adhesion.		GO:0007156 interaction with cells and organisms	GO:0030057 (other, anchoring junction) GO:0016021 (other, membrane part) GO:0005886 (plasma membrane, cell periphery)	GO:0005509 (binding, ion binding)	○	○	○	○	○	●	○	○	○	○	○	○	○	○	○	○	○	○	○	○	○	●	○	○	○	○	○	○	●	○	●	○	○	○	○	○	○	○	○	○	○
DLG4_MOUSE	Q62108	Disks large homolog 4	Dlg4	Interacts with the cytoplasmic tail of NMDA receptor subunits and shaker-type potassium channels. Required for synaptic plasticity associated with NMDA receptor signaling. Overexpression or depletion of DLG4 changes the ratio of excitatory to inhibitory synapses in hippocampal neurons. May reduce the amplitude of ASIC3 acid-evoked currents by retaining the channel intracellularly. May regulate th…		GO:0097113 cellular component organization or biogenesisGO:0035865 cellular processGO:0060997 cellular component organization or biogenesisGO:0045184 localizationGO:0045197 cellular processGO:0007626 behaviorGO:0035641 behaviorGO:0002091 regulationGO:0050885 interaction with cells and organismsGO:0007204 regulationGO:2000463 regulationGO:0061098 regulationGO:0050806 regulationGO:0098970 regulatio…	GO:0032281 (plasma membrane, cell periphery) GO:0016323 (plasma membrane, cell periphery) GO:0030054 (other) GO:0071944 (other, cell periphery) GO:0044300 (other, cell projection) GO:0030863 (cytoskeleton, cell periphery) GO:0005737 (cytoplasm, intracellular) GO:0030425 (other, cell projection) GO:0032839 (cytoplasm, cell projection) GO:0043197 (other, cell projection) GO:0005783 (er, endomembran…	GO:0033130 (binding, protein binding) GO:0031697 (binding, protein binding) GO:0031698 (binding, protein binding) GO:0031748 (binding, protein binding) GO:0005109 (binding, protein binding) GO:0035254 (binding, protein binding) GO:0004385 (catalytic activity, transferase activity) GO:0035255 (binding, protein binding) GO:0019900 (binding, protein binding) GO:0019894 (binding, protein binding) GO:…	○	●	○	○	○	●	●	○	●	○	●	●	○	○	○	○	●	○	○	○	●	●	○	○	●	○	○	●	●	○	●	●	○	○	●	○	○	○	○	○	○
TOP1_MOUSE	Q04750	DNA topoisomerase 1	Top1	Releases the supercoiling and torsional tension of DNA introduced during the DNA replication and transcription by transiently cleaving and rejoining one strand of the DNA duplex. Introduces a single-strand break via transesterification at a target site in duplex DNA. The scissile phosphodiester is attacked by the catalytic tyrosine of the enzyme, resulting in the formation of a DNA-(3'-phosphotyr…	ATP-independent breakage of single-stranded DNA, followed by passage and rejoining.	GO:0006338 cellular component organization or biogenesisGO:0007059 cellular processGO:0032922 regulationGO:0006260 cellular processGO:0006265 cellular component organization or biogenesisGO:0040016 cellular processGO:0018105 cellular processGO:0042493 response to stimulusGO:0009303 cellular process	GO:0005737 (cytoplasm, intracellular) GO:0001651 (nucleus, intracellular) GO:0009330 (macromolecular complex, intracellular) GO:0001650 (nucleus, intracellular) GO:0005730 (nucleus, intracellular) GO:0005654 (nucleus, intracellular) GO:0005634 (nucleus, intracellular) GO:0000932 (nucleus, intracellular) GO:0043204 (other, cell body) GO:0032993 (macromolecular complex, protein-DNA complex) GO:0031…	GO:0005524 (binding, carbohydrate derivative binding) GO:0003682 (binding, chromatin binding) GO:0031490 (binding, chromatin binding) GO:0003677 (binding, heterocyclic compound binding) GO:0003917 (catalytic activity, isomerase activity) GO:0003690 (binding, heterocyclic compound binding) GO:0019904 (binding, protein binding) GO:0004674 (catalytic activity, transferase activity) GO:0044877 (bindi…	○	●	○	○	○	○	○	○	●	○	●	●	○	●	○	○	○	○	●	○	○	○	○	○	○	○	●	●	●	○	●	●	○	○	○	○	○	○	○	○	○
ECI2_MOUSE	Q9WUR2	Enoyl-CoA delta isomerase 2, mitochondrial	Eci2	Able to isomerize both 3-cis and 3-trans double bonds into the 2-trans form in a range of enoyl-CoA species (PubMed:24344334). Has a preference for 3-trans substrates (By similarity).	A (3E)-alk-3-enoyl-CoA = a (2E)-alk-2-enoyl-CoA.	GO:0006635 cellular processGO:0009062 cellular process	GO:0043231 (other intracellular organelles, intracellular) GO:0005739 (mitochondria, intracellular) GO:0005654 (nucleus, intracellular) GO:0005782 (peroxisome/microbody, intracellular) GO:0005777 (peroxisome/microbody, intracellular)	GO:0004165 (catalytic activity, isomerase activity) GO:0000062 (binding, cofactor binding) GO:0016863 (catalytic activity, isomerase activity) GO:0005102 (binding, protein binding)	○	●	○	○	○	○	○	○	○	○	○	○	○	○	○	○	○	●	●	●	○	○	○	○	●	○	○	○	○	○	●	●	○	○	○	○	○	○	○	○	○
SSRP1_MOUSE	Q08943	FACT complex subunit SSRP1	Ssrp1	Component of the FACT complex, a general chromatin factor that acts to reorganize nucleosomes. The FACT complex is involved in multiple processes that require DNA as a template such as mRNA elongation, DNA replication and DNA repair. During transcription elongation the FACT complex acts as a histone chaperone that both destabilizes and restores nucleosomal structure. It facilitates the passage of…		GO:0006281 cellular processGO:0006260 cellular processGO:0006355 regulationGO:0006351 cellular process	GO:0005694 (chromosome, intracellular) GO:0005730 (nucleus, intracellular)	GO:0003682 (binding, chromatin binding) GO:0003677 (binding, heterocyclic compound binding)	○	●	○	○	○	○	○	○	●	○	○	○	○	●	○	○	○	○	●	○	○	○	○	○	○	○	○	○	○	○	●	○	○	○	○	○	○	○	○	○	○
FERM2_MOUSE	Q8CIB5	Fermitin family homolog 2	Fermt2	Scaffolding protein that enhances integrin activation mediated by TLN1 and/or TLN2, but activates integrins only weakly by itself. Binds to membranes enriched in phosphoinositides. Enhances integrin-mediated cell adhesion onto the extracellular matrix and cell spreading; this requires both its ability to interact with integrins and with phospholipid membranes. Required for the assembly of focal a…		GO:0007160 interaction with cells and organismsGO:0048041 interaction with cells and organismsGO:0033622 cellular component organization or biogenesisGO:0007229 regulationGO:0072657 localizationGO:0008360 regulationGO:0034446 interaction with cells and organismsGO:0007179 regulationGO:0016055 regulation	GO:0005938 (cytoplasm, cell periphery) GO:0009986 (cell surface, cell surface) GO:0005737 (cytoplasm, intracellular) GO:0005856 (cytoskeleton, intracellular) GO:0031234 (plasma membrane, cell periphery) GO:0005925 (other, anchoring junction) GO:0031674 (other intracellular organelles, intracellular) GO:0031258 (plasma membrane, cell leading edge) GO:0005654 (nucleus, intracellular) GO:0005634 (nu…	GO:0051015 (binding, macromolecular complex binding) GO:0005547 (binding, ion binding)	○	○	○	○	○	●	●	○	●	○	○	●	○	○	○	○	○	○	●	○	●	●	●	○	●	○	○	●	●	○	●	○	○	○	○	○	○	○	○	○	○
LEGLA_MOUSE	Q8VED9	Galectin-related protein	Lgalsl	Does not bind lactose, and may not bind carbohydrates.			GO:0005622 (other, intracellular)	GO:0030246 (binding, carbohydrate binding)	○	○	○	○	○	○	○	○	○	○	○	○	○	○	○	○	○	○	○	○	○	○	○	○	○	○	○	○	●	○	●	○	○	○	○	○	○	○	○	○	○
SNAG_MOUSE	Q9CWZ7	Gamma-soluble NSF attachment protein	Napg	Required for vesicular transport between the endoplasmic reticulum and the Golgi apparatus.		GO:0006886 localizationGO:0061025 cellular component organization or biogenesisGO:0016192 localization	GO:0005739 (mitochondria, intracellular) GO:0043209 (other, myelin sheath) GO:0031201 (macromolecular complex, intracellular) GO:0005774 (other intracellular organelles, intracellular)	GO:0005483 (binding, protein binding) GO:0019905 (binding, protein binding)	○	○	○	○	○	○	●	○	○	○	○	●	○	○	○	○	○	●	○	○	○	○	○	○	●	○	●	○	●	○	●	○	○	○	○	○	○	○	○	○	○
GEPH_MOUSE	Q8BUV3	Gephyrin	Gphn	Microtubule-associated protein involved in membrane protein-cytoskeleton interactions. It is thought to anchor the inhibitory glycine receptor (GLYR) to subsynaptic microtubules. Catalyzes two steps in the biosynthesis of the molybdenum cofactor. In the first step, molybdopterin is adenylated. Subsequently, molybdate is inserted into adenylated molybdopterin and AMP is released.	Adenylyl-molybdopterin + molybdate = molybdenum cofactor + AMP.	GO:0045184 localizationGO:0007529 cellular component organization or biogenesisGO:0097112 cellular component organization or biogenesisGO:0072579 cellular component organization or biogenesisGO:0098880 cellular component organization or biogenesisGO:0006777 cellular processGO:0018315 cellular processGO:0032324 cellular processGO:0098970 regulationGO:0051260 cellular component organization or biog…	GO:0030054 (other) GO:0005737 (cytoplasm, intracellular) GO:0005856 (cytoskeleton, intracellular) GO:0030425 (other, cell projection) GO:0031234 (plasma membrane, cell periphery) GO:0019897 (plasma membrane, cell periphery) GO:0060077 (other, inhibitory synapse) GO:0005622 (other, intracellular) GO:0043025 (other, cell body) GO:0098794 (other, postsynapse) GO:0045211 (plasma membrane, cell periph…	GO:0005524 (binding, carbohydrate derivative binding) GO:0008092 (binding, protein binding) GO:0046872 (binding, ion binding) GO:0061598 (catalytic activity, transferase activity) GO:0043546 (binding, cofactor binding) GO:0061599 (catalytic activity, transferase activity) GO:0008940 (catalytic activity, oxidoreductase activity) GO:0042803 (binding, protein binding) GO:0032947 (binding, protein bi…	○	●	○	○	○	○	●	○	●	○	●	●	○	○	○	○	○	○	○	○	●	●	○	○	○	○	○	●	●	○	●	●	○	○	●	○	○	○	○	○	○
GFAP_MOUSE	P03995	Glial fibrillary acidic protein	Gfap	GFAP, a class-III intermediate filament, is a cell-specific marker that, during the development of the central nervous system, distinguishes astrocytes from other glial cells.		GO:0014002 cellular processGO:0060020 cellular processGO:0030198 cellular component organization or biogenesisGO:0045109 cellular component organization or biogenesisGO:0045103 cellular processGO:0060291 regulationGO:0010977 regulationGO:0031102 cellular component organization or biogenesisGO:0060252 regulationGO:0010625 regulationGO:1904714 regulationGO:0051580 regulationGO:0009611 response to s…	GO:0097450 (other, cell projection) GO:0097449 (other, cell projection) GO:0044297 (other, cell body) GO:0042995 (other, cell projection) GO:0005737 (cytoplasm, intracellular) GO:0098574 (other intracellular organelles, intracellular) GO:0097386 (other, cell projection) GO:0005882 (cytoskeleton, intracellular) GO:0045111 (cytoskeleton, intracellular) GO:0005622 (other, intracellular) GO:0016020 (…	GO:0042802 (binding, protein binding) GO:0005178 (binding, macromolecular complex binding) GO:0019900 (binding, protein binding) GO:0005200 (structural molecule activity, structural constituent of cytoskeleton) GO:0005198 (structural molecule activity)	○	●	○	○	○	○	○	○	●	○	●	●	○	○	○	○	○	○	○	○	●	○	○	○	●	○	○	●	●	○	●	○	○	○	●	○	○	○	○	○	○
G6PI_MOUSE	P06745	Glucose-6-phosphate isomerase	Gpi	Besides it's role as a glycolytic enzyme, mammalian GPI can function as a tumor-secreted cytokine and an angiogenic factor (AMF) that stimulates endothelial cell motility. GPI is also a neurotrophic factor (Neuroleukin) for spinal and sensory neurons.	D-glucose 6-phosphate = D-fructose 6-phosphate.	GO:0046185 cellular processGO:0061621 cellular processGO:0005975 metabolic processGO:0034101 regulationGO:0006094 metabolic processGO:0051156 cellular processGO:0042593 regulationGO:0006096 cellular processGO:0061620 cellular processGO:0001701 developmental processGO:0007611 behaviorGO:0001707 developmental processGO:0019242 cellular processGO:0043154 regulationGO:0043524 regulationGO:0010595 reg…	GO:0060170 (plasma membrane, cell periphery) GO:0005737 (cytoplasm, intracellular) GO:0005829 (cytoplasm, intracellular) GO:0005615 (extracellular, extracellular region part) GO:0043209 (other, myelin sheath) GO:0043005 (other, cell projection) GO:0005654 (nucleus, intracellular) GO:0005886 (plasma membrane, cell periphery)	GO:0005125 (binding, protein binding) GO:0004347 (catalytic activity, isomerase activity) GO:0008083 (binding, protein binding) GO:0016866 (catalytic activity, isomerase activity) GO:0048029 (binding, carbohydrate binding) GO:0031625 (binding, protein binding)	○	●	●	○	○	○	○	●	●	○	●	●	○	○	○	○	○	○	●	○	○	●	○	●	○	○	○	●	●	○	●	●	○	○	○	○	○	○	○	○	○
GCSP_MOUSE	Q91W43	Glycine dehydrogenase (decarboxylating), mitochondrial	Gldc	The glycine cleavage system catalyzes the degradation of glycine. The P protein (GLDC) binds the alpha-amino group of glycine through its pyridoxal phosphate cofactor; CO(2) is released and the remaining methylamine moiety is then transferred to the lipoamide cofactor of the H protein (GCSH) (By similarity).	Glycine + [glycine-cleavage complex H protein]-N(6)-lipoyl-L-lysine = [glycine-cleavage complex H protein]-S-aminomethyl-N(6)-dihydrolipoyl-L-lysine + CO(2).	GO:1990830 cellular processGO:0006546 cellular processGO:0019464 cellular processGO:1903442 response to stimulusGO:0036255 response to stimulus	GO:0005960 (macromolecular complex, intracellular) GO:0005739 (mitochondria, intracellular) GO:0005634 (nucleus, intracellular) GO:0005886 (plasma membrane, cell periphery)	GO:0019899 (binding, protein binding) GO:0016594 (binding, ion binding) GO:0004375 (catalytic activity, oxidoreductase activity) GO:0016829 (catalytic activity, lyase activity) GO:0046983 (binding, protein binding) GO:0042803 (binding, protein binding) GO:0070280 (binding, heterocyclic compound binding) GO:0030170 (binding, cofactor binding)	○	●	○	○	○	○	○	○	○	○	●	○	○	○	○	○	○	●	●	○	○	●	○	○	○	○	●	○	○	○	●	●	○	○	○	○	○	○	○	○	○
SYG_MOUSE	Q9CZD3	Glycine--tRNA ligase	Gars	Catalyzes the ligation of glycine to the 3'-end of its cognate tRNA. Is also able produce diadenosine tetraphosphate (Ap4A), a universal pleiotropic signaling molecule needed for cell regulation pathways, by direct condensation of 2 ATPs (By similarity).	P(1),P(4)-bis(5'-guanosyl) tetraphosphate + H(2)O = GTP + GMP.	GO:0015966 cellular processGO:0006426 cellular processGO:0070150 cellular processGO:0006418 cellular process	GO:0030424 (other, cell projection) GO:0005829 (cytoplasm, intracellular) GO:0070062 (extracellular, extracellular exosome) GO:0005739 (mitochondria, intracellular) GO:0030141 (other intracellular organelles, endomembrane system)	GO:0005524 (binding, carbohydrate derivative binding) GO:0004081 (catalytic activity, hydrolase activity) GO:0004820 (catalytic activity, ligase activity) GO:0042802 (binding, protein binding) GO:0046983 (binding, protein binding)	○	●	○	○	○	○	○	○	○	○	○	○	○	○	○	○	○	●	○	○	○	○	○	●	●	○	○	●	●	○	●	●	○	○	○	○	○	○	○	○	○
GRHPR_MOUSE	Q91Z53	Glyoxylate reductase/hydroxypyruvate reductase	Grhpr	Enzyme with hydroxy-pyruvate reductase, glyoxylate reductase and D-glycerate dehydrogenase enzymatic activities. Reduces hydroxypyruvate to D-glycerate, glyoxylate to glycolate oxidizes D-glycerate to hydroxypyruvate (By similarity).	D-glycerate + NAD(P)(+) = hydroxypyruvate + NAD(P)H.	GO:0043648 cellular processGO:0007588 interaction with cells and organismsGO:0046487 cellular processGO:0055114 metabolic processGO:0051259 cellular component organization or biogenesis	GO:0005737 (cytoplasm, intracellular) GO:0005829 (cytoplasm, intracellular)	GO:0031406 (binding, ion binding) GO:0008465 (catalytic activity, oxidoreductase activity) GO:0030267 (catalytic activity, oxidoreductase activity) GO:0016618 (catalytic activity, oxidoreductase activity) GO:0051287 (binding, cofactor binding) GO:0050661 (binding, cofactor binding) GO:0070402 (binding, cofactor binding) GO:0042803 (binding, protein binding)	○	●	○	○	○	●	○	●	○	○	○	●	○	○	○	○	○	○	○	○	○	○	○	○	○	○	○	●	○	○	●	●	○	○	○	○	○	○	○	○	○
GPSM2_MOUSE	Q8VDU0	G-protein-signaling modulator 2	Gpsm2	Plays an important role in mitotic spindle pole organization via its interaction with NUMA1 (PubMed:21816348). Required for cortical dynein-dynactin complex recruitment during metaphase (By similarity). Plays a role in metaphase spindle orientation (By similarity). Plays an important role in asymmetric cell divisions (PubMed:12571286, PubMed:21816348). Has guanine nucleotide dissociation inhibito…		GO:0051301 cellular processGO:0000132 cellular component organization or biogenesisGO:0051661 regulationGO:0007052 cellular component organization or biogenesisGO:1904778 regulationGO:1905832 regulationGO:0031291 regulationGO:0060236 regulation	GO:0005938 (cytoplasm, cell periphery) GO:0099738 (cytoplasm, cell periphery) GO:0005813 (cytoskeleton, intracellular) GO:0005737 (cytoplasm, intracellular) GO:0005829 (cytoplasm, intracellular) GO:0097575 (cytoplasm, cell periphery) GO:0016328 (plasma membrane, cell periphery) GO:0097431 (cytoskeleton, intracellular) GO:0032991 (macromolecular complex)	GO:0070840 (binding, macromolecular complex binding) GO:0001965 (binding, protein binding) GO:0005092 (molecular function regulator, enzyme regulator activity) GO:0042802 (binding, protein binding) GO:0000166 (binding, heterocyclic compound binding) GO:0008022 (binding, protein binding) GO:0019904 (binding, protein binding) GO:0043621 (binding, protein binding)	○	●	○	○	○	○	○	○	●	○	○	●	○	○	○	○	○	○	○	○	●	●	○	○	○	○	●	●	○	○	●	○	○	○	○	○	○	○	○	○	●
HDAC2_MOUSE	P70288	Histone deacetylase 2	Hdac2	Responsible for the deacetylation of lysine residues on the N-terminal part of the core histones (H2A, H2B, H3 and H4). Histone deacetylation gives a tag for epigenetic repression and plays an important role in transcriptional regulation, cell cycle progression and developmental events. Histone deacetylases act via the formation of large multiprotein complexes (By similarity). Forms transcription…	Hydrolysis of an N(6)-acetyl-lysine residue of a histone to yield a deacetylated histone.				○	○	○	○	○	○	○	○	○	○	○	○	○	○	○	○	○	○	○	○	○	○	○	○	○	○	○	○	○	○	○	○	○	○	○	○	○	○	○	○	○
RBBP4_MOUSE	Q60972	Histone-binding protein RBBP4	Rbbp4	Core histone-binding subunit that may target chromatin assembly factors, chromatin remodeling factors and histone deacetylases to their histone substrates in a manner that is regulated by nucleosomal DNA. Component of several complexes which regulate chromatin metabolism. These include the chromatin assembly factor 1 (CAF-1) complex, which is required for chromatin assembly following DNA replicat…		GO:0007049 cellular processGO:0031497 cellular component organization or biogenesisGO:0006338 cellular component organization or biogenesisGO:0006260 cellular processGO:0006335 cellular component organization or biogenesisGO:0006336 cellular component organization or biogenesisGO:0006355 regulationGO:0006351 cellular process	GO:0033186 (macromolecular complex, protein complex) GO:0005829 (cytoplasm, intracellular) GO:0035098 (nucleus, intracellular) GO:0000790 (chromosome, intracellular) GO:0005654 (nucleus, intracellular) GO:0005634 (nucleus, intracellular) GO:0016581 (nucleus, intracellular) GO:0016589 (nucleus, intracellular) GO:0032991 (macromolecular complex)	GO:0042826 (binding, protein binding) GO:0000978 (binding, heterocyclic compound binding)	○	●	○	○	○	○	○	○	●	○	○	●	○	●	○	○	○	○	●	○	○	○	○	○	○	○	●	●	○	○	●	○	○	○	○	○	○	○	○	○	○
IVD_MOUSE	Q9JHI5	Isovaleryl-CoA dehydrogenase, mitochondrial	Ivd		Isovaleryl-CoA + electron-transfer flavoprotein = 3-methylcrotonyl-CoA + reduced electron-transfer flavoprotein.	GO:0033539 cellular processGO:0006552 cellular process	GO:0005759 (mitochondria, intracellular) GO:0031966 (mitochondria, envelope) GO:0005739 (mitochondria, intracellular) GO:0005654 (nucleus, intracellular)	GO:0050660 (binding, cofactor binding) GO:0008470 (catalytic activity, oxidoreductase activity)	○	●	○	○	○	○	○	○	○	○	○	○	○	○	○	○	○	●	●	○	○	○	○	○	○	○	○	○	○	○	●	●	○	○	○	○	○	○	○	○	○
LC7L3_MOUSE	Q5SUF2	Luc7-like protein 3	Luc7l3	Binds cAMP regulatory element DNA sequence. May play a role in RNA splicing (By similarity).		GO:0006376 cellular component organization or biogenesisGO:0008380 cellular process	GO:0016607 (nucleus, intracellular) GO:0005654 (nucleus, intracellular) GO:0005634 (nucleus, intracellular) GO:0005685 (nucleus, intracellular) GO:0071004 (nucleus, intracellular)	GO:0003677 (binding, heterocyclic compound binding) GO:0003729 (binding, heterocyclic compound binding)	○	●	○	○	○	○	○	○	○	○	○	●	○	○	○	○	○	○	●	○	○	○	○	○	○	○	○	○	○	○	●	○	○	○	○	○	○	○	○	○	○
MIF_MOUSE	P34884	Macrophage migration inhibitory factor	Mif	Pro-inflammatory cytokine. Involved in the innate immune response to bacterial pathogens. The expression of MIF at sites of inflammation suggests a role as mediator in regulating the function of macrophages in host defense. Counteracts the anti-inflammatory activity of glucocorticoids. Has phenylpyruvate tautomerase and dopachrome tautomerase activity (in vitro), but the physiological substrate i…	L-dopachrome = 5,6-dihydroxyindole-2-carboxylate.				○	○	○	○	○	○	○	○	○	○	○	○	○	○	○	○	○	○	○	○	○	○	○	○	○	○	○	○	○	○	○	○	○	○	○	○	○	○	○	○	○
MASP1_MOUSE	P98064	Mannan-binding lectin serine protease 1	Masp1	Functions in the lectin pathway of complement, which performs a key role in innate immunity by recognizing pathogens through patterns of sugar moieties and neutralizing them. The lectin pathway is triggered upon binding of mannan-binding lectin (MBL) and ficolins to sugar moieties which leads to activation of the associated proteases MASP1 and MASP2. Functions as an endopeptidase and may activate…		GO:0001867 regulation	GO:0005615 (extracellular, extracellular region part)	GO:0005509 (binding, ion binding) GO:0048306 (binding, protein binding) GO:0042803 (binding, protein binding) GO:0004252 (catalytic activity, hydrolase activity)	○	○	○	○	○	○	○	○	●	○	○	○	○	○	○	○	○	○	○	○	○	○	○	●	○	○	○	○	○	○	●	●	○	○	○	○	○	○	○	○	○
PUR6_MOUSE	Q9DCL9	Multifunctional protein ADE2	Paics		5-amino-1-(5-phospho-D-ribosyl)imidazole-4-carboxylate = 5-amino-1-(5-phospho-D-ribosyl)imidazole + CO(2).	GO:0006189 cellular process	GO:0005737 (cytoplasm, intracellular)	GO:0005524 (binding, carbohydrate derivative binding) GO:0042802 (binding, protein binding) GO:0004638 (catalytic activity, lyase activity) GO:0004639 (catalytic activity, ligase activity)	○	●	○	○	○	○	○	○	○	○	○	○	○	○	○	○	○	○	○	○	○	○	○	○	○	○	○	●	○	○	●	●	○	○	○	○	○	○	○	○	○
MBP_MOUSE	P04370	Myelin basic protein	Mbp	The classic group of MBP isoforms (isoform 4-isoform 13) are with PLP the most abundant protein components of the myelin membrane in the CNS. They have a role in both its formation and stabilization. The non-classic group of MBP isoforms (isoform 1-isoform 3/Golli-MBPs) may preferentially have a role in the early developing brain long before myelination, maybe as components of transcriptional com…		GO:0007417 developmental processGO:0035633 regulationGO:0000165 regulationGO:0061024 cellular component organization or biogenesisGO:0042552 cellular processGO:0034115 interaction with cells and organismsGO:1904209 regulationGO:2000778 regulationGO:1904685 regulationGO:0009636 response to stimulusGO:0007605 interaction with cells and organisms	GO:0071944 (other, cell periphery) GO:0042995 (other, cell projection) GO:0043218 (other, compact myelin) GO:0005737 (cytoplasm, intracellular) GO:0033269 (other, cell projection) GO:0005622 (other, intracellular) GO:0043209 (other, myelin sheath) GO:0043025 (other, cell body) GO:0005634 (nucleus, intracellular) GO:0005886 (plasma membrane, cell periphery) GO:0032991 (macromolecular complex)	GO:0005516 (binding, protein binding) GO:0002020 (binding, protein binding) GO:0019911 (structural molecule activity, structural constituent of myelin sheath)	○	●	●	○	○	●	○	○	●	○	●	●	○	○	○	○	○	○	●	○	○	●	○	○	○	○	●	●	●	○	●	○	○	○	●	○	○	○	○	○	○
MAG_MOUSE	P20917	Myelin-associated glycoprotein	Mag	Adhesion molecule that mediates interactions between myelinating cells and neurons by binding to neuronal sialic acid-containing gangliosides and to the glycoproteins RTN4R and RTN4RL2 (PubMed:7533044, PubMed:12089450, PubMed:27922006). Not required for initial myelination, but seems to play a role in the maintenance of normal axon myelination (PubMed:7516497, PubMed:9262180, PubMed:9482781, PubM…		GO:0007155 interaction with cells and organismsGO:0098742 interaction with cells and organismsGO:0071260 cellular processGO:0022010 cellular processGO:0030517 regulationGO:0043524 regulationGO:0045665 regulationGO:0010977 regulationGO:0048711 regulationGO:0031643 regulation	GO:0043218 (other, compact myelin) GO:0005737 (cytoplasm, intracellular) GO:0005887 (plasma membrane, cell periphery) GO:0045121 (other, membrane part) GO:0097453 (other, ensheathing process) GO:0043209 (other, myelin sheath) GO:0035749 (other, myelin sheath) GO:0033270 (other, cell projection) GO:0005886 (plasma membrane, cell periphery) GO:0043220 (other, compact myelin)	GO:0030246 (binding, carbohydrate binding) GO:1905576 (binding, amide binding) GO:0042803 (binding, protein binding) GO:0019901 (binding, protein binding) GO:0033691 (binding, carbohydrate derivative binding) GO:0005102 (binding, protein binding)	○	●	○	○	○	●	○	○	●	○	○	○	○	○	○	○	○	○	○	○	○	●	○	○	○	○	○	●	●	○	●	○	○	○	○	○	○	○	○	○	○
MTPN_MOUSE	P62774	Myotrophin	Mtpn	Promotes dimerization of NF-kappa-B subunits and regulates NF-kappa-B transcription factor activity. Promotes growth of cardiomyocytes, but not cardiomyocyte proliferation. Promotes cardiac muscle hypertrophy (By similarity). Plays a role in the regulation of the growth of actin filaments. Inhibits the activity of the F-actin-capping protein complex formed by the CAPZA1 and CAPZB heterodimer.		GO:0006584 cellular processGO:0071260 cellular processGO:0021707 cellular processGO:0010613 regulationGO:0030307 regulationGO:0010557 regulationGO:0051092 regulationGO:0051247 regulationGO:2000812 regulationGO:0008361 regulationGO:0043403 developmental processGO:0051146 cellular process	GO:0030424 (other, cell projection) GO:0005737 (cytoplasm, intracellular) GO:0005829 (cytoplasm, intracellular) GO:0008290 (cytoskeleton, intracellular) GO:0005634 (nucleus, intracellular) GO:0048471 (nucleus, intracellular)	GO:0043565 (binding, heterocyclic compound binding)	○	●	●	○	○	○	○	○	●	○	○	○	○	○	○	○	○	○	●	○	●	○	○	○	○	○	○	●	●	○	●	○	○	○	○	○	○	○	○	○	○
MAON_MOUSE	Q8BMF3	NADP-dependent malic enzyme, mitochondrial	Me3		Oxaloacetate = pyruvate + CO(2).	GO:0006108 cellular processGO:0055114 metabolic processGO:0006090 cellular process	GO:0005759 (mitochondria, intracellular) GO:0005739 (mitochondria, intracellular)	GO:0004471 (catalytic activity, oxidoreductase activity) GO:0004473 (catalytic activity, oxidoreductase activity) GO:0004470 (catalytic activity, oxidoreductase activity) GO:0046872 (binding, ion binding) GO:0051287 (binding, cofactor binding) GO:0008948 (catalytic activity, lyase activity)	○	●	○	○	○	○	○	●	○	○	○	○	○	○	○	○	○	●	○	○	○	○	○	○	○	○	○	○	○	○	●	●	○	○	○	○	○	○	○	○	○
HPCA_MOUSE	P84075	Neuron-specific calcium-binding protein hippocalcin	Hpca	Calcium-binding protein that may play a role in the regulation of voltage-dependent calcium channels. May also play a role in cyclic-nucleotide-mediated signaling through the regulation of adenylate and guanylate cyclases.		GO:0031584 regulationGO:0007420 developmental processGO:0019722 regulationGO:0071277 cellular processGO:0071257 cellular processGO:1904009 cellular processGO:0048839 developmental processGO:0031283 regulationGO:0045762 regulationGO:0010518 regulationGO:0090314 regulationGO:1901385 regulationGO:1904010 response to stimulusGO:1901986 response to stimulusGO:1902065 response to stimulusGO:0060041 dev…	GO:0030424 (other, cell projection) GO:0005737 (cytoplasm, intracellular) GO:0005829 (cytoplasm, intracellular) GO:0032839 (cytoplasm, cell projection) GO:0032590 (plasma membrane, cell leading edge) GO:0044327 (other, cell projection) GO:0019898 (other, membrane part) GO:0032809 (plasma membrane, cell body) GO:0043204 (other, cell body)	GO:0003779 (binding, protein binding) GO:0005509 (binding, ion binding) GO:0042802 (binding, protein binding) GO:0019900 (binding, protein binding)	○	●	●	○	○	○	○	○	●	○	●	○	○	○	○	○	○	○	○	○	○	●	○	○	○	○	○	●	●	○	●	○	○	○	○	○	○	○	○	○	○
NSF1C_MOUSE	Q9CZ44	NSFL1 cofactor p47	Nsfl1c	Reduces the ATPase activity of VCP. Necessary for the fragmentation of Golgi stacks during mitosis and for VCP-mediated reassembly of Golgi stacks after mitosis. May play a role in VCP-mediated formation of transitional endoplasmic reticulum (tER). Inhibits the activity of CTSL (in vitro). Together with UBXN2B/p37, regulates the centrosomal levels of kinase AURKA/Aurora A during mitotic progressi…		GO:0000045 cellular component organization or biogenesisGO:0000132 cellular component organization or biogenesisGO:0007030 cellular component organization or biogenesisGO:0061025 cellular component organization or biogenesisGO:1904780 regulationGO:0031468 cellular component organization or biogenesisGO:0046604 regulationGO:0043161 cellular process	GO:0005694 (chromosome, intracellular) GO:0005829 (cytoplasm, intracellular) GO:0005795 (other intracellular organelles, endomembrane system) GO:0045111 (cytoskeleton, intracellular) GO:0005654 (nucleus, intracellular) GO:0005634 (nucleus, intracellular) GO:0005886 (plasma membrane, cell periphery) GO:0031616 (cytoskeleton, intracellular) GO:1990730 (macromolecular complex, intracellular)	GO:0051117 (binding, protein binding) GO:0005543 (binding, ion binding) GO:0019888 (molecular function regulator, enzyme regulator activity) GO:0043130 (binding, protein binding)	○	●	○	○	○	○	○	○	●	○	○	●	○	●	○	○	○	○	●	○	●	●	○	○	●	○	●	●	○	○	●	○	○	○	○	○	○	○	○	○	●
NDKA_MOUSE	P15532	Nucleoside diphosphate kinase A	Nme1	Major role in the synthesis of nucleoside triphosphates other than ATP. The ATP gamma phosphate is transferred to the NDP beta phosphate via a ping-pong mechanism, using a phosphorylated active-site intermediate. Possesses nucleoside-diphosphate kinase, serine/threonine-specific protein kinase, geranyl and farnesyl pyrophosphate kinase, histidine protein kinase and 3'-5' exonuclease activities. I…	ATP + nucleoside diphosphate = ADP + nucleoside triphosphate.	GO:0035690 cellular processGO:0071398 cellular processGO:0071333 regulationGO:0006241 cellular processGO:0006897 localizationGO:0006183 cellular processGO:0021766 developmental processGO:0007595 regulationGO:0030879 developmental processGO:0010629 regulationGO:0002762 regulationGO:0006165 cellular processGO:0043388 regulationGO:0050679 regulationGO:0010976 regulationGO:0042981 regulationGO:001407…	GO:0005813 (cytoskeleton, intracellular) GO:0005829 (cytoplasm, intracellular) GO:0005882 (cytoskeleton, intracellular) GO:0016020 (other) GO:0005741 (mitochondria, envelope) GO:0005739 (mitochondria, intracellular) GO:0043209 (other, myelin sheath) GO:0005634 (nucleus, intracellular) GO:0048471 (nucleus, intracellular) GO:0032587 (plasma membrane, cell leading edge)	GO:0005524 (binding, carbohydrate derivative binding) GO:0004536 (catalytic activity, hydrolase activity) GO:0019899 (binding, protein binding) GO:0043015 (binding, protein binding) GO:0005525 (binding, carbohydrate derivative binding) GO:0042802 (binding, protein binding) GO:0019215 (binding, macromolecular complex binding) GO:0000287 (binding, ion binding) GO:0004550 (catalytic activity, transf…	○	●	●	○	○	○	●	○	●	○	●	○	○	○	○	○	○	●	●	○	●	●	○	○	○	○	○	●	●	○	●	●	○	○	○	○	○	○	○	○	○
OSBP1_MOUSE	Q3B7Z2	Oxysterol-binding protein 1	Osbp	Lipid transporter involved in lipid countertransport between the Golgi complex and membranes of the endoplasmic reticulum: specifically exchanges sterol with phosphatidylinositol 4-phosphate (PI4P), delivering sterol to the Golgi in exchange for PI4P, which is degraded by the SAC1/SACM1L phosphatase in the endoplasmic reticulum. Binds cholesterol and a range of oxysterols including 25-hydroxychol…		GO:0032367 localizationGO:0044128 regulationGO:0015918 localization	GO:0030054 (other) GO:0005737 (cytoplasm, intracellular) GO:0005829 (cytoplasm, intracellular) GO:0005789 (er, endomembrane system) GO:0005794 (other intracellular organelles, endomembrane system) GO:0000139 (other intracellular organelles, endomembrane system) GO:0016020 (other) GO:0005730 (nucleus, intracellular) GO:0005654 (nucleus, intracellular) GO:0005634 (nucleus, intracellular) GO:0048471…	GO:0070273 (binding, ion binding) GO:0019904 (binding, protein binding) GO:0015248 (transporter, substrate-specific transporter activity)	○	○	○	○	○	○	●	○	●	○	○	○	○	○	○	○	●	○	●	○	○	○	○	○	●	○	○	●	●	○	●	○	○	○	○	○	○	○	○	○	●
PDDC1_MOUSE	Q8BFQ8	Glutamine amidotransferase-like class 1 domain-containing protein 1	Gatd1				GO:0005576 (extracellular)		○	○	○	○	○	○	○	○	○	○	○	○	○	○	○	○	○	○	○	○	○	○	○	●	○	○	○	○	○	○	○	○	○	○	○	○	○	○	○	○	○
ATP4A_MOUSE	Q64436	Potassium-transporting ATPase alpha chain 1	Atp4a	Catalyzes the hydrolysis of ATP coupled with the exchange of H(+) and K(+) ions across the plasma membrane. Responsible for acid production in the stomach.	ATP + H(2)O + H(+)(In) + K(+)(Out) = ADP + phosphate + H(+)(Out) + K(+)(In).	GO:0015991 localizationGO:0045851 regulationGO:0010155 regulationGO:0042493 response to stimulus	GO:0016324 (plasma membrane, apical part of cell) GO:0016021 (other, membrane part) GO:0005886 (plasma membrane, cell periphery)	GO:0005524 (binding, carbohydrate derivative binding) GO:0000287 (binding, ion binding) GO:0008900 (catalytic activity, hydrolase activity) GO:0046982 (binding, protein binding) GO:0005391 (catalytic activity, hydrolase activity)	○	○	○	○	○	○	●	○	●	○	●	○	○	○	○	○	○	○	○	○	○	●	○	○	○	○	○	○	●	○	●	●	○	○	○	○	○	○	○	○	○
LMNA_MOUSE	P48678	Prelamin-A/C	Lmna	Prelamin-A/C can accelerate smooth muscle cell senescence. It acts to disrupt mitosis and induce DNA damage in vascular smooth muscle cells (VSMCs), leading to mitotic failure, genomic instability, and premature senescence (By similarity).					○	○	○	○	○	○	○	○	○	○	○	○	○	○	○	○	○	○	○	○	○	○	○	○	○	○	○	○	○	○	○	○	○	○	○	○	○	○	○	○	○
PARK7_MOUSE	Q99LX0	Protein/nucleic acid deglycase DJ-1	Park7	Protein and nucleotide deglycase that catalyzes the deglycation of the Maillard adducts formed between amino groups of proteins or nucleotides and reactive carbonyl groups of glyoxals. Thus, functions as a protein deglycase that repairs methylglyoxal- and glyoxal-glycated proteins, and releases repaired proteins and lactate or glycolate, respectively. Deglycates cysteine, arginine and lysine resi…	An S-(1-hydroxy-2-oxopropyl)-[protein]-L-cysteine + H(2)O = a [protein]-L-cysteine + (R)-lactate.	GO:0008344 behaviorGO:0006914 cellular processGO:0008283 single-organism processGO:0036471 cellular processGO:0070301 cellular processGO:0034599 cellular processGO:0034614 cellular processGO:0010273 detoxificationGO:0050787 detoxificationGO:0006281 cellular processGO:0051583 regulationGO:0018323 cellular processGO:0042593 regulationGO:0036531 cellular processGO:0046295 cellular processGO:1903189 …	GO:0030424 (other, cell projection) GO:0044297 (other, cell body) GO:0000785 (chromosome, intracellular) GO:0005737 (cytoplasm, intracellular) GO:0005829 (cytoplasm, intracellular) GO:0005783 (er, endomembrane system) GO:0045121 (other, membrane part) GO:0005758 (mitochondria, envelope) GO:0005759 (mitochondria, intracellular) GO:0005747 (mitochondria, envelope) GO:0005739 (mitochondria, intracel…	GO:0050681 (binding, protein binding) GO:0005507 (binding, ion binding) GO:1903135 (binding, ion binding) GO:1903136 (binding, ion binding) GO:0019955 (binding, protein binding) GO:0019899 (binding, protein binding) GO:0042802 (binding, protein binding) GO:0019900 (binding, protein binding) GO:0036478 (molecular function regulator, enzyme regulator activity) GO:0045340 (binding, ion binding) GO:0…	○	●	○	○	○	●	○	○	●	○	●	●	○	●	○	○	●	●	●	○	○	●	○	○	○	○	○	●	●	●	●	●	○	○	○	○	○	○	○	○	●
DPY30_MOUSE	Q99LT0	Protein dpy-30 homolog	Dpy30	As part of the MLL1/MLL complex, involved in the methylation of histone H3 at 'Lys-4', particularly trimethylation. Histone H3 'Lys-4' methylation represents a specific tag for epigenetic transcriptional activation. May play some role in histone H3 acetylation. In embryonic stem (ES) cells, plays a crucial role in the differentiation potential, particularly along the neural lineage, regulating ge…					○	○	○	○	○	○	○	○	○	○	○	○	○	○	○	○	○	○	○	○	○	○	○	○	○	○	○	○	○	○	○	○	○	○	○	○	○	○	○	○	○
LIN7C_MOUSE	O88952	Protein lin-7 homolog C	Lin7c	Plays a role in establishing and maintaining the asymmetric distribution of channels and receptors at the plasma membrane of polarized cells. Forms membrane-associated multiprotein complexes that may regulate delivery and recycling of proteins to the correct membrane domains. The tripartite complex composed of LIN7 (LIN7A, LIN7B or LIN7C), CASK and APBA1 may have the potential to couple synaptic …		GO:0006887 cellular processGO:0045199 cellular processGO:0002011 developmental processGO:0007269 regulationGO:1903361 localizationGO:0015031 localization	GO:0016323 (plasma membrane, cell periphery) GO:0005923 (other, cell-cell junction) GO:0005911 (other, cell-cell junction) GO:0005737 (cytoplasm, intracellular) GO:0097025 (plasma membrane, cell periphery) GO:0043005 (other, cell projection) GO:0005886 (plasma membrane, cell periphery) GO:0014069 (other, postsynapse) GO:0045211 (plasma membrane, cell periphery) GO:0098793 (other, neuron part) GO:…	GO:0008092 (binding, protein binding) GO:0097016 (binding, protein binding) GO:0030165 (binding, protein binding) GO:0019904 (binding, protein binding)	○	●	●	○	○	○	●	○	●	○	○	○	○	○	○	○	○	○	○	○	○	●	○	○	○	○	○	●	●	○	●	○	○	○	○	○	○	○	○	○	○
PPM1E_MOUSE	Q80TL0	Protein phosphatase 1E	Ppm1e	Protein phosphatase that inactivates multifunctional CaM kinases such as CAMK4 and CAMK2. Dephosphorylates and inactivates PAK. May play a role in the inhibition of actin fiber stress breakdown and in morphological changes driven by TNK2/CDC42 (By similarity). Dephosphorylates PRKAA2.	[a protein]-serine/threonine phosphate + H(2)O = [a protein]-serine/threonine + phosphate.	GO:0035690 cellular processGO:0006469 regulationGO:0035970 cellular processGO:0051496 regulationGO:0006470 cellular process	GO:0005737 (cytoplasm, intracellular) GO:0005739 (mitochondria, intracellular) GO:0005730 (nucleus, intracellular) GO:0005634 (nucleus, intracellular) GO:0032991 (macromolecular complex)	GO:0046872 (binding, ion binding) GO:0004722 (catalytic activity, hydrolase activity)	○	●	○	○	○	○	○	○	●	○	○	○	○	○	○	○	○	●	●	○	○	○	○	○	○	○	●	●	○	○	●	●	○	○	○	○	○	○	○	○	○
PIMT_MOUSE	P23506	Protein-L-isoaspartate(D-aspartate) O-methyltransferase	Pcmt1	Catalyzes the methyl esterification of L-isoaspartyl and D-aspartyl residues in peptides and proteins that result from spontaneous decomposition of normal L-aspartyl and L-asparaginyl residues. It plays a role in the repair and/or degradation of damaged proteins. Acts on EIF4EBP2, microtubule-associated protein 2, calreticulin, clathrin light chains a and b, Ubiquitin carboxyl-terminal hydrolase …	S-adenosyl-L-methionine + protein L-isoaspartate = S-adenosyl-L-homocysteine + protein L-isoaspartate alpha-methyl ester.	GO:0010667 regulationGO:0006479 cellular processGO:0046498 cellular processGO:0046500 cellular process	GO:0016323 (plasma membrane, cell periphery) GO:0031526 (plasma membrane, cell periphery) GO:0005737 (cytoplasm, intracellular) GO:0005829 (cytoplasm, intracellular) GO:0005615 (extracellular, extracellular region part) GO:0043005 (other, cell projection) GO:0043204 (other, cell body)	GO:0004719 (catalytic activity, transferase activity) GO:0008757 (catalytic activity, transferase activity)	○	●	○	○	○	○	○	○	●	○	○	○	○	○	○	○	○	○	○	○	○	●	○	●	○	○	○	●	●	○	○	●	○	○	○	○	○	○	○	○	○
PURG_MOUSE	Q8R4E6	Purine-rich element-binding protein gamma	Purg				GO:0005634 (nucleus, intracellular)	GO:0003677 (binding, heterocyclic compound binding)	○	○	○	○	○	○	○	○	○	○	○	○	○	○	○	○	○	○	●	○	○	○	○	○	○	○	○	○	○	○	●	○	○	○	○	○	○	○	○	○	○
PLPP_MOUSE	P60487	Pyridoxal phosphate phosphatase	Pdxp	Protein serine phosphatase that dephosphorylates 'Ser-3' in cofilin and probably also dephosphorylates phospho-serine residues in DSTN. Regulates cofilin-dependent actin cytoskeleton reorganization. Required for normal progress through mitosis and normal cytokinesis. Does not dephosphorylate phospho-threonines in LIMK1. Does not dephosphorylate peptides containing phospho-tyrosine (By similarity)…	O-phospho-L(or D)-serine + H(2)O = L(or D)-serine + phosphate.	GO:0031247 cellular component organization or biogenesisGO:0071318 cellular processGO:0030836 regulationGO:0006470 cellular processGO:0032361 cellular processGO:0032465 regulationGO:0007088 regulation	GO:0015629 (cytoskeleton, intracellular) GO:0005911 (other, cell-cell junction) GO:0032154 (cell surface, cell division site) GO:0070938 (other, contractile ring) GO:0005829 (cytoplasm, intracellular) GO:0031258 (plasma membrane, cell leading edge) GO:0030496 (other, midbody) GO:0032587 (plasma membrane, cell leading edge)	GO:0019838 (binding, protein binding) GO:0031072 (binding, protein binding) GO:0000287 (binding, ion binding) GO:0098519 (catalytic activity, hydrolase activity) GO:0004721 (catalytic activity, hydrolase activity) GO:0004647 (catalytic activity, hydrolase activity) GO:0042803 (binding, protein binding) GO:0033883 (catalytic activity, hydrolase activity)	○	●	○	○	○	○	○	○	●	○	○	●	○	○	○	○	○	○	○	○	●	●	●	○	○	○	○	●	●	○	●	●	○	○	○	○	○	○	○	○	○
RFIP5_MOUSE	Q8R361	Rab11 family-interacting protein 5	Rab11fip5	Rab effector involved in protein trafficking from apical recycling endosomes to the apical plasma membrane. Involved in insulin granule exocytosis. May regulate V-ATPase intracellular transport in response to extracellular acidosis.					○	○	○	○	○	○	○	○	○	○	○	○	○	○	○	○	○	○	○	○	○	○	○	○	○	○	○	○	○	○	○	○	○	○	○	○	○	○	○	○	○
RGS7_MOUSE	O54829	Regulator of G-protein signaling 7	Rgs7	Regulates G protein-coupled receptor signaling cascades. Inhibits signal transduction by increasing the GTPase activity of G protein alpha subunits, thereby driving them into their inactive GDP-bound form. The RGS7/GNB5 dimer enhances GNAO1 GTPase activity. May play a role in synaptic vesicle exocytosis. Modulates the activity of potassium channels that are activated by GNAO1 in response to musca…		GO:0007186 regulationGO:0035556 regulationGO:0009968 regulationGO:0043547 regulationGO:1901381 regulationGO:0008277 regulation	GO:0005737 (cytoplasm, intracellular) GO:0005829 (cytoplasm, intracellular) GO:0044292 (other, cell projection) GO:0045121 (other, membrane part) GO:0005635 (nucleus, endomembrane system) GO:0005634 (nucleus, intracellular) GO:0005886 (plasma membrane, cell periphery) GO:0032991 (macromolecular complex)	GO:0001965 (binding, protein binding) GO:0031681 (binding, protein binding) GO:0005096 (molecular function regulator, enzyme regulator activity)	○	○	○	○	○	○	○	○	●	○	○	○	○	○	○	○	○	○	●	○	○	●	○	○	○	○	●	●	●	○	●	○	○	○	○	○	○	○	○	○	●
ARHG7_MOUSE	Q9ES28	Rho guanine nucleotide exchange factor 7	Arhgef7	Acts as a RAC1 guanine nucleotide exchange factor (GEF) and can induce membrane ruffling. May function as a positive regulator of apoptosis. Functions in cell migration, attachment and cell spreading. Promotes targeting of RAC1 to focal adhesions. Downstream of NMDA receptors and CaMKK-CaMK1 signaling cascade, promotes the formation of spines and synapses in hippocampal neurons (By similarity).		GO:0043615 cellular processGO:0007030 cellular component organization or biogenesisGO:0002244 cellular processGO:0030032 cellular component organization or biogenesisGO:0043065 regulationGO:0060124 regulationGO:0043547 regulationGO:0032092 regulationGO:1904424 regulationGO:0035023 regulationGO:0007264 regulation	GO:0005938 (cytoplasm, cell periphery) GO:0005737 (cytoplasm, intracellular) GO:0005829 (cytoplasm, intracellular) GO:0005925 (other, anchoring junction) GO:0030426 (other, cell projection) GO:0030027 (other, cell leading edge) GO:0043005 (other, cell projection) GO:0043025 (other, cell body) GO:0005886 (plasma membrane, cell periphery) GO:0032991 (macromolecular complex) GO:0001726 (other, cell …	GO:0005085 (molecular function regulator, guanyl-nucleotide exchange factor activity) GO:0019901 (binding, protein binding) GO:0005089 (molecular function regulator, guanyl-nucleotide exchange factor activity)	○	●	○	○	○	○	○	○	●	○	○	●	○	○	○	○	○	○	○	○	○	●	○	○	●	○	●	●	●	○	●	○	○	○	○	○	○	○	○	○	●
UK114_MOUSE	P52760	2-iminobutanoate/2-iminopropanoate deaminase	Rida	May also function as an endoribonuclease, cleaving mRNA phosphodiester bonds of single-stranded RNA (By similarity). Thereby, may inhibit protein translation (By similarity).	2-iminopropanoate + H(2)O = pyruvate + NH(3).	GO:0007420 developmental processGO:0070314 cellular processGO:0001822 developmental processGO:0030324 developmental processGO:0050680 regulationGO:0017148 regulationGO:1901565 metabolic processGO:0033993 response to stimulusGO:1902074 response to stimulus	GO:0005737 (cytoplasm, intracellular) GO:0005829 (cytoplasm, intracellular) GO:0005759 (mitochondria, intracellular) GO:0005739 (mitochondria, intracellular) GO:0005634 (nucleus, intracellular) GO:0005777 (peroxisome/microbody, intracellular)	GO:0019239 (catalytic activity, deaminase activity) GO:0016892 (catalytic activity, hydrolase activity) GO:0043167 (binding, ion binding) GO:0036041 (binding, ion binding) GO:1904012 (binding, platinum binding) GO:0042803 (binding, protein binding) GO:0046914 (binding, ion binding) GO:1904013 (binding, xenon atom binding)	○	●	●	○	○	○	○	●	●	○	●	○	○	○	○	○	○	●	●	●	○	○	○	○	○	○	○	●	○	○	●	●	○	○	○	○	○	○	○	○	○
RBMX_MOUSE	Q9WV02	RNA-binding motif protein, X chromosome	Rbmx	RNA-binding protein that plays several role in the regulation of pre- and post-transcriptional processes. Implicated in tissue-specific regulation of gene transcription and alternative splicing of several pre-mRNAs. Binds to and stimulates transcription from the tumor suppressor TXNIP gene promoter; may thus be involved in tumor suppression. When associated with SAFB, binds to and stimulates tran…		GO:0071347 cellular processGO:0006509 metabolic processGO:0006376 cellular component organization or biogenesisGO:0045944 regulationGO:0045893 regulationGO:0051259 cellular component organization or biogenesisGO:0000381 regulationGO:0006366 cellular process	GO:0071013 (nucleus, intracellular) GO:0070062 (extracellular, extracellular exosome) GO:0005719 (chromosome, intracellular) GO:0005634 (nucleus, intracellular) GO:0044530 (nucleus, intracellular)	GO:0003682 (binding, chromatin binding) GO:0042802 (binding, protein binding) GO:0003729 (binding, heterocyclic compound binding) GO:0019904 (binding, protein binding) GO:0003723 (binding, heterocyclic compound binding) GO:0000978 (binding, heterocyclic compound binding) GO:0003727 (binding, heterocyclic compound binding)	○	●	○	○	○	○	○	●	●	○	○	●	○	●	○	○	○	○	●	○	○	○	○	●	○	○	○	○	○	○	●	○	○	○	○	○	○	○	○	○	○
NOVA1_MOUSE	Q9JKN6	RNA-binding protein Nova-1	Nova1	Functions to regulate alternative splicing in neurons by binding pre-mRNA in a sequence-specific manner to activate exon inclusion. It binds specifically to the sequence UCAUY. Most likely acts to activate the inclusion of exon E3A in the glycine receptor alpha-2 chain and of exon E9 in gamma-aminobutyric-acid receptor gamma-2 subunit via a distal downstream UCAU-rich intronic splicing enhancer.		GO:0000398 cellular processGO:0050684 regulationGO:0051252 regulation	GO:0043231 (other intracellular organelles, intracellular) GO:0005730 (nucleus, intracellular) GO:0005634 (nucleus, intracellular)	GO:0003729 (binding, heterocyclic compound binding)	○	●	○	○	○	○	○	○	●	○	○	○	○	○	○	○	○	○	●	○	○	○	○	○	●	○	○	○	○	○	●	○	○	○	○	○	○	○	○	○	○
SCRN1_MOUSE	Q9CZC8	Secernin-1	Scrn1	Regulates exocytosis in mast cells. Increases both the extent of secretion and the sensitivity of mast cells to stimulation with calcium (By similarity).		GO:0006887 cellular process	GO:0005737 (cytoplasm, intracellular) GO:0031965 (nucleus, endomembrane system) GO:0005634 (nucleus, intracellular)	GO:0016805 (catalytic activity, hydrolase activity)	○	●	○	○	○	○	○	○	○	○	○	○	○	○	○	○	○	○	●	○	○	○	○	○	○	○	○	●	○	○	○	●	○	○	○	○	○	○	○	○	○
SPRE_MOUSE	Q64105	Sepiapterin reductase	Spr	Catalyzes the final one or two reductions in tetra-hydrobiopterin biosynthesis to form 5,6,7,8-tetrahydrobiopterin.	L-erythro-tetrahydrobiopterin + 2 NADP(+) = 6-pyruvoyl-5,6,7,8-tetrahydropterin + 2 NADPH.	GO:0048667 cellular component organization or biogenesisGO:0042417 cellular processGO:0006558 cellular processGO:0006809 cellular processGO:0042415 cellular processGO:0019889 cellular processGO:0040014 regulationGO:0010033 response to stimulusGO:0042428 cellular processGO:0006729 cellular processGO:0046146 cellular processGO:0050882 interaction with cells and organisms	GO:0005829 (cytoplasm, intracellular) GO:0005739 (mitochondria, intracellular) GO:0005654 (nucleus, intracellular)	GO:0042803 (binding, protein binding) GO:0004757 (catalytic activity, oxidoreductase activity)	○	●	○	○	○	●	○	○	●	○	●	●	○	○	○	○	○	●	●	○	○	○	○	○	○	○	○	●	○	○	●	●	○	○	○	○	○	○	○	○	○
PP1A_MOUSE	P62137	Serine/threonine-protein phosphatase PP1-alpha catalytic subunit	Ppp1ca	Protein phosphatase that associates with over 200 regulatory proteins to form highly specific holoenzymes which dephosphorylate hundreds of biological targets. Protein phosphatase 1 (PP1) is essential for cell division, and participates in the regulation of glycogen metabolism, muscle contractility and protein synthesis. Involved in regulation of ionic conductances and long-term synaptic plastici…	[a protein]-serine/threonine phosphate + H(2)O = [a protein]-serine/threonine + phosphate.	GO:0048754 developmental processGO:0007049 cellular processGO:0051301 cellular processGO:0009987 cellular processGO:0032922 regulationGO:0016311 cellular processGO:0043153 regulationGO:0005977 cellular processGO:0030324 developmental processGO:2001241 regulationGO:0006470 cellular processGO:0042752 regulationGO:0005979 regulationGO:0005981 regulationGO:0006417 regulationGO:0010288 response to sti…	GO:0005913 (other, anchoring junction) GO:0005737 (cytoplasm, intracellular) GO:0005829 (cytoplasm, intracellular) GO:0043197 (other, cell projection) GO:0042587 (cytoplasm, intracellular) GO:0043005 (other, cell projection) GO:0043025 (other, cell body) GO:0000784 (chromosome, intracellular) GO:0005730 (nucleus, intracellular) GO:0005654 (nucleus, intracellular) GO:0005634 (nucleus, intracellula…	GO:0098641 (binding, protein binding) GO:0046872 (binding, ion binding) GO:0016791 (catalytic activity, hydrolase activity) GO:0004721 (catalytic activity, hydrolase activity) GO:0008157 (binding, protein binding) GO:0004722 (catalytic activity, hydrolase activity) GO:0044877 (binding, macromolecular complex binding) GO:0043021 (binding, macromolecular complex binding)	○	●	●	○	○	○	○	○	●	○	●	○	○	●	○	○	○	○	●	○	○	●	○	○	○	○	●	●	●	○	●	●	○	○	○	○	○	○	○	○	○
SHD_MOUSE	O88834	SH2 domain-containing adapter protein D	Shd	May function as an adapter protein.		GO:0007165 regulation		GO:0005070 (binding, binding, bridging)	○	○	○	○	○	○	○	○	●	○	○	○	○	○	○	○	○	○	○	○	○	○	○	○	○	○	○	○	○	○	●	○	○	○	○	○	○	○	○	○	○
RSMB_MOUSE	P27048	Small nuclear ribonucleoprotein-associated protein B	Snrpb	Core component of the spliceosomal U1, U2, U4 and U5 small nuclear ribonucleoproteins (snRNPs), the building blocks of the spliceosome. Thereby, plays an important role in the splicing of cellular pre-mRNAs. Most spliceosomal snRNPs contain a common set of Sm proteins SNRPB, SNRPD1, SNRPD2, SNRPD3, SNRPE, SNRPF and SNRPG that assemble in a heptameric protein ring on the Sm site of the small nucle…		GO:0000398 cellular processGO:0006479 cellular processGO:0000387 cellular component organization or biogenesis	GO:0071013 (nucleus, intracellular) GO:0005737 (cytoplasm, intracellular) GO:0005829 (cytoplasm, intracellular) GO:0071204 (nucleus, intracellular) GO:0034709 (macromolecular complex, intracellular) GO:0005654 (nucleus, intracellular) GO:0005634 (nucleus, intracellular) GO:0034719 (macromolecular complex, intracellular) GO:0005697 (nucleus, intracellular) GO:0005685 (nucleus, intracellular) GO:00…	GO:0071208 (binding, heterocyclic compound binding) GO:0003723 (binding, heterocyclic compound binding) GO:0070034 (binding, heterocyclic compound binding) GO:1990446 (binding, macromolecular complex binding) GO:0030620 (binding, heterocyclic compound binding) GO:1990447 (binding, macromolecular complex binding)	○	●	○	○	○	○	○	○	○	○	○	●	○	○	○	○	○	○	●	○	○	○	○	○	○	○	●	●	○	○	●	○	○	○	○	○	○	○	○	○	○
GTR1_MOUSE	P17809	Solute carrier family 2, facilitated glucose transporter member 1	Slc2a1	Facilitative glucose transporter. This isoform may be responsible for constitutive or basal glucose uptake. Has a very broad substrate specificity; can transport a wide range of aldoses including both pentoses and hexoses.		GO:0071474 cellular processGO:0042149 cellular processGO:0071260 cellular processGO:0021987 developmental processGO:0070837 localizationGO:0007565 interaction with cells and organismsGO:1904659 localizationGO:0065003 cellular component organization or biogenesisGO:0032868 response to stimulusGO:1904016 response to stimulusGO:0042908 localization	GO:0016324 (plasma membrane, apical part of cell) GO:0016323 (plasma membrane, cell periphery) GO:0005901 (plasma membrane, cell periphery) GO:0005911 (other, cell-cell junction) GO:0030864 (cytoskeleton, cell periphery) GO:0005737 (cytoplasm, intracellular) GO:0005829 (cytoplasm, intracellular) GO:0001939 (nucleus, intracellular) GO:0005887 (plasma membrane, cell periphery) GO:0014704 (other, ce…	GO:0055056 (transporter, carbohydrate transporter activity) GO:0033300 (transporter, vitamin transporter activity) GO:0005355 (transporter, carbohydrate transporter activity) GO:0042802 (binding, protein binding) GO:0019900 (binding, protein binding) GO:0043621 (binding, protein binding) GO:0042910 (transporter, xenobiotic transporter activity)	○	●	●	○	○	●	●	○	○	○	●	●	○	○	○	○	○	○	●	○	●	●	○	○	●	○	○	●	●	○	●	○	○	○	○	○	○	○	○	○	●
DX39B_MOUSE	Q9Z1N5	Spliceosome RNA helicase Ddx39b	Ddx39b	Splice factor that is required for the first ATP-dependent step in spliceosome assembly and for the interaction of U2 snRNP with the branchpoint. Has both RNA-stimulated ATP binding/hydrolysis activity and ATP-dependent RNA unwinding activity. Even with the stimulation of RNA, the ATPase activity is weak. Can only hydrolyze ATP but not other NTPs. The RNA stimulation of ATPase activity does not h…	ATP + H(2)O = ADP + phosphate.				○	○	○	○	○	○	○	○	○	○	○	○	○	○	○	○	○	○	○	○	○	○	○	○	○	○	○	○	○	○	○	○	○	○	○	○	○	○	○	○	○
SRPK1_MOUSE	O70551	SRSF protein kinase 1	Srpk1	Serine/arginine-rich protein-specific kinase which specifically phosphorylates its substrates at serine residues located in regions rich in arginine/serine dipeptides, known as RS domains and is involved in the phosphorylation of SR splicing factors and the regulation of splicing. Plays a central role in the regulatory network for splicing, controlling the intranuclear distribution of splicing fa…	ATP + a protein = ADP + a phosphoprotein.	GO:0030154 cellular processGO:0007059 cellular processGO:0035556 regulationGO:0045071 regulationGO:0045070 regulationGO:0006468 cellular processGO:0050684 regulationGO:0000245 cellular component organization or biogenesis	GO:0005737 (cytoplasm, intracellular) GO:0005829 (cytoplasm, intracellular) GO:0005783 (er, endomembrane system) GO:0016363 (nucleus, intracellular) GO:0005634 (nucleus, intracellular) GO:0005886 (plasma membrane, cell periphery)	GO:0005524 (binding, carbohydrate derivative binding) GO:0000287 (binding, ion binding) GO:0004674 (catalytic activity, transferase activity)	○	●	○	○	○	○	○	○	●	○	○	●	○	○	○	○	●	○	●	○	○	●	○	○	○	○	○	●	○	○	●	●	○	○	○	○	○	○	○	○	○
SMRC2_MOUSE	Q6PDG5	SWI/SNF complex subunit SMARCC2	Smarcc2	Involved in transcriptional activation and repression of select genes by chromatin remodeling (alteration of DNA-nucleosome topology). Component of SWI/SNF chromatin remodeling complexes that carry out key enzymatic activities, changing chromatin structure by altering DNA-histone contacts within a nucleosome in an ATP-dependent manner. Can stimulate the ATPase activity of the catalytic subunit of…		GO:0006338 cellular component organization or biogenesisGO:0000122 regulationGO:0045892 regulationGO:0006337 cellular component organization or biogenesisGO:0045893 regulationGO:0021882 regulationGO:0006351 cellular process	GO:0071565 (nucleus, intracellular) GO:0071564 (nucleus, intracellular) GO:0005654 (nucleus, intracellular) GO:0016514 (nucleus, intracellular)	GO:0003682 (binding, chromatin binding) GO:0003677 (binding, heterocyclic compound binding)	○	●	○	○	○	○	○	○	●	○	○	●	○	○	○	○	○	○	●	○	○	○	○	○	○	○	○	○	○	○	●	○	○	○	○	○	○	○	○	○	○
SMCA5_MOUSE	Q91ZW3	SWI/SNF-related matrix-associated actin-dependent regulator of chromatin subfamily A member 5	Smarca5	Helicase that possesses intrinsic ATP-dependent nucleosome-remodeling activity. Complexes containing SMARCA5 are capable of forming ordered nucleosome arrays on chromatin; this may require intact histone H4 tails. Also required for replication of pericentric heterochromatin in S-phase specifically in conjunction with BAZ1A. Probably plays a role in repression of polI dependent transcription of th…		GO:0043044 cellular component organization or biogenesisGO:1990830 cellular processGO:0006333 cellular component organization or biogenesisGO:0006338 cellular component organization or biogenesisGO:0000183 regulationGO:0006352 cellular processGO:0006334 cellular component organization or biogenesisGO:0016584 cellular component organization or biogenesisGO:0045893 regulation	GO:0005677 (nucleus, intracellular) GO:0000793 (chromosome, intracellular) GO:0001650 (nucleus, intracellular) GO:0031010 (nucleus, intracellular) GO:0043596 (chromosome, intracellular) GO:0005654 (nucleus, intracellular) GO:0005634 (nucleus, intracellular) GO:0016589 (nucleus, intracellular) GO:0031213 (nucleus, intracellular)	GO:0005524 (binding, carbohydrate derivative binding) GO:0016887 (catalytic activity, hydrolase activity) GO:0003677 (binding, heterocyclic compound binding) GO:0004386 (catalytic activity, hydrolase activity) GO:0042393 (binding, protein binding) GO:0031491 (binding, chromatin binding)	○	●	○	○	○	○	○	○	●	○	○	●	○	●	○	○	○	○	●	○	○	○	○	○	○	○	○	○	○	○	●	●	○	○	○	○	○	○	○	○	○
SNP25_MOUSE	P60879	Synaptosomal-associated protein 25	Snap25	t-SNARE involved in the molecular regulation of neurotransmitter release (PubMed:8243676, PubMed:8103915). May play an important role in the synaptic function of specific neuronal systems. Associates with proteins involved in vesicle docking and membrane fusion. Regulates plasma membrane recycling through its interaction with CENPF (PubMed:16672379). Modulates the gating characteristics of the de…		GO:0008306 behaviorGO:0048791 regulationGO:0016197 localizationGO:0098967 regulationGO:0007626 behaviorGO:0007616 behaviorGO:0060291 regulationGO:0099590 cellular processGO:0007269 regulationGO:0046887 regulationGO:0031915 regulationGO:0070201 regulationGO:0010975 regulationGO:1990926 regulationGO:0030431 interaction with cells and organismsGO:0035493 cellular component organization or biogenesis…	GO:0015629 (cytoskeleton, intracellular) GO:0030424 (other, cell projection) GO:0044295 (other, cell projection) GO:0031083 (macromolecular complex, intracellular) GO:0030054 (other) GO:0005737 (cytoplasm, intracellular) GO:0005856 (cytoskeleton, intracellular) GO:0005829 (cytoplasm, intracellular) GO:0005768 (endosome, endomembrane system) GO:0031234 (plasma membrane, cell periphery) GO:0030175 …	GO:0048306 (binding, protein binding) GO:0044325 (binding, protein binding) GO:0017022 (binding, protein binding) GO:0019904 (binding, protein binding) GO:0047485 (binding, protein binding) GO:0005484 (binding, protein binding) GO:0000149 (binding, protein binding) GO:0017075 (binding, protein binding) GO:0005249 (transporter, substrate-specific transporter activity)	○	●	○	○	○	●	●	○	●	○	○	●	●	○	○	○	○	○	●	○	●	●	○	○	●	○	●	●	●	○	●	○	○	○	○	○	○	○	○	○	●
THOP1_MOUSE	Q8C1A5	Thimet oligopeptidase	Thop1	Involved in the metabolism of neuropeptides under 20 amino acid residues long. Involved in cytoplasmic peptide degradation. Able to degrade the amyloid-beta precursor protein and generate amyloidogenic fragments (By similarity).	Preferential cleavage of bonds with hydrophobic residues at P1, P2 and P3' and a small residue at P1' in substrates of 5 to 15 residues.	GO:0035556 regulationGO:0006518 cellular process	GO:0005758 (mitochondria, envelope)	GO:0046872 (binding, ion binding) GO:0004222 (catalytic activity, hydrolase activity) GO:0008233 (catalytic activity, hydrolase activity) GO:0042277 (binding, amide binding)	○	●	○	○	○	○	○	○	●	○	○	○	○	○	○	○	○	●	○	○	○	○	○	○	○	○	○	○	○	○	●	●	○	○	○	○	○	○	○	○	○
CRYM_MOUSE	O54983	Ketimine reductase mu-crystallin	Crym	Specifically catalyzes the reduction of imine bonds in brain substrates that may include cystathionine ketimine (CysK) and lanthionine ketimine (LK). Binds thyroid hormone which is a strong reversible inhibitor. Presumably involved in the regulation of the free intracellular concentration of triiodothyronine and access to its nuclear receptors (By similarity).	Thiomorpholine 3-carboxylate + NAD(P)(+) = 3,4-dehydro-thiomorpholine-3-carboxylate + NAD(P)H.	GO:0006839 localizationGO:0000122 regulationGO:0007605 interaction with cells and organismsGO:0042403 regulationGO:0070327 regulation	GO:0005737 (cytoplasm, intracellular) GO:0005829 (cytoplasm, intracellular) GO:0005739 (mitochondria, intracellular) GO:0005634 (nucleus, intracellular)	GO:0042562 (binding, hormone binding) GO:0050661 (binding, cofactor binding) GO:0016639 (catalytic activity, oxidoreductase activity) GO:0042803 (binding, protein binding) GO:0047127 (catalytic activity, oxidoreductase activity) GO:0070324 (binding, hormone binding) GO:0003714 (transcription factor activity, protein binding, transcription factor activity, transcription factor binding)	○	○	○	○	○	●	●	○	●	○	○	○	○	○	○	○	○	●	●	○	○	○	○	○	○	○	○	●	○	○	●	●	○	○	○	○	○	○	○	○	●
THOC4_MOUSE	O08583	THO complex subunit 4	Alyref	Acts as chaperone and promotes the dimerization of transcription factors containing basic leucine zipper (bZIP) domains and thereby promotes transcriptional activation.		GO:0006397 cellular processGO:0051028 localizationGO:0008380 cellular process	GO:0005737 (cytoplasm, intracellular) GO:0016607 (nucleus, intracellular) GO:0005634 (nucleus, intracellular) GO:0005681 (nucleus, intracellular)	GO:0003723 (binding, heterocyclic compound binding) GO:0003697 (binding, heterocyclic compound binding)	○	●	○	○	○	○	●	○	○	○	○	○	○	○	○	○	○	○	●	○	○	○	○	○	○	○	○	●	○	○	●	○	○	○	○	○	○	○	○	○	○
THY1_MOUSE	P01831	Thy-1 membrane glycoprotein	Thy1	May play a role in cell-cell or cell-ligand interactions during synaptogenesis and other events in the brain.		GO:0001525 developmental processGO:0098609 interaction with cells and organismsGO:0007267 cellular processGO:0007010 cellular component organization or biogenesisGO:0048041 interaction with cells and organismsGO:0007229 regulationGO:0050771 regulationGO:0030336 regulationGO:0070571 regulationGO:0006469 regulationGO:0061099 regulationGO:0050860 regulationGO:0002693 regulationGO:0051894 interaction…	GO:0031362 (plasma membrane, cell periphery) GO:0046658 (plasma membrane, cell periphery) GO:0016324 (plasma membrane, apical part of cell) GO:0030673 (plasma membrane, cell leading edge) GO:0009986 (cell surface, cell surface) GO:0005829 (cytoplasm, intracellular) GO:0030425 (other, cell projection) GO:0032590 (plasma membrane, cell leading edge) GO:0005783 (er, endomembrane system) GO:0009897 (…	GO:0019899 (binding, protein binding) GO:0034235 (binding, carbohydrate derivative binding) GO:0005096 (molecular function regulator, enzyme regulator activity) GO:0005178 (binding, macromolecular complex binding) GO:0019901 (binding, protein binding)	○	●	●	○	○	●	●	○	●	○	○	●	○	○	○	○	●	○	○	○	○	●	●	○	○	○	○	●	●	○	●	○	○	○	○	○	○	○	○	○	●
PURB_MOUSE	O35295	Transcriptional activator protein Pur-beta	Purb	Has capacity to bind repeated elements in single-stranded DNA such as the purine-rich single strand of the PUR element located upstream of the MYC gene. Participates in transcriptional and translational regulation of alpha-MHC expression in cardiac myocytes by binding to the purine-rich negative regulatory (PNR) element. Modulates constitutive liver galectin-3 gene transcription by binding to its…		GO:0006915 cellular processGO:0030154 cellular processGO:0008283 single-organism processGO:0006268 cellular component organization or biogenesisGO:0000122 regulationGO:0045892 regulationGO:0006351 cellular process	GO:0005662 (chromosome, intracellular) GO:0005634 (nucleus, intracellular)	GO:0003700 (nucleic acid binding transcription factor activity, transcription factor activity, sequence-specific DNA binding) GO:0003690 (binding, heterocyclic compound binding) GO:0003691 (binding, heterocyclic compound binding) GO:0003729 (binding, heterocyclic compound binding) GO:0032422 (binding, heterocyclic compound binding) GO:0003723 (binding, heterocyclic compound binding) GO:0000977 (b…	○	●	○	○	○	○	○	○	●	○	○	●	○	●	○	○	○	○	●	○	○	○	○	○	○	○	○	○	○	○	●	○	○	○	○	○	○	○	○	○	●
TRA2B_MOUSE	P62996	Transformer-2 protein homolog beta	Tra2b	Sequence-specific RNA-binding protein which participates in the control of pre-mRNA splicing. Can either activate or suppress exon inclusion. Acts additively with RBMX to promote exon 7 inclusion of the survival motor neuron SMN2. Activates the splicing of MAPT/Tau exon 10. Alters pre-mRNA splicing patterns by antagonizing the effects of splicing regulators, like RBMX. Binds to the AG-rich SE2 do…		GO:0071333 regulationGO:0021796 developmental processGO:1990403 developmental processGO:0000398 cellular processGO:0048025 regulationGO:0048026 regulationGO:0051259 cellular component organization or biogenesisGO:0000381 regulationGO:0043484 regulationGO:0000302 response to stimulus	GO:0005654 (nucleus, intracellular) GO:0005634 (nucleus, intracellular) GO:0048471 (nucleus, intracellular) GO:0005681 (nucleus, intracellular)	GO:0042802 (binding, protein binding) GO:0003729 (binding, heterocyclic compound binding) GO:0070717 (binding, heterocyclic compound binding) GO:0036002 (binding, heterocyclic compound binding) GO:0019904 (binding, protein binding) GO:0003723 (binding, heterocyclic compound binding)	○	●	●	○	○	○	○	○	●	○	●	●	○	○	○	○	○	○	●	○	○	○	○	○	○	○	○	○	○	○	●	○	○	○	○	○	○	○	○	○	○
TNPO3_MOUSE	Q6P2B1	Transportin-3	Tnpo3	Seems to function in nuclear protein import as nuclear transport receptor. In vitro, mediates the nuclear import of splicing factor SR proteins RBM4, SFRS1 and SFRS2, by recognizing phosphorylated RS domains (By similarity).		GO:0006606 localization	GO:0005737 (cytoplasm, intracellular) GO:0043231 (other intracellular organelles, intracellular) GO:0031965 (nucleus, endomembrane system)	GO:0042802 (binding, protein binding) GO:0008139 (binding, amide binding) GO:0008565 (transporter, substrate-specific transporter activity)	○	○	○	○	○	○	●	○	○	○	○	○	○	○	○	○	○	○	●	○	○	○	○	○	●	○	○	●	○	○	●	○	○	○	○	○	○	○	○	○	●
TBA1A_MOUSE	P68369	Tubulin alpha-1A chain	Tuba1a	Tubulin is the major constituent of microtubules. It binds two moles of GTP, one at an exchangeable site on the beta chain and one at a non-exchangeable site on the alpha chain.		GO:0007017 cellular process	GO:0005881 (cytoskeleton, intracellular) GO:0036464 (nucleus, intracellular) GO:0045121 (other, membrane part) GO:0005874 (cytoskeleton, intracellular) GO:0015630 (cytoskeleton, intracellular) GO:0043209 (other, myelin sheath) GO:0055037 (endosome, endomembrane system)	GO:0005525 (binding, carbohydrate derivative binding) GO:0003924 (catalytic activity, hydrolase activity) GO:0019904 (binding, protein binding) GO:0005200 (structural molecule activity, structural constituent of cytoskeleton)	○	●	○	○	○	○	○	○	○	○	○	○	●	○	○	○	○	○	●	○	●	○	○	○	○	○	○	○	●	○	●	●	○	○	●	○	○	○	○	○	○
TBA4A_MOUSE	P68368	Tubulin alpha-4A chain	Tuba4a	Tubulin is the major constituent of microtubules. It binds two moles of GTP, one at an exchangeable site on the beta chain and one at a non-exchangeable site on the alpha chain.		GO:0007017 cellular process	GO:0005737 (cytoplasm, intracellular) GO:0005856 (cytoskeleton, intracellular) GO:0005874 (cytoskeleton, intracellular) GO:0015630 (cytoskeleton, intracellular)	GO:0019899 (binding, protein binding) GO:0005525 (binding, carbohydrate derivative binding) GO:0003924 (catalytic activity, hydrolase activity) GO:0019901 (binding, protein binding) GO:0005200 (structural molecule activity, structural constituent of cytoskeleton)	○	●	○	○	○	○	○	○	○	○	○	○	○	○	○	○	○	○	○	○	●	○	○	○	○	○	○	●	○	○	●	●	○	○	●	○	○	○	○	○	○
TPPP_MOUSE	Q7TQD2	Tubulin polymerization-promoting protein	Tppp	May play a role in the polymerization of tubulin into microtubules, microtubule bundling and the stabilization of existing microtubules, thus maintaining the integrity of the microtubule network. May play a role in mitotic spindle assembly and nuclear envelope breakdown.		GO:0001578 cellular component organization or biogenesisGO:0046785 cellular component organization or biogenesisGO:0031334 regulationGO:0032273 regulation	GO:0005737 (cytoplasm, intracellular) GO:0005829 (cytoplasm, intracellular) GO:0005874 (cytoskeleton, intracellular) GO:0097427 (cytoskeleton, intracellular) GO:0005739 (mitochondria, intracellular) GO:0043209 (other, myelin sheath) GO:0005634 (nucleus, intracellular) GO:0048471 (nucleus, intracellular)	GO:0008017 (binding, protein binding) GO:0015631 (binding, protein binding)	○	○	○	○	○	○	○	○	●	○	○	●	○	○	○	○	○	●	●	○	●	○	○	○	○	○	○	●	●	○	●	○	○	○	○	○	○	○	○	○	○
TTL12_MOUSE	Q3UDE2	Tubulin--tyrosine ligase-like protein 12	Ttll12			GO:0006464 cellular process		GO:0005524 (binding, carbohydrate derivative binding)	○	●	○	○	○	○	○	○	○	○	○	○	○	○	○	○	○	○	○	○	○	○	○	○	○	○	○	○	○	○	●	○	○	○	○	○	○	○	○	○	○
TWF1_MOUSE	Q91YR1	Twinfilin-1	Twf1	Actin-binding protein involved in motile and morphological processes. Inhibits actin polymerization, likely by sequestering G-actin. By capping the barbed ends of filaments, it also regulates motility. Seems to play an important role in clathrin-mediated endocytosis and distribution of endocytic organelles.		GO:0051016 regulationGO:0030837 regulationGO:0010613 regulationGO:0043538 regulationGO:0042989 regulation	GO:0015629 (cytoskeleton, intracellular) GO:0005911 (other, cell-cell junction) GO:0005829 (cytoplasm, intracellular) GO:0030175 (other, cell projection) GO:0030016 (other intracellular organelles, intracellular) GO:0048471 (nucleus, intracellular)	GO:0003779 (binding, protein binding) GO:0003785 (binding, protein binding) GO:0005524 (binding, carbohydrate derivative binding) GO:0005546 (binding, ion binding) GO:0004713 (catalytic activity, transferase activity) GO:0044877 (binding, macromolecular complex binding)	○	○	○	○	○	○	○	○	●	○	○	○	○	○	○	○	○	○	●	○	●	○	○	○	●	○	○	●	●	○	●	●	○	○	○	○	○	○	○	○	○
RU17_MOUSE	Q62376	U1 small nuclear ribonucleoprotein 70 kDa	Snrnp70	Component of the spliceosomal U1 snRNP, which is essential for recognition of the pre-mRNA 5' splice-site and the subsequent assembly of the spliceosome. SNRNP70 binds to the loop I region of U1-snRNA. The truncated isoforms cannot bind U1-snRNA (By similarity).		GO:0071300 cellular processGO:0071560 cellular processGO:0071356 cellular processGO:0000398 cellular processGO:0048026 regulationGO:0043484 regulation	GO:0000243 (nucleus, intracellular) GO:0005737 (cytoplasm, intracellular) GO:0016607 (nucleus, intracellular) GO:0005654 (nucleus, intracellular) GO:0005634 (nucleus, intracellular) GO:0071011 (nucleus, intracellular) GO:0005681 (nucleus, intracellular) GO:0005685 (nucleus, intracellular) GO:0071004 (nucleus, intracellular)	GO:0003729 (binding, heterocyclic compound binding) GO:0003723 (binding, heterocyclic compound binding) GO:0030619 (binding, heterocyclic compound binding) GO:1990446 (binding, macromolecular complex binding)	○	●	○	○	○	○	○	○	●	○	○	○	○	○	○	○	○	○	●	○	○	○	○	○	○	○	○	●	○	○	●	○	○	○	○	○	○	○	○	○	○
UBP5_MOUSE	P56399	Ubiquitin carboxyl-terminal hydrolase 5	Usp5	Cleaves linear and branched multiubiquitin polymers with a marked preference for branched polymers. Involved in unanchored 'Lys-48'-linked polyubiquitin disassembly. Binds linear and 'Lys-63'-linked polyubiquitin with a lower affinity (By similarity).	Thiol-dependent hydrolysis of ester, thioester, amide, peptide and isopeptide bonds formed by the C-terminal Gly of ubiquitin (a 76-residue protein attached to proteins as an intracellular targeting signal).	GO:0032436 regulationGO:0016579 cellular processGO:0071108 cellular processGO:0006511 cellular process		GO:0004843 (catalytic activity, hydrolase activity) GO:0043130 (binding, protein binding) GO:0008270 (binding, ion binding)	○	●	○	○	○	○	○	○	●	○	○	○	○	○	○	○	○	○	○	○	○	○	○	○	○	○	○	○	○	○	●	●	○	○	○	○	○	○	○	○	○
UBP7_MOUSE	Q6A4J8	Ubiquitin carboxyl-terminal hydrolase 7	Usp7	Hydrolase that deubiquitinates target proteins such as FOXO4, p53/TP53, MDM2, ERCC6, DNMT1, UHRF1, PTEN, KMT2E and DAXX (PubMed:21268065, PubMed:14719112, PubMed:19946331). Together with DAXX, prevents MDM2 self-ubiquitination and enhances the E3 ligase activity of MDM2 towards p53/TP53, thereby promoting p53/TP53 ubiquitination and proteasomal degradation. Deubiquitinates p53/TP53, preventing de…	Thiol-dependent hydrolysis of ester, thioester, amide, peptide and isopeptide bonds formed by the C-terminal Gly of ubiquitin (a 76-residue protein attached to proteins as an intracellular targeting signal).	GO:0035616 cellular component organization or biogenesisGO:0010216 cellular processGO:0035520 cellular processGO:0007275 developmental processGO:0032088 regulationGO:0032435 regulationGO:0043065 regulationGO:1901537 regulationGO:0016579 cellular processGO:0050821 regulationGO:0051090 regulationGO:0031647 regulationGO:0006283 cellular processGO:0006511 cellular process	GO:0005737 (cytoplasm, intracellular) GO:0005829 (cytoplasm, intracellular) GO:0005634 (nucleus, intracellular) GO:0016605 (nucleus, intracellular) GO:0032991 (macromolecular complex) GO:0001741 (chromosome, intracellular)	GO:0004197 (catalytic activity, hydrolase activity) GO:1990380 (catalytic activity, hydrolase activity) GO:0002039 (binding, protein binding) GO:0008022 (binding, protein binding) GO:0042803 (binding, protein binding) GO:0004843 (catalytic activity, hydrolase activity) GO:0036459 (catalytic activity, hydrolase activity) GO:0008134 (binding, protein binding) GO:0031625 (binding, protein binding)	○	●	●	○	○	○	○	○	●	○	○	●	○	●	○	○	○	○	●	○	○	○	○	○	○	○	●	●	○	○	●	●	○	○	○	○	○	○	○	○	○
OTUB1_MOUSE	Q7TQI3	Ubiquitin thioesterase OTUB1	Otub1	Plays a key non-catalytic role in DNA repair regulation by inhibiting activity of RNF168, an E3 ubiquitin-protein ligase that promotes accumulation of 'Lys-63'-linked histone H2A and H2AX at DNA damage sites. Inhibits RNF168 independently of ubiquitin thioesterase activity by binding and inhibiting UBE2N/UBC13, the E2 partner of RNF168, thereby limiting spreading of 'Lys-63'-linked histone H2A an…	Thiol-dependent hydrolysis of ester, thioester, amide, peptide and isopeptide bonds formed by the C-terminal Gly of ubiquitin (a 76-residue protein attached to proteins as an intracellular targeting signal).	GO:0002250 immune system processGO:0006974 cellular processGO:0071347 cellular processGO:0006281 cellular processGO:2000780 regulationGO:1901315 regulationGO:0016579 cellular processGO:0071108 cellular process	GO:0005737 (cytoplasm, intracellular) GO:0005634 (nucleus, intracellular)	GO:0019784 (catalytic activity, hydrolase activity) GO:0004843 (catalytic activity, hydrolase activity) GO:0043130 (binding, protein binding) GO:0031625 (binding, protein binding) GO:0101005 (catalytic activity, hydrolase activity)	○	●	○	○	●	○	○	○	●	○	○	○	○	○	○	○	○	○	●	○	○	○	○	○	○	○	○	●	○	○	●	●	○	○	○	○	○	○	○	○	○
UBA1_MOUSE	Q02053	Ubiquitin-like modifier-activating enzyme 1	Uba1	Catalyzes the first step in ubiquitin conjugation to mark cellular proteins for degradation through the ubiquitin-proteasome system (PubMed:1511901). Activates ubiquitin by first adenylating its C-terminal glycine residue with ATP, and thereafter linking this residue to the side chain of a cysteine residue in E1, yielding a ubiquitin-E1 thioester and free AMP. Essential for the formation of radia…	ATP + ubiquitin + [E1 ubiquitin-activating enzyme]-L-cysteine = AMP + diphosphate + S-ubiquitinyl-[E1 ubiquitin-activating enzyme]-L-cysteine.	GO:0006974 cellular processGO:0006511 cellular process	GO:0005737 (cytoplasm, intracellular) GO:0005829 (cytoplasm, intracellular) GO:0030057 (other, anchoring junction) GO:0010008 (endosome, endomembrane system) GO:0000792 (chromosome, intracellular) GO:0005765 (other intracellular organelles, intracellular) GO:0005739 (mitochondria, intracellular) GO:0005654 (nucleus, intracellular) GO:0005634 (nucleus, intracellular) GO:0030867 (er, endomembrane s…	GO:0005524 (binding, carbohydrate derivative binding) GO:0004839 (catalytic activity, ligase activity)	○	●	○	○	○	○	○	○	○	○	○	○	●	●	○	○	●	●	●	○	○	○	○	○	●	○	○	●	●	○	●	●	○	○	○	○	○	○	○	○	○
VINC_MOUSE	Q64727	Vinculin	Vcl	Actin filament (F-actin)-binding protein involved in cell-matrix adhesion and cell-cell adhesion. Regulates cell-surface E-cadherin expression and potentiates mechanosensing by the E-cadherin complex. May also play important roles in cell morphology and locomotion (By similarity).		GO:0034333 cellular component organization or biogenesisGO:0043297 cellular component organization or biogenesisGO:0048675 cellular component organization or biogenesisGO:0007155 interaction with cells and organismsGO:0090136 interaction with cells and organismsGO:0030032 cellular component organization or biogenesisGO:0002009 developmental processGO:0034394 localizationGO:0030334 regulation	GO:0015629 (cytoskeleton, intracellular) GO:0005912 (other, anchoring junction) GO:0005903 (other, cluster of actin-based cell projections) GO:0005913 (other, anchoring junction) GO:0005911 (other, cell-cell junction) GO:0043034 (other intracellular organelles, intracellular) GO:0005737 (cytoplasm, intracellular) GO:0005916 (other, anchoring junction) GO:0005925 (other, anchoring junction) GO:009…	GO:0051015 (binding, macromolecular complex binding) GO:0045294 (binding, protein binding) GO:0002162 (binding, carbohydrate derivative binding) GO:0017048 (binding, protein binding) GO:0005198 (structural molecule activity) GO:0031625 (binding, protein binding)	○	○	●	○	○	●	●	○	●	○	○	●	○	○	○	○	○	○	○	○	●	●	○	○	●	○	●	●	●	○	●	○	○	○	●	○	○	○	○	○	○

## Sheet: Annotation_refined
	GO Term	Description	P-value	FDR q-value	Enrichment	N	B	n	b	Genes
CC	GO:0099572	postsynaptic specialization	0.000975	0.423	3.46	90	6	26	6	[Dlg4 - discs, large homolog 4 (drosophila), Snap91 - synaptosomal-associated protein 91, Gphn - gephyrin, Arf1 - adp-ribosylation factor 1, Add2 - adducin 2 (beta), Cadm1 - cell adhesion molecule 1]
	GO:0014069	postsynaptic density	0.000975	0.211	3.46	90	6	26	6	[Dlg4 - discs, large homolog 4 (drosophila), Snap91 - synaptosomal-associated protein 91, Arf1 - adp-ribosylation factor 1, Gphn - gephyrin, Add2 - adducin 2 (beta), Cadm1 - cell adhesion molecule 1]
	GO Term	Description	P-value	FDR q-value	Enrichment	N	B	n	b	Genes
BP	GO:0032870	cellular response to hormone stimulus	0.000749	1	30	90	2	3	2	[Crk - v-crk sarcoma virus ct10 oncogene homolog (avian), Acaca - acetyl-coenzyme a carboxylase alpha]
	GO:0009725	response to hormone	0.000749	0.916	30	90	2	3	2	[Crk - v-crk sarcoma virus ct10 oncogene homolog (avian), Acaca - acetyl-coenzyme a carboxylase alpha]
